# Supplementary material for: A Russian Doll of Resistance: Nested Gains and Losses of Venom Immunity in Varanid Lizards
Source: Int J Mol Sci. 2024 Feb 23;25(5):2628. doi: 10.3390/ijms25052628 (PMC10932397; doi:10.3390/ijms25052628)
Supplement: Supplementary file 1 [file ijms-25-02628-s001.zip]

Archive with 69 entries (60 files):
- ijms-2872523-supplementary/
- __MACOSX/._ijms-2872523-supplementary
- ijms-2872523-supplementary/.DS_Store
- __MACOSX/ijms-2872523-supplementary/._.DS_Store
- ijms-2872523-supplementary/Supplementary Table S1 - sample information.xlsx
- __MACOSX/ijms-2872523-supplementary/._Supplementary Table S1 - sample information.xlsx
- ijms-2872523-supplementary/Supplemental datasheets - raw data/
- __MACOSX/ijms-2872523-supplementary/._Supplemental datasheets - raw data
- ijms-2872523-supplementary/~$pplementary file 1 Varanus nucleotides analyzed.docx
- __MACOSX/ijms-2872523-supplementary/._~$pplementary file 1 Varanus nucleotides analyzed.docx
- ijms-2872523-supplementary/Supplemental datasheets - raw data/.DS_Store
- __MACOSX/ijms-2872523-supplementary/Supplemental datasheets - raw data/._.DS_Store
- ijms-2872523-supplementary/Supplemental datasheets - raw data/Figure 7/
- ijms-2872523-supplementary/Supplemental datasheets - raw data/Figure 8, 9, 10, 11/
- ijms-2872523-supplementary/Supplemental datasheets - raw data/Figure 5, 6/
- ijms-2872523-supplementary/Supplemental datasheets - raw data/Figure 7/.DS_Store
- __MACOSX/ijms-2872523-supplementary/Supplemental datasheets - raw data/Figure 7/._.DS_Store
- ijms-2872523-supplementary/Supplemental datasheets - raw data/Figure 7/Fig 7 linear data used to calculate bar graphs/
- ijms-2872523-supplementary/Supplemental datasheets - raw data/Figure 7/Fig 7 bar graphs/
- ijms-2872523-supplementary/Supplemental datasheets - raw data/Figure 8, 9, 10, 11/V. storri.csv
- ijms-2872523-supplementary/Supplemental datasheets - raw data/Figure 8, 9, 10, 11/V. mertensi.csv
- __MACOSX/ijms-2872523-supplementary/Supplemental datasheets - raw data/Figure 8, 9, 10, 11/._V. mertensi.csv
- ijms-2872523-supplementary/Supplemental datasheets - raw data/Figure 8, 9, 10, 11/V. kingorum.csv
- ijms-2872523-supplementary/Supplemental datasheets - raw data/Figure 8, 9, 10, 11/V. brevicauda.csv
- ijms-2872523-supplementary/Supplemental datasheets - raw data/Figure 8, 9, 10, 11/V. rosenbergi.csv
- ijms-2872523-supplementary/Supplemental datasheets - raw data/Figure 8, 9, 10, 11/V. spenceri.csv
- ijms-2872523-supplementary/Supplemental datasheets - raw data/Figure 8, 9, 10, 11/V. varius.csv
- ijms-2872523-supplementary/Supplemental datasheets - raw data/Figure 8, 9, 10, 11/V. glauerti.csv
- ijms-2872523-supplementary/Supplemental datasheets - raw data/Figure 8, 9, 10, 11/V. glebopalma.csv
- ijms-2872523-supplementary/Supplemental datasheets - raw data/Figure 8, 9, 10, 11/V. salvator.csv
- ijms-2872523-supplementary/Supplemental datasheets - raw data/Figure 8, 9, 10, 11/V. indicus.csv
- ijms-2872523-supplementary/Supplemental datasheets - raw data/Figure 5, 6/.DS_Store
- __MACOSX/ijms-2872523-supplementary/Supplemental datasheets - raw data/Figure 5, 6/._.DS_Store
- ijms-2872523-supplementary/Supplemental datasheets - raw data/Figure 5, 6/Fig 5, 6 linear data used to calculate bar graphs/
- ijms-2872523-supplementary/Supplemental datasheets - raw data/Figure 5, 6/Fig 5, 6 bar graphs/
- ijms-2872523-supplementary/Supplemental datasheets - raw data/Figure 7/Fig 7 linear data used to calculate bar graphs/Acanthophis wellsi.csv
- ijms-2872523-supplementary/Supplemental datasheets - raw data/Figure 7/Fig 7 linear data used to calculate bar graphs/Acanthophis cryptamydros.csv
- ijms-2872523-supplementary/Supplemental datasheets - raw data/Figure 7/Fig 7 linear data used to calculate bar graphs/Acanthophis laevis.csv
- ijms-2872523-supplementary/Supplemental datasheets - raw data/Figure 7/Fig 7 linear data used to calculate bar graphs/Acanthophis pyrrhus.csv
- ijms-2872523-supplementary/Supplemental datasheets - raw data/Figure 7/Fig 7 linear data used to calculate bar graphs/Acanthophis rugosus.csv
- ijms-2872523-supplementary/Supplemental datasheets - raw data/Figure 7/Fig 7 linear data used to calculate bar graphs/Acanthophis hawkei.csv
- ijms-2872523-supplementary/Supplemental datasheets - raw data/Figure 7/Fig 7 linear data used to calculate bar graphs/Acanthophis praelongus.csv
- ijms-2872523-supplementary/Supplemental datasheets - raw data/Figure 7/Fig 7 linear data used to calculate bar graphs/Acanthophis antacticus.csv
- __MACOSX/ijms-2872523-supplementary/Supplemental datasheets - raw data/Figure 7/Fig 7 linear data used to calculate bar graphs/._Acanthophis antacticus.csv
- ijms-2872523-supplementary/Supplemental datasheets - raw data/Figure 7/Fig 7 bar graphs/Acanthophis wellsi.csv
- ijms-2872523-supplementary/Supplemental datasheets - raw data/Figure 7/Fig 7 bar graphs/ Acanthophis praelongus.csv
- ijms-2872523-supplementary/Supplemental datasheets - raw data/Figure 7/Fig 7 bar graphs/  Acanthophis antacticus.csv
- ijms-2872523-supplementary/Supplemental datasheets - raw data/Figure 7/Fig 7 bar graphs/Acanthophis laevis.csv
- ijms-2872523-supplementary/Supplemental datasheets - raw data/Figure 7/Fig 7 bar graphs/ Acanthophis cryptamydros.csv
- ijms-2872523-supplementary/Supplemental datasheets - raw data/Figure 7/Fig 7 bar graphs/ Acanthophis pyrrhus.csv
- ijms-2872523-supplementary/Supplemental datasheets - raw data/Figure 7/Fig 7 bar graphs/ Acanthophis rugosus.csv
- ijms-2872523-supplementary/Supplemental datasheets - raw data/Figure 7/Fig 7 bar graphs/ Acanthophis hawkei.csv
- ijms-2872523-supplementary/Supplemental datasheets - raw data/Figure 5, 6/Fig 5, 6 linear data used to calculate bar graphs/ Acanthophis wellsi.csv
- __MACOSX/ijms-2872523-supplementary/Supplemental datasheets - raw data/Figure 5, 6/Fig 5, 6 linear data used to calculate bar graphs/._ Acanthophis wellsi.csv
- ijms-2872523-supplementary/Supplemental datasheets - raw data/Figure 5, 6/Fig 5, 6 linear data used to calculate bar graphs/Acanthophis cryptamydros.csv
- ijms-2872523-supplementary/Supplemental datasheets - raw data/Figure 5, 6/Fig 5, 6 linear data used to calculate bar graphs/Acanthophis laevis.csv
- ijms-2872523-supplementary/Supplemental datasheets - raw data/Figure 5, 6/Fig 5, 6 linear data used to calculate bar graphs/Acanthophis pyrrhus.csv
- ijms-2872523-supplementary/Supplemental datasheets - raw data/Figure 5, 6/Fig 5, 6 linear data used to calculate bar graphs/Acanthophis rugosus.csv
- ijms-2872523-supplementary/Supplemental datasheets - raw data/Figure 5, 6/Fig 5, 6 linear data used to calculate bar graphs/Acanthophis hawkei.csv
- ijms-2872523-supplementary/Supplemental datasheets - raw data/Figure 5, 6/Fig 5, 6 linear data used to calculate bar graphs/Acanthophis praelongus.csv
- ijms-2872523-supplementary/Supplemental datasheets - raw data/Figure 5, 6/Fig 5, 6 linear data used to calculate bar graphs/Acanthophis antacticus.csv
- ijms-2872523-supplementary/Supplemental datasheets - raw data/Figure 5, 6/Fig 5, 6 bar graphs/Acanthophis hawkei 2.csv
- ijms-2872523-supplementary/Supplemental datasheets - raw data/Figure 5, 6/Fig 5, 6 bar graphs/Acanthophis wellsi 2.csv
- ijms-2872523-supplementary/Supplemental datasheets - raw data/Figure 5, 6/Fig 5, 6 bar graphs/Acanthophis cryptamydros 2.csv
- ijms-2872523-supplementary/Supplemental datasheets - raw data/Figure 5, 6/Fig 5, 6 bar graphs/Acanthophis laevis 2.csv
- ijms-2872523-supplementary/Supplemental datasheets - raw data/Figure 5, 6/Fig 5, 6 bar graphs/Acanthophis rugosus 2.csv
- ijms-2872523-supplementary/Supplemental datasheets - raw data/Figure 5, 6/Fig 5, 6 bar graphs/Acanthophis antacticus 2.csv
- ijms-2872523-supplementary/Supplemental datasheets - raw data/Figure 5, 6/Fig 5, 6 bar graphs/Acanthophis praelongus 2.csv
- ijms-2872523-supplementary/Supplemental datasheets - raw data/Figure 5, 6/Fig 5, 6 bar graphs/Acanthophis pyrrhus 2.csv
