# Supplementary material for: A Russian Doll of Resistance: Nested Gains and Losses of Venom Immunity in Varanid Lizards
Source: Int J Mol Sci. 2024 Feb 23;25(5):2628. doi: 10.3390/ijms25052628 (PMC10932397; doi:10.3390/ijms25052628)
Supplement: Supplementary file 1 [file ijms-25-02628-s001.zip › ijms-2872523-supplementary/Supplementary Table S1 - sample information.xlsx]

## Sheet: Sheet1
Institution registration	Scientific Name	Tissue Type	Latitude	Longitude	Parent Record
Museum Victoria NMV Z19226	Varanus acanthurus	Liver	-18.6431	125.74	Tissue only
Australian Museum R.181011.001	Varanus brevicauda	Liver			Tissue only
Australian Museum R.179869.001	Varanus caudolineatus	Liver	-26.6458	114.551	AMS R.179869
Museum Victoria NMV Z 19242	Varanus eremius	Liver	-19.1725	127.649	D 73943
Australian Museum R.180740.001	Varanus gilleni	Liver	-23.75	133.02	Tissue only
Museum Victoria NMV Z 29096	Varanus glauerti	Tail tip	-17.1164	125.133	Z 29096
Australian museum R 180849.001	Varanus glebopalma				Tissue only
Museum Victoria NMV Z 6890	Varanus gouldii	Liver	-34.6417	142.309	D 71439
Australian museum R 180895.001	Varanus insulanicus		-13.62	131.35	Tissue only
Australian museum R 191021.001	Varanus kingorum		-18.446587	127.749116	WAM R.179432
Museum Victoria NMV Z 18984	Varanus mitchelli	Liver	-17.4688	130.869	D 72686
Museum Victoria NMV Z 18971	Varanus ocreatus	Liver			D 72693
Australian museum R 177238.001	Varanus panoptes		-28.08928	117.89661	Tissue only
Adaptive Biotoxicology Lab cryogenic collection	Varanus panoptes rubidus
Australian Museum R 181006.001	Varanus primordius	Muscle	-13.62	131.35	Tissue only
Museum Victoria NMV Z 69292	Varanus rosenbergi	Tail tip	-36.5365	141.648
Museum Victoria NMV Z 18949	Varanus scalaris	Liver	-13.3533	131.138	D 72646
Australian museum R.180844.001	Varanus spenseri	Liver
Australian Museum R.143912.001	Varanus storri	Liver	-18.2514	142.347	AMS R.143912
Museum Victoria NMV Z 23559	Varanus tristis	muscle	-18.9795	146.234
Museum Victoria NMV Z 18990	Varanus tristis orientalis	Liver	-16.0237	131.937	D 72685
Museum Victoria NMV Z 57465	Varanus varius	Liver	-37.5258	149.86
