# Supplementary material for: A Russian Doll of Resistance: Nested Gains and Losses of Venom Immunity in Varanid Lizards
Source: Int J Mol Sci. 2024 Feb 23;25(5):2628. doi: 10.3390/ijms25052628 (PMC10932397; doi:10.3390/ijms25052628)
Supplement: Supplementary file 1 [file ijms-25-02628-s001.zip › ijms-2872523-supplementary/Supplemental datasheets - raw data/Figure 8, 9, 10, 11/V. glebopalma.csv]

A. antarcticus	A. cryptamydros	A. hawkei	A. laevis	A. praelongus	A. pyrrhus	A. rugosus	A. wellsi
16.73	5.804	6.413	11.88	18.14	11.280	13.40	52.26
15.60	5.242	5.980	10.64	17.02	10.900	12.30	50.29
15.45	4.951	5.532	10.39	15.91	10.210	12.03	48.83
