# Supplementary material for: A Russian Doll of Resistance: Nested Gains and Losses of Venom Immunity in Varanid Lizards
Source: Int J Mol Sci. 2024 Feb 23;25(5):2628. doi: 10.3390/ijms25052628 (PMC10932397; doi:10.3390/ijms25052628)
Supplement: Supplementary file 1 [file ijms-25-02628-s001.zip › ijms-2872523-supplementary/Supplemental datasheets - raw data/Figure 7/Fig 7 linear data used to calculate bar graphs/Acanthophis wellsi.csv]

Time	Varanus panoptes native	Varanus panoptes native	Varanus panoptes native	Varanus panoptes mutant 1	Varanus panoptes mutant 1	Varanus panoptes mutant 1	Varanus panoptes mutant 2	Varanus panoptes mutant 2	Varanus panoptes mutant 2	Varanus salvator native	Varanus salvator native	Varanus salvator native	Varanus salvator mutant	Varanus salvator mutant	Varanus salvator mutant	Varanus rosenbergi native	Varanus rosenbergi native	Varanus rosenbergi native	Varanus rosenberg mutant	Varanus rosenberg mutant	Varanus rosenberg mutant	Varanus varius native	Varanus varius native	Varanus varius native	Varanus varius mutant	Varanus varius mutant	Varanus varius mutant
0.0	0.000000	0.000000	0.000000	0.000000	0.000000	0.000000	0.000000	0.000000	0.000000	0.000000	0.000000	0.000000	0.000000	0.000000	0.000000	0.000000	0.000000	0.000000	0.000000	0.000000	0.000000	0.000000	0.000000	0.000000	0.000000	0.000000	0.000000
0.2	0.014564	0.014485	0.011977	0.017203	0.017156	0.016469	0.016036	0.014365	0.012755	0.015691	0.015140	0.014621	0.017100	0.016577	0.015665	0.015728	0.015057	0.014302	0.017092	0.016227	0.013798	0.015806	0.014194	0.012548	0.016354	0.016452	0.013716
0.4	0.031643	0.031005	0.025868	0.037256	0.036796	0.035610	0.034686	0.030840	0.027684	0.034312	0.032776	0.031780	0.037206	0.035673	0.034057	0.034187	0.032878	0.030778	0.037028	0.035062	0.030008	0.034032	0.031110	0.027363	0.035702	0.034953	0.029658
0.6	0.050665	0.049879	0.041861	0.059740	0.059422	0.057454	0.055803	0.049925	0.044363	0.055199	0.052731	0.051237	0.059589	0.057225	0.054916	0.054628	0.053083	0.049431	0.059117	0.055994	0.048520	0.054817	0.049982	0.043812	0.057612	0.056047	0.047428
0.8	0.071621	0.070405	0.059276	0.084435	0.084006	0.081095	0.078758	0.070882	0.062347	0.077808	0.074659	0.072459	0.084157	0.080756	0.077747	0.077163	0.075024	0.070209	0.083376	0.078515	0.068842	0.077190	0.070902	0.062165	0.081167	0.078852	0.067110
1.0	0.094190	0.092757	0.078031	0.111067	0.110395	0.106783	0.103253	0.093398	0.081711	0.101779	0.098158	0.094940	0.110398	0.106369	0.102517	0.100996	0.098904	0.092444	0.109298	0.103487	0.090480	0.101080	0.093305	0.081548	0.106599	0.103821	0.088194
1.2	0.117811	0.115963	0.097735	0.138857	0.138317	0.133880	0.128991	0.116754	0.101994	0.127019	0.122861	0.118551	0.137680	0.132856	0.128327	0.125931	0.123759	0.115773	0.136389	0.129897	0.113504	0.126148	0.116896	0.101864	0.132782	0.129592	0.110603
1.4	0.141796	0.139527	0.117908	0.167015	0.166688	0.161710	0.155209	0.140931	0.122893	0.152638	0.147906	0.142850	0.165533	0.160121	0.154976	0.151171	0.149027	0.139711	0.164016	0.156279	0.137578	0.151768	0.141181	0.122874	0.159605	0.155646	0.134012
1.6	0.165588	0.163057	0.138178	0.195259	0.195259	0.189564	0.181474	0.165390	0.143982	0.178122	0.172832	0.167014	0.193318	0.187300	0.181684	0.176407	0.174327	0.163247	0.191539	0.182734	0.162009	0.177040	0.165728	0.143852	0.186492	0.182147	0.157039
1.8	0.188571	0.185158	0.158120	0.222770	0.223407	0.217190	0.206836	0.189068	0.164041	0.202688	0.196658	0.190154	0.220194	0.213755	0.207828	0.200342	0.198512	0.186133	0.218432	0.208558	0.185889	0.201388	0.189545	0.164345	0.211953	0.207729	0.180280
2.0	0.209872	0.205678	0.176751	0.248887	0.249932	0.243208	0.230992	0.211430	0.183329	0.225338	0.219158	0.211778	0.245256	0.239084	0.232603	0.222591	0.221006	0.207434	0.243565	0.233612	0.208500	0.224072	0.211862	0.183834	0.236522	0.231951	0.202413
2.2	0.228493	0.223553	0.193305	0.272420	0.273953	0.267219	0.252796	0.231865	0.200496	0.245064	0.238860	0.230892	0.267898	0.262176	0.255049	0.242130	0.240906	0.226458	0.266196	0.256771	0.229352	0.244228	0.232000	0.201081	0.258469	0.253857	0.222143
2.4	0.246163	0.241098	0.209375	0.296046	0.298057	0.290870	0.274173	0.252318	0.217398	0.264626	0.257800	0.249328	0.290080	0.284950	0.277742	0.261164	0.259840	0.244668	0.288669	0.279300	0.250122	0.264195	0.251289	0.218207	0.280489	0.275810	0.242304
2.6	0.263140	0.257656	0.224515	0.319450	0.322289	0.314650	0.295447	0.272730	0.233808	0.283096	0.276134	0.267084	0.312094	0.307966	0.300388	0.279422	0.277835	0.262310	0.310949	0.301326	0.270661	0.283072	0.270267	0.234701	0.302314	0.297810	0.261985
2.8	0.279225	0.273491	0.239144	0.343081	0.346181	0.338545	0.317282	0.293570	0.250774	0.300932	0.293449	0.284136	0.334625	0.330795	0.322464	0.296870	0.294823	0.278704	0.333195	0.323675	0.291410	0.301357	0.288706	0.250930	0.324170	0.319596	0.281890
3.0	0.294423	0.287696	0.253722	0.366340	0.370043	0.362221	0.338456	0.313995	0.267455	0.318078	0.309911	0.300584	0.356602	0.352893	0.344451	0.313537	0.311054	0.294372	0.355193	0.346357	0.311751	0.319519	0.305829	0.266918	0.345792	0.341376	0.301548
3.2	0.308832	0.301456	0.266990	0.389870	0.393266	0.386016	0.359569	0.334119	0.284404	0.334450	0.325055	0.316103	0.378116	0.374905	0.366761	0.328938	0.326176	0.310040	0.376997	0.369028	0.332446	0.336968	0.322629	0.281951	0.367285	0.363455	0.321393
3.4	0.322222	0.314151	0.279379	0.412976	0.416632	0.409961	0.380850	0.353904	0.301015	0.349766	0.339593	0.331074	0.399751	0.397011	0.388491	0.343456	0.340228	0.324153	0.398431	0.391557	0.353206	0.353698	0.338809	0.296848	0.388432	0.384280	0.341300
3.6	0.333982	0.325862	0.291275	0.436287	0.440033	0.433726	0.402095	0.373321	0.317856	0.364076	0.353174	0.344682	0.420654	0.418665	0.410063	0.357220	0.353445	0.337317	0.419615	0.413228	0.373395	0.369474	0.354603	0.310984	0.409738	0.406053	0.360997
3.8	0.345178	0.336203	0.302432	0.459487	0.462827	0.456947	0.422623	0.392814	0.334531	0.377731	0.366091	0.357744	0.442149	0.440261	0.431388	0.369998	0.365396	0.349614	0.441110	0.435217	0.393280	0.384685	0.369471	0.325032	0.431381	0.427641	0.380775
4.0	0.355905	0.346258	0.312526	0.482260	0.485955	0.479956	0.443072	0.411777	0.351409	0.390284	0.378148	0.369418	0.463599	0.461445	0.452535	0.381712	0.376473	0.361243	0.462741	0.456828	0.413331	0.399058	0.383681	0.338260	0.452509	0.448956	0.400209
4.2	0.364919	0.355419	0.322073	0.505186	0.508637	0.503315	0.463503	0.431192	0.368301	0.401861	0.389383	0.380493	0.484363	0.482421	0.473005	0.392956	0.387101	0.372068	0.484370	0.477971	0.434146	0.412899	0.397648	0.351304	0.473840	0.470491	0.420158
4.4	0.373558	0.363657	0.330952	0.527887	0.531432	0.526337	0.483568	0.449733	0.384673	0.413035	0.399804	0.391040	0.505082	0.503089	0.493690	0.403439	0.397022	0.381912	0.505594	0.498488	0.454331	0.426063	0.410469	0.363468	0.495213	0.491534	0.439519
4.6	0.381356	0.371588	0.339345	0.550502	0.554330	0.549109	0.503222	0.468766	0.400838	0.423029	0.409460	0.400793	0.525617	0.523699	0.514405	0.412803	0.405929	0.391444	0.526455	0.519102	0.474276	0.438710	0.422221	0.375192	0.516641	0.512917	0.458634
4.8	0.388334	0.378834	0.347033	0.573007	0.576875	0.571370	0.522238	0.487341	0.416593	0.432278	0.418510	0.409525	0.546261	0.544014	0.534859	0.421676	0.414257	0.400164	0.547442	0.540042	0.493850	0.449916	0.433563	0.386567	0.537219	0.533956	0.477527
5.0	0.395019	0.385599	0.353938	0.595415	0.599333	0.593839	0.541135	0.505274	0.432455	0.440920	0.426877	0.417570	0.566518	0.564399	0.555053	0.429824	0.422025	0.407977	0.568195	0.561160	0.513659	0.460561	0.444179	0.397221	0.557848	0.555283	0.496259
5.2	0.400998	0.391447	0.360339	0.617396	0.621773	0.615854	0.559504	0.523051	0.448171	0.449278	0.434746	0.425196	0.586305	0.583885	0.574795	0.437390	0.429100	0.415267	0.588499	0.580967	0.533374	0.470724	0.454083	0.407588	0.578338	0.575263	0.515162
5.4	0.406583	0.396767	0.366086	0.639272	0.643360	0.637564	0.577112	0.540559	0.463728	0.456994	0.441868	0.432428	0.605847	0.603376	0.594015	0.444577	0.435644	0.422075	0.608881	0.600102	0.552863	0.480151	0.463276	0.417817	0.598622	0.595917	0.534064
5.6	0.411631	0.401660	0.371935	0.661055	0.665258	0.658836	0.594004	0.557473	0.478801	0.463986	0.448500	0.438963	0.624942	0.622526	0.612825	0.451307	0.441549	0.428025	0.628959	0.620038	0.571890	0.488829	0.472022	0.427211	0.618766	0.616555	0.552672
5.8	0.416421	0.405846	0.377023	0.682444	0.686857	0.679983	0.610718	0.573925	0.493317	0.470428	0.454829	0.444724	0.643937	0.641449	0.631322	0.457385	0.446918	0.433536	0.649220	0.639525	0.590311	0.496800	0.479910	0.436370	0.638166	0.636820	0.571372
6.0	0.420677	0.409890	0.382033	0.703651	0.707799	0.700632	0.627208	0.590284	0.508066	0.476284	0.460827	0.450236	0.662391	0.660459	0.649206	0.463181	0.452073	0.438749	0.668683	0.658615	0.608840	0.504586	0.487124	0.444950	0.658993	0.657402	0.590035
6.2	0.424489	0.413558	0.386411	0.724349	0.728539	0.721133	0.642870	0.605709	0.522363	0.481629	0.465969	0.455320	0.680427	0.678512	0.666496	0.468506	0.456665	0.443507	0.687438	0.677334	0.627091	0.511610	0.493690	0.452994	0.678449	0.677123	0.608087
6.4	0.428169	0.417403	0.390324	0.744829	0.749144	0.740831	0.658071	0.621060	0.536387	0.487033	0.470886	0.459937	0.697952	0.696186	0.683487	0.473644	0.460852	0.448012	0.705890	0.695596	0.644693	0.518126	0.500109	0.460844	0.697847	0.696788	0.626654
6.6	0.431543	0.420835	0.394111	0.764789	0.769050	0.760597	0.673041	0.636061	0.550300	0.491825	0.475373	0.464337	0.715227	0.713501	0.699996	0.477749	0.464584	0.452080	0.724334	0.713849	0.662278	0.523900	0.505796	0.468086	0.717043	0.715947	0.644820
6.8	0.434880	0.423775	0.397530	0.785200	0.788520	0.779749	0.687636	0.650235	0.564093	0.496429	0.479620	0.468569	0.732204	0.730276	0.716097	0.481948	0.468007	0.455710	0.742187	0.731492	0.679759	0.529500	0.510961	0.474826	0.735742	0.734477	0.663118
7.0	0.437788	0.426544	0.400731	0.804850	0.807615	0.798469	0.701531	0.664203	0.577367	0.500746	0.483549	0.472102	0.748207	0.746233	0.731695	0.485724	0.471269	0.459394	0.759603	0.748361	0.696720	0.534836	0.515888	0.480959	0.754777	0.753044	0.680938
7.2	0.440183	0.429538	0.403423	0.824307	0.826289	0.817002	0.715749	0.677347	0.590769	0.504599	0.486888	0.475239	0.763924	0.761608	0.746745	0.489132	0.473793	0.462403	0.776403	0.764958	0.713138	0.539616	0.520836	0.487047	0.773489	0.771827	0.698611
7.4	0.442377	0.431971	0.406361	0.842988	0.844407	0.835184	0.729401	0.690107	0.603513	0.508173	0.490424	0.478612	0.779278	0.776830	0.761240	0.492224	0.476349	0.464965	0.792772	0.781281	0.729290	0.543993	0.525194	0.492576	0.791662	0.789639	0.716938
7.6	0.444397	0.434390	0.408949	0.861665	0.862392	0.852539	0.742017	0.702483	0.616347	0.511429	0.493492	0.481299	0.794239	0.791300	0.775496	0.495232	0.479135	0.467674	0.808919	0.796907	0.744982	0.548189	0.529003	0.497700	0.810430	0.807589	0.734372
7.8	0.446693	0.436336	0.410985	0.879718	0.879548	0.869273	0.754128	0.714141	0.628601	0.514654	0.496733	0.484070	0.809391	0.804692	0.788785	0.497923	0.481346	0.470121	0.824791	0.812565	0.760320	0.552120	0.532800	0.502418	0.827838	0.825679	0.751707
8.0	0.448529	0.438407	0.412797	0.897079	0.896718	0.885854	0.766020	0.725422	0.640537	0.517515	0.499390	0.486492	0.823799	0.818116	0.801621	0.500342	0.483693	0.472578	0.840148	0.827434	0.775321	0.556056	0.536269	0.506417	0.845754	0.842951	0.768651
8.2	0.450172	0.440266	0.415084	0.914503	0.912921	0.901821	0.777720	0.736534	0.651954	0.520188	0.501847	0.489044	0.837056	0.831058	0.813522	0.502611	0.486179	0.474874	0.854891	0.841931	0.789858	0.559878	0.539402	0.510198	0.863459	0.860124	0.785367
8.4	0.451910	0.442199	0.417113	0.931165	0.929134	0.917400	0.788623	0.746791	0.662765	0.522651	0.504147	0.491679	0.850052	0.843587	0.825699	0.504946	0.488215	0.476877	0.868636	0.855862	0.803267	0.563133	0.541981	0.513896	0.880231	0.876524	0.801768
8.6	0.453715	0.443921	0.419024	0.947765	0.944700	0.932355	0.799316	0.757303	0.673404	0.525167	0.506330	0.493901	0.863216	0.855671	0.837340	0.506888	0.490167	0.479054	0.882431	0.869219	0.817149	0.566267	0.544792	0.517464	0.897412	0.893137	0.817233
8.8	0.455091	0.445482	0.420583	0.964023	0.960108	0.947031	0.809371	0.767237	0.683680	0.527702	0.508408	0.495810	0.875909	0.867125	0.848397	0.508742	0.492170	0.480633	0.895766	0.881329	0.830207	0.568489	0.547053	0.520658	0.913272	0.909190	0.832421
9.0	0.456736	0.446810	0.421976	0.979833	0.974783	0.960854	0.819399	0.776564	0.693015	0.529754	0.510194	0.497683	0.887660	0.878341	0.858583	0.510493	0.493973	0.482446	0.908168	0.893125	0.842935	0.571330	0.549346	0.523962	0.929345	0.925002	0.847704
9.2	0.458090	0.448048	0.423553	0.995086	0.988901	0.974061	0.828574	0.785254	0.702525	0.532116	0.512071	0.499217	0.899133	0.889104	0.868672	0.512021	0.495899	0.484131	0.920438	0.904638	0.854753	0.573784	0.551196	0.527079	0.945208	0.939823	0.862343
9.4	0.459474	0.448996	0.424691	1.010012	1.002505	0.987113	0.837109	0.793566	0.711352	0.534087	0.513640	0.500921	0.910177	0.899317	0.877843	0.513802	0.497530	0.485752	0.932558	0.916301	0.866598	0.575983	0.553118	0.530090	0.960126	0.955005	0.876805
9.6	0.460732	0.449877	0.426238	1.024267	1.015778	0.999702	0.845341	0.801546	0.719942	0.535317	0.515096	0.502497	0.920519	0.909151	0.886794	0.515373	0.498876	0.487168	0.943904	0.926761	0.878225	0.578054	0.555074	0.532495	0.975096	0.969337	0.890848
9.8	0.462254	0.450625	0.427554	1.037888	1.028387	1.011843	0.853394	0.809638	0.727980	0.536789	0.516611	0.503915	0.931020	0.918503	0.895200	0.516974	0.500326	0.488396	0.955070	0.936238	0.889205	0.580005	0.556906	0.535023	0.989241	0.983593	0.904543
10.0	0.463596	0.451269	0.429445	1.051065	1.040791	1.023667	0.860711	0.816990	0.736069	0.538322	0.517769	0.505148	0.940462	0.927606	0.903087	0.518284	0.501648	0.489928	0.965482	0.945827	0.899530	0.582029	0.558278	0.537314	1.003540	0.997461	0.918548
10.2	0.464532	0.452392	0.430461	1.063722	1.052535	1.034824	0.867500	0.823704	0.744030	0.539849	0.518814	0.506566	0.949522	0.936169	0.910809	0.519544	0.502632	0.491107	0.975715	0.955482	0.908767	0.583996	0.559732	0.539654	1.016913	1.009967	0.931560
10.4	0.465725	0.453557	0.431367	1.075915	1.063869	1.045373	0.874401	0.830596	0.751521	0.541413	0.520144	0.507816	0.958498	0.944645	0.918178	0.520820	0.503800	0.492511	0.986162	0.964562	0.918057	0.585540	0.561288	0.541817	1.030147	1.022608	0.944926
10.6	0.466554	0.454635	0.432203	1.087900	1.074582	1.055929	0.880691	0.837115	0.759004	0.542680	0.521323	0.508966	0.966964	0.952625	0.925534	0.521808	0.504775	0.493315	0.995954	0.971983	0.927441	0.587082	0.562337	0.543788	1.042846	1.034932	0.957513
10.8	0.467391	0.455533	0.433007	1.099385	1.085157	1.065890	0.886623	0.842972	0.765683	0.544032	0.522558	0.509924	0.974817	0.959869	0.932370	0.523058	0.506021	0.494386	1.005158	0.979120	0.935945	0.588316	0.563690	0.545714	1.055035	1.046557	0.970113
11.0	0.468067	0.456287	0.434038	1.110345	1.095106	1.075558	0.892635	0.849018	0.773049	0.545388	0.523776	0.510959	0.982430	0.966521	0.938904	0.524018	0.506914	0.495473	1.014085	0.987235	0.943959	0.589570	0.565049	0.547594	1.067409	1.058248	0.982351
11.2	0.468708	0.457189	0.435208	1.121018	1.104857	1.084893	0.898254	0.854034	0.779804	0.546426	0.524688	0.512064	0.989904	0.973169	0.945321	0.524974	0.507802	0.496312	1.022862	0.995664	0.951492	0.591176	0.566355	0.549787	1.079023	1.069656	0.994308
11.4	0.469534	0.457923	0.436057	1.131038	1.114118	1.093624	0.903103	0.858976	0.786030	0.547542	0.525505	0.513179	0.996812	0.979618	0.951554	0.525909	0.508904	0.497359	1.031096	1.002932	0.959398	0.592433	0.567513	0.551263	1.090085	1.080151	1.006048
11.6	0.470670	0.458609	0.436754	1.140753	1.123259	1.101984	0.907854	0.863543	0.791960	0.548718	0.526310	0.514065	1.003518	0.985543	0.957023	0.527148	0.510119	0.498219	1.039144	1.008678	0.967015	0.594192	0.568425	0.552726	1.101316	1.090764	1.016864
11.8	0.471589	0.459063	0.437197	1.150180	1.131477	1.109866	0.912422	0.867983	0.797867	0.549949	0.527489	0.515178	1.009852	0.991169	0.962127	0.528314	0.510926	0.498881	1.046502	1.015469	0.973455	0.595677	0.569722	0.553606	1.111163	1.100672	1.027090
12.0	0.472056	0.460152	0.437911	1.158983	1.139510	1.117381	0.916507	0.872318	0.803535	0.550955	0.528301	0.516358	1.015649	0.996944	0.967228	0.529285	0.511924	0.499504	1.053206	1.022187	0.979616	0.596820	0.570653	0.554884	1.121932	1.109933	1.037169
12.2	0.472988	0.460780	0.438692	1.167563	1.146818	1.124560	0.920798	0.876553	0.808654	0.552004	0.529372	0.517620	1.021236	1.002217	0.971607	0.529988	0.513062	0.500328	1.059772	1.028492	0.985833	0.597823	0.571524	0.556261	1.131927	1.118993	1.047005
12.4	0.473709	0.461251	0.439423	1.175519	1.154451	1.131314	0.924720	0.880878	0.813924	0.552957	0.530310	0.518603	1.026971	1.007114	0.976444	0.530960	0.513702	0.501060	1.065695	1.033486	0.991617	0.598649	0.572776	0.557577	1.141349	1.127344	1.056792
12.6	0.474441	0.462082	0.440045	1.183909	1.161704	1.137920	0.928595	0.885222	0.818470	0.553999	0.531476	0.519407	1.032672	1.011733	0.980736	0.531613	0.514454	0.501862	1.071772	1.037871	0.997553	0.599983	0.573781	0.558657	1.150881	1.136356	1.065132
12.8	0.475100	0.462984	0.440796	1.191621	1.168310	1.144216	0.932073	0.888955	0.823066	0.554925	0.532317	0.520171	1.037795	1.016066	0.984903	0.532214	0.515385	0.502384	1.076938	1.042368	1.002675	0.600667	0.574472	0.559779	1.159380	1.144738	1.074224
13.0	0.475786	0.463644	0.441946	1.198980	1.174682	1.149760	0.935732	0.892089	0.827235	0.555507	0.533367	0.520932	1.042385	1.020479	0.988723	0.532862	0.516229	0.503442	1.081929	1.047305	1.008285	0.602033	0.575647	0.560869	1.168025	1.152476	1.082972
13.2	0.476729	0.463986	0.443072	1.206038	1.180714	1.155230	0.938943	0.895071	0.831696	0.556709	0.534588	0.521584	1.047154	1.024290	0.992766	0.533687	0.516843	0.504096	1.086975	1.052069	1.013556	0.602846	0.576707	0.561939	1.176129	1.159453	1.090599
13.4	0.477752	0.464656	0.443613	1.212791	1.186858	1.160746	0.941815	0.898537	0.835705	0.557287	0.535390	0.522336	1.051351	1.027593	0.996201	0.534672	0.517545	0.504837	1.091201	1.057220	1.018465	0.603718	0.578122	0.562737	1.183790	1.166295	1.098357
13.6	0.478718	0.465377	0.444346	1.219290	1.192267	1.165750	0.944617	0.901652	0.839525	0.558046	0.536167	0.523061	1.055357	1.030861	0.999610	0.535517	0.517986	0.505576	1.095247	1.061127	1.022949	0.604758	0.579197	0.563318	1.191442	1.173057	1.105434
13.8	0.479494	0.466008	0.445328	1.225351	1.197862	1.170362	0.947463	0.904526	0.842907	0.558844	0.537105	0.523703	1.059528	1.034214	1.002803	0.536122	0.518464	0.506268	1.099469	1.065086	1.027092	0.605510	0.580295	0.564121	1.198042	1.179275	1.112531
14.0	0.480030	0.466769	0.445925	1.231099	1.203310	1.174925	0.950030	0.906947	0.846693	0.559716	0.538073	0.524177	1.063036	1.037551	1.005733	0.536807	0.518892	0.507277	1.103559	1.069122	1.030904	0.606331	0.581103	0.564917	1.205260	1.185837	1.119717
14.2	0.480537	0.468062	0.446542	1.236724	1.207949	1.179071	0.952619	0.909528	0.850027	0.560298	0.538892	0.524986	1.066664	1.040779	1.009002	0.537663	0.519317	0.507991	1.107517	1.073845	1.034477	0.607052	0.581637	0.565650	1.212367	1.190943	1.126451
14.4	0.481237	0.468656	0.447096	1.242075	1.212736	1.183119	0.955235	0.912025	0.853166	0.560879	0.540092	0.525835	1.070129	1.043640	1.011510	0.538356	0.519804	0.509041	1.110972	1.077231	1.038505	0.607479	0.582446	0.566388	1.218202	1.196417	1.133400
14.6	0.481723	0.469279	0.447615	1.247304	1.217062	1.187127	0.957314	0.914343	0.856282	0.561692	0.540980	0.526273	1.073368	1.046353	1.014274	0.539005	0.520524	0.509755	1.114191	1.079775	1.042105	0.608177	0.583022	0.567156	1.224573	1.202328	1.139448
14.8	0.482571	0.469634	0.448351	1.252045	1.221117	1.190905	0.959390	0.916508	0.859369	0.562530	0.541639	0.527029	1.076282	1.048924	1.016664	0.539606	0.521069	0.510742	1.117571	1.082858	1.045556	0.608756	0.583707	0.568140	1.230188	1.206737	1.145683
15.0	0.483446	0.469914	0.448850	1.256893	1.224923	1.194580	0.961412	0.918117	0.862692	0.563119	0.542117	0.527977	1.079278	1.051431	1.018901	0.540180	0.521595	0.511368	1.120990	1.087151	1.048904	0.609625	0.584564	0.569290	1.235993	1.211722	1.151874
15.2	0.483998	0.470387	0.449236	1.261294	1.228970	1.197922	0.963282	0.919799	0.864787	0.563565	0.542264	0.528423	1.082092	1.054167	1.021054	0.541075	0.522448	0.512286	1.124164	1.090439	1.051364	0.610271	0.585242	0.570136	1.241597	1.216146	1.157464
15.4	0.484572	0.470807	0.449756	1.265510	1.232577	1.201345	0.965204	0.921493	0.867308	0.564246	0.542487	0.528974	1.084521	1.056367	1.023072	0.541910	0.522972	0.512580	1.127336	1.092223	1.054353	0.610813	0.585636	0.570809	1.246796	1.220365	1.162759
15.6	0.485464	0.471076	0.450051	1.269582	1.236055	1.204503	0.967327	0.923233	0.869609	0.565036	0.543073	0.529528	1.086921	1.058688	1.024983	0.542709	0.523472	0.512892	1.130695	1.094416	1.056709	0.611678	0.586002	0.571385	1.251641	1.224955	1.167416
15.8	0.485634	0.471391	0.450425	1.273335	1.239066	1.207558	0.969094	0.925016	0.871832	0.565628	0.543707	0.529966	1.089350	1.060804	1.026832	0.543424	0.523902	0.513058	1.133553	1.097804	1.058432	0.612150	0.586888	0.572133	1.256383	1.228723	1.172240
16.0	0.485920	0.471681	0.450845	1.276931	1.242007	1.210481	0.970942	0.926591	0.874122	0.566076	0.544050	0.530581	1.091590	1.063016	1.028463	0.543892	0.524550	0.513323	1.136323	1.100417	1.061006	0.612289	0.587234	0.573235	1.261244	1.232720	1.176603
16.2	0.486411	0.471656	0.451258	1.280142	1.244963	1.213483	0.972921	0.928319	0.875967	0.566611	0.544538	0.531095	1.093892	1.065195	1.029888	0.544390	0.525307	0.513992	1.139278	1.102371	1.063485	0.612873	0.587989	0.574107	1.265977	1.236083	1.181025
16.4	0.486752	0.472116	0.451493	1.283546	1.247996	1.215956	0.974504	0.930017	0.878334	0.567135	0.544877	0.531315	1.096109	1.067114	1.031518	0.544598	0.525735	0.514424	1.141854	1.103903	1.065674	0.613681	0.588579	0.574830	1.269773	1.239509	1.185414
16.6	0.487081	0.472735	0.452184	1.286830	1.250704	1.218996	0.975836	0.931657	0.880105	0.567726	0.545642	0.531864	1.098023	1.068972	1.033075	0.544981	0.526597	0.514525	1.144177	1.106046	1.068176	0.614377	0.589048	0.575370	1.274288	1.243377	1.189221
16.8	0.487649	0.473173	0.452947	1.289651	1.253087	1.221461	0.977356	0.932494	0.882307	0.568248	0.545991	0.532497	1.099778	1.070745	1.034428	0.545504	0.527416	0.514740	1.146295	1.108274	1.070149	0.614764	0.589610	0.575879	1.277652	1.247192	1.193542
17.0	0.488076	0.473460	0.453693	1.292544	1.255731	1.223706	0.978701	0.933739	0.884210	0.568886	0.546976	0.533150	1.101429	1.072476	1.035933	0.546098	0.528274	0.515254	1.148694	1.110050	1.071938	0.615307	0.590045	0.576389	1.280846	1.250004	1.197197
17.2	0.488617	0.473900	0.454196	1.295354	1.258215	1.226104	0.980127	0.935078	0.885928	0.569874	0.547631	0.533693	1.103046	1.073639	1.037587	0.546543	0.528977	0.515493	1.150781	1.111737	1.073473	0.616119	0.590543	0.577194	1.284175	1.253393	1.200057
17.4	0.488738	0.474528	0.454314	1.297742	1.260545	1.228533	0.981146	0.936228	0.887813	0.570535	0.548098	0.534205	1.104781	1.075207	1.038875	0.546831	0.529481	0.515916	1.152620	1.113509	1.075144	0.616685	0.591021	0.577747	1.287220	1.256531	1.203318
17.6	0.488839	0.475021	0.454830	1.300161	1.262697	1.230441	0.982461	0.937377	0.889350	0.571308	0.548925	0.534912	1.106694	1.076814	1.040273	0.547104	0.529942	0.516184	1.154559	1.115227	1.076730	0.617067	0.591391	0.578411	1.290280	1.259511	1.206153
17.8	0.488940	0.475535	0.455712	1.302379	1.265250	1.232382	0.983902	0.938170	0.891008	0.571651	0.549993	0.535495	1.108679	1.078437	1.041362	0.547414	0.530297	0.516655	1.156391	1.116466	1.078351	0.617589	0.591688	0.579149	1.293083	1.262567	1.209662
18.0	0.489194	0.476255	0.456219	1.304340	1.267427	1.234219	0.984916	0.939437	0.892543	0.572001	0.550899	0.536145	1.110386	1.080031	1.042568	0.548303	0.530437	0.517459	1.158004	1.117906	1.080332	0.617889	0.592082	0.579405	1.296033	1.265601	1.212911
18.2	0.489836	0.477102	0.456752	1.306285	1.269410	1.235763	0.986201	0.940483	0.894000	0.572330	0.551604	0.536891	1.112057	1.081373	1.043968	0.548699	0.530677	0.518011	1.159625	1.120030	1.082235	0.618077	0.591987	0.579682	1.298971	1.267992	1.215392
18.4	0.490401	0.477331	0.456702	1.308429	1.271394	1.237500	0.987187	0.941232	0.895666	0.573057	0.552404	0.537577	1.113531	1.082744	1.044840	0.549024	0.530857	0.518649	1.160893	1.120915	1.083834	0.618617	0.592801	0.580214	1.301083	1.270680	1.218121
18.6	0.490884	0.477876	0.457111	1.310585	1.272871	1.238951	0.988149	0.941843	0.897155	0.573602	0.552684	0.538004	1.115094	1.084104	1.046047	0.549722	0.531133	0.519250	1.162486	1.122067	1.085646	0.618903	0.593093	0.580934	1.304213	1.273404	1.220566
18.8	0.491571	0.478015	0.457586	1.312794	1.274215	1.240904	0.989115	0.942895	0.898422	0.574194	0.553088	0.538622	1.116280	1.085108	1.047028	0.550086	0.531198	0.519949	1.163762	1.123018	1.087277	0.619511	0.593734	0.581439	1.306446	1.275476	1.222884
19.0	0.492320	0.478860	0.457624	1.314890	1.275937	1.242337	0.989979	0.943216	0.899448	0.574636	0.553342	0.539463	1.117667	1.085931	1.048083	0.550599	0.531466	0.520590	1.164970	1.124794	1.088804	0.619841	0.594306	0.581811	1.309141	1.277942	1.225350
19.2	0.492610	0.479198	0.457969	1.316811	1.277550	1.243773	0.990730	0.944430	0.900387	0.575270	0.553742	0.539798	1.118835	1.086946	1.049170	0.551042	0.531753	0.521347	1.166274	1.126351	1.089971	0.620145	0.594664	0.581704	1.311821	1.279870	1.227482
19.4	0.493001	0.479699	0.458647	1.318812	1.279038	1.245407	0.991484	0.945456	0.901403	0.575862	0.553996	0.539968	1.120176	1.087811	1.050198	0.551406	0.531882	0.521693	1.167853	1.127057	1.091636	0.621077	0.595085	0.581956	1.313678	1.282220	1.229514
19.6	0.493407	0.479916	0.458993	1.320631	1.280700	1.246739	0.992641	0.946349	0.902712	0.576519	0.554468	0.540061	1.121354	1.088656	1.051127	0.551476	0.532059	0.522121	1.169199	1.128348	1.092205	0.621738	0.595834	0.582350	1.316111	1.284194	1.231607
19.8	0.493465	0.480395	0.459401	1.322247	1.282114	1.248333	0.993640	0.947373	0.903518	0.576934	0.554857	0.540109	1.122609	1.089552	1.051866	0.551846	0.532617	0.522606	1.170596	1.129537	1.093188	0.622247	0.596570	0.582982	1.318083	1.285398	1.233668
20.0	0.493997	0.480795	0.459534	1.324091	1.283399	1.249648	0.994334	0.948415	0.904698	0.577257	0.555158	0.540486	1.123745	1.090516	1.052550	0.552014	0.533228	0.523158	1.172002	1.130737	1.094919	0.622876	0.596895	0.583378	1.319908	1.287044	1.235234
20.2	0.494347	0.481496	0.459661	1.325573	1.284951	1.250897	0.994902	0.949330	0.905778	0.577996	0.555400	0.540726	1.124781	1.091605	1.053502	0.552201	0.533613	0.523770	1.173133	1.131663	1.095806	0.623768	0.597394	0.583919	1.322206	1.288184	1.237254
20.4	0.494828	0.481887	0.459777	1.327250	1.286231	1.252045	0.995535	0.950507	0.906901	0.578692	0.555685	0.540978	1.125705	1.092453	1.054517	0.552382	0.534121	0.524117	1.173801	1.132442	1.096740	0.624574	0.597748	0.584295	1.323514	1.289518	1.239243
20.6	0.495266	0.482131	0.460279	1.328816	1.287644	1.253610	0.996223	0.951366	0.907748	0.579078	0.556118	0.541524	1.126411	1.093487	1.055174	0.552891	0.534748	0.524228	1.174654	1.133960	1.097921	0.625277	0.598268	0.584796	1.325586	1.291052	1.240938
20.8	0.495208	0.482369	0.460519	1.330263	1.288880	1.254537	0.996963	0.952125	0.908640	0.579384	0.556497	0.542165	1.127361	1.094278	1.055840	0.553604	0.535378	0.524459	1.175714	1.135194	1.098806	0.625913	0.598367	0.585159	1.326629	1.292549	1.242839
21.0	0.495843	0.482837	0.460581	1.331680	1.290244	1.255940	0.997599	0.953159	0.909455	0.579802	0.557030	0.542741	1.128018	1.095244	1.056897	0.553748	0.535961	0.524876	1.177273	1.135448	1.099448	0.626539	0.598314	0.585878	1.327720	1.293036	1.244346
21.2	0.496502	0.482821	0.460837	1.333094	1.291445	1.257452	0.998056	0.954000	0.910520	0.580213	0.557334	0.543200	1.128742	1.096068	1.057900	0.553924	0.536288	0.525081	1.178352	1.135319	1.100207	0.627219	0.598597	0.586747	1.329332	1.294265	1.245789
21.4	0.496761	0.483030	0.461271	1.334236	1.292505	1.258515	0.998346	0.954964	0.911521	0.580434	0.557695	0.543867	1.129736	1.097035	1.058449	0.554156	0.536530	0.525012	1.179480	1.135694	1.100893	0.627558	0.599133	0.587468	1.330462	1.295354	1.247817
21.6	0.497563	0.483206	0.461885	1.335423	1.293888	1.259434	0.999559	0.955671	0.912743	0.580778	0.558351	0.544427	1.130787	1.097714	1.059446	0.554611	0.536997	0.525282	1.180372	1.136658	1.101535	0.627886	0.599913	0.587995	1.331716	1.296306	1.249664
21.8	0.497865	0.483593	0.462480	1.336694	1.295477	1.260371	1.000292	0.956244	0.913435	0.581048	0.558863	0.544845	1.131854	1.098475	1.060234	0.555202	0.537560	0.525625	1.181415	1.137248	1.102722	0.628413	0.600698	0.588348	1.332919	1.297666	1.251149
22.0	0.498406	0.484116	0.462862	1.337776	1.296675	1.261218	1.001146	0.956985	0.914088	0.581265	0.559353	0.545453	1.132420	1.099395	1.061102	0.556028	0.537906	0.526060	1.182410	1.138243	1.103918	0.628403	0.601153	0.588663	1.333734	1.298646	1.252043
22.2	0.498927	0.484379	0.462957	1.339056	1.297820	1.262150	1.001965	0.957472	0.915368	0.581785	0.559888	0.545838	1.133057	1.100249	1.061865	0.556308	0.538307	0.526433	1.183291	1.138901	1.104507	0.628377	0.601286	0.589114	1.335678	1.300171	1.253341
22.4	0.499116	0.485010	0.463129	1.340582	1.298827	1.263279	1.002595	0.957691	0.916335	0.582154	0.560207	0.546430	1.133647	1.101037	1.062588	0.557065	0.538463	0.526656	1.183869	1.139606	1.104805	0.628486	0.601837	0.589430	1.336615	1.301222	1.254904
22.6	0.499633	0.485270	0.463744	1.341646	1.299643	1.264233	1.003553	0.958141	0.916817	0.582417	0.560526	0.546997	1.134438	1.101929	1.063407	0.557686	0.538325	0.527431	1.184696	1.140515	1.106284	0.628594	0.602247	0.589910	1.338300	1.302540	1.256033
22.8	0.500265	0.485727	0.464114	1.343039	1.300579	1.265540	1.004005	0.958827	0.917804	0.582933	0.561204	0.547537	1.135025	1.102574	1.064200	0.557914	0.538697	0.527781	1.185371	1.141460	1.107749	0.628776	0.602791	0.589869	1.339810	1.303650	1.257476
23.0	0.500799	0.486515	0.464405	1.344259	1.301355	1.266069	1.004477	0.959090	0.918471	0.583174	0.561424	0.547929	1.135785	1.103352	1.064887	0.558387	0.538927	0.528277	1.186345	1.142394	1.108925	0.628797	0.603156	0.589779	1.341030	1.304276	1.258615
23.2	0.500642	0.486616	0.465261	1.345574	1.302232	1.267115	1.004807	0.959964	0.918971	0.583787	0.561679	0.548051	1.136650	1.104224	1.065432	0.558641	0.539166	0.528684	1.187440	1.143088	1.109294	0.629071	0.603478	0.589719	1.342474	1.305550	1.260020
23.4	0.500568	0.487303	0.465734	1.346709	1.303373	1.268146	1.005633	0.960265	0.919269	0.584074	0.561998	0.548091	1.137481	1.105135	1.066399	0.558967	0.539277	0.529168	1.188239	1.143380	1.109767	0.629387	0.603983	0.589976	1.343732	1.306704	1.260944
23.6	0.500800	0.487470	0.465783	1.347631	1.304379	1.268887	1.006106	0.960650	0.920257	0.584524	0.562237	0.548347	1.137979	1.105803	1.067035	0.558880	0.539693	0.529465	1.189069	1.144723	1.110568	0.629428	0.604257	0.590332	1.344965	1.307560	1.262185
23.8	0.501064	0.488084	0.466316	1.348797	1.304951	1.269861	1.006558	0.961292	0.920591	0.584915	0.562618	0.548742	1.138862	1.106522	1.067474	0.559362	0.540355	0.529867	1.189855	1.146281	1.111930	0.630083	0.604483	0.590384	1.345757	1.308950	1.263405
24.0	0.501388	0.488296	0.466579	1.350021	1.305898	1.270556	1.006673	0.961756	0.921150	0.585397	0.562887	0.549129	1.139647	1.107296	1.067965	0.559479	0.540696	0.530198	1.190574	1.147357	1.112395	0.630615	0.604654	0.590752	1.347180	1.309818	1.264272
24.2	0.501420	0.488841	0.466700	1.351256	1.306869	1.271370	1.007335	0.962101	0.921905	0.586023	0.563358	0.549214	1.140009	1.108313	1.068623	0.559706	0.540732	0.530487	1.191190	1.147294	1.112634	0.631073	0.605016	0.590990	1.348487	1.310581	1.265358
24.4	0.501658	0.488907	0.467122	1.352056	1.307636	1.272242	1.007797	0.962623	0.922146	0.586300	0.563817	0.549736	1.140470	1.108878	1.069229	0.560062	0.541088	0.530653	1.191552	1.147978	1.113805	0.631667	0.605632	0.591315	1.349740	1.311444	1.266546
24.6	0.501788	0.489147	0.467586	1.352788	1.308850	1.273073	1.008662	0.962859	0.922785	0.586365	0.564215	0.550085	1.141039	1.109323	1.069482	0.560319	0.541521	0.530889	1.192087	1.149587	1.115380	0.632099	0.606110	0.592131	1.350724	1.312394	1.267642
24.8	0.501721	0.489502	0.468143	1.353466	1.309714	1.273853	1.009306	0.963285	0.923118	0.586929	0.564568	0.550601	1.141773	1.109586	1.070053	0.560783	0.541936	0.531100	1.192829	1.150223	1.116043	0.632549	0.606225	0.592368	1.351825	1.313478	1.268849
25.0	0.502544	0.489871	0.468271	1.353995	1.310879	1.274854	1.009894	0.963689	0.923646	0.587228	0.564906	0.550897	1.142331	1.110198	1.070806	0.560904	0.542303	0.531326	1.193581	1.149569	1.115893	0.633093	0.606830	0.593343	1.352564	1.314094	1.269524
25.2	0.502993	0.489461	0.468650	1.354754	1.311569	1.275626	1.010142	0.963879	0.924519	0.587885	0.565246	0.551364	1.142851	1.110731	1.071243	0.561098	0.542655	0.531521	1.193791	1.149135	1.116004	0.633300	0.607461	0.594193	1.353579	1.315496	1.270618
25.4	0.502900	0.489818	0.468902	1.355595	1.312493	1.275954	1.010944	0.964223	0.924918	0.588502	0.565527	0.551742	1.143434	1.111009	1.072177	0.561336	0.543004	0.531623	1.194025	1.150085	1.116649	0.634177	0.608323	0.594853	1.353987	1.316270	1.271553
25.6	0.503373	0.489627	0.469192	1.356230	1.313311	1.276730	1.011928	0.964447	0.925471	0.589188	0.566018	0.551957	1.144406	1.111344	1.072952	0.561956	0.543480	0.532172	1.194161	1.150831	1.117222	0.634809	0.608933	0.595829	1.354991	1.317150	1.271805
25.8	0.503216	0.490324	0.469320	1.356775	1.314332	1.277296	1.012265	0.964858	0.925722	0.589549	0.566271	0.552111	1.145262	1.111915	1.073472	0.562417	0.544013	0.532483	1.194690	1.151258	1.117936	0.635183	0.609304	0.596767	1.355904	1.318273	1.272049
26.0	0.503394	0.490494	0.469550	1.357234	1.314961	1.277805	1.012886	0.965105	0.926489	0.589984	0.566735	0.552356	1.145942	1.112489	1.074027	0.562999	0.544189	0.532850	1.195446	1.151645	1.117912	0.635588	0.609283	0.597542	1.356845	1.318898	1.272879
26.2	0.503345	0.490793	0.469405	1.357965	1.315930	1.278226	1.013127	0.965487	0.927768	0.590140	0.567005	0.552702	1.146722	1.113266	1.074495	0.563252	0.544427	0.533318	1.196041	1.152055	1.117745	0.635745	0.609558	0.597973	1.357994	1.320111	1.273874
26.4	0.503346	0.491032	0.469871	1.358564	1.316561	1.278686	1.013840	0.966039	0.928513	0.590248	0.567205	0.553118	1.147384	1.113837	1.074887	0.563801	0.544497	0.533814	1.196787	1.152760	1.117954	0.636249	0.609936	0.598470	1.358675	1.320937	1.274575
26.6	0.504197	0.490965	0.470169	1.359116	1.317217	1.279137	1.014426	0.967108	0.929365	0.590722	0.567343	0.553228	1.147982	1.114566	1.075469	0.564170	0.544499	0.534243	1.197306	1.153461	1.118980	0.636808	0.610383	0.599186	1.359340	1.321533	1.274952
26.8	0.504331	0.491595	0.470802	1.360194	1.317831	1.279857	1.014670	0.968179	0.930089	0.591195	0.567774	0.553695	1.148514	1.115155	1.075896	0.564542	0.544928	0.534249	1.198151	1.153858	1.119611	0.637403	0.610579	0.599064	1.360410	1.321877	1.275889
27.0	0.504680	0.491788	0.471204	1.361018	1.318189	1.280286	1.015296	0.969077	0.930499	0.591563	0.567889	0.554010	1.149024	1.115747	1.076510	0.564989	0.544965	0.534646	1.198725	1.154384	1.119753	0.637649	0.610671	0.599258	1.360631	1.322255	1.276257
27.2	0.504929	0.492177	0.471647	1.361779	1.318790	1.281102	1.015635	0.969832	0.930980	0.592037	0.568091	0.554588	1.149738	1.116679	1.077099	0.565569	0.545194	0.534976	1.199424	1.155188	1.120168	0.637874	0.610385	0.599570	1.361401	1.323138	1.276932
27.4	0.505435	0.492295	0.471696	1.362619	1.319487	1.281895	1.016218	0.970095	0.931233	0.592022	0.568358	0.554909	1.150006	1.117201	1.077931	0.565846	0.545637	0.535114	1.199918	1.155680	1.121418	0.637914	0.610590	0.599924	1.361886	1.323238	1.277364
27.6	0.506100	0.492460	0.471917	1.363435	1.319749	1.282441	1.016187	0.970567	0.931911	0.592231	0.568624	0.555300	1.150634	1.117613	1.078287	0.565885	0.546281	0.535361	1.200358	1.156230	1.122694	0.638073	0.610671	0.600188	1.362275	1.323619	1.278045
27.8	0.506526	0.493010	0.472581	1.364581	1.320180	1.283183	1.016927	0.971011	0.932271	0.592290	0.568971	0.555451	1.151169	1.118049	1.078491	0.566377	0.546760	0.535279	1.201014	1.157171	1.123028	0.638475	0.610880	0.600186	1.362499	1.324139	1.278486
28.0	0.506829	0.493361	0.472717	1.365348	1.320907	1.283942	1.017287	0.971339	0.932427	0.592406	0.569734	0.555768	1.151742	1.118721	1.079112	0.566680	0.546925	0.535443	1.201513	1.157671	1.122958	0.638355	0.610966	0.600117	1.363406	1.324165	1.278840
28.2	0.507283	0.494025	0.472877	1.366200	1.321438	1.284726	1.017878	0.971860	0.932790	0.592629	0.570032	0.555997	1.152207	1.119174	1.079650	0.566788	0.547048	0.535535	1.202044	1.157957	1.123758	0.638621	0.611311	0.600032	1.364135	1.325130	1.279310
28.4	0.507844	0.494292	0.473151	1.366825	1.322300	1.285499	1.018210	0.972206	0.933112	0.592749	0.570358	0.556589	1.152755	1.119405	1.080277	0.567017	0.547382	0.535706	1.202705	1.158799	1.124800	0.638736	0.611848	0.600045	1.364403	1.325404	1.279981
28.6	0.508358	0.494711	0.473490	1.367438	1.322965	1.286201	1.018994	0.972506	0.933517	0.592837	0.570477	0.556952	1.153380	1.119591	1.080578	0.567109	0.547609	0.535996	1.203474	1.159991	1.125607	0.639053	0.612137	0.600381	1.364752	1.326408	1.280466
28.8	0.508709	0.495172	0.473769	1.368271	1.323472	1.287139	1.019376	0.972894	0.933684	0.593376	0.570824	0.557247	1.154061	1.119917	1.081122	0.567293	0.547835	0.536312	1.204165	1.160303	1.125521	0.639401	0.612418	0.600030	1.365367	1.326924	1.281583
29.0	0.509364	0.495201	0.473505	1.369055	1.324308	1.287778	1.019463	0.973184	0.934277	0.593752	0.571157	0.557375	1.154325	1.120653	1.082046	0.567622	0.548271	0.536544	1.204600	1.160158	1.125699	0.639666	0.613178	0.600338	1.365545	1.327329	1.281754
29.2	0.509697	0.495314	0.473394	1.369863	1.324836	1.288249	1.019606	0.973336	0.934771	0.594457	0.571522	0.557522	1.154515	1.121271	1.082613	0.567635	0.548584	0.536841	1.205047	1.161041	1.126271	0.639701	0.613543	0.600776	1.365960	1.328153	1.282396
29.4	0.509743	0.495619	0.473642	1.370423	1.325642	1.288732	1.019631	0.973707	0.934787	0.594869	0.572036	0.557790	1.155062	1.121541	1.083270	0.567922	0.548535	0.537281	1.205600	1.162640	1.127169	0.640235	0.613966	0.601003	1.366121	1.327929	1.282365
29.6	0.510051	0.495773	0.473569	1.370609	1.326237	1.289521	1.020050	0.974029	0.935515	0.595157	0.572388	0.557855	1.155566	1.121737	1.083597	0.568239	0.548689	0.537818	1.206200	1.162263	1.127566	0.640558	0.614323	0.601716	1.367128	1.328681	1.282680
29.8	0.510313	0.496434	0.473283	1.371012	1.327022	1.289872	1.020372	0.974070	0.935969	0.595440	0.572535	0.558092	1.156026	1.122057	1.084045	0.568274	0.548969	0.538457	1.206931	1.162124	1.127971	0.640747	0.614377	0.601560	1.367484	1.329164	1.283396
30.0	0.510498	0.496554	0.473608	1.371525	1.327722	1.289977	1.020833	0.974372	0.936727	0.595896	0.572869	0.558481	1.156846	1.122376	1.084317	0.568538	0.549205	0.538949	1.207984	1.163234	1.127791	0.640907	0.614777	0.601564	1.368160	1.329612	1.284038
30.2	0.510609	0.497019	0.473618	1.372174	1.328491	1.290326	1.021348	0.975124	0.937533	0.596168	0.572988	0.558741	1.157004	1.122765	1.084665	0.568779	0.549430	0.539366	1.208639	1.164069	1.127679	0.641236	0.615125	0.601713	1.368539	1.330764	1.284789
30.4	0.510528	0.497213	0.474132	1.372420	1.328967	1.290642	1.021964	0.975883	0.937899	0.596850	0.573138	0.559080	1.157352	1.122913	1.084964	0.568998	0.549709	0.540025	1.209180	1.164763	1.128583	0.641773	0.615418	0.601786	1.369616	1.331010	1.285582
30.6	0.511033	0.497640	0.474344	1.372723	1.329606	1.291129	1.022510	0.976788	0.938296	0.597502	0.573151	0.559546	1.157511	1.123275	1.085609	0.569479	0.549767	0.539879	1.209495	1.165776	1.129262	0.642156	0.615858	0.602146	1.369630	1.331520	1.286168
30.8	0.510879	0.497997	0.475010	1.373351	1.330158	1.291784	1.023268	0.977276	0.938274	0.598016	0.573514	0.560235	1.157921	1.123908	1.085930	0.569792	0.550012	0.540013	1.210068	1.166030	1.129590	0.642620	0.616183	0.602158	1.370466	1.332004	1.286819
31.0	0.511269	0.497986	0.475306	1.373861	1.330561	1.292317	1.023437	0.977756	0.938512	0.598205	0.573844	0.560545	1.158344	1.124197	1.086491	0.570114	0.550225	0.540200	1.210368	1.166432	1.129952	0.642665	0.616167	0.602845	1.370728	1.332146	1.287320
31.2	0.511363	0.497959	0.475689	1.374444	1.330783	1.293039	1.023671	0.978001	0.938573	0.598517	0.574108	0.561048	1.159013	1.124604	1.087096	0.570523	0.550764	0.540342	1.211096	1.166688	1.130963	0.642964	0.616276	0.603560	1.371031	1.332902	1.287918
31.4	0.511447	0.497792	0.476094	1.375213	1.331015	1.293746	1.024083	0.978052	0.938699	0.598656	0.574339	0.561382	1.159495	1.124576	1.087529	0.570837	0.551140	0.540287	1.211275	1.166459	1.131899	0.643256	0.616773	0.603972	1.371657	1.333077	1.288141
31.6	0.511435	0.498042	0.476395	1.375807	1.331222	1.294171	1.024179	0.978465	0.939333	0.598987	0.574808	0.561732	1.160366	1.125022	1.087877	0.571111	0.551334	0.540528	1.211722	1.166775	1.132027	0.643593	0.617093	0.604371	1.372255	1.333835	1.288427
31.8	0.511453	0.498303	0.476612	1.376832	1.331552	1.294999	1.024506	0.978767	0.939896	0.599270	0.575217	0.561715	1.160894	1.125357	1.087965	0.571658	0.551397	0.540792	1.212015	1.167082	1.131658	0.644147	0.617288	0.604452	1.372602	1.334512	1.288961
32.0	0.511377	0.498382	0.477074	1.377241	1.331764	1.295561	1.024598	0.979351	0.940222	0.599604	0.575708	0.562171	1.161475	1.125924	1.088086	0.572049	0.551520	0.540860	1.212290	1.166838	1.131575	0.644668	0.617120	0.604926	1.373738	1.335110	1.289283
32.2	0.511809	0.498363	0.477283	1.378107	1.332254	1.296086	1.024766	0.979699	0.941070	0.599743	0.575760	0.562521	1.161953	1.126039	1.088528	0.571871	0.551748	0.541362	1.212960	1.167225	1.132384	0.645072	0.617156	0.605651	1.374129	1.335996	1.290004
32.4	0.512041	0.498501	0.477479	1.378932	1.332696	1.296804	1.024759	0.979530	0.941261	0.599693	0.576252	0.562729	1.162199	1.126688	1.088943	0.572041	0.552107	0.541613	1.213471	1.167803	1.132939	0.645461	0.617695	0.606045	1.374348	1.336126	1.290715
32.6	0.512450	0.498472	0.477783	1.379466	1.332967	1.297363	1.024910	0.979566	0.941592	0.599854	0.576526	0.562685	1.162625	1.127048	1.088998	0.572093	0.552515	0.541628	1.213784	1.168168	1.132967	0.645931	0.618081	0.606475	1.375418	1.336813	1.291274
32.8	0.512552	0.498566	0.478040	1.380335	1.333507	1.298177	1.024939	0.979880	0.942037	0.600074	0.576717	0.562596	1.163047	1.127529	1.089336	0.572330	0.553033	0.541759	1.213917	1.168081	1.133019	0.645874	0.618532	0.606737	1.375554	1.337398	1.292161
33.0	0.512883	0.498355	0.478096	1.381276	1.334054	1.298603	1.025013	0.980227	0.942409	0.600066	0.577243	0.562604	1.163414	1.128193	1.089872	0.572643	0.553530	0.541848	1.214141	1.168755	1.133767	0.645869	0.618523	0.607171	1.376490	1.337656	1.292084
33.2	0.513123	0.498868	0.478285	1.381605	1.334616	1.299225	1.025294	0.980819	0.943048	0.600357	0.577626	0.562715	1.163658	1.128743	1.089961	0.572452	0.553658	0.542089	1.214365	1.169841	1.134390	0.645915	0.618760	0.607424	1.376707	1.338226	1.292564
33.4	0.513189	0.499050	0.478796	1.381880	1.335214	1.299947	1.025808	0.981040	0.943521	0.600537	0.577727	0.563187	1.163889	1.129121	1.090449	0.572657	0.553706	0.542466	1.214554	1.170261	1.134445	0.646239	0.619025	0.607653	1.377322	1.338168	1.292563
33.6	0.513615	0.499620	0.478689	1.382178	1.335776	1.300333	1.026655	0.981245	0.944117	0.600880	0.577881	0.563505	1.164083	1.129375	1.091126	0.572863	0.554182	0.542713	1.214655	1.169326	1.134685	0.646589	0.619140	0.607734	1.378256	1.338714	1.293424
33.8	0.514199	0.500129	0.478831	1.382729	1.336453	1.300545	1.027061	0.981720	0.944205	0.601197	0.577994	0.563882	1.164645	1.129825	1.091535	0.573125	0.554528	0.543118	1.214941	1.169547	1.135076	0.646673	0.619112	0.607531	1.379058	1.339439	1.293823
34.0	0.514419	0.500504	0.479187	1.382967	1.337145	1.300763	1.027797	0.982559	0.945082	0.601550	0.578165	0.563979	1.165117	1.130266	1.091748	0.573630	0.554591	0.543308	1.215573	1.170941	1.135780	0.646588	0.619671	0.608006	1.379998	1.339858	1.294324
34.2	0.514535	0.500781	0.479579	1.383147	1.338012	1.301042	1.028254	0.982844	0.945477	0.601787	0.578171	0.564204	1.164984	1.130669	1.092166	0.574055	0.554754	0.543444	1.215957	1.171814	1.136525	0.647010	0.620023	0.608217	1.380417	1.340231	1.295247
34.4	0.514797	0.501099	0.479674	1.383443	1.338835	1.301280	1.028926	0.983317	0.945764	0.602065	0.578174	0.564528	1.165187	1.131066	1.092620	0.574352	0.554857	0.543676	1.216038	1.172265	1.136994	0.647372	0.620555	0.608146	1.381273	1.340343	1.295551
34.6	0.515221	0.501187	0.479779	1.384195	1.339802	1.301729	1.029648	0.984146	0.945867	0.602076	0.578252	0.564893	1.165405	1.131731	1.092982	0.574628	0.554795	0.543558	1.216400	1.172103	1.137174	0.647433	0.621013	0.608358	1.381306	1.340960	1.295996
34.8	0.515814	0.501569	0.480088	1.384891	1.340345	1.302047	1.029910	0.984617	0.946220	0.602449	0.578547	0.565487	1.165737	1.132084	1.093312	0.574610	0.555206	0.543894	1.216622	1.171983	1.137843	0.647812	0.621178	0.608617	1.382339	1.341465	1.296426
35.0	0.516085	0.501619	0.480151	1.385273	1.340850	1.302475	1.029664	0.984866	0.946318	0.602629	0.578716	0.565551	1.165993	1.132376	1.093865	0.574753	0.555418	0.544232	1.217296	1.173092	1.138694	0.648151	0.621667	0.608757	1.382601	1.341564	1.296742
35.2	0.516035	0.501322	0.480278	1.385859	1.341276	1.302992	1.030029	0.985410	0.946551	0.602944	0.578856	0.566011	1.166400	1.132749	1.094280	0.575159	0.555616	0.544410	1.217960	1.173433	1.139460	0.648504	0.621911	0.608849	1.382611	1.342198	1.297379
35.4	0.516085	0.501367	0.480201	1.386415	1.341697	1.303508	1.030465	0.985774	0.947033	0.603436	0.579192	0.566086	1.166898	1.133006	1.094314	0.575640	0.555652	0.544543	1.218116	1.172778	1.139651	0.649153	0.622026	0.608652	1.384020	1.342932	1.297573
35.6	0.516044	0.501732	0.480309	1.387262	1.342160	1.303829	1.030665	0.986206	0.947607	0.603646	0.579588	0.566207	1.167205	1.133546	1.094609	0.575964	0.555749	0.545118	1.218203	1.172791	1.139633	0.649228	0.622341	0.608733	1.384070	1.343308	1.297933
35.8	0.516216	0.501968	0.480365	1.387766	1.342256	1.304573	1.031031	0.986354	0.947782	0.603949	0.579921	0.566424	1.167270	1.133877	1.094556	0.576114	0.555954	0.545669	1.218373	1.173243	1.139639	0.649848	0.622932	0.609146	1.384069	1.343424	1.298669
36.0	0.516274	0.502064	0.481034	1.388033	1.342593	1.304792	1.031259	0.986768	0.948173	0.604019	0.579995	0.566737	1.167634	1.134412	1.094688	0.576457	0.556417	0.545667	1.218635	1.173813	1.140303	0.650075	0.622775	0.609538	1.384630	1.344049	1.298980
36.2	0.516408	0.502049	0.480954	1.388736	1.343257	1.305098	1.031333	0.986635	0.948465	0.604117	0.580497	0.566726	1.168112	1.134843	1.095278	0.576491	0.556971	0.546347	1.219044	1.174101	1.141100	0.650069	0.622998	0.609895	1.384333	1.344493	1.299627
36.4	0.516425	0.502473	0.481159	1.389331	1.343662	1.305680	1.031396	0.986350	0.948218	0.604466	0.580828	0.566706	1.168240	1.135581	1.095353	0.576762	0.557386	0.546253	1.219237	1.173668	1.141248	0.650710	0.623633	0.609914	1.384676	1.344885	1.299589
36.6	0.516336	0.502707	0.481206	1.389670	1.344174	1.306058	1.031680	0.986675	0.948812	0.604621	0.581018	0.566805	1.168828	1.135825	1.095377	0.577199	0.557821	0.546263	1.219549	1.173610	1.141303	0.650760	0.623653	0.610270	1.384976	1.345698	1.299977
36.8	0.516193	0.503105	0.481187	1.390091	1.344586	1.306658	1.032028	0.987278	0.948912	0.604670	0.581225	0.567264	1.169477	1.136293	1.095832	0.577426	0.558000	0.546320	1.219416	1.175022	1.141407	0.650820	0.623773	0.610689	1.384780	1.346021	1.300331
37.0	0.516304	0.503366	0.481605	1.390330	1.344832	1.307077	1.032313	0.987815	0.949624	0.605102	0.581830	0.567680	1.169987	1.136553	1.096394	0.577575	0.558647	0.546484	1.219532	1.176203	1.141674	0.651189	0.623754	0.610835	1.385465	1.346651	1.300776
37.2	0.516497	0.504097	0.481963	1.390420	1.345147	1.307695	1.032696	0.988183	0.950140	0.605393	0.582058	0.568077	1.170214	1.136999	1.096672	0.577738	0.558941	0.546473	1.219511	1.176620	1.141851	0.651376	0.624263	0.611161	1.385104	1.346878	1.301309
37.4	0.516380	0.504247	0.482163	1.390592	1.345719	1.308031	1.033249	0.988183	0.949961	0.605846	0.582375	0.568703	1.170499	1.137298	1.097206	0.578280	0.559392	0.546493	1.219683	1.176332	1.141997	0.651775	0.624485	0.611350	1.385956	1.347522	1.301648
37.6	0.516864	0.504687	0.482233	1.391004	1.346121	1.308296	1.033279	0.988710	0.950000	0.606334	0.582970	0.569140	1.170937	1.137658	1.097233	0.578517	0.559670	0.546693	1.220173	1.176055	1.142285	0.652017	0.624642	0.611561	1.386284	1.348380	1.302250
37.8	0.517219	0.505061	0.482505	1.391444	1.346682	1.308877	1.033753	0.989215	0.950488	0.606554	0.583146	0.569324	1.171450	1.138040	1.097674	0.578783	0.559517	0.546734	1.220847	1.176890	1.142468	0.652485	0.624942	0.611974	1.387011	1.349043	1.302253
38.0	0.517310	0.505115	0.482541	1.391883	1.347253	1.309193	1.034547	0.989783	0.951033	0.606666	0.583406	0.569566	1.171721	1.138282	1.097696	0.579031	0.559539	0.546904	1.221320	1.178514	1.142968	0.652234	0.625060	0.612725	1.387569	1.348797	1.302410
38.2	0.517469	0.505118	0.482889	1.392252	1.347861	1.309541	1.035050	0.989775	0.951290	0.606807	0.583728	0.569990	1.171970	1.138400	1.098152	0.579093	0.559603	0.547359	1.221732	1.178805	1.143139	0.652761	0.625195	0.612869	1.387485	1.348800	1.303183
38.4	0.517685	0.505393	0.482770	1.393002	1.348217	1.309973	1.035643	0.990115	0.951474	0.607083	0.584000	0.570054	1.172253	1.138825	1.098544	0.579197	0.559775	0.547867	1.222380	1.178332	1.142948	0.653136	0.625477	0.613108	1.388414	1.349093	1.302963
38.6	0.517868	0.505515	0.483025	1.393356	1.348653	1.310463	1.035719	0.990391	0.951951	0.607263	0.584335	0.570333	1.172972	1.139139	1.098855	0.579442	0.559833	0.548324	1.223336	1.178832	1.143525	0.652906	0.625457	0.613477	1.388927	1.348862	1.303385
38.8	0.518091	0.505750	0.483457	1.393527	1.348732	1.310791	1.036117	0.990565	0.952469	0.607791	0.584561	0.570662	1.173121	1.139332	1.099537	0.579501	0.560179	0.548620	1.223778	1.180176	1.144077	0.653405	0.625526	0.613793	1.389555	1.349324	1.303408
39.0	0.518171	0.505357	0.483704	1.393917	1.349242	1.311240	1.036648	0.990446	0.952193	0.607825	0.584567	0.570493	1.173611	1.139765	1.099947	0.579676	0.560141	0.548872	1.224710	1.181003	1.145072	0.653604	0.625693	0.613676	1.389830	1.349627	1.303843
39.2	0.518424	0.505480	0.484070	1.394517	1.349465	1.311886	1.037172	0.990842	0.952411	0.608075	0.584805	0.570815	1.174295	1.139996	1.100389	0.579911	0.559993	0.549077	1.225377	1.180786	1.145379	0.653977	0.625450	0.613604	1.390270	1.349669	1.304587
39.4	0.518876	0.505622	0.484576	1.395157	1.349827	1.312253	1.037589	0.991099	0.952565	0.608287	0.585123	0.570744	1.174620	1.140248	1.100585	0.580263	0.560022	0.549397	1.225671	1.180816	1.145576	0.654352	0.625917	0.613669	1.391109	1.350293	1.304785
39.6	0.519156	0.505963	0.484913	1.395809	1.350356	1.312667	1.037946	0.991153	0.952864	0.608346	0.585192	0.570695	1.174908	1.140672	1.100847	0.580441	0.560288	0.549861	1.226205	1.181591	1.145849	0.654473	0.626608	0.613947	1.391038	1.350120	1.305183
39.8	0.519646	0.506126	0.485270	1.396214	1.350768	1.312942	1.038074	0.991431	0.952860	0.608675	0.585239	0.570656	1.175089	1.141075	1.101213	0.580617	0.560588	0.550423	1.226745	1.182208	1.146514	0.655105	0.627066	0.614280	1.391224	1.350385	1.305960
40.0	0.519761	0.506353	0.485617	1.396888	1.351508	1.313089	1.038229	0.991753	0.953483	0.608749	0.585401	0.570464	1.175613	1.141689	1.101603	0.580841	0.560701	0.550532	1.227074	1.182562	1.147402	0.655115	0.627011	0.614243	1.391801	1.351144	1.306516
40.2	0.519707	0.506223	0.485919	1.397152	1.352084	1.313336	1.038260	0.991390	0.953663	0.608883	0.585651	0.570558	1.175631	1.142096	1.101959	0.580937	0.561001	0.550681	1.227702	1.182537	1.147713	0.655633	0.627243	0.614749	1.391736	1.351398	1.306841
40.4	0.520030	0.506523	0.486184	1.397378	1.352485	1.314076	1.038459	0.991745	0.953775	0.609004	0.585719	0.570743	1.175935	1.142168	1.102329	0.581074	0.561233	0.550663	1.227940	1.182418	1.147694	0.656253	0.627875	0.614903	1.392087	1.351576	1.306761
40.6	0.520459	0.506803	0.486488	1.397430	1.353297	1.314391	1.038384	0.992455	0.954465	0.609194	0.585790	0.571085	1.176236	1.142190	1.102836	0.581216	0.561492	0.551077	1.228232	1.183244	1.147813	0.656312	0.627983	0.615372	1.392618	1.351885	1.307612
40.8	0.520906	0.507049	0.486851	1.397602	1.353674	1.314660	1.038638	0.992935	0.954348	0.609413	0.585997	0.571486	1.176730	1.142414	1.103224	0.581325	0.561648	0.551090	1.228454	1.184562	1.148232	0.656497	0.628542	0.615621	1.392388	1.352585	1.307953
41.0	0.521757	0.507379	0.487429	1.397648	1.353981	1.314863	1.038613	0.993332	0.954472	0.609696	0.586361	0.571813	1.177025	1.142443	1.103528	0.581580	0.562355	0.551050	1.228481	1.184455	1.148645	0.656741	0.628809	0.615823	1.392909	1.353553	1.308564
41.2	0.522073	0.507574	0.487695	1.398017	1.354300	1.315205	1.038757	0.993810	0.954379	0.609606	0.586670	0.572237	1.177291	1.142577	1.103884	0.581987	0.562569	0.550957	1.228413	1.183924	1.149036	0.656780	0.629307	0.616123	1.392850	1.353723	1.308902
41.4	0.521978	0.507621	0.487714	1.398476	1.354915	1.315424	1.039238	0.994310	0.954306	0.610153	0.587035	0.572622	1.177634	1.142799	1.104391	0.582489	0.562933	0.551121	1.228712	1.183888	1.149137	0.656760	0.629475	0.616172	1.393320	1.354697	1.309302
41.6	0.522231	0.508033	0.487676	1.398968	1.354877	1.315908	1.039365	0.994792	0.954518	0.610406	0.587139	0.572877	1.177803	1.143163	1.104431	0.582525	0.563238	0.550888	1.229052	1.184565	1.149320	0.656595	0.629578	0.616494	1.393787	1.355086	1.309686
41.8	0.522386	0.508223	0.487754	1.399401	1.355207	1.316398	1.040003	0.994759	0.954982	0.610687	0.587137	0.573252	1.178230	1.143382	1.105132	0.582699	0.563284	0.550966	1.229195	1.184944	1.149901	0.656513	0.629761	0.616746	1.394262	1.354786	1.310041
42.0	0.522553	0.508216	0.487807	1.399746	1.355399	1.316652	1.040526	0.995165	0.955106	0.611045	0.587630	0.573312	1.178392	1.143406	1.105156	0.582820	0.563880	0.551330	1.229142	1.185112	1.149943	0.656275	0.629822	0.616933	1.394505	1.354858	1.310575
42.2	0.522811	0.508411	0.487797	1.399938	1.355365	1.317230	1.040818	0.995075	0.955693	0.611375	0.587985	0.573573	1.178794	1.143748	1.105477	0.582969	0.563960	0.551621	1.229562	1.184616	1.149801	0.656486	0.630262	0.617017	1.394477	1.354858	1.310834
42.4	0.523018	0.508602	0.488187	1.400201	1.355485	1.317690	1.040910	0.995455	0.955910	0.611651	0.588194	0.573507	1.179351	1.144238	1.105524	0.583218	0.564257	0.551685	1.230043	1.184662	1.150082	0.656685	0.630312	0.617211	1.395219	1.355605	1.310057
42.6	0.523384	0.508750	0.488239	1.400448	1.355737	1.318059	1.041284	0.995567	0.956450	0.611807	0.588514	0.573725	1.179736	1.144719	1.106159	0.583167	0.564277	0.551865	1.230474	1.185856	1.150850	0.656752	0.630380	0.617294	1.395720	1.355679	1.310234
42.8	0.523349	0.509257	0.488376	1.400695	1.356028	1.318344	1.041490	0.995618	0.956568	0.612353	0.588690	0.574005	1.180094	1.145190	1.106332	0.582938	0.564381	0.551887	1.230278	1.186678	1.151402	0.657127	0.630477	0.617362	1.396190	1.356280	1.310460
43.0	0.523627	0.509439	0.488328	1.401208	1.356464	1.318743	1.041742	0.995725	0.956752	0.612509	0.589166	0.574198	1.180734	1.145592	1.106532	0.583125	0.564434	0.551882	1.230507	1.186731	1.152004	0.657341	0.630423	0.617510	1.396462	1.356452	1.311147
43.2	0.523424	0.509957	0.488334	1.401844	1.356719	1.319248	1.042009	0.995808	0.957683	0.612788	0.589393	0.574570	1.181025	1.146141	1.106886	0.583212	0.564312	0.552225	1.230964	1.186163	1.152433	0.657710	0.630730	0.617821	1.397084	1.356340	1.311336
43.4	0.523685	0.510155	0.488369	1.402497	1.357166	1.319576	1.042192	0.996162	0.958130	0.613073	0.589903	0.574449	1.181080	1.146707	1.106850	0.583245	0.564321	0.552096	1.231487	1.186184	1.152557	0.658076	0.631162	0.618482	1.397515	1.356662	1.311706
43.6	0.523705	0.510447	0.488220	1.402866	1.357853	1.319950	1.042491	0.996315	0.958671	0.613371	0.589937	0.574478	1.181337	1.147321	1.107233	0.583269	0.564428	0.552415	1.231549	1.187111	1.152529	0.658707	0.631476	0.618794	1.398359	1.356699	1.311838
43.8	0.524157	0.510591	0.488612	1.403318	1.358050	1.320359	1.042470	0.996375	0.959285	0.613693	0.590111	0.574650	1.181314	1.147829	1.107552	0.583423	0.564718	0.552869	1.231447	1.187543	1.152629	0.659163	0.631744	0.618843	1.398240	1.357149	1.312148
44.0	0.523950	0.510500	0.488339	1.403986	1.358546	1.320884	1.042599	0.996645	0.960164	0.613796	0.590336	0.574692	1.181692	1.148255	1.107677	0.583427	0.564646	0.553088	1.231465	1.187207	1.152816	0.659433	0.631776	0.618934	1.399145	1.357188	1.312241
44.2	0.523960	0.510501	0.488543	1.403963	1.358856	1.321284	1.042714	0.996435	0.960409	0.614022	0.590394	0.575072	1.181832	1.148350	1.107911	0.583835	0.564829	0.553360	1.231767	1.187068	1.153088	0.659979	0.631885	0.619262	1.399196	1.356994	1.311950
44.4	0.524526	0.510696	0.488627	1.404404	1.359315	1.321755	1.042901	0.997117	0.961001	0.614213	0.590361	0.575212	1.182194	1.148437	1.108147	0.584037	0.564917	0.553468	1.231954	1.187714	1.153223	0.660499	0.632206	0.619439	1.399732	1.357407	1.312198
44.6	0.524814	0.510840	0.488868	1.404931	1.360009	1.321775	1.043013	0.997740	0.961607	0.614326	0.590477	0.575467	1.182293	1.148676	1.108557	0.584329	0.564856	0.553700	1.232328	1.188257	1.153305	0.660893	0.631947	0.619502	1.400411	1.357459	1.312716
44.8	0.525035	0.510794	0.488891	1.405425	1.360305	1.322005	1.043546	0.998114	0.961537	0.614289	0.590750	0.575455	1.182935	1.148878	1.108877	0.584767	0.565012	0.553739	1.232302	1.188448	1.153534	0.660986	0.632352	0.619974	1.400094	1.358083	1.312701
45.0	0.525296	0.510778	0.488993	1.405908	1.360889	1.322129	1.043618	0.998247	0.961863	0.614416	0.591039	0.575771	1.183294	1.148806	1.109273	0.585183	0.565331	0.553704	1.232427	1.188332	1.153764	0.661354	0.632206	0.620437	1.400687	1.358111	1.313306
45.2	0.525151	0.510442	0.489284	1.406551	1.361373	1.322397	1.044046	0.998598	0.962262	0.614481	0.591249	0.576069	1.183459	1.148824	1.109736	0.585587	0.565657	0.553713	1.232939	1.189131	1.154310	0.661651	0.632415	0.620524	1.400632	1.358032	1.313109
45.4	0.524696	0.510476	0.489511	1.406879	1.361580	1.322656	1.044355	0.998639	0.962308	0.614515	0.591290	0.576213	1.183754	1.149117	1.109967	0.585912	0.565911	0.553858	1.233099	1.190062	1.154650	0.661724	0.632332	0.620460	1.400614	1.358108	1.313362
45.6	0.524934	0.510402	0.489646	1.406956	1.361725	1.323006	1.044656	0.998715	0.962643	0.614408	0.591186	0.576098	1.183823	1.149311	1.110131	0.586171	0.565894	0.553767	1.233278	1.190045	1.154988	0.661934	0.632329	0.620193	1.401373	1.358537	1.313521
45.8	0.525173	0.510081	0.490115	1.407057	1.362166	1.323291	1.045308	0.998524	0.962980	0.614490	0.591140	0.576095	1.184283	1.149250	1.110679	0.586578	0.566127	0.554173	1.233422	1.189879	1.155087	0.662151	0.632770	0.620180	1.401076	1.358878	1.313663
46.0	0.525454	0.510260	0.490311	1.407208	1.362386	1.323685	1.045558	0.998767	0.962994	0.614452	0.591482	0.575892	1.184776	1.149003	1.110752	0.586700	0.566226	0.554437	1.233676	1.190953	1.154724	0.662694	0.633075	0.620064	1.401144	1.359759	1.314033
46.2	0.525544	0.510015	0.490678	1.407459	1.362628	1.323973	1.045967	0.999010	0.963209	0.614343	0.591483	0.576293	1.185092	1.149360	1.111085	0.586833	0.566121	0.554482	1.234280	1.191716	1.155237	0.662860	0.633574	0.619883	1.401375	1.360236	1.314160
46.4	0.525652	0.510159	0.491258	1.407862	1.363044	1.324251	1.046461	0.999116	0.963172	0.614560	0.591720	0.576122	1.185642	1.149549	1.111132	0.586918	0.566140	0.554539	1.234520	1.191978	1.156068	0.663265	0.633630	0.619926	1.401855	1.361184	1.314080
46.6	0.525613	0.510585	0.491195	1.408294	1.363454	1.324595	1.046913	0.999159	0.963534	0.614746	0.591981	0.576439	1.185744	1.149905	1.111436	0.586765	0.566174	0.554670	1.235212	1.192084	1.156209	0.663332	0.633951	0.620173	1.402375	1.361004	1.314875
46.8	0.525665	0.510961	0.491616	1.408185	1.363762	1.325165	1.046803	0.999452	0.963906	0.615077	0.592258	0.576689	1.185909	1.150445	1.111418	0.586854	0.566412	0.554619	1.235488	1.192556	1.156509	0.663204	0.633799	0.620268	1.401952	1.361191	1.315411
47.0	0.525819	0.511344	0.491806	1.408634	1.364050	1.325319	1.047254	0.999931	0.964137	0.615317	0.592574	0.577220	1.185832	1.151197	1.111946	0.587054	0.566611	0.554690	1.236159	1.192516	1.156852	0.663414	0.634054	0.620330	1.402143	1.361437	1.316209
47.2	0.525995	0.511863	0.491940	1.409150	1.363989	1.325633	1.047686	1.000073	0.964608	0.615593	0.592754	0.577726	1.185931	1.152059	1.112057	0.587187	0.566593	0.554986	1.236619	1.191907	1.157571	0.663257	0.634308	0.620748	1.402604	1.361665	1.316866
47.4	0.526639	0.512507	0.492099	1.409517	1.364177	1.325922	1.047849	1.000544	0.964537	0.616093	0.593189	0.577909	1.185774	1.152415	1.112341	0.587192	0.566621	0.555288	1.237086	1.192127	1.156851	0.663521	0.634477	0.620869	1.402690	1.361873	1.317763
47.6	0.526852	0.512708	0.492356	1.409783	1.364366	1.326312	1.048205	1.000735	0.964818	0.616280	0.593365	0.578222	1.185868	1.152670	1.112737	0.587441	0.567074	0.555920	1.237246	1.192561	1.156843	0.663578	0.634767	0.621111	1.402800	1.362493	1.318088
47.8	0.527105	0.512778	0.492543	1.410249	1.364350	1.326862	1.048245	1.000998	0.965222	0.616522	0.593651	0.578531	1.186269	1.153115	1.112869	0.587642	0.567481	0.556292	1.237545	1.192782	1.157425	0.663455	0.634886	0.621408	1.402686	1.363049	1.318518
48.0	0.527125	0.513061	0.492229	1.410765	1.364841	1.327042	1.048632	1.001250	0.964900	0.616765	0.594176	0.578703	1.186459	1.153241	1.112907	0.587839	0.567370	0.556731	1.237802	1.192570	1.157777	0.663596	0.634544	0.621532	1.403659	1.363315	1.319386
48.2	0.527201	0.513490	0.492372	1.411081	1.365034	1.327418	1.048914	1.001477	0.964947	0.617054	0.594419	0.579059	1.186659	1.153276	1.113009	0.588100	0.567338	0.556762	1.238185	1.192683	1.158136	0.663838	0.634832	0.622210	1.403792	1.364137	1.319799
48.4	0.527652	0.513605	0.492414	1.411806	1.365386	1.327821	1.049182	1.001975	0.965329	0.617335	0.594844	0.579104	1.186899	1.153372	1.113292	0.587966	0.567634	0.556656	1.238638	1.192560	1.158421	0.664316	0.634695	0.622735	1.405010	1.364533	1.320207
48.6	0.527450	0.513762	0.492440	1.412484	1.365717	1.327963	1.049226	1.002492	0.965249	0.617638	0.595282	0.579287	1.187293	1.153858	1.113709	0.588064	0.567839	0.557097	1.239304	1.192645	1.158659	0.664570	0.634919	0.623091	1.405366	1.364581	1.320209
48.8	0.528026	0.513915	0.492393	1.413062	1.366292	1.328244	1.049489	1.002317	0.965104	0.617864	0.595455	0.579528	1.187824	1.153844	1.113855	0.588197	0.568315	0.557403	1.239293	1.192772	1.159059	0.664726	0.634974	0.623838	1.405307	1.365034	1.320428
49.0	0.527968	0.514328	0.492536	1.413631	1.366500	1.328536	1.048978	1.002387	0.965021	0.618174	0.595530	0.579574	1.187994	1.153819	1.113934	0.588362	0.568616	0.557537	1.239478	1.192912	1.159621	0.664940	0.634820	0.624149	1.406150	1.365189	1.320444
49.2	0.528139	0.514511	0.492648	1.413774	1.366571	1.328917	1.049096	1.002738	0.965105	0.618301	0.595557	0.579766	1.188280	1.153955	1.114131	0.588370	0.568802	0.557636	1.239558	1.193675	1.160220	0.665537	0.634783	0.624102	1.406515	1.365337	1.319688
49.4	0.527968	0.514763	0.493015	1.413580	1.366677	1.329037	1.049097	1.002703	0.965372	0.618258	0.595546	0.579845	1.188807	1.154161	1.114593	0.588650	0.568914	0.557989	1.239437	1.194267	1.160543	0.665720	0.634838	0.624393	1.407033	1.366089	1.319873
49.6	0.528487	0.514686	0.492913	1.413502	1.366846	1.329242	1.049419	1.002789	0.965596	0.618360	0.595462	0.579596	1.189137	1.154455	1.114978	0.588793	0.569081	0.558255	1.239417	1.194737	1.160562	0.666368	0.634986	0.624497	1.407581	1.366809	1.320194
49.8	0.528550	0.514547	0.492999	1.413865	1.366825	1.329518	1.049693	1.002913	0.965468	0.618494	0.595141	0.579868	1.189558	1.154274	1.115500	0.589072	0.569345	0.558710	1.239499	1.195542	1.160482	0.666684	0.635457	0.624609	1.407229	1.367169	1.320310
50.0	0.528998	0.514830	0.493109	1.414089	1.367181	1.329695	1.049899	1.003352	0.965537	0.618651	0.595200	0.579984	1.190160	1.154321	1.115619	0.589252	0.569237	0.558573	1.239687	1.196184	1.160753	0.667247	0.635725	0.624584	1.407572	1.367455	1.320896
50.2	0.529220	0.514503	0.493443	1.414202	1.367502	1.330241	1.050196	1.003829	0.965432	0.619033	0.595095	0.580057	1.190401	1.154828	1.115619	0.589349	0.569310	0.558513	1.240084	1.195600	1.161226	0.667273	0.635843	0.624433	1.407867	1.367361	1.321189
50.4	0.529530	0.514862	0.493433	1.414591	1.368018	1.330825	1.050653	1.003572	0.965687	0.619372	0.595195	0.579904	1.190937	1.154996	1.115432	0.589460	0.569391	0.558297	1.239998	1.196063	1.161562	0.667333	0.636029	0.624367	1.408421	1.367606	1.321184
50.6	0.529813	0.515169	0.493306	1.414727	1.368253	1.331258	1.050530	1.004026	0.966024	0.619666	0.594911	0.580324	1.190713	1.155461	1.115661	0.589659	0.569782	0.557984	1.240314	1.196200	1.161848	0.667219	0.636346	0.624261	1.408414	1.367194	1.321826
50.8	0.530472	0.515354	0.493679	1.414592	1.368533	1.331687	1.050722	1.004125	0.966294	0.619972	0.594841	0.580701	1.190672	1.155788	1.115870	0.589754	0.570022	0.558166	1.240140	1.196360	1.162452	0.667225	0.636303	0.623848	1.408115	1.367279	1.322255
51.0	0.530477	0.515997	0.493890	1.414959	1.368611	1.331984	1.051184	1.004430	0.966446	0.620228	0.594928	0.581289	1.190591	1.156282	1.116341	0.589987	0.570086	0.558366	1.240264	1.196072	1.162119	0.666972	0.636604	0.623725	1.408225	1.367341	1.322855
51.2	0.531167	0.516115	0.493909	1.415322	1.368871	1.332361	1.051757	1.004584	0.966707	0.620235	0.595326	0.581609	1.190754	1.156428	1.116467	0.590259	0.570178	0.558313	1.240517	1.196431	1.161925	0.666624	0.636638	0.624092	1.408411	1.367553	1.322848
51.4	0.531411	0.516452	0.494183	1.415597	1.369423	1.332739	1.051956	1.004802	0.967284	0.620734	0.595561	0.581918	1.190694	1.156278	1.116961	0.590313	0.570585	0.558792	1.240832	1.197210	1.161841	0.666577	0.636927	0.624267	1.408050	1.367894	1.323292
51.6	0.531200	0.516613	0.494433	1.416116	1.369943	1.333279	1.052320	1.004797	0.967951	0.620887	0.595712	0.582086	1.190861	1.156726	1.117109	0.590370	0.570964	0.558747	1.241185	1.197955	1.162427	0.666470	0.636965	0.624593	1.408243	1.368516	1.323512
51.8	0.531030	0.516664	0.494583	1.416502	1.370629	1.333493	1.052417	1.005119	0.968151	0.621141	0.595787	0.582452	1.190984	1.156815	1.117348	0.590634	0.571110	0.558874	1.241078	1.198110	1.162098	0.666578	0.636912	0.625034	1.409182	1.369019	1.323683
52.0	0.531073	0.516944	0.494587	1.416788	1.371283	1.333592	1.052763	1.005147	0.967972	0.621335	0.596206	0.582456	1.191211	1.156733	1.117273	0.590534	0.570887	0.559276	1.241381	1.197849	1.161531	0.666718	0.636919	0.625294	1.409616	1.369186	1.323977
52.2	0.530802	0.516878	0.494720	1.417168	1.371810	1.333921	1.052654	1.005345	0.968774	0.621546	0.596252	0.582628	1.191448	1.157073	1.117748	0.590786	0.571215	0.559458	1.241676	1.198572	1.162135	0.666799	0.637190	0.625863	1.410223	1.369574	1.323699
52.4	0.531074	0.516952	0.494857	1.417332	1.372234	1.334082	1.052798	1.005640	0.969155	0.621859	0.596747	0.582698	1.191944	1.157448	1.118206	0.590783	0.571837	0.560062	1.241896	1.199109	1.162788	0.667138	0.637335	0.626238	1.411009	1.369845	1.323512
52.6	0.530964	0.517125	0.495162	1.417688	1.372446	1.334094	1.052748	1.005875	0.969119	0.621658	0.596820	0.582832	1.192217	1.157825	1.118449	0.590967	0.571998	0.560455	1.241879	1.199589	1.162668	0.667148	0.637786	0.626809	1.410952	1.369782	1.323741
52.8	0.531254	0.517426	0.495202	1.417985	1.372871	1.334290	1.052700	1.006284	0.969375	0.621434	0.596872	0.583020	1.192641	1.157629	1.118761	0.590920	0.572643	0.560902	1.241792	1.199309	1.162605	0.667151	0.637851	0.627180	1.411337	1.370266	1.323770
53.0	0.531152	0.517427	0.495233	1.418184	1.372927	1.334403	1.052614	1.006820	0.969568	0.621653	0.597053	0.583067	1.192913	1.157749	1.118965	0.590971	0.572753	0.561409	1.242061	1.200398	1.162858	0.667197	0.638231	0.627326	1.411834	1.370789	1.323565
53.2	0.531634	0.517802	0.495410	1.418382	1.373261	1.334482	1.053145	1.007167	0.970016	0.621648	0.597121	0.583371	1.193465	1.158104	1.119520	0.590978	0.572803	0.561702	1.242189	1.202199	1.163658	0.667953	0.638451	0.627588	1.412335	1.371155	1.323842
53.4	0.531761	0.518085	0.495341	1.418653	1.373343	1.334549	1.053239	1.007133	0.970330	0.621563	0.597291	0.583566	1.193710	1.158706	1.120006	0.591006	0.573107	0.561915	1.242165	1.202875	1.164234	0.668363	0.638849	0.627919	1.412283	1.371572	1.324104
53.6	0.532301	0.518044	0.495255	1.419220	1.373496	1.334889	1.053104	1.007636	0.970442	0.621684	0.597378	0.583490	1.193845	1.158941	1.120306	0.591066	0.573178	0.562164	1.242352	1.202435	1.164249	0.668928	0.638987	0.628090	1.411944	1.371776	1.324936
53.8	0.532437	0.517740	0.495652	1.419834	1.373755	1.335099	1.053492	1.008269	0.970657	0.621936	0.597570	0.583671	1.194493	1.159119	1.120372	0.591349	0.573216	0.562255	1.242857	1.202436	1.164635	0.669414	0.639224	0.627750	1.411810	1.371753	1.324872
54.0	0.533013	0.517450	0.495648	1.419928	1.374135	1.335468	1.053892	1.008841	0.970709	0.622165	0.597892	0.583658	1.194940	1.159507	1.120556	0.591389	0.573222	0.562158	1.243105	1.202929	1.165657	0.670026	0.639612	0.627865	1.411961	1.371862	1.325517
54.2	0.533085	0.517212	0.495651	1.420294	1.374488	1.336363	1.053898	1.009197	0.970429	0.622396	0.598095	0.583663	1.195151	1.160034	1.120605	0.591416	0.573137	0.562329	1.243562	1.203779	1.166443	0.670256	0.640089	0.627913	1.412416	1.372043	1.326033
54.4	0.533249	0.517309	0.495716	1.421056	1.374797	1.336760	1.054088	1.009207	0.970803	0.622544	0.598338	0.583880	1.195296	1.160128	1.120664	0.591589	0.573265	0.562052	1.243811	1.203979	1.166968	0.670728	0.640648	0.627877	1.412568	1.372448	1.326099
54.6	0.533280	0.517376	0.495954	1.421281	1.374878	1.337320	1.054134	1.009745	0.970830	0.622829	0.598256	0.584076	1.195172	1.160379	1.120876	0.591793	0.573319	0.561899	1.244589	1.202699	1.167251	0.670888	0.640809	0.627786	1.412702	1.372084	1.326913
54.8	0.533670	0.517290	0.496294	1.421532	1.375063	1.337626	1.054598	1.009931	0.970883	0.622960	0.598785	0.584321	1.195470	1.160412	1.120985	0.591964	0.573387	0.562091	1.245408	1.202039	1.167524	0.671273	0.640736	0.627778	1.412525	1.372655	1.327120
55.0	0.534017	0.517500	0.496634	1.421830	1.375349	1.337858	1.055159	1.010066	0.970986	0.623238	0.599068	0.584520	1.195452	1.160800	1.121130	0.592305	0.573536	0.562019	1.246109	1.202352	1.167621	0.671317	0.640968	0.627886	1.412826	1.372834	1.327389
55.2	0.534176	0.517257	0.496573	1.422109	1.375428	1.337930	1.055431	1.010237	0.970995	0.623555	0.599474	0.584590	1.195673	1.160751	1.121092	0.592867	0.573471	0.562047	1.246619	1.203192	1.168167	0.671745	0.641292	0.628083	1.413222	1.373262	1.327683
55.4	0.534054	0.517671	0.496633	1.422516	1.375732	1.338357	1.055736	1.010537	0.971520	0.624166	0.599492	0.584789	1.195728	1.160856	1.121164	0.593181	0.573497	0.562415	1.246944	1.203192	1.168245	0.672364	0.641287	0.628226	1.412906	1.373796	1.328143
55.6	0.533965	0.517884	0.496634	1.422885	1.375847	1.338408	1.056077	1.010474	0.971546	0.624242	0.599591	0.584797	1.195462	1.161171	1.121137	0.593621	0.573484	0.562316	1.247363	1.202772	1.167704	0.672884	0.640849	0.628521	1.413775	1.374101	1.328673
55.8	0.533998	0.518100	0.496676	1.422571	1.376111	1.338201	1.056144	1.010485	0.971613	0.624407	0.599554	0.584979	1.195594	1.160924	1.121552	0.593978	0.573596	0.562415	1.247510	1.202112	1.167358	0.673013	0.640732	0.628881	1.413764	1.374345	1.328786
56.0	0.534045	0.518029	0.496806	1.422597	1.376402	1.338406	1.056273	1.010346	0.971721	0.624312	0.599858	0.584974	1.195855	1.161240	1.121494	0.594060	0.573582	0.562666	1.247822	1.202826	1.167783	0.673126	0.640631	0.628994	1.413799	1.374100	1.328988
56.2	0.533936	0.518291	0.497169	1.422826	1.376605	1.338462	1.056435	1.010501	0.972201	0.624415	0.600064	0.585191	1.195872	1.161444	1.122117	0.594486	0.574051	0.562662	1.248198	1.203726	1.168130	0.673461	0.640824	0.629296	1.414443	1.374140	1.329311
56.4	0.533991	0.518699	0.497382	1.422728	1.376738	1.338582	1.056713	1.010773	0.972026	0.624199	0.600257	0.585451	1.196124	1.161327	1.122266	0.594521	0.574179	0.563032	1.248343	1.203738	1.167902	0.673680	0.641138	0.629562	1.414857	1.374610	1.329213
56.6	0.533848	0.518958	0.497643	1.423063	1.376862	1.338769	1.057093	1.010755	0.972017	0.623874	0.600220	0.585932	1.196148	1.161407	1.122536	0.594576	0.574325	0.563113	1.248380	1.203771	1.166903	0.673705	0.641385	0.629858	1.415440	1.374538	1.329350
56.8	0.533783	0.518996	0.497931	1.423422	1.377368	1.338795	1.057222	1.011030	0.972501	0.623850	0.600321	0.586421	1.196379	1.161484	1.122696	0.594523	0.574479	0.563371	1.248696	1.204001	1.167222	0.673700	0.641361	0.629904	1.415531	1.375618	1.329426
57.0	0.533739	0.518935	0.498272	1.423432	1.377484	1.338974	1.057443	1.010992	0.972493	0.623983	0.600242	0.586623	1.196530	1.161868	1.123148	0.594700	0.574326	0.563268	1.248562	1.204220	1.167771	0.673469	0.641652	0.629890	1.415841	1.375477	1.329657
57.2	0.534223	0.519663	0.498514	1.423777	1.377813	1.339196	1.057677	1.010845	0.972932	0.623903	0.600299	0.586870	1.197109	1.162132	1.123497	0.594649	0.574655	0.563190	1.248291	1.204453	1.168346	0.673455	0.641541	0.630075	1.416518	1.375105	1.330250
57.4	0.534309	0.519738	0.498550	1.424217	1.378108	1.339470	1.057776	1.010782	0.973516	0.623940	0.600387	0.586903	1.197267	1.162754	1.123749	0.594715	0.575064	0.563144	1.248257	1.204637	1.168471	0.673414	0.641648	0.630477	1.416439	1.375151	1.329941
57.6	0.534768	0.519526	0.499067	1.424536	1.378586	1.340012	1.057941	1.011495	0.973812	0.623988	0.600720	0.587081	1.197853	1.162839	1.123927	0.594907	0.575190	0.563260	1.248551	1.204479	1.168460	0.673047	0.641883	0.630512	1.416490	1.375264	1.330361
57.8	0.534976	0.519631	0.499464	1.424559	1.379057	1.340112	1.058420	1.011944	0.974060	0.624282	0.600749	0.587447	1.198431	1.163062	1.123790	0.594926	0.575395	0.563313	1.248760	1.205026	1.169111	0.673053	0.642434	0.630370	1.416656	1.375440	1.330487
58.0	0.535148	0.519660	0.499483	1.424788	1.379507	1.340804	1.058532	1.012253	0.974253	0.624487	0.600780	0.587697	1.198371	1.163439	1.124127	0.594794	0.575391	0.563311	1.248802	1.206182	1.169541	0.672840	0.643017	0.631074	1.417341	1.375855	1.330979
58.2	0.535337	0.520154	0.499722	1.425399	1.380051	1.341580	1.058618	1.012473	0.974608	0.624974	0.600906	0.587874	1.198615	1.163754	1.124299	0.594863	0.575446	0.563560	1.248970	1.206932	1.169426	0.672938	0.642986	0.631499	1.417683	1.376040	1.330969
58.4	0.535290	0.520243	0.500140	1.425894	1.380491	1.341906	1.058596	1.012701	0.974791	0.625349	0.601090	0.587792	1.198906	1.163764	1.124498	0.594754	0.575784	0.563414	1.249156	1.206226	1.169438	0.672984	0.643469	0.631296	1.418342	1.376644	1.331134
58.6	0.535533	0.520587	0.500406	1.425733	1.380898	1.342199	1.058952	1.012805	0.974945	0.625757	0.601178	0.587845	1.199209	1.164164	1.124689	0.595044	0.576031	0.563428	1.249925	1.205371	1.170119	0.673024	0.643710	0.631314	1.418996	1.376638	1.331847
58.8	0.535831	0.520670	0.500466	1.426106	1.380956	1.342194	1.059272	1.013088	0.974987	0.626085	0.601609	0.587928	1.199581	1.164166	1.125020	0.595392	0.576354	0.563690	1.250361	1.205547	1.170558	0.673365	0.643981	0.631446	1.419006	1.377575	1.331602
59.0	0.536365	0.520895	0.500564	1.426158	1.380893	1.342464	1.059709	1.013336	0.975202	0.626359	0.601773	0.588023	1.199793	1.164429	1.125141	0.595518	0.576341	0.564088	1.250326	1.206298	1.170705	0.673650	0.644212	0.631778	1.419547	1.377690	1.332028
59.2	0.536093	0.520849	0.500307	1.426496	1.380514	1.342665	1.059695	1.013625	0.975209	0.626396	0.602131	0.588371	1.200070	1.164579	1.125429	0.595559	0.576269	0.564448	1.250767	1.207389	1.171011	0.674053	0.644239	0.631701	1.419222	1.378267	1.332539
59.4	0.536663	0.521230	0.500263	1.426825	1.380684	1.342855	1.059906	1.014162	0.975279	0.626707	0.602236	0.588571	1.200088	1.164807	1.125842	0.595671	0.576333	0.564917	1.251279	1.207082	1.171294	0.674317	0.644151	0.632026	1.419241	1.378536	1.332721
59.6	0.536713	0.521167	0.500086	1.427051	1.380553	1.342756	1.060091	1.014033	0.975549	0.626907	0.602448	0.588713	1.200005	1.164996	1.126200	0.595897	0.576729	0.565142	1.251097	1.206253	1.171296	0.674567	0.644230	0.632424	1.419826	1.378524	1.333086
59.8	0.537100	0.521365	0.500216	1.427041	1.380965	1.342876	1.060086	1.014061	0.975880	0.626805	0.602517	0.588576	1.200452	1.165182	1.126853	0.595823	0.576915	0.565202	1.251136	1.205952	1.171495	0.674700	0.644550	0.632612	1.419575	1.378648	1.332950
60.0	0.536841	0.521440	0.500381	1.427817	1.380892	1.343277	1.060142	1.014342	0.975969	0.626734	0.602975	0.588587	1.200534	1.165496	1.126883	0.595929	0.577101	0.565597	1.251269	1.207222	1.172416	0.674965	0.644784	0.633044	1.420100	1.378573	1.333499
60.2	0.537069	0.521784	0.500493	1.428392	1.381061	1.343324	1.060237	1.014977	0.975822	0.626812	0.603055	0.588761	1.200689	1.165666	1.127322	0.596065	0.577342	0.565952	1.251782	1.208078	1.172471	0.675167	0.644987	0.633219	1.420101	1.378993	1.333532
60.4	0.536822	0.521622	0.500504	1.428573	1.381139	1.343472	1.060302	1.014748	0.975577	0.626711	0.603017	0.588850	1.200518	1.165587	1.127493	0.596177	0.577474	0.566164	1.251828	1.208011	1.172597	0.675390	0.644748	0.633760	1.420244	1.379465	1.333302
60.6	0.536712	0.521627	0.500708	1.429058	1.381133	1.343655	1.060671	1.014944	0.976025	0.626734	0.603112	0.589043	1.200737	1.165834	1.127904	0.596557	0.577649	0.566220	1.251894	1.207007	1.172866	0.675440	0.644913	0.633939	1.420171	1.379520	1.333567
60.8	0.536828	0.521190	0.500899	1.429285	1.381423	1.343867	1.060617	1.015212	0.976319	0.626857	0.603336	0.589189	1.201029	1.166242	1.127922	0.596450	0.577737	0.566220	1.252279	1.206936	1.173652	0.675313	0.644971	0.634137	1.419554	1.379878	1.334012
61.0	0.536629	0.521211	0.501126	1.429283	1.381564	1.344201	1.060867	1.015292	0.976586	0.626897	0.603330	0.589105	1.201426	1.166351	1.128248	0.596805	0.578054	0.566504	1.252626	1.207024	1.174338	0.675334	0.645201	0.634311	1.420103	1.379479	1.334649
61.2	0.537206	0.521679	0.501098	1.429670	1.382234	1.344168	1.060884	1.015314	0.976725	0.627014	0.603519	0.589070	1.201858	1.166592	1.128026	0.597093	0.578359	0.566583	1.253141	1.207288	1.174565	0.675359	0.645372	0.634298	1.419725	1.379461	1.334815
61.4	0.537267	0.521677	0.501276	1.429905	1.382672	1.344442	1.060983	1.015762	0.977307	0.627333	0.603589	0.589121	1.202080	1.167161	1.128182	0.597391	0.578352	0.566596	1.253545	1.207264	1.174608	0.675444	0.645826	0.634399	1.419293	1.379712	1.334635
61.6	0.537619	0.521828	0.501514	1.429912	1.383269	1.344646	1.061123	1.016246	0.977443	0.627502	0.603997	0.589399	1.202450	1.167136	1.127876	0.597534	0.578094	0.566506	1.253530	1.207464	1.174897	0.675437	0.646019	0.634159	1.419336	1.379790	1.335133
61.8	0.537321	0.522076	0.501660	1.430038	1.383896	1.344632	1.061140	1.016424	0.978129	0.628138	0.603991	0.589557	1.202531	1.167543	1.127808	0.597491	0.578079	0.566542	1.253613	1.208363	1.175079	0.675674	0.646324	0.634456	1.419638	1.380448	1.335855
62.0	0.537121	0.522282	0.501875	1.430263	1.384504	1.345101	1.061355	1.016198	0.978467	0.628593	0.604150	0.589782	1.202370	1.167921	1.127844	0.597414	0.578204	0.566804	1.253810	1.208853	1.175097	0.675974	0.646492	0.634656	1.420568	1.380424	1.335943
62.2	0.537709	0.522478	0.502073	1.430430	1.385075	1.345464	1.061369	1.016360	0.978797	0.628890	0.604504	0.589925	1.202729	1.167812	1.128085	0.597412	0.578501	0.567069	1.253961	1.208956	1.175093	0.676407	0.646542	0.634441	1.420922	1.380944	1.335940
62.4	0.537278	0.522662	0.502105	1.430328	1.385540	1.345575	1.061422	1.016398	0.978763	0.628982	0.604784	0.590117	1.202808	1.168040	1.128231	0.597429	0.578709	0.567121	1.254257	1.209210	1.175003	0.676475	0.647142	0.634275	1.421539	1.381433	1.336372
62.6	0.537561	0.522949	0.502262	1.430476	1.385771	1.345658	1.061614	1.016447	0.978662	0.629132	0.605061	0.590513	1.202873	1.168654	1.128422	0.597653	0.578924	0.567216	1.254716	1.209226	1.175059	0.676747	0.647108	0.634347	1.421981	1.381479	1.336692
62.8	0.537599	0.523186	0.502443	1.430942	1.385620	1.345747	1.061796	1.016665	0.978811	0.628953	0.605365	0.590681	1.203011	1.168762	1.128779	0.597708	0.578968	0.567301	1.254854	1.209736	1.174482	0.676778	0.647120	0.634080	1.422344	1.381896	1.336412
63.0	0.538068	0.523690	0.502310	1.431062	1.385629	1.345876	1.062014	1.016512	0.979052	0.628831	0.605454	0.591261	1.203123	1.169253	1.129049	0.597666	0.578946	0.567532	1.254808	1.210908	1.174449	0.676965	0.647020	0.634304	1.422781	1.381858	1.336740
63.2	0.537835	0.523862	0.502126	1.431318	1.385724	1.346012	1.062147	1.016115	0.979214	0.628973	0.605552	0.591665	1.203201	1.169343	1.129454	0.597890	0.579197	0.567876	1.254906	1.211632	1.174730	0.676962	0.646958	0.634411	1.423377	1.382210	1.336737
63.4	0.538124	0.524386	0.501980	1.431630	1.385865	1.346205	1.062442	1.016258	0.979100	0.628988	0.605778	0.591792	1.203132	1.169450	1.129838	0.597973	0.579348	0.568213	1.254688	1.210903	1.174711	0.677109	0.647181	0.634540	1.424051	1.382019	1.336413
63.6	0.538157	0.524580	0.501981	1.431837	1.386015	1.346513	1.062941	1.015897	0.979407	0.629059	0.605672	0.591763	1.203428	1.169517	1.130189	0.598070	0.579814	0.568222	1.254380	1.210716	1.174164	0.677486	0.647260	0.634780	1.424519	1.382117	1.336272
63.8	0.538633	0.524896	0.502374	1.432166	1.386247	1.347008	1.063254	1.015986	0.979507	0.628972	0.605942	0.591608	1.203801	1.169652	1.130599	0.598028	0.579838	0.568360	1.254246	1.211481	1.174056	0.677757	0.647085	0.634811	1.424893	1.382129	1.336311
64.0	0.538410	0.525252	0.502380	1.432731	1.386185	1.347410	1.063618	1.015865	0.979492	0.629350	0.605915	0.591859	1.203952	1.169901	1.130742	0.598385	0.580144	0.568896	1.254105	1.212841	1.174931	0.677941	0.647243	0.634978	1.425270	1.382365	1.336641
64.2	0.538602	0.525355	0.502525	1.433098	1.386753	1.347665	1.064090	1.015977	0.979461	0.629421	0.605671	0.592107	1.204273	1.169824	1.131013	0.598627	0.580526	0.569021	1.254060	1.212971	1.174912	0.678090	0.647209	0.634779	1.425545	1.382687	1.336374
64.4	0.538553	0.525504	0.502719	1.433511	1.386702	1.348106	1.064489	1.015804	0.979612	0.629527	0.605748	0.592216	1.204493	1.169688	1.131382	0.598913	0.580728	0.568944	1.254187	1.212111	1.174543	0.678446	0.647206	0.635417	1.425584	1.382745	1.336241
64.6	0.538981	0.525606	0.502697	1.433730	1.386629	1.348741	1.065012	1.016506	0.980029	0.629775	0.605753	0.592530	1.204931	1.169775	1.131822	0.599180	0.581057	0.569078	1.254248	1.211619	1.174721	0.678640	0.647873	0.635616	1.425456	1.383207	1.336396
64.8	0.539533	0.525604	0.502893	1.433996	1.387054	1.349474	1.065264	1.017011	0.980226	0.630220	0.606197	0.592446	1.205246	1.170157	1.131713	0.599150	0.581315	0.569278	1.254648	1.212602	1.175272	0.679015	0.648505	0.635975	1.426126	1.383343	1.336614
65.0	0.539580	0.525579	0.502934	1.434357	1.387514	1.349808	1.065618	1.017179	0.980121	0.630475	0.606253	0.592278	1.205442	1.170070	1.131865	0.599483	0.581414	0.569579	1.255036	1.213018	1.175941	0.679230	0.648553	0.636401	1.426618	1.383524	1.336906
65.2	0.540106	0.525469	0.502857	1.434618	1.387908	1.350092	1.065725	1.017701	0.979921	0.630681	0.606757	0.592327	1.205795	1.170629	1.132065	0.599701	0.581271	0.569679	1.255490	1.212624	1.175959	0.679515	0.649025	0.636356	1.426148	1.383457	1.336491
65.4	0.539963	0.524891	0.502883	1.434688	1.388278	1.350221	1.066349	1.018316	0.980352	0.630808	0.607073	0.592695	1.206482	1.171200	1.132283	0.600013	0.581254	0.569712	1.255750	1.212308	1.176107	0.679984	0.649259	0.636462	1.426877	1.383733	1.336935
65.6	0.540143	0.524743	0.503203	1.434688	1.388625	1.350368	1.066537	1.018807	0.980512	0.631016	0.607453	0.592416	1.206743	1.171227	1.132180	0.600058	0.581270	0.569856	1.255877	1.212068	1.176406	0.680306	0.649223	0.636662	1.427422	1.383954	1.337765
65.8	0.539864	0.524559	0.503269	1.434618	1.388832	1.350582	1.066390	1.019040	0.981101	0.631337	0.607553	0.592614	1.206856	1.171491	1.132387	0.600393	0.581146	0.570068	1.256168	1.212161	1.177047	0.680507	0.649581	0.636922	1.427678	1.384495	1.338126
66.0	0.540240	0.524630	0.503568	1.434384	1.389196	1.350647	1.066631	1.019514	0.981170	0.631187	0.607677	0.592692	1.206798	1.171262	1.132282	0.600388	0.581209	0.570157	1.256645	1.211873	1.177664	0.680481	0.649691	0.636971	1.428084	1.384722	1.338516
66.2	0.540635	0.524273	0.503665	1.434347	1.389154	1.350786	1.066780	1.020099	0.981387	0.631242	0.607922	0.592626	1.206896	1.171477	1.132390	0.600382	0.581264	0.569889	1.256699	1.211882	1.177256	0.680431	0.650035	0.637001	1.427983	1.385156	1.338642
66.4	0.540450	0.524222	0.503685	1.434401	1.389402	1.350644	1.066755	1.020527	0.981403	0.631105	0.608021	0.592758	1.206908	1.172022	1.132563	0.600713	0.581016	0.569881	1.256993	1.211797	1.177045	0.680181	0.650325	0.637330	1.428058	1.385294	1.338938
66.6	0.540582	0.523990	0.504145	1.434689	1.389446	1.350703	1.067075	1.020986	0.981649	0.631144	0.608181	0.592928	1.207099	1.172433	1.132529	0.600898	0.581186	0.569504	1.257212	1.211705	1.177633	0.680244	0.650443	0.637671	1.428488	1.385835	1.339080
66.8	0.540484	0.524075	0.504263	1.434959	1.389378	1.350623	1.066903	1.021572	0.982192	0.631048	0.608348	0.593164	1.207182	1.172524	1.132447	0.601096	0.581219	0.569401	1.257249	1.211935	1.178017	0.680261	0.650275	0.638136	1.428517	1.386132	1.338824
67.0	0.540571	0.524258	0.504152	1.435153	1.389575	1.350513	1.066976	1.021706	0.982431	0.631275	0.608323	0.593541	1.207075	1.172796	1.132629	0.601342	0.581405	0.569635	1.257104	1.211871	1.178137	0.680225	0.650218	0.638373	1.428433	1.386552	1.339034
67.2	0.540637	0.524067	0.504366	1.435495	1.389669	1.350635	1.067221	1.021618	0.982726	0.631390	0.608437	0.593728	1.207281	1.172743	1.132805	0.601480	0.581506	0.569590	1.257182	1.211375	1.178417	0.680347	0.650084	0.638496	1.428782	1.386840	1.338978
67.4	0.540834	0.524421	0.504461	1.435705	1.389888	1.350528	1.067199	1.021868	0.982527	0.631499	0.608482	0.594066	1.207506	1.172788	1.132902	0.601580	0.581477	0.569482	1.257480	1.211441	1.178825	0.680541	0.650212	0.638065	1.428703	1.387017	1.339129
67.6	0.540713	0.524539	0.504935	1.435917	1.389981	1.350641	1.067527	1.021871	0.982871	0.631690	0.608455	0.594125	1.207769	1.172800	1.133206	0.601779	0.581624	0.569587	1.257825	1.211919	1.179189	0.680720	0.650309	0.638240	1.428850	1.387826	1.339442
67.8	0.540889	0.524844	0.505182	1.436189	1.390101	1.350721	1.067656	1.021681	0.983247	0.631882	0.608644	0.594532	1.208198	1.173064	1.133210	0.601898	0.581800	0.569474	1.257170	1.212228	1.179404	0.680925	0.650710	0.638080	1.429387	1.387740	1.339894
68.0	0.540722	0.525154	0.505384	1.436631	1.390343	1.350976	1.067803	1.021501	0.983598	0.632189	0.608425	0.594988	1.208410	1.173397	1.133478	0.601944	0.582182	0.569580	1.257127	1.212633	1.179546	0.680979	0.651183	0.638077	1.429566	1.388310	1.339908
68.2	0.540853	0.525178	0.505690	1.437240	1.390445	1.350782	1.068006	1.021544	0.983608	0.632056	0.608343	0.595316	1.208759	1.173284	1.133743	0.601770	0.582298	0.569480	1.257348	1.212746	1.179321	0.681117	0.651253	0.637899	1.429601	1.388678	1.340223
68.4	0.541503	0.525555	0.505616	1.437512	1.390097	1.351027	1.067972	1.022285	0.983458	0.632250	0.608475	0.595200	1.208965	1.173497	1.134032	0.601748	0.582490	0.569622	1.257805	1.213429	1.178710	0.681363	0.651553	0.638281	1.429863	1.389155	1.340805
68.6	0.541898	0.525532	0.505469	1.437588	1.390241	1.351491	1.068110	1.022641	0.983815	0.632716	0.608410	0.595105	1.208992	1.173673	1.134104	0.601649	0.582734	0.570072	1.258230	1.214749	1.179117	0.681571	0.652067	0.638297	1.430295	1.389278	1.341306
68.8	0.542197	0.525580	0.505657	1.438084	1.390672	1.351851	1.068106	1.022769	0.983883	0.632930	0.608720	0.595071	1.209298	1.173913	1.134431	0.601744	0.582858	0.570353	1.258785	1.215947	1.179721	0.681780	0.652595	0.638441	1.430811	1.389165	1.341751
69.0	0.541953	0.525725	0.505574	1.438441	1.390894	1.352042	1.067956	1.022824	0.983988	0.632888	0.608572	0.595198	1.209407	1.174074	1.134734	0.601652	0.582997	0.570581	1.259085	1.216094	1.179590	0.681840	0.652516	0.638773	1.430788	1.389444	1.341997
69.2	0.541963	0.525999	0.505526	1.438600	1.391251	1.352314	1.068204	1.022862	0.984250	0.632789	0.608877	0.595102	1.210081	1.174365	1.135238	0.602022	0.583018	0.570898	1.259540	1.215494	1.179346	0.682463	0.652839	0.638144	1.430819	1.389523	1.342390
69.4	0.541881	0.526126	0.505765	1.438622	1.391631	1.352687	1.068375	1.023045	0.984328	0.632799	0.609036	0.595296	1.210507	1.174828	1.135600	0.602221	0.583176	0.570935	1.260004	1.215268	1.179804	0.682502	0.652958	0.638044	1.430816	1.389585	1.342866
69.6	0.542044	0.526583	0.506039	1.438639	1.391983	1.353020	1.068022	1.023190	0.984915	0.632937	0.609197	0.594938	1.210609	1.174617	1.135836	0.602257	0.583302	0.570979	1.260267	1.215834	1.180026	0.682704	0.652880	0.638373	1.430738	1.389836	1.343145
69.8	0.542078	0.527136	0.505975	1.438734	1.392216	1.353428	1.067926	1.023373	0.985201	0.632844	0.609227	0.594992	1.210560	1.174953	1.135978	0.602354	0.583155	0.571257	1.259916	1.217198	1.180547	0.682638	0.653413	0.638454	1.431109	1.389622	1.343320
70.0	0.541905	0.527325	0.506117	1.438627	1.392484	1.353637	1.068100	1.023432	0.985288	0.632795	0.609279	0.594827	1.210647	1.175347	1.136099	0.602158	0.583463	0.571347	1.260050	1.217005	1.180472	0.682638	0.653564	0.638660	1.430794	1.389687	1.343663
70.2	0.542000	0.527480	0.506027	1.438878	1.392812	1.353930	1.068112	1.023590	0.985645	0.632906	0.609468	0.594833	1.210752	1.175762	1.136130	0.602407	0.583418	0.571545	1.260199	1.217097	1.180327	0.682575	0.654140	0.638923	1.430861	1.389598	1.343585
70.4	0.542045	0.527859	0.505978	1.439060	1.393464	1.354222	1.067997	1.023924	0.986294	0.632724	0.609893	0.594856	1.210850	1.175798	1.136156	0.602566	0.583451	0.571757	1.260433	1.217343	1.180557	0.682753	0.654040	0.639660	1.431181	1.389459	1.343635
70.6	0.542121	0.527866	0.506168	1.439148	1.393573	1.354820	1.068250	1.024129	0.986762	0.632857	0.610104	0.595164	1.210745	1.175948	1.136054	0.602896	0.583869	0.571883	1.260573	1.218120	1.181428	0.683007	0.653935	0.640024	1.431709	1.389553	1.343784
70.8	0.542310	0.527863	0.506154	1.439335	1.394046	1.354812	1.068076	1.024184	0.986832	0.632942	0.610449	0.595310	1.210810	1.176109	1.136060	0.603119	0.583680	0.572042	1.260710	1.217965	1.181607	0.682998	0.653720	0.640339	1.432048	1.389472	1.343946
71.0	0.542812	0.528218	0.506468	1.439676	1.394546	1.354858	1.068807	1.023967	0.986951	0.632970	0.610887	0.595419	1.210972	1.176423	1.136283	0.603243	0.583791	0.572140	1.260676	1.216981	1.181737	0.683187	0.653616	0.640688	1.431690	1.389428	1.344151
71.2	0.543046	0.528127	0.507098	1.439850	1.394947	1.355232	1.069144	1.023869	0.987069	0.633115	0.611055	0.595648	1.211220	1.176548	1.136479	0.603426	0.583796	0.572024	1.261164	1.216988	1.182496	0.683704	0.653504	0.641097	1.432128	1.389709	1.343653
71.4	0.542969	0.528066	0.507155	1.440142	1.395178	1.355280	1.069602	1.023793	0.987022	0.633389	0.611535	0.595893	1.211343	1.176729	1.136682	0.603891	0.584056	0.572365	1.261366	1.217657	1.183058	0.683652	0.653751	0.641303	1.432035	1.390143	1.343508
71.6	0.542759	0.528283	0.507442	1.440267	1.395222	1.355693	1.070332	1.023617	0.987086	0.633430	0.611686	0.595907	1.211436	1.176933	1.136999	0.603902	0.584361	0.572416	1.261235	1.218152	1.183515	0.683858	0.654043	0.641525	1.432577	1.390352	1.344044
71.8	0.543011	0.528140	0.507701	1.440566	1.395409	1.355805	1.070700	1.023438	0.987115	0.633719	0.611528	0.596415	1.211590	1.177484	1.137384	0.603840	0.584653	0.572254	1.260739	1.218517	1.183521	0.684102	0.654129	0.641648	1.432854	1.390426	1.344359
72.0	0.543205	0.528160	0.507970	1.440986	1.395369	1.356070	1.071121	1.023600	0.987223	0.633948	0.611618	0.596760	1.211570	1.177794	1.137852	0.603747	0.584698	0.572560	1.261277	1.218670	1.183682	0.684271	0.654056	0.641852	1.432901	1.391063	1.344362
72.2	0.543655	0.528040	0.508243	1.441500	1.395273	1.355970	1.071490	1.023641	0.987258	0.634036	0.611657	0.597038	1.211828	1.177744	1.137816	0.603813	0.584719	0.572844	1.261229	1.218596	1.183836	0.684489	0.654366	0.641869	1.433350	1.391886	1.344892
72.4	0.543879	0.528226	0.508465	1.441626	1.395324	1.356633	1.071885	1.024107	0.987434	0.634324	0.611699	0.596981	1.211653	1.177815	1.137814	0.604074	0.584996	0.573366	1.261360	1.218956	1.184108	0.684250	0.654429	0.641813	1.433666	1.392457	1.345253
72.6	0.543767	0.528073	0.508720	1.441937	1.395467	1.356832	1.072078	1.023893	0.987745	0.634731	0.611783	0.597206	1.211805	1.177829	1.138111	0.604149	0.585073	0.573298	1.261611	1.219203	1.184413	0.684619	0.654548	0.641773	1.433591	1.392776	1.345433
72.8	0.544022	0.528029	0.508861	1.442218	1.395592	1.356976	1.072079	1.024135	0.987901	0.634819	0.611798	0.597479	1.212218	1.177934	1.138484	0.604387	0.585323	0.573065	1.261562	1.218440	1.184494	0.684841	0.654723	0.641923	1.433478	1.393299	1.345214
73.0	0.543895	0.528391	0.508742	1.442413	1.395848	1.357264	1.072300	1.024432	0.988090	0.634897	0.611711	0.597629	1.212221	1.178270	1.138616	0.604435	0.585493	0.573225	1.261529	1.217690	1.184015	0.684922	0.654572	0.641883	1.433739	1.393929	1.345149
73.2	0.544235	0.528459	0.508655	1.442715	1.396212	1.357450	1.072582	1.024498	0.988195	0.635122	0.611779	0.598025	1.212701	1.178528	1.138938	0.604677	0.585840	0.573247	1.261670	1.217818	1.183690	0.685248	0.654576	0.641756	1.434071	1.394198	1.345410
73.4	0.544079	0.528687	0.508669	1.442944	1.396685	1.358115	1.072627	1.024832	0.988341	0.635220	0.611763	0.598431	1.212881	1.178849	1.139095	0.604594	0.586030	0.573316	1.261912	1.218774	1.184291	0.685306	0.654374	0.642412	1.433809	1.393960	1.345059
73.6	0.544274	0.529121	0.508432	1.443188	1.397021	1.358122	1.072744	1.025099	0.988770	0.635421	0.611597	0.598330	1.213167	1.178828	1.139117	0.604590	0.586164	0.573243	1.261754	1.219534	1.184446	0.685604	0.654176	0.642638	1.434490	1.394000	1.345498
73.8	0.544583	0.529804	0.508218	1.443622	1.397378	1.358672	1.072556	1.025257	0.988542	0.635628	0.611532	0.598076	1.213425	1.179055	1.139002	0.604528	0.586446	0.573591	1.261786	1.218975	1.184456	0.685494	0.654457	0.642574	1.434839	1.393875	1.345954
74.0	0.544367	0.529664	0.507824	1.443666	1.397601	1.358906	1.072609	1.025430	0.988697	0.635849	0.611645	0.598148	1.213735	1.179006	1.138947	0.604556	0.586419	0.573622	1.262264	1.218246	1.184149	0.685615	0.654442	0.643024	1.434212	1.393720	1.346239
74.2	0.544558	0.530000	0.507606	1.443832	1.397784	1.359300	1.072659	1.025759	0.989276	0.636027	0.611841	0.598185	1.213814	1.178932	1.138796	0.604634	0.586409	0.573923	1.262747	1.218631	1.184233	0.685586	0.654641	0.643244	1.434677	1.393904	1.346631
74.4	0.544814	0.530031	0.507381	1.443948	1.397907	1.359346	1.072715	1.026082	0.989631	0.636225	0.612061	0.598029	1.213794	1.178816	1.138759	0.604715	0.586481	0.573943	1.263287	1.218988	1.184412	0.686030	0.654440	0.643772	1.434905	1.393265	1.346852
74.6	0.545120	0.529985	0.507671	1.443952	1.398055	1.359563	1.072470	1.026420	0.989745	0.636242	0.612208	0.598157	1.214048	1.179061	1.138744	0.605111	0.586619	0.573869	1.263771	1.219107	1.184590	0.685968	0.654695	0.643735	1.435346	1.393166	1.346818
74.8	0.544990	0.529937	0.507419	1.444127	1.398322	1.359321	1.072955	1.026660	0.989387	0.636451	0.612423	0.597882	1.214326	1.179197	1.139133	0.604995	0.586436	0.574076	1.264373	1.218182	1.184524	0.686130	0.654898	0.644437	1.435633	1.393240	1.346931
75.0	0.545084	0.530103	0.507683	1.444532	1.398773	1.359377	1.073132	1.026990	0.989443	0.636594	0.612670	0.597791	1.214757	1.179445	1.139092	0.604824	0.586624	0.574160	1.265161	1.218608	1.184988	0.686414	0.654883	0.645071	1.435325	1.393424	1.346671
75.2	0.544945	0.529850	0.507747	1.444398	1.398959	1.359740	1.073287	1.027161	0.989588	0.636831	0.612672	0.597783	1.214801	1.179648	1.139536	0.605026	0.586811	0.574228	1.265716	1.219474	1.185214	0.686343	0.655369	0.645290	1.435998	1.393273	1.346574
75.4	0.544708	0.529648	0.507544	1.444673	1.399295	1.359747	1.073413	1.027099	0.989606	0.636941	0.613095	0.597621	1.214828	1.179847	1.139878	0.605131	0.586906	0.574600	1.266165	1.220528	1.184997	0.686408	0.655569	0.645234	1.436121	1.393358	1.347249
75.6	0.544946	0.530123	0.507510	1.444513	1.399171	1.359905	1.073562	1.027294	0.989766	0.637310	0.613062	0.597691	1.214968	1.180176	1.140023	0.605185	0.586853	0.574691	1.266680	1.220827	1.184967	0.686632	0.655959	0.645177	1.436321	1.393581	1.347669
75.8	0.545016	0.530207	0.507839	1.445026	1.399301	1.359921	1.073765	1.027553	0.989855	0.637458	0.613382	0.597965	1.214799	1.180521	1.140453	0.605401	0.586908	0.574983	1.267026	1.220268	1.185215	0.686595	0.656389	0.645427	1.436248	1.393793	1.347986
76.0	0.545174	0.530333	0.508324	1.445297	1.399452	1.360016	1.073917	1.027651	0.990398	0.637877	0.613563	0.597968	1.215037	1.180599	1.140373	0.605585	0.586968	0.575487	1.267478	1.220171	1.185657	0.686483	0.656830	0.645270	1.436157	1.394368	1.348232
76.2	0.545219	0.530479	0.508841	1.445435	1.399506	1.360039	1.074370	1.027656	0.990532	0.638395	0.613674	0.598179	1.215179	1.180708	1.140628	0.605954	0.586956	0.575798	1.267348	1.220412	1.185916	0.686636	0.657342	0.644907	1.436518	1.394519	1.348329
76.4	0.545464	0.530702	0.509513	1.445564	1.399867	1.360253	1.074258	1.027694	0.990324	0.638500	0.613833	0.598375	1.215136	1.180878	1.141047	0.606327	0.586712	0.575869	1.267635	1.220623	1.185954	0.686710	0.657300	0.644384	1.436122	1.394809	1.348622
76.6	0.545427	0.530848	0.509857	1.445751	1.399967	1.360205	1.074334	1.027596	0.990306	0.638699	0.614314	0.598444	1.215728	1.180869	1.141442	0.606449	0.586639	0.575722	1.267638	1.220669	1.186126	0.687200	0.657521	0.644262	1.436644	1.395243	1.349006
76.8	0.545720	0.530994	0.510105	1.445637	1.400463	1.360322	1.074188	1.027842	0.990544	0.638849	0.614183	0.598882	1.215886	1.181056	1.141588	0.606814	0.586678	0.576163	1.267411	1.220986	1.186041	0.687127	0.657510	0.644259	1.436633	1.395258	1.348977
77.0	0.545692	0.531341	0.510373	1.445869	1.400896	1.360443	1.074343	1.027997	0.990645	0.638888	0.614361	0.599375	1.215645	1.181290	1.141985	0.606902	0.586736	0.576416	1.267471	1.221512	1.186174	0.687195	0.657325	0.644199	1.437228	1.395481	1.348916
77.2	0.546013	0.531392	0.510991	1.446332	1.400990	1.360441	1.074282	1.027861	0.990954	0.639132	0.614395	0.599649	1.216035	1.181311	1.142116	0.606938	0.586764	0.576277	1.267466	1.221884	1.186228	0.687595	0.657333	0.644197	1.437541	1.395364	1.349020
77.4	0.546064	0.531664	0.511469	1.446676	1.401456	1.361039	1.074401	1.028192	0.991054	0.638927	0.614325	0.599640	1.216185	1.181439	1.142254	0.606911	0.586634	0.576619	1.267290	1.222189	1.186973	0.687778	0.657157	0.644050	1.437219	1.395752	1.349100
77.6	0.546431	0.532163	0.511939	1.446705	1.401606	1.361132	1.074696	1.027938	0.990954	0.638923	0.614532	0.599549	1.216405	1.181636	1.142380	0.607194	0.586697	0.576497	1.266813	1.222266	1.187159	0.688020	0.657274	0.643630	1.437741	1.395951	1.349589
77.8	0.546325	0.532151	0.512052	1.447098	1.401700	1.361479	1.074115	1.027901	0.990969	0.638943	0.614627	0.599519	1.216574	1.181774	1.142441	0.607256	0.586917	0.576697	1.267010	1.222223	1.187273	0.688430	0.657535	0.643628	1.437830	1.396531	1.350231
78.0	0.546148	0.531902	0.512252	1.447207	1.401381	1.361384	1.074506	1.028077	0.991107	0.638968	0.614713	0.599983	1.216595	1.182055	1.142422	0.607313	0.587023	0.576533	1.267026	1.223060	1.187348	0.688787	0.657684	0.643987	1.437409	1.396679	1.350547
78.2	0.546425	0.532150	0.512300	1.447360	1.401314	1.361645	1.074352	1.028121	0.991501	0.639132	0.614871	0.600171	1.216636	1.182323	1.142740	0.607577	0.587392	0.576452	1.266646	1.222992	1.187746	0.689024	0.658093	0.644009	1.437934	1.397331	1.350829
78.4	0.546702	0.532121	0.512320	1.447700	1.401419	1.361601	1.074188	1.028567	0.991479	0.639073	0.614886	0.600236	1.216837	1.182186	1.142856	0.607949	0.587334	0.576458	1.266524	1.222796	1.187601	0.689597	0.658357	0.644373	1.438051	1.397675	1.350688
78.6	0.547044	0.532294	0.512570	1.447877	1.401579	1.361961	1.074301	1.028913	0.991436	0.638667	0.614893	0.600289	1.216960	1.182241	1.143029	0.608133	0.587652	0.576415	1.266086	1.222222	1.187636	0.689375	0.658843	0.644545	1.438924	1.397944	1.350671
78.8	0.547072	0.532351	0.512275	1.448115	1.401769	1.362084	1.074726	1.028902	0.991242	0.638713	0.615048	0.600410	1.217341	1.182507	1.143367	0.608234	0.587635	0.576664	1.266625	1.222265	1.188440	0.689362	0.659005	0.644944	1.439297	1.398559	1.351260
79.0	0.547204	0.532499	0.512425	1.448211	1.402054	1.362387	1.074845	1.029069	0.991353	0.638630	0.615199	0.600344	1.217524	1.182718	1.143272	0.608199	0.588094	0.576531	1.266985	1.223744	1.188486	0.689114	0.658931	0.645328	1.439218	1.398607	1.351226
79.2	0.547378	0.532450	0.512327	1.448234	1.402084	1.362753	1.075135	1.029144	0.991834	0.638496	0.615407	0.600380	1.217386	1.183141	1.143900	0.608343	0.588310	0.576644	1.266862	1.224308	1.187870	0.688942	0.659330	0.645274	1.439592	1.398723	1.351458
79.4	0.547539	0.532523	0.512411	1.448607	1.402400	1.362960	1.075294	1.029332	0.992058	0.638646	0.615667	0.600386	1.217595	1.183217	1.144103	0.608420	0.588713	0.576823	1.267148	1.224255	1.187681	0.689078	0.659234	0.645608	1.439777	1.399153	1.351651
79.6	0.548024	0.532825	0.512411	1.448990	1.402248	1.363203	1.075939	1.029404	0.992363	0.639078	0.615933	0.600648	1.217912	1.183491	1.144165	0.608589	0.589072	0.577037	1.267490	1.223919	1.188145	0.688900	0.659572	0.645750	1.439429	1.398841	1.351755
79.8	0.547953	0.532882	0.512359	1.449385	1.402497	1.363523	1.076340	1.029419	0.992486	0.639356	0.616226	0.600745	1.217712	1.183594	1.144590	0.608456	0.589474	0.577104	1.267693	1.223718	1.188888	0.688522	0.659666	0.645853	1.439507	1.399107	1.352249
80.0	0.548352	0.533025	0.512387	1.449382	1.402647	1.363925	1.076672	1.029704	0.992845	0.639923	0.616117	0.600947	1.218132	1.184038	1.144882	0.608425	0.589676	0.577225	1.268122	1.224391	1.188872	0.688433	0.659698	0.645805	1.439595	1.399127	1.351896
80.2	0.548440	0.533123	0.512235	1.449165	1.402718	1.364292	1.077017	1.030015	0.992819	0.640146	0.616472	0.601106	1.218275	1.184169	1.145248	0.608456	0.589597	0.577318	1.267969	1.224869	1.189393	0.688628	0.659629	0.646152	1.439672	1.399179	1.351627
80.4	0.548797	0.533089	0.512127	1.449643	1.403107	1.364625	1.076991	1.030226	0.993205	0.639961	0.616631	0.601365	1.218334	1.184368	1.145247	0.608479	0.589377	0.577412	1.268186	1.224686	1.189526	0.688599	0.659548	0.646321	1.439977	1.399903	1.351647
80.6	0.548610	0.533090	0.511888	1.449889	1.402988	1.364644	1.077401	1.030488	0.993667	0.640180	0.616848	0.600970	1.218376	1.184425	1.145291	0.608300	0.589675	0.577893	1.268253	1.224241	1.190224	0.688629	0.659888	0.646643	1.440540	1.399724	1.351913
80.8	0.548754	0.532925	0.511869	1.449895	1.403608	1.364775	1.077533	1.030782	0.993906	0.640188	0.616610	0.601394	1.218242	1.184962	1.145459	0.608372	0.589989	0.578325	1.268408	1.224966	1.190591	0.688785	0.659918	0.646982	1.440987	1.399647	1.352073
81.0	0.548943	0.532830	0.512128	1.450045	1.403598	1.364941	1.077421	1.031044	0.994063	0.640246	0.617072	0.601654	1.218341	1.185232	1.145647	0.608094	0.589980	0.578236	1.268873	1.225234	1.190406	0.688931	0.659774	0.647009	1.441400	1.400035	1.351934
81.2	0.549277	0.532880	0.512407	1.450241	1.403625	1.365193	1.077493	1.031336	0.994305	0.640275	0.617055	0.601682	1.218725	1.185500	1.145769	0.607991	0.589929	0.578209	1.268686	1.224988	1.190417	0.689699	0.659884	0.647196	1.441887	1.400109	1.352353
81.4	0.549451	0.533572	0.512427	1.450223	1.404091	1.365421	1.077620	1.031683	0.994336	0.640001	0.617040	0.601827	1.218710	1.185877	1.145775	0.607959	0.589929	0.578246	1.268810	1.225106	1.190943	0.690014	0.660125	0.647712	1.442033	1.400323	1.352674
81.6	0.549250	0.533791	0.512491	1.450144	1.404181	1.365519	1.077899	1.031341	0.994238	0.640298	0.617176	0.602093	1.218807	1.186227	1.145930	0.608147	0.589959	0.578377	1.268661	1.225893	1.190920	0.690573	0.660354	0.648015	1.442876	1.400073	1.353001
81.8	0.549169	0.533939	0.512252	1.450518	1.404474	1.365606	1.077547	1.031696	0.994647	0.640548	0.617309	0.602223	1.218648	1.186408	1.145960	0.608304	0.590112	0.578679	1.269130	1.226640	1.190822	0.691051	0.660609	0.648500	1.442876	1.400567	1.353470
82.0	0.549420	0.534283	0.512268	1.450481	1.404685	1.365408	1.077577	1.031877	0.994683	0.640630	0.617435	0.602666	1.218700	1.186378	1.145941	0.608578	0.590327	0.578369	1.269037	1.226203	1.191045	0.691430	0.660670	0.649004	1.442999	1.400337	1.353715
82.2	0.549795	0.534548	0.512140	1.450770	1.404932	1.365719	1.077725	1.032190	0.994742	0.640654	0.617499	0.602688	1.218838	1.186210	1.146085	0.608788	0.590293	0.578514	1.268553	1.225178	1.191490	0.691487	0.660894	0.649171	1.443545	1.400834	1.354290
82.4	0.549661	0.534810	0.512577	1.451124	1.405274	1.365646	1.077687	1.032538	0.994583	0.640650	0.617528	0.602744	1.219134	1.185981	1.146061	0.609091	0.590159	0.578867	1.268625	1.225820	1.191729	0.691664	0.661181	0.649338	1.443300	1.400808	1.354649
82.6	0.549924	0.535251	0.512900	1.451336	1.405606	1.366007	1.078272	1.033046	0.994274	0.640487	0.617585	0.602831	1.219370	1.185825	1.146380	0.609378	0.590197	0.578950	1.268589	1.226460	1.192050	0.691424	0.661264	0.649386	1.443804	1.400337	1.355041
82.8	0.549704	0.535623	0.512879	1.451351	1.405809	1.366030	1.078781	1.033252	0.994144	0.640827	0.617911	0.602814	1.220141	1.185775	1.146654	0.609844	0.590168	0.579181	1.268752	1.226865	1.192186	0.691216	0.661265	0.649038	1.443512	1.400953	1.355493
83.0	0.549762	0.535835	0.513249	1.451440	1.405598	1.366252	1.078929	1.033607	0.994387	0.640938	0.617710	0.602713	1.220073	1.185680	1.146767	0.609943	0.590406	0.579216	1.268899	1.227764	1.192228	0.691362	0.661416	0.649182	1.443660	1.400837	1.355407
83.2	0.549783	0.535840	0.513270	1.451732	1.405827	1.366484	1.079082	1.033794	0.994841	0.640958	0.617818	0.602638	1.220516	1.185651	1.146744	0.610184	0.590464	0.579526	1.268756	1.228252	1.192579	0.690991	0.661588	0.648867	1.443948	1.401172	1.355728
83.4	0.550121	0.536169	0.513505	1.452205	1.406388	1.366809	1.079346	1.033970	0.994894	0.641278	0.617931	0.602772	1.220881	1.185459	1.146942	0.610520	0.590903	0.579621	1.268921	1.228174	1.193304	0.691165	0.661461	0.648837	1.443768	1.400906	1.356228
83.6	0.550315	0.536371	0.513348	1.452436	1.406499	1.366882	1.079703	1.033798	0.995220	0.641628	0.618288	0.602963	1.221132	1.185629	1.146903	0.610724	0.591026	0.579997	1.269288	1.228182	1.193586	0.690930	0.661562	0.648369	1.443641	1.400745	1.356494
83.8	0.550106	0.536557	0.513196	1.452388	1.406622	1.367384	1.079951	1.034093	0.995551	0.641870	0.618643	0.603131	1.220998	1.185628	1.147078	0.610795	0.591206	0.580011	1.269430	1.227790	1.193130	0.690794	0.661453	0.648295	1.443357	1.401417	1.356660
84.0	0.550390	0.536665	0.513040	1.452534	1.406784	1.367897	1.080201	1.034330	0.995653	0.642102	0.618604	0.603182	1.221482	1.185817	1.147202	0.611058	0.591391	0.580156	1.269791	1.227503	1.192791	0.691060	0.661508	0.648371	1.443685	1.401341	1.356144
84.2	0.550290	0.536180	0.513020	1.452491	1.406864	1.368051	1.080371	1.034779	0.996126	0.642012	0.618648	0.603293	1.221791	1.185764	1.147018	0.611052	0.591410	0.580103	1.269943	1.227160	1.193528	0.691285	0.661388	0.648631	1.443652	1.402013	1.356431
84.4	0.550320	0.536133	0.513237	1.452789	1.406921	1.368371	1.080626	1.035042	0.996350	0.642089	0.618577	0.603581	1.221718	1.185943	1.147196	0.611079	0.591559	0.579974	1.270530	1.226887	1.193592	0.691464	0.661478	0.648545	1.443847	1.402277	1.356630
84.6	0.550329	0.536077	0.513530	1.452972	1.406966	1.368347	1.080867	1.035076	0.996446	0.641902	0.618389	0.603644	1.222068	1.186076	1.147737	0.610957	0.592083	0.580401	1.270855	1.226897	1.193273	0.691979	0.661748	0.648813	1.444164	1.402517	1.356909
84.8	0.550277	0.535899	0.513708	1.453054	1.407168	1.368584	1.081265	1.034861	0.996155	0.641989	0.618589	0.604207	1.222006	1.186501	1.148065	0.611066	0.592391	0.580659	1.271079	1.227568	1.193097	0.692252	0.661750	0.649108	1.444309	1.402922	1.357129
85.0	0.550434	0.535805	0.513941	1.453377	1.406984	1.368817	1.081134	1.034596	0.996180	0.642387	0.618929	0.604796	1.222340	1.186645	1.148031	0.610909	0.592284	0.580256	1.271826	1.227292	1.192969	0.692448	0.661744	0.649483	1.444542	1.402917	1.357083
85.2	0.550584	0.535806	0.513990	1.453597	1.407392	1.368960	1.081210	1.034430	0.996157	0.642515	0.618750	0.605203	1.222651	1.187060	1.148341	0.610951	0.592200	0.580209	1.272214	1.226494	1.193414	0.693044	0.661985	0.650134	1.444574	1.403029	1.356821
85.4	0.550718	0.535871	0.514151	1.453638	1.407708	1.368996	1.081037	1.034129	0.996094	0.642696	0.618789	0.605467	1.222439	1.187297	1.148484	0.610866	0.591958	0.580326	1.272727	1.226908	1.193232	0.693273	0.662208	0.650421	1.444787	1.403161	1.356298
85.6	0.550463	0.535436	0.514412	1.453629	1.407915	1.369327	1.081086	1.033736	0.996260	0.642934	0.618954	0.605736	1.222480	1.187374	1.148829	0.610948	0.592241	0.580746	1.272896	1.227838	1.192486	0.693779	0.661930	0.650888	1.445161	1.403203	1.356122
85.8	0.550746	0.535751	0.514385	1.453839	1.408159	1.369466	1.080917	1.033685	0.996489	0.643009	0.618986	0.605709	1.222589	1.187325	1.148824	0.610978	0.592427	0.580961	1.273103	1.227958	1.192111	0.694155	0.661861	0.651284	1.444732	1.403888	1.356216
86.0	0.550862	0.535418	0.514601	1.453975	1.408140	1.369469	1.080917	1.033783	0.996425	0.642816	0.618847	0.605910	1.222715	1.187198	1.149012	0.611023	0.592551	0.580659	1.273212	1.227280	1.192855	0.694513	0.661350	0.651658	1.445306	1.403573	1.356341
86.2	0.551075	0.535566	0.514964	1.454597	1.408403	1.369565	1.081148	1.034047	0.996425	0.642758	0.618812	0.605926	1.222772	1.187560	1.148929	0.610904	0.592411	0.580848	1.272979	1.227503	1.193294	0.694376	0.661554	0.652028	1.445561	1.403922	1.356515
86.4	0.551071	0.535547	0.515490	1.454758	1.408505	1.369441	1.081088	1.034482	0.996291	0.642867	0.619034	0.606100	1.222900	1.187786	1.148964	0.611009	0.592140	0.580865	1.273540	1.228486	1.193016	0.694648	0.661753	0.652101	1.445314	1.404200	1.356467
86.6	0.551596	0.535835	0.515633	1.455059	1.408660	1.369720	1.081493	1.034615	0.996446	0.643054	0.619230	0.606074	1.223240	1.187812	1.149159	0.611253	0.591973	0.580843	1.273415	1.228996	1.192980	0.694845	0.661748	0.652441	1.446060	1.404523	1.356241
86.8	0.551515	0.536076	0.515531	1.455199	1.408635	1.369614	1.081662	1.035105	0.996612	0.643092	0.619473	0.605883	1.223327	1.188021	1.149149	0.611343	0.591917	0.580976	1.273239	1.228946	1.193585	0.694948	0.662168	0.652400	1.446103	1.405082	1.356247
87.0	0.551788	0.536125	0.515529	1.455492	1.408856	1.370044	1.081692	1.035663	0.996901	0.642966	0.619445	0.605730	1.223395	1.188583	1.148734	0.611456	0.592121	0.581182	1.273653	1.229689	1.194278	0.695075	0.662281	0.652445	1.446275	1.405233	1.356239
87.2	0.552133	0.536331	0.515489	1.455769	1.409255	1.370206	1.082064	1.035818	0.996855	0.642845	0.619658	0.605735	1.223906	1.188924	1.148664	0.611686	0.592419	0.581451	1.273692	1.229830	1.194598	0.694715	0.662116	0.652453	1.446889	1.405457	1.356738
87.4	0.552624	0.536408	0.515796	1.455967	1.409579	1.370409	1.082571	1.036243	0.997185	0.643134	0.619756	0.605968	1.224085	1.189216	1.149121	0.611833	0.592640	0.581632	1.273947	1.230446	1.194422	0.695072	0.662510	0.652523	1.446694	1.405492	1.357044
87.6	0.552711	0.536303	0.516003	1.456088	1.409775	1.370540	1.082913	1.036382	0.997710	0.643100	0.620181	0.605679	1.224355	1.189564	1.148942	0.611918	0.592706	0.582104	1.273855	1.230733	1.193817	0.695118	0.663070	0.652492	1.446981	1.405496	1.356996
87.8	0.552729	0.536540	0.516108	1.456040	1.409821	1.370924	1.082900	1.036877	0.998188	0.643210	0.620369	0.605620	1.224718	1.189572	1.149062	0.611838	0.592945	0.582297	1.273762	1.230441	1.193907	0.695388	0.663162	0.652330	1.447204	1.406216	1.357200
88.0	0.553265	0.536686	0.516212	1.455931	1.409875	1.371263	1.083274	1.037300	0.998449	0.643356	0.620210	0.605720	1.224978	1.189732	1.149294	0.611848	0.593366	0.582443	1.273814	1.230308	1.194485	0.695322	0.663175	0.652071	1.447418	1.406030	1.357185
88.2	0.552925	0.536823	0.516608	1.455691	1.409989	1.371180	1.083620	1.037539	0.998859	0.643250	0.620416	0.605753	1.225148	1.189674	1.149633	0.611907	0.593488	0.582342	1.273942	1.230525	1.195281	0.695282	0.663203	0.651651	1.447576	1.405940	1.357736
88.4	0.552977	0.537120	0.516868	1.455805	1.409780	1.371332	1.083723	1.037847	0.998981	0.643321	0.620400	0.605896	1.224928	1.189894	1.150131	0.611957	0.593931	0.582697	1.274037	1.231943	1.195319	0.695187	0.663518	0.651280	1.447940	1.406523	1.358030
88.6	0.552912	0.537313	0.516806	1.456055	1.409754	1.371210	1.084300	1.037518	0.999385	0.643308	0.620492	0.606238	1.225036	1.190078	1.150588	0.612208	0.594076	0.583173	1.274208	1.232476	1.195192	0.695167	0.663469	0.651218	1.448223	1.406285	1.357861
88.8	0.552678	0.537508	0.516710	1.456557	1.409606	1.371434	1.084333	1.037333	0.999130	0.643806	0.620848	0.606528	1.224611	1.190268	1.150802	0.612467	0.594186	0.583224	1.274092	1.232190	1.195477	0.694929	0.663709	0.651230	1.448549	1.405764	1.358414
89.0	0.552848	0.537405	0.516586	1.456635	1.409978	1.371747	1.084074	1.036979	0.999550	0.644085	0.620709	0.606853	1.224902	1.190738	1.150568	0.612699	0.594248	0.582876	1.274589	1.231833	1.196113	0.695048	0.664067	0.651289	1.448538	1.405554	1.358506
89.2	0.552836	0.537405	0.516419	1.456461	1.410404	1.372011	1.083687	1.037049	0.999628	0.644168	0.620692	0.606948	1.224751	1.190796	1.151387	0.612849	0.594186	0.583065	1.274535	1.232652	1.196375	0.695307	0.663953	0.651510	1.448466	1.405536	1.358976
89.4	0.552976	0.537733	0.516671	1.456427	1.410504	1.372386	1.083402	1.037100	0.999678	0.644495	0.620782	0.606865	1.224668	1.190821	1.151513	0.612981	0.594370	0.583360	1.274654	1.233941	1.196141	0.695758	0.664043	0.651345	1.448896	1.405784	1.359511
89.6	0.552561	0.537637	0.516720	1.456550	1.410757	1.372499	1.083177	1.036983	0.999871	0.644508	0.620749	0.606733	1.224791	1.190659	1.151632	0.613283	0.594781	0.583673	1.274621	1.234028	1.195899	0.696021	0.663846	0.651989	1.448442	1.405325	1.359822
89.8	0.552469	0.537827	0.516490	1.457165	1.410879	1.372529	1.082900	1.037367	1.000091	0.644956	0.620614	0.606877	1.224994	1.190815	1.151653	0.613453	0.594739	0.583642	1.274357	1.233221	1.196739	0.695847	0.664228	0.652288	1.448938	1.405691	1.360581
90.0	0.552365	0.537816	0.516698	1.457590	1.411001	1.372459	1.082559	1.037744	1.000235	0.645274	0.620785	0.607109	1.224963	1.190913	1.151606	0.613584	0.595113	0.583456	1.274255	1.232508	1.197633	0.696008	0.664417	0.652506	1.449132	1.405268	1.360928
90.2	0.552522	0.538068	0.516841	1.458074	1.411375	1.372168	1.082242	1.037948	1.000308	0.645492	0.621001	0.607304	1.225068	1.191285	1.151479	0.613638	0.595123	0.583315	1.274445	1.232948	1.197471	0.696259	0.664710	0.653089	1.449035	1.405504	1.361490
90.4	0.552570	0.538181	0.516978	1.458220	1.411572	1.372187	1.082216	1.038169	1.000119	0.645775	0.621331	0.607295	1.225114	1.191488	1.151889	0.613828	0.595161	0.582810	1.275042	1.233496	1.197134	0.696366	0.665089	0.653324	1.449305	1.406300	1.361195
90.6	0.552632	0.538402	0.516976	1.458600	1.411950	1.372370	1.082413	1.038051	1.000095	0.645823	0.621801	0.607309	1.225659	1.191263	1.152077	0.613936	0.595342	0.582963	1.275254	1.233176	1.197550	0.696436	0.665359	0.653873	1.449541	1.406387	1.361040
90.8	0.552427	0.538551	0.516807	1.458938	1.411908	1.372737	1.082905	1.038538	0.999895	0.645906	0.622080	0.607075	1.226116	1.191406	1.152411	0.613876	0.595388	0.582840	1.275632	1.232137	1.197818	0.696401	0.665702	0.653767	1.449216	1.406443	1.360706
91.0	0.552441	0.538221	0.516801	1.459222	1.412396	1.373080	1.083264	1.038751	0.999436	0.646280	0.622309	0.606950	1.226699	1.191715	1.152267	0.613991	0.595614	0.583065	1.276358	1.231864	1.197645	0.696365	0.665802	0.654148	1.449839	1.407141	1.360630
91.2	0.552743	0.538362	0.516992	1.459389	1.412360	1.372951	1.083647	1.038754	0.999734	0.646332	0.622561	0.607294	1.227240	1.191721	1.152502	0.613935	0.595730	0.583351	1.276525	1.231956	1.197379	0.696635	0.666228	0.654599	1.450311	1.407564	1.361142
91.4	0.552644	0.537926	0.517385	1.459680	1.412375	1.373081	1.084200	1.039111	0.999905	0.646551	0.622842	0.607069	1.227510	1.191694	1.152574	0.614048	0.595710	0.583860	1.276701	1.233250	1.196780	0.696597	0.666875	0.654651	1.450511	1.407884	1.361266
91.6	0.552898	0.537857	0.517556	1.459856	1.412596	1.373081	1.084329	1.039229	1.000163	0.646612	0.623007	0.606948	1.227911	1.191854	1.152547	0.614106	0.595603	0.583971	1.277051	1.233133	1.196470	0.697087	0.667346	0.654444	1.450896	1.408520	1.361075
91.8	0.553114	0.537988	0.517640	1.459592	1.412412	1.373157	1.084572	1.039565	1.000488	0.646874	0.623072	0.607207	1.228377	1.191871	1.153035	0.614045	0.595735	0.584063	1.277426	1.232364	1.196937	0.697082	0.667336	0.654423	1.451416	1.409211	1.361656
92.0	0.553457	0.537917	0.518198	1.459730	1.412347	1.373388	1.085328	1.039343	1.000353	0.646797	0.622932	0.607253	1.228456	1.192097	1.153129	0.614183	0.595687	0.583803	1.277611	1.232289	1.197201	0.696958	0.667497	0.654177	1.451680	1.409238	1.361695
92.2	0.553333	0.538032	0.518404	1.459767	1.412387	1.373333	1.085705	1.039192	1.000517	0.646738	0.623087	0.607374	1.228675	1.192003	1.153468	0.614380	0.595688	0.583621	1.277715	1.232549	1.197283	0.697212	0.667804	0.653933	1.452393	1.409535	1.361746
92.4	0.553697	0.538157	0.518609	1.459904	1.412164	1.373525	1.086044	1.039464	1.000983	0.646877	0.622901	0.607560	1.228540	1.192223	1.153661	0.614161	0.595843	0.583758	1.277974	1.233927	1.196714	0.697357	0.667956	0.653841	1.452955	1.410482	1.361749
92.6	0.553893	0.538299	0.518812	1.460087	1.412440	1.373806	1.086688	1.039016	1.001030	0.646972	0.622963	0.608020	1.228497	1.192312	1.153892	0.614213	0.595541	0.583634	1.278097	1.233938	1.196632	0.697619	0.668220	0.653929	1.453151	1.410163	1.361496
92.8	0.554412	0.538502	0.518934	1.460353	1.412564	1.373971	1.086295	1.038881	1.000835	0.646745	0.622783	0.608155	1.228339	1.192416	1.153807	0.614344	0.595643	0.583788	1.277847	1.233697	1.197283	0.697974	0.668538	0.654177	1.453670	1.410196	1.362240
93.0	0.554764	0.538290	0.519114	1.460035	1.412916	1.374328	1.086623	1.039104	1.000976	0.646710	0.622570	0.608222	1.228379	1.192887	1.153629	0.614550	0.595283	0.583756	1.277952	1.233592	1.198265	0.698247	0.668785	0.654178	1.453629	1.410491	1.362394
93.2	0.554816	0.538644	0.519571	1.460192	1.413315	1.374779	1.086701	1.039345	1.001175	0.646617	0.622605	0.608486	1.228226	1.192751	1.154029	0.614620	0.595226	0.584115	1.277640	1.234425	1.198516	0.698295	0.668614	0.654331	1.453726	1.410290	1.362611
93.4	0.555286	0.539310	0.519984	1.460255	1.413399	1.374917	1.086735	1.039660	1.001447	0.646566	0.622722	0.608533	1.228212	1.193017	1.153796	0.614841	0.595317	0.584578	1.277583	1.234883	1.198792	0.698354	0.668519	0.654180	1.453790	1.410529	1.362588
93.6	0.555138	0.539204	0.519934	1.460532	1.413817	1.374846	1.086650	1.039867	1.001717	0.646169	0.622742	0.608776	1.227952	1.193117	1.153703	0.615141	0.595534	0.584764	1.277468	1.234154	1.199309	0.698284	0.668398	0.654408	1.453557	1.410198	1.362274
93.8	0.555711	0.539342	0.520153	1.460767	1.413987	1.374852	1.086643	1.040084	1.002204	0.646264	0.622738	0.609003	1.228145	1.193383	1.153502	0.615035	0.595681	0.584618	1.277167	1.233399	1.200029	0.697970	0.668492	0.654455	1.453835	1.410092	1.362854
94.0	0.556019	0.539808	0.520526	1.460822	1.414314	1.374983	1.086415	1.040628	1.002668	0.646165	0.622933	0.609068	1.228208	1.193374	1.153496	0.615211	0.595860	0.584711	1.277259	1.233985	1.200054	0.698360	0.668601	0.654453	1.453592	1.410019	1.363102
94.2	0.556256	0.540228	0.520525	1.460833	1.414910	1.375226	1.086384	1.040937	1.003070	0.645800	0.623075	0.609026	1.228153	1.193511	1.153815	0.615567	0.595687	0.584549	1.277440	1.234811	1.199698	0.698359	0.668342	0.654621	1.453439	1.409617	1.363312
94.4	0.556506	0.540619	0.520147	1.460811	1.415226	1.375484	1.086587	1.040850	1.003401	0.645876	0.623249	0.609016	1.228265	1.193745	1.154088	0.615906	0.595694	0.584539	1.277469	1.234753	1.199753	0.697888	0.668298	0.654855	1.453184	1.409979	1.363015
94.6	0.556593	0.540823	0.520067	1.461109	1.415484	1.375770	1.086849	1.040819	1.003593	0.645950	0.623549	0.608909	1.228561	1.193595	1.154186	0.615909	0.595851	0.585153	1.277647	1.234281	1.199970	0.698046	0.667912	0.654940	1.453281	1.409716	1.363400
94.8	0.556461	0.540943	0.519554	1.461434	1.415668	1.376165	1.087342	1.040991	1.004226	0.646211	0.623838	0.608817	1.228549	1.193856	1.154456	0.615796	0.596005	0.585250	1.277663	1.234065	1.199841	0.698113	0.667830	0.655018	1.452909	1.409534	1.363386
95.0	0.556374	0.540890	0.519352	1.461324	1.416088	1.376129	1.087504	1.041305	1.004055	0.646387	0.624135	0.609203	1.228512	1.193952	1.154558	0.616211	0.596330	0.585724	1.277540	1.234742	1.199872	0.698086	0.667955	0.655257	1.453360	1.410206	1.364005
95.2	0.556386	0.541317	0.519191	1.461452	1.416119	1.376138	1.087573	1.041429	1.004741	0.646355	0.624243	0.609450	1.228937	1.193915	1.154919	0.616567	0.596458	0.586098	1.277362	1.236018	1.199364	0.698163	0.667933	0.655628	1.453090	1.410283	1.364335
95.4	0.555996	0.541046	0.519282	1.461497	1.416221	1.376275	1.087666	1.041520	1.004343	0.646690	0.624421	0.609306	1.229033	1.193993	1.154980	0.616621	0.596427	0.586313	1.277684	1.236907	1.198926	0.698018	0.667877	0.655767	1.453585	1.410653	1.364865
95.6	0.556155	0.541050	0.519075	1.461588	1.416339	1.376423	1.087764	1.041388	1.004530	0.646996	0.624606	0.609189	1.229448	1.194338	1.155436	0.616646	0.596762	0.585913	1.278200	1.236214	1.199247	0.698427	0.668205	0.656164	1.453808	1.411310	1.365222
95.8	0.556180	0.540997	0.519478	1.461837	1.416221	1.376582	1.088032	1.041313	1.004667	0.647439	0.624849	0.609387	1.229639	1.194584	1.155782	0.616630	0.597026	0.585978	1.278226	1.235958	1.199934	0.698559	0.668186	0.656689	1.453975	1.411415	1.365576
96.0	0.556165	0.541274	0.519602	1.462196	1.416378	1.376746	1.088139	1.041192	1.004391	0.647668	0.624881	0.609548	1.229624	1.194772	1.155736	0.616653	0.597402	0.585985	1.278204	1.236716	1.200184	0.698862	0.668115	0.656656	1.454381	1.412254	1.365599
96.2	0.555830	0.541035	0.519308	1.462190	1.416484	1.376747	1.088182	1.041256	1.004371	0.648000	0.624916	0.609777	1.229481	1.194853	1.155889	0.616518	0.597909	0.586157	1.278447	1.237444	1.199778	0.699209	0.668538	0.656732	1.454539	1.412634	1.365529
96.4	0.555869	0.540996	0.519376	1.462428	1.416378	1.376692	1.088126	1.040996	1.004197	0.648360	0.624831	0.609868	1.229374	1.195048	1.155901	0.616224	0.598190	0.586150	1.278932	1.237873	1.199547	0.699477	0.668761	0.656809	1.454968	1.413438	1.365521
96.6	0.555689	0.540831	0.519572	1.462584	1.416554	1.376795	1.088026	1.041042	1.003407	0.648588	0.625028	0.610508	1.229591	1.195191	1.156048	0.616490	0.598180	0.586382	1.279068	1.236796	1.200217	0.699672	0.669414	0.657206	1.455063	1.413276	1.365662
96.8	0.555985	0.541003	0.519636	1.462721	1.416304	1.376950	1.088200	1.041072	1.003043	0.648707	0.625111	0.610533	1.229668	1.195136	1.156132	0.616548	0.598164	0.586562	1.278806	1.236258	1.201086	0.699815	0.668901	0.657448	1.455509	1.413525	1.365499
97.0	0.555808	0.541052	0.519853	1.462836	1.416357	1.377116	1.088562	1.041176	1.002576	0.648748	0.625167	0.610722	1.230112	1.195363	1.156325	0.616517	0.598289	0.586664	1.278906	1.236723	1.201041	0.699636	0.668844	0.657504	1.455761	1.414026	1.365477
97.2	0.555842	0.541410	0.519913	1.463076	1.416352	1.377343	1.088842	1.041284	1.002532	0.648464	0.625253	0.610933	1.230318	1.195242	1.156501	0.616524	0.598580	0.586982	1.279207	1.237038	1.200730	0.699738	0.668841	0.657465	1.455362	1.413641	1.365333
97.4	0.556245	0.541725	0.519779	1.463225	1.416155	1.377296	1.089069	1.041752	1.002675	0.648324	0.625477	0.611117	1.230606	1.195501	1.156722	0.616921	0.598538	0.586825	1.279645	1.236319	1.201346	0.699922	0.668594	0.657524	1.456105	1.413907	1.365409
97.6	0.556184	0.541549	0.520022	1.463523	1.416441	1.377508	1.089370	1.042060	1.002792	0.648034	0.625437	0.611366	1.230421	1.195405	1.156782	0.616976	0.598722	0.586654	1.280024	1.235996	1.201861	0.700226	0.668738	0.657478	1.456074	1.413847	1.365427
97.8	0.556854	0.541741	0.520391	1.463546	1.416437	1.377583	1.089588	1.042391	1.003068	0.648052	0.625495	0.611260	1.230703	1.195565	1.157034	0.616971	0.598433	0.586660	1.279826	1.236910	1.202088	0.700248	0.669157	0.657638	1.455929	1.413220	1.365939
98.0	0.556708	0.542094	0.520148	1.463569	1.416753	1.378059	1.089766	1.043086	1.003479	0.647906	0.625638	0.611351	1.231039	1.195647	1.157388	0.617226	0.598119	0.586815	1.279965	1.237533	1.201902	0.700520	0.669301	0.657746	1.456187	1.413621	1.366153
98.2	0.557077	0.542098	0.519999	1.463729	1.417012	1.378415	1.090091	1.043153	1.003534	0.647851	0.625695	0.611247	1.231265	1.196081	1.157704	0.617120	0.597899	0.586783	1.279861	1.236953	1.201443	0.700304	0.669138	0.657730	1.455881	1.412966	1.366461
98.4	0.557217	0.542064	0.519734	1.463801	1.417152	1.378565	1.090453	1.043264	1.003715	0.648044	0.625898	0.611203	1.231680	1.196389	1.157757	0.617211	0.598081	0.586835	1.279956	1.236016	1.201693	0.700275	0.668808	0.657991	1.455688	1.413200	1.366395
98.6	0.556982	0.541887	0.519650	1.463843	1.417211	1.378562	1.090652	1.043542	1.003916	0.648012	0.626057	0.611183	1.231637	1.196428	1.158087	0.617009	0.598162	0.587218	1.279893	1.236178	1.202021	0.700490	0.668866	0.657836	1.456060	1.413352	1.366534
98.8	0.557057	0.542008	0.519604	1.463748	1.417502	1.378778	1.090912	1.043791	1.004403	0.647782	0.626414	0.611396	1.232041	1.196260	1.158694	0.617203	0.598336	0.587063	1.279885	1.236083	1.202191	0.700496	0.669081	0.657886	1.455576	1.413247	1.366490
99.0	0.556906	0.542223	0.519865	1.463835	1.417565	1.379064	1.090699	1.043967	1.004302	0.647865	0.626497	0.611406	1.232395	1.196363	1.159096	0.617727	0.598343	0.587072	1.279571	1.236186	1.202350	0.700425	0.669164	0.657909	1.455660	1.414098	1.367026
99.2	0.556735	0.542421	0.519998	1.463897	1.417821	1.379347	1.090782	1.044182	1.004927	0.647884	0.626671	0.611316	1.232761	1.196447	1.159143	0.617895	0.598394	0.587310	1.279895	1.236066	1.201935	0.700809	0.669255	0.658288	1.455925	1.413684	1.366829
99.4	0.556883	0.542395	0.520241	1.464224	1.418196	1.379607	1.090899	1.044174	1.005199	0.648201	0.626873	0.611323	1.232678	1.196673	1.159144	0.617841	0.598754	0.587229	1.280162	1.235882	1.202568	0.701107	0.669515	0.658059	1.456055	1.414087	1.367660
99.6	0.557074	0.542725	0.520376	1.464736	1.418564	1.379813	1.090667	1.044373	1.005896	0.648324	0.627044	0.611166	1.232842	1.197050	1.159240	0.618179	0.599137	0.587019	1.280504	1.236268	1.203410	0.701001	0.669467	0.658453	1.456062	1.414451	1.367600
99.8	0.557061	0.542595	0.520895	1.464965	1.418936	1.379946	1.090454	1.044698	1.006503	0.648638	0.627142	0.611702	1.232858	1.197211	1.159092	0.618274	0.599163	0.587147	1.280542	1.236698	1.203586	0.701608	0.669514	0.658668	1.456408	1.414656	1.367219
100.0	0.557022	0.542892	0.520986	1.464964	1.419183	1.380019	1.090187	1.044829	1.006735	0.648871	0.627224	0.611782	1.232633	1.197402	1.158832	0.618374	0.599526	0.587339	1.280812	1.237224	1.203107	0.701606	0.669543	0.658289	1.456495	1.415400	1.367365
100.2	0.556820	0.542463	0.520727	1.464968	1.419306	1.379953	1.090094	1.044583	1.006887	0.649168	0.627099	0.611955	1.232482	1.197692	1.158639	0.618505	0.599718	0.587412	1.281392	1.237238	1.203027	0.701687	0.670185	0.658362	1.457210	1.415118	1.367247
100.4	0.556926	0.543073	0.521171	1.465150	1.419387	1.379847	1.090002	1.044590	1.007042	0.649765	0.627204	0.612252	1.232549	1.198066	1.158750	0.618473	0.600163	0.587518	1.281595	1.237162	1.203552	0.701833	0.670442	0.658490	1.457376	1.415447	1.367721
100.6	0.557067	0.543023	0.521348	1.465247	1.419529	1.379983	1.089856	1.044519	1.007178	0.650112	0.627301	0.612373	1.232641	1.198068	1.158831	0.618755	0.600138	0.587803	1.281503	1.237630	1.204459	0.702010	0.670843	0.658554	1.457475	1.415032	1.367680
100.8	0.557777	0.543502	0.521371	1.465448	1.419457	1.380121	1.089924	1.044266	1.007657	0.650341	0.627015	0.612302	1.232489	1.197953	1.159019	0.618711	0.600215	0.587636	1.281214	1.238492	1.204897	0.702154	0.670694	0.658712	1.458207	1.415237	1.367784
101.0	0.557782	0.543803	0.521391	1.465522	1.419506	1.380001	1.089963	1.044161	1.007928	0.650434	0.627196	0.612458	1.232567	1.198302	1.159028	0.618677	0.600311	0.587963	1.281786	1.238636	1.204565	0.702137	0.670717	0.658991	1.458317	1.415458	1.368316
101.2	0.558356	0.543887	0.521369	1.465694	1.419344	1.380100	1.090149	1.044323	1.008312	0.650628	0.626981	0.612619	1.232451	1.198336	1.159099	0.618828	0.600125	0.587996	1.281927	1.238767	1.204300	0.702772	0.671188	0.658852	1.458596	1.414751	1.368590
101.4	0.558611	0.544102	0.521378	1.465846	1.419409	1.380236	1.090057	1.044234	1.008823	0.650909	0.626751	0.612845	1.232493	1.198658	1.159215	0.619072	0.600135	0.587875	1.281832	1.239368	1.204701	0.703021	0.671153	0.659057	1.459556	1.415146	1.369057
101.6	0.559029	0.544229	0.521548	1.465836	1.419646	1.380607	1.090204	1.044013	1.008817	0.650870	0.626816	0.613096	1.232078	1.198694	1.159179	0.618787	0.599972	0.588227	1.281767	1.240449	1.205150	0.703281	0.671253	0.659252	1.459112	1.414949	1.369394
101.8	0.559467	0.544444	0.521670	1.465932	1.419767	1.380987	1.090446	1.044060	1.008635	0.651104	0.627188	0.613166	1.232306	1.199042	1.159451	0.618615	0.599649	0.588617	1.281740	1.240574	1.205276	0.703416	0.671470	0.659446	1.459302	1.415196	1.369507
102.0	0.559145	0.544329	0.521623	1.466157	1.420128	1.381450	1.090441	1.044121	1.008765	0.651252	0.627064	0.613361	1.232463	1.199268	1.159251	0.618420	0.599433	0.588712	1.281713	1.239460	1.204921	0.703528	0.671203	0.659607	1.459923	1.415623	1.369628
102.2	0.559425	0.544132	0.521650	1.466325	1.420137	1.381783	1.090315	1.043899	1.008187	0.651439	0.627224	0.613380	1.232612	1.199678	1.159351	0.618143	0.599282	0.588662	1.281914	1.239354	1.204654	0.703718	0.671322	0.659665	1.459921	1.415614	1.370021
102.4	0.559595	0.544201	0.521643	1.466348	1.420362	1.381772	1.090280	1.043954	1.008322	0.651292	0.627233	0.613521	1.232700	1.199684	1.159507	0.618436	0.599678	0.588689	1.282086	1.239642	1.205005	0.704128	0.671247	0.659819	1.459728	1.416139	1.370120
102.6	0.559513	0.543953	0.521777	1.466429	1.420551	1.381788	1.090185	1.044001	1.008222	0.651111	0.627285	0.613684	1.232808	1.199626	1.159671	0.618455	0.599568	0.589002	1.282094	1.239634	1.205243	0.704250	0.671339	0.660154	1.459847	1.416443	1.370332
102.8	0.559573	0.544020	0.522204	1.466621	1.420953	1.382162	1.090613	1.044220	1.008297	0.651173	0.627257	0.613813	1.233203	1.199572	1.159971	0.618596	0.599650	0.589188	1.282184	1.238798	1.205092	0.704413	0.671120	0.660335	1.459806	1.416618	1.370644
103.0	0.559502	0.544110	0.522321	1.466866	1.421233	1.382404	1.090906	1.044322	1.008356	0.651247	0.627236	0.613929	1.233253	1.199796	1.159775	0.618685	0.599803	0.589295	1.282316	1.238479	1.204957	0.704664	0.671062	0.660762	1.459642	1.417362	1.371197
103.2	0.559461	0.544115	0.522389	1.467101	1.421678	1.382488	1.090996	1.044761	1.008652	0.651204	0.627281	0.614175	1.233325	1.199732	1.159876	0.618963	0.600117	0.589574	1.282605	1.239379	1.204515	0.704985	0.671433	0.661010	1.459864	1.417068	1.371055
103.4	0.559646	0.544145	0.522772	1.467491	1.421935	1.382684	1.090916	1.045000	1.008676	0.651225	0.627325	0.614347	1.233562	1.199689	1.159843	0.619084	0.600275	0.589686	1.282975	1.240386	1.204775	0.704856	0.671319	0.660925	1.459441	1.417872	1.371439
103.6	0.559655	0.544078	0.523151	1.467663	1.421964	1.382763	1.090864	1.045485	1.008484	0.651386	0.627450	0.614399	1.233875	1.199928	1.159956	0.619422	0.600502	0.589780	1.283452	1.240866	1.204655	0.704450	0.671351	0.661536	1.459368	1.417839	1.370937
103.8	0.559693	0.544144	0.523444	1.467783	1.421919	1.382763	1.091248	1.045773	1.008857	0.651659	0.627620	0.614573	1.234140	1.199962	1.160306	0.619396	0.600848	0.589958	1.283911	1.240896	1.204098	0.704660	0.671617	0.661620	1.459782	1.417990	1.370606
104.0	0.559489	0.544256	0.523349	1.467924	1.422064	1.382773	1.091516	1.045895	1.008795	0.651856	0.627855	0.614579	1.234202	1.200286	1.160366	0.619466	0.601348	0.590326	1.284512	1.241026	1.203825	0.704049	0.671845	0.661269	1.459528	1.418292	1.370756
104.2	0.559435	0.544166	0.523306	1.467937	1.422083	1.382870	1.091787	1.046375	1.008871	0.652008	0.627908	0.614792	1.234655	1.200408	1.160743	0.619904	0.601734	0.590542	1.284894	1.240524	1.204641	0.704024	0.672453	0.661419	1.460321	1.417834	1.370547
104.4	0.559507	0.544271	0.523552	1.468129	1.422224	1.382731	1.091966	1.046609	1.009081	0.652059	0.628133	0.614855	1.234965	1.200498	1.161417	0.620088	0.602187	0.590672	1.285049	1.240911	1.204932	0.703866	0.672834	0.661302	1.459937	1.418511	1.370349
104.6	0.559954	0.544087	0.523207	1.468253	1.422207	1.382849	1.091838	1.046592	1.009434	0.652092	0.628227	0.614621	1.235046	1.200463	1.161658	0.620427	0.601945	0.590799	1.285401	1.241183	1.204968	0.703910	0.673211	0.661476	1.460126	1.418230	1.370187
104.8	0.559804	0.544585	0.522970	1.468300	1.422054	1.382735	1.092149	1.046971	1.009856	0.652309	0.628554	0.614645	1.235002	1.200589	1.162314	0.620473	0.601797	0.590607	1.285297	1.241187	1.204407	0.703572	0.673205	0.661928	1.460449	1.418367	1.370415
105.0	0.559607	0.544611	0.522879	1.468208	1.421936	1.382856	1.092607	1.047480	1.010092	0.652463	0.628840	0.614792	1.234997	1.200958	1.162501	0.620502	0.601794	0.590924	1.285412	1.241092	1.204058	0.703476	0.673325	0.661943	1.460235	1.418693	1.370589
105.2	0.559837	0.544599	0.522860	1.468369	1.422057	1.383120	1.092637	1.047711	1.010094	0.652531	0.628833	0.614765	1.235298	1.200826	1.162903	0.620765	0.602077	0.590811	1.285343	1.241379	1.204019	0.703391	0.673731	0.661720	1.460609	1.418408	1.370601
105.4	0.559556	0.544823	0.522764	1.468539	1.422094	1.383564	1.092765	1.047693	1.010219	0.652435	0.628980	0.614890	1.235475	1.201185	1.163048	0.620771	0.602046	0.590706	1.285789	1.240928	1.204933	0.703170	0.673561	0.661865	1.460522	1.418714	1.370784
105.6	0.559550	0.545124	0.522925	1.468739	1.422113	1.383757	1.092933	1.048108	1.010118	0.652292	0.629335	0.615081	1.235343	1.201520	1.163118	0.620706	0.601840	0.590714	1.285647	1.240823	1.205814	0.703456	0.673669	0.661926	1.460597	1.418428	1.370994
105.8	0.559359	0.545132	0.522839	1.469253	1.422025	1.384087	1.092752	1.048320	1.010171	0.652419	0.629295	0.615036	1.235250	1.201682	1.162919	0.620729	0.601760	0.590719	1.285636	1.240236	1.205903	0.703784	0.673667	0.661780	1.461108	1.418783	1.371005
106.0	0.559333	0.545174	0.522793	1.469442	1.422396	1.384096	1.092662	1.048098	1.010409	0.652418	0.629281	0.615009	1.235208	1.201764	1.162529	0.620721	0.601735	0.590198	1.285291	1.239487	1.205938	0.703943	0.673708	0.662094	1.461224	1.418828	1.371620
106.2	0.559832	0.545175	0.522934	1.469529	1.422562	1.384181	1.092845	1.048300	1.010278	0.652322	0.629481	0.614876	1.235219	1.201773	1.162783	0.620925	0.601663	0.589948	1.285508	1.239744	1.206389	0.704044	0.674164	0.661999	1.461319	1.418687	1.371902
106.4	0.560237	0.545156	0.523209	1.469838	1.423134	1.383983	1.093179	1.048398	1.010540	0.652430	0.629541	0.615051	1.235147	1.201597	1.162668	0.621086	0.601752	0.590064	1.285494	1.239920	1.206444	0.704226	0.674073	0.662160	1.461315	1.418919	1.371863
106.6	0.560281	0.545099	0.523542	1.469800	1.423512	1.384033	1.093641	1.048708	1.010475	0.652516	0.629584	0.615166	1.234997	1.201474	1.162450	0.621012	0.601427	0.590248	1.285028	1.239870	1.206570	0.704216	0.674164	0.662212	1.461928	1.418422	1.371861
106.8	0.560638	0.545237	0.523616	1.469872	1.423868	1.384275	1.094199	1.049105	1.010600	0.652614	0.629576	0.615409	1.235108	1.201716	1.162317	0.620884	0.601569	0.590381	1.284700	1.239851	1.206579	0.704319	0.673940	0.662103	1.462021	1.418817	1.372412
107.0	0.561090	0.545821	0.523778	1.469865	1.424257	1.384409	1.094270	1.048915	1.010349	0.652352	0.629808	0.615540	1.235410	1.201630	1.162252	0.621057	0.601516	0.590375	1.284647	1.240231	1.207010	0.704556	0.674030	0.662236	1.462376	1.418519	1.373152
107.2	0.561099	0.545620	0.524254	1.469873	1.424072	1.384589	1.093991	1.048983	1.009965	0.652224	0.629962	0.615548	1.235311	1.201663	1.162438	0.621132	0.601766	0.590789	1.284788	1.241790	1.207239	0.705041	0.674642	0.662160	1.463002	1.418170	1.373053
107.4	0.561579	0.545901	0.524815	1.469788	1.423966	1.385105	1.094493	1.048912	1.009918	0.652518	0.630364	0.615407	1.235526	1.201792	1.162269	0.621135	0.601828	0.591134	1.284969	1.242174	1.207473	0.705014	0.674449	0.661931	1.462759	1.418147	1.373320
107.6	0.561912	0.546179	0.525037	1.469884	1.424227	1.385366	1.094846	1.048780	1.009779	0.652853	0.630440	0.615569	1.235493	1.202013	1.162374	0.621208	0.602360	0.591369	1.285182	1.242536	1.207275	0.705036	0.674810	0.662209	1.462782	1.417814	1.373369
107.8	0.562123	0.546827	0.525394	1.470093	1.424417	1.385499	1.095168	1.049025	1.010246	0.652916	0.630465	0.615490	1.235995	1.202114	1.162285	0.621143	0.602602	0.591363	1.285324	1.242689	1.207103	0.704921	0.674859	0.662198	1.463045	1.418006	1.373674
108.0	0.562456	0.546602	0.525773	1.470142	1.424725	1.385989	1.095364	1.048644	1.009993	0.652888	0.630650	0.615654	1.236167	1.202483	1.162177	0.621477	0.602962	0.591599	1.285376	1.242285	1.207745	0.705065	0.675056	0.662532	1.462835	1.418425	1.374050
108.2	0.562401	0.546756	0.526021	1.470011	1.424613	1.386084	1.095545	1.048778	1.010347	0.653206	0.631030	0.615951	1.236563	1.202625	1.162631	0.621735	0.603138	0.591876	1.285687	1.242289	1.208335	0.705155	0.675323	0.662642	1.463640	1.418153	1.373912
108.4	0.562098	0.546953	0.525844	1.470120	1.425136	1.385955	1.095716	1.048392	1.010565	0.653237	0.631221	0.615746	1.236843	1.202974	1.162898	0.621604	0.603012	0.592126	1.286157	1.243197	1.207783	0.705124	0.675305	0.662751	1.463411	1.419164	1.374214
108.6	0.562178	0.546882	0.525715	1.469951	1.425098	1.386140	1.095898	1.048518	1.010735	0.653607	0.631297	0.615547	1.237162	1.203343	1.163084	0.621648	0.602918	0.592342	1.286521	1.243322	1.207591	0.705148	0.675252	0.662971	1.464142	1.419222	1.374479
108.8	0.561420	0.547148	0.526105	1.469840	1.425169	1.386139	1.096483	1.048774	1.011035	0.653750	0.631596	0.615591	1.237504	1.203351	1.163572	0.621812	0.603195	0.592668	1.286641	1.243014	1.207626	0.705143	0.675014	0.663267	1.463925	1.419209	1.374258
109.0	0.561685	0.547058	0.526043	1.469859	1.425614	1.386348	1.096618	1.048791	1.011136	0.653946	0.631552	0.615855	1.237651	1.203805	1.163675	0.621753	0.603592	0.593223	1.287025	1.242845	1.208077	0.705295	0.675297	0.663122	1.463879	1.420096	1.374427
109.2	0.561648	0.547361	0.525843	1.469911	1.425658	1.386210	1.096314	1.048753	1.011241	0.654258	0.631650	0.615573	1.237936	1.204009	1.163855	0.621735	0.603922	0.593129	1.287753	1.242819	1.208091	0.705379	0.675246	0.663319	1.464216	1.420355	1.374449
109.4	0.561490	0.547217	0.525707	1.470136	1.425861	1.386201	1.096189	1.048692	1.011240	0.654308	0.631426	0.615791	1.238101	1.204570	1.163679	0.621691	0.603913	0.593102	1.288237	1.242426	1.208267	0.705905	0.675191	0.663146	1.463869	1.420585	1.374571
109.6	0.561048	0.547269	0.525661	1.470298	1.425915	1.386124	1.095950	1.048850	1.011648	0.654407	0.631184	0.616043	1.238039	1.204836	1.163849	0.621860	0.603904	0.593102	1.287892	1.242263	1.207846	0.706229	0.675109	0.663097	1.464297	1.421137	1.374267
109.8	0.561160	0.547075	0.525562	1.470440	1.426305	1.386282	1.095842	1.048878	1.012229	0.654435	0.631204	0.616109	1.237816	1.204824	1.163631	0.622168	0.603701	0.592943	1.288107	1.241874	1.207595	0.706584	0.674888	0.663270	1.464008	1.421412	1.373910
110.0	0.561273	0.547145	0.525666	1.470397	1.426914	1.386247	1.096515	1.049386	1.012444	0.654359	0.631325	0.616097	1.237831	1.204921	1.163989	0.622201	0.603593	0.592499	1.288362	1.242181	1.207739	0.706588	0.675160	0.663512	1.463857	1.421765	1.374045
110.2	0.561325	0.546884	0.526029	1.470598	1.426678	1.386072	1.096611	1.049858	1.012395	0.654433	0.631353	0.616081	1.237891	1.204882	1.164361	0.622451	0.603556	0.592653	1.288437	1.242834	1.207771	0.706576	0.675640	0.663381	1.464418	1.422419	1.373855
110.4	0.561582	0.546836	0.525899	1.470800	1.426944	1.386252	1.096677	1.050167	1.012434	0.654523	0.631555	0.616289	1.237840	1.204864	1.164483	0.622320	0.603633	0.592700	1.288536	1.243293	1.207571	0.706585	0.675679	0.663313	1.464380	1.422792	1.373671
110.6	0.561813	0.546771	0.526024	1.470874	1.427077	1.386235	1.096873	1.050501	1.012456	0.654336	0.631564	0.616429	1.237804	1.204843	1.164567	0.622248	0.603644	0.592635	1.288150	1.243986	1.207730	0.706557	0.675940	0.663206	1.465222	1.422286	1.373685
110.8	0.562124	0.546831	0.525932	1.471060	1.427179	1.386624	1.096804	1.050729	1.012649	0.654187	0.631782	0.616358	1.238007	1.205111	1.164691	0.622249	0.603971	0.592747	1.288313	1.244188	1.207750	0.706867	0.675756	0.663209	1.465020	1.423148	1.373901
111.0	0.562121	0.546935	0.525840	1.471379	1.427383	1.386795	1.096930	1.050652	1.012488	0.653908	0.631859	0.616472	1.237901	1.204705	1.165316	0.622491	0.603918	0.592742	1.288680	1.244739	1.207971	0.707169	0.676113	0.662868	1.465419	1.422509	1.373971
111.2	0.562341	0.546678	0.525914	1.471553	1.427188	1.387204	1.096795	1.050826	1.012394	0.653970	0.631889	0.616226	1.237527	1.204760	1.165486	0.622452	0.604213	0.592806	1.288887	1.245191	1.208363	0.707409	0.676433	0.662668	1.465085	1.422627	1.373878
111.4	0.562635	0.547369	0.525747	1.471981	1.427258	1.387862	1.097001	1.050777	1.012766	0.654124	0.631982	0.616059	1.237592	1.204715	1.165295	0.622801	0.604125	0.592675	1.288728	1.245240	1.208629	0.707236	0.676138	0.662559	1.464692	1.422267	1.374459
111.6	0.563040	0.547784	0.525914	1.472348	1.427005	1.388033	1.097062	1.051045	1.012856	0.654090	0.631738	0.616302	1.237699	1.204965	1.165324	0.622833	0.604527	0.592608	1.289181	1.245983	1.208770	0.707318	0.676394	0.663144	1.464787	1.422431	1.374729
111.8	0.563153	0.548059	0.526203	1.472879	1.426804	1.388255	1.097035	1.051118	1.013052	0.654024	0.631834	0.616345	1.238073	1.205093	1.165191	0.623330	0.604570	0.592303	1.289276	1.246476	1.209123	0.707051	0.676435	0.663754	1.464364	1.422633	1.375203
112.0	0.563186	0.548004	0.526199	1.472963	1.426735	1.388577	1.097087	1.050848	1.012986	0.653859	0.632026	0.616477	1.238056	1.205266	1.165376	0.623557	0.604763	0.592675	1.289418	1.247096	1.209682	0.707127	0.676746	0.664513	1.464479	1.422589	1.375546
112.2	0.562590	0.548294	0.525800	1.473118	1.426505	1.388457	1.097130	1.051274	1.013348	0.654082	0.632300	0.616646	1.238557	1.205195	1.165578	0.623733	0.604788	0.592863	1.289433	1.247488	1.210040	0.707005	0.676845	0.664507	1.464732	1.422513	1.375758
112.4	0.562485	0.548454	0.525859	1.473062	1.426630	1.388546	1.097304	1.051649	1.013263	0.654005	0.632370	0.616385	1.238908	1.205244	1.165688	0.623864	0.604807	0.593175	1.289836	1.246882	1.209469	0.707112	0.676888	0.665009	1.464908	1.422954	1.376236
112.6	0.562608	0.548405	0.525875	1.473121	1.426588	1.388446	1.097443	1.051720	1.013411	0.654480	0.632302	0.616596	1.239255	1.205327	1.165960	0.624097	0.604903	0.593461	1.290065	1.245930	1.209477	0.707313	0.676788	0.665298	1.465304	1.422272	1.375931
112.8	0.562373	0.548839	0.526006	1.473218	1.426806	1.388386	1.097434	1.051697	1.013417	0.654772	0.632385	0.616761	1.239387	1.205142	1.166174	0.624196	0.605131	0.593986	1.290348	1.245885	1.209802	0.707594	0.677149	0.665818	1.464790	1.422373	1.376055
113.0	0.562756	0.548772	0.525578	1.473092	1.426844	1.388207	1.097204	1.051593	1.013490	0.655217	0.632391	0.616881	1.239434	1.205270	1.166335	0.624135	0.605179	0.594179	1.290138	1.246100	1.210226	0.707502	0.677594	0.665873	1.465105	1.422683	1.376147
113.2	0.562718	0.549044	0.525832	1.473026	1.426880	1.388108	1.097136	1.051962	1.013558	0.655491	0.632579	0.616873	1.239898	1.205397	1.166164	0.624268	0.604970	0.594015	1.290172	1.245432	1.210082	0.707599	0.677738	0.666231	1.465080	1.422698	1.376265
113.4	0.562616	0.548747	0.526039	1.473398	1.427252	1.388136	1.097193	1.051827	1.013688	0.655569	0.632687	0.617253	1.240219	1.205439	1.166124	0.624309	0.604745	0.594379	1.289839	1.244703	1.209889	0.707956	0.678078	0.666276	1.465146	1.422557	1.376207
113.6	0.562398	0.549001	0.526213	1.473459	1.427388	1.388089	1.097119	1.052120	1.014063	0.655706	0.632822	0.617627	1.240244	1.205448	1.166044	0.624356	0.604373	0.594532	1.289351	1.244823	1.209320	0.708275	0.677941	0.666663	1.465191	1.423148	1.376254
113.8	0.562571	0.548872	0.526485	1.473570	1.427499	1.388336	1.097176	1.052266	1.013850	0.655714	0.632996	0.617724	1.240409	1.205596	1.165973	0.624217	0.604288	0.594678	1.289376	1.244921	1.209518	0.708931	0.678229	0.667180	1.465157	1.422983	1.376921
114.0	0.562587	0.548857	0.526744	1.473576	1.427344	1.388645	1.097112	1.052572	1.013491	0.655744	0.632978	0.617860	1.240952	1.205876	1.166124	0.623891	0.604246	0.595011	1.289142	1.244339	1.209981	0.709101	0.678828	0.667448	1.465504	1.423316	1.377300
114.2	0.562523	0.548747	0.527089	1.473784	1.427228	1.388915	1.096815	1.052083	1.013351	0.656031	0.633246	0.618141	1.241154	1.205819	1.166342	0.623754	0.604711	0.595214	1.288742	1.244157	1.209765	0.709219	0.679090	0.667464	1.466075	1.424278	1.377570
114.4	0.562781	0.549205	0.526968	1.473798	1.427656	1.389261	1.096915	1.052213	1.013172	0.656141	0.633622	0.618385	1.241284	1.205969	1.166594	0.623685	0.604936	0.595357	1.288463	1.244498	1.209864	0.709371	0.679003	0.667467	1.466211	1.423886	1.377733
114.6	0.563121	0.549006	0.527390	1.474137	1.427921	1.389308	1.096661	1.052043	1.013268	0.656163	0.633522	0.618660	1.241176	1.205989	1.166649	0.623602	0.605054	0.595606	1.288156	1.244871	1.210249	0.709537	0.678949	0.667418	1.466616	1.424314	1.378126
114.8	0.563422	0.548941	0.527522	1.474338	1.428244	1.389683	1.096527	1.052241	1.013586	0.656142	0.633712	0.618649	1.241047	1.206224	1.167159	0.623500	0.605387	0.595688	1.288332	1.244552	1.210896	0.709832	0.678637	0.666700	1.466877	1.424867	1.378506
115.0	0.563705	0.549103	0.527486	1.474599	1.428692	1.390128	1.096739	1.052157	1.013446	0.656268	0.633687	0.618871	1.240948	1.206095	1.167335	0.623398	0.605681	0.595852	1.288719	1.244096	1.210872	0.709821	0.678623	0.666366	1.466966	1.424452	1.378838
115.2	0.564248	0.549472	0.527726	1.474549	1.428644	1.390355	1.096988	1.052097	1.013386	0.656599	0.633540	0.618630	1.240909	1.206479	1.167143	0.623145	0.606015	0.595827	1.288698	1.244715	1.211362	0.709875	0.677986	0.665998	1.467080	1.425047	1.379135
115.4	0.564367	0.549917	0.527691	1.474394	1.428624	1.390610	1.097153	1.052242	1.013804	0.656434	0.633499	0.618487	1.240885	1.206853	1.167092	0.623295	0.606370	0.595748	1.289031	1.245944	1.211654	0.710139	0.677847	0.666039	1.467628	1.425033	1.379363
115.6	0.564725	0.549963	0.528110	1.474369	1.428529	1.390620	1.097392	1.052183	1.014159	0.656413	0.633452	0.618450	1.240933	1.207094	1.167096	0.623312	0.606529	0.595722	1.289545	1.246741	1.211661	0.710154	0.678054	0.666499	1.467361	1.425575	1.379245
115.8	0.564797	0.550232	0.528217	1.474305	1.428832	1.390931	1.097434	1.052206	1.014373	0.656313	0.633644	0.618475	1.240864	1.207061	1.166946	0.623392	0.606700	0.595580	1.290008	1.246803	1.211754	0.710178	0.678062	0.666337	1.467443	1.426277	1.379384
116.0	0.564752	0.550307	0.528158	1.474277	1.428922	1.391045	1.097846	1.052502	1.014246	0.656426	0.633583	0.618489	1.240945	1.207236	1.167202	0.623176	0.606732	0.595660	1.290176	1.247009	1.212067	0.710343	0.678181	0.666336	1.467949	1.426123	1.379318
116.2	0.564892	0.550275	0.528137	1.474150	1.429222	1.391056	1.098009	1.052911	1.014767	0.656814	0.633590	0.618576	1.241060	1.207436	1.167569	0.623025	0.606985	0.595509	1.290539	1.247491	1.212224	0.710391	0.678067	0.666295	1.468009	1.426507	1.379041
116.4	0.564852	0.550103	0.528502	1.473820	1.429561	1.391007	1.098368	1.053254	1.015065	0.656950	0.633424	0.618420	1.241426	1.207642	1.168071	0.622941	0.606995	0.595271	1.291083	1.248119	1.212450	0.710263	0.678155	0.666583	1.468645	1.426388	1.378899
116.6	0.564554	0.550100	0.528598	1.473966	1.429974	1.390832	1.098598	1.053001	1.015786	0.657166	0.633499	0.618591	1.241794	1.207676	1.168476	0.622831	0.606824	0.595021	1.291446	1.248632	1.213114	0.710311	0.678278	0.666616	1.468504	1.426360	1.378676
116.8	0.564260	0.550409	0.529019	1.473902	1.430135	1.390670	1.098913	1.053456	1.015964	0.657299	0.633580	0.618656	1.241953	1.207529	1.168854	0.623109	0.606874	0.594967	1.291813	1.248743	1.213983	0.709979	0.678659	0.666877	1.468388	1.426786	1.378777
117.0	0.564194	0.550514	0.529022	1.474250	1.430316	1.390527	1.099251	1.053399	1.016232	0.657605	0.633717	0.618905	1.242103	1.207565	1.169109	0.622927	0.607036	0.595019	1.291965	1.248317	1.214353	0.709769	0.678530	0.666874	1.468753	1.426308	1.378575
117.2	0.563886	0.550798	0.529526	1.474765	1.430599	1.390599	1.099195	1.053726	1.016352	0.657598	0.634121	0.619140	1.242421	1.208093	1.169175	0.623011	0.606787	0.594976	1.292141	1.248135	1.213972	0.709559	0.678526	0.666972	1.468672	1.426556	1.378619
117.4	0.563631	0.550758	0.529347	1.475284	1.430640	1.390483	1.099362	1.053846	1.016529	0.657677	0.633992	0.619333	1.242489	1.207887	1.169398	0.623197	0.606811	0.595369	1.292286	1.248921	1.214018	0.709821	0.678712	0.667110	1.468789	1.426265	1.378369
117.6	0.563289	0.550619	0.529248	1.475500	1.430882	1.390776	1.099530	1.054043	1.016610	0.657674	0.634147	0.619515	1.242709	1.208005	1.169528	0.623575	0.606789	0.595451	1.292583	1.249380	1.214110	0.710180	0.678728	0.667359	1.468716	1.426993	1.378313
117.8	0.563250	0.550513	0.529008	1.475986	1.430882	1.391294	1.099660	1.053950	1.016392	0.657766	0.634149	0.619613	1.243104	1.208151	1.169754	0.623740	0.606795	0.595589	1.293064	1.248628	1.214394	0.710376	0.679087	0.667509	1.469076	1.426440	1.378378
118.0	0.563160	0.550615	0.528768	1.476217	1.431038	1.391595	1.099687	1.054103	1.016334	0.657875	0.634236	0.619811	1.243553	1.208308	1.169837	0.624108	0.606769	0.595743	1.293119	1.248341	1.214579	0.710452	0.679313	0.667595	1.469215	1.426336	1.378302
118.2	0.563066	0.550697	0.528542	1.476553	1.431283	1.391716	1.099894	1.053909	1.016284	0.658029	0.634450	0.619994	1.243635	1.208388	1.170019	0.624481	0.607056	0.595693	1.293256	1.248767	1.214401	0.710556	0.679302	0.667620	1.469268	1.426658	1.378470
118.4	0.563221	0.550859	0.528391	1.476659	1.431439	1.391682	1.099948	1.054114	1.016233	0.658039	0.634681	0.620083	1.243732	1.208614	1.170044	0.624835	0.607126	0.595885	1.293295	1.248658	1.214887	0.710755	0.679403	0.667708	1.469451	1.426363	1.378811
118.6	0.563426	0.550522	0.528530	1.476926	1.431588	1.391807	1.099831	1.054229	1.016491	0.658065	0.634616	0.620199	1.243595	1.208764	1.170023	0.624975	0.607403	0.595995	1.293560	1.248117	1.215284	0.710852	0.679655	0.667644	1.469601	1.426748	1.379142
118.8	0.563521	0.550551	0.528416	1.476786	1.431798	1.391887	1.100131	1.054245	1.016486	0.658187	0.634891	0.620138	1.243560	1.209063	1.170019	0.625069	0.607900	0.596045	1.293741	1.247888	1.215138	0.711179	0.679727	0.667488	1.469990	1.426874	1.379280
119.0	0.563611	0.550779	0.528303	1.476560	1.431944	1.392022	1.100384	1.054078	1.016399	0.658314	0.634846	0.620119	1.243476	1.209227	1.169699	0.625217	0.608359	0.596140	1.293952	1.248000	1.214573	0.711539	0.680028	0.667845	1.469864	1.427223	1.379469
119.2	0.563684	0.550753	0.528310	1.476196	1.431861	1.391783	1.100629	1.054064	1.016455	0.658328	0.634877	0.619985	1.243378	1.209590	1.169594	0.625321	0.608671	0.595965	1.293795	1.248464	1.214907	0.711921	0.680100	0.667853	1.470002	1.427740	1.379581
119.4	0.563664	0.550600	0.528277	1.475741	1.431905	1.391773	1.100526	1.053993	1.016778	0.658100	0.634986	0.619816	1.243260	1.209859	1.169371	0.625539	0.608932	0.595940	1.293945	1.248170	1.215088	0.712383	0.680682	0.668190	1.470149	1.428029	1.379779
119.6	0.563801	0.550522	0.528548	1.475575	1.431897	1.391674	1.100438	1.053680	1.016917	0.658164	0.635111	0.619821	1.243219	1.209926	1.169241	0.625543	0.609024	0.595824	1.293983	1.247905	1.215094	0.712661	0.681158	0.668447	1.470032	1.428522	1.379871
119.8	0.563779	0.550565	0.528528	1.475174	1.432050	1.391744	1.100407	1.053766	1.016884	0.658170	0.635178	0.619898	1.243120	1.210230	1.169235	0.625328	0.609414	0.595752	1.294075	1.248036	1.215008	0.713099	0.681357	0.668404	1.470427	1.429369	1.380203
