# Supplementary material for: A Russian Doll of Resistance: Nested Gains and Losses of Venom Immunity in Varanid Lizards
Source: Int J Mol Sci. 2024 Feb 23;25(5):2628. doi: 10.3390/ijms25052628 (PMC10932397; doi:10.3390/ijms25052628)
Supplement: Supplementary file 1 [file ijms-25-02628-s001.zip › ijms-2872523-supplementary/Supplemental datasheets - raw data/Figure 7/Fig 7 linear data used to calculate bar graphs/Acanthophis cryptamydros.csv]

Time	Varanus panoptes native	Varanus panoptes native	Varanus panoptes native	Varanus panoptes mutant 1	Varanus panoptes mutant 1	Varanus panoptes mutant 1	Varanus panoptes mutant 2	Varanus panoptes mutant 2	Varanus panoptes mutant 2	Varanus salvator native	Varanus salvator native	Varanus salvator native	Varanus salvator mutatnt	Varanus salvator mutant	Varanus salvator mutant	Varanus rosenberi native	Varanus rosenbergi native	Varanus rosenbergi native	Varanus rosenberg mutant	Varanus rosenberg mutant	Varanus rosenberg mutant	Varanus varius native	Varanus varius native	Varanus varius native	Varanus varius mutant	Varanus varius mutant	Varanus varius mutant
0.0	0.000000	0.000000	0.000000	0.000000	0.000000	0.000000	0.000000	0.000000	0.000000	0.000000	0.000000	0.000000	0.000000	0.000000	0.000000	0.000000	0.000000	0.000000	0.000000	0.000000	0.000000	0.000000	0.000000	0.000000	0.000000	0.000000	0.000000
0.2	0.001273	0.001469	0.001754	0.003836	0.003604	0.003263	0.004162	0.004012	0.003649	0.002491	0.002245	0.002088	0.004054	0.003011	0.003246	0.001711	0.001692	0.001449	0.003797	0.003960	0.003727	0.002146	0.002196	0.002138	0.003767	0.004033	0.003713
0.4	0.003044	0.003366	0.003123	0.008352	0.007607	0.006845	0.008578	0.008365	0.007516	0.005353	0.004495	0.004193	0.008454	0.006421	0.006534	0.003486	0.003489	0.003014	0.008424	0.008155	0.007302	0.004254	0.004402	0.004547	0.008119	0.008675	0.007372
0.6	0.004833	0.004789	0.004638	0.012932	0.011617	0.010467	0.013228	0.012864	0.011828	0.008201	0.006906	0.006410	0.013068	0.010001	0.009993	0.005373	0.005560	0.004681	0.013221	0.012685	0.011310	0.006848	0.006680	0.006795	0.013064	0.013280	0.011533
0.8	0.006564	0.006495	0.006152	0.017875	0.015486	0.014240	0.017989	0.017519	0.015843	0.011328	0.009340	0.008621	0.017923	0.013470	0.013715	0.007154	0.007299	0.006554	0.018083	0.017284	0.015325	0.008939	0.009236	0.009088	0.017963	0.017868	0.015542
1.0	0.008432	0.008077	0.007563	0.022687	0.019467	0.017956	0.022727	0.021964	0.020082	0.014251	0.011917	0.010958	0.022715	0.017075	0.017565	0.009161	0.009360	0.008374	0.022987	0.021669	0.019358	0.011346	0.011730	0.011123	0.022800	0.022581	0.019444
1.2	0.009538	0.009561	0.009343	0.027262	0.023504	0.021616	0.027488	0.026469	0.024401	0.016968	0.014384	0.013278	0.027261	0.020622	0.021295	0.011272	0.011074	0.010175	0.027370	0.025849	0.023230	0.013655	0.014021	0.013179	0.027542	0.027226	0.023437
1.4	0.011137	0.011138	0.010729	0.031565	0.027093	0.025143	0.031597	0.030828	0.028555	0.019704	0.016544	0.015408	0.031622	0.024083	0.024763	0.013369	0.012877	0.011788	0.031679	0.029298	0.026631	0.015957	0.015989	0.014888	0.032002	0.031438	0.027284
1.6	0.012367	0.012459	0.011871	0.035483	0.030352	0.028336	0.035331	0.034499	0.031827	0.021888	0.018734	0.016976	0.035313	0.027100	0.027713	0.015296	0.014505	0.013327	0.035627	0.032667	0.029972	0.017578	0.017769	0.016096	0.036330	0.035059	0.030864
1.8	0.013614	0.013692	0.012741	0.038962	0.033309	0.030818	0.038536	0.037550	0.034737	0.023614	0.020501	0.018424	0.038543	0.029607	0.030398	0.016756	0.015795	0.014475	0.038573	0.035393	0.032623	0.019023	0.019269	0.017314	0.040052	0.037977	0.033831
2.0	0.014414	0.014616	0.013289	0.041654	0.035419	0.032710	0.040990	0.039898	0.036962	0.024881	0.021885	0.019507	0.040909	0.031642	0.032406	0.018078	0.016642	0.015316	0.040463	0.037525	0.034808	0.019835	0.020229	0.017980	0.042714	0.040148	0.036015
2.2	0.014999	0.014911	0.013719	0.043308	0.036787	0.033969	0.042274	0.041235	0.038057	0.025546	0.022913	0.020136	0.042257	0.032949	0.033574	0.018957	0.017021	0.015965	0.041549	0.038381	0.035669	0.020571	0.020201	0.018301	0.044464	0.041649	0.037381
2.4	0.015457	0.015165	0.014396	0.044777	0.037957	0.035182	0.043287	0.042644	0.039657	0.026125	0.023529	0.020893	0.043551	0.034270	0.034958	0.019636	0.017543	0.016446	0.042423	0.038897	0.036573	0.020877	0.020755	0.018987	0.045996	0.043018	0.038852
2.6	0.015832	0.015551	0.014574	0.045946	0.039181	0.035952	0.044373	0.044261	0.040847	0.026927	0.024116	0.021420	0.044776	0.035393	0.035835	0.020289	0.017681	0.017199	0.043419	0.040025	0.037449	0.021618	0.021492	0.019529	0.047081	0.044486	0.040293
2.8	0.016165	0.016190	0.015198	0.047275	0.040218	0.036810	0.045381	0.045649	0.042115	0.027550	0.024774	0.021988	0.045673	0.036681	0.036837	0.020970	0.018374	0.017685	0.044420	0.041146	0.037871	0.022292	0.021681	0.020239	0.048506	0.045315	0.041091
3.0	0.016990	0.016542	0.015872	0.048394	0.041060	0.037525	0.046487	0.046548	0.043103	0.027865	0.025314	0.022570	0.046596	0.037881	0.037762	0.021232	0.018813	0.018053	0.045264	0.042320	0.038602	0.022842	0.021775	0.020719	0.049775	0.046661	0.042514
3.2	0.017446	0.017181	0.016350	0.049339	0.042174	0.038290	0.047437	0.047556	0.043776	0.028367	0.025910	0.023148	0.047542	0.038962	0.038457	0.021811	0.019172	0.018522	0.046178	0.042839	0.039283	0.023507	0.022207	0.021337	0.050969	0.048022	0.043806
3.4	0.017669	0.017913	0.016873	0.049946	0.043052	0.039036	0.048558	0.048365	0.044728	0.028829	0.026549	0.023762	0.048515	0.039973	0.039137	0.022257	0.019690	0.019170	0.046852	0.043833	0.039764	0.024248	0.022817	0.022075	0.052281	0.049137	0.044820
3.6	0.018073	0.018239	0.017411	0.050889	0.043942	0.039717	0.049669	0.049211	0.045598	0.029315	0.027187	0.024396	0.049233	0.040775	0.039624	0.022535	0.020197	0.019569	0.047530	0.044602	0.040004	0.024902	0.023040	0.022781	0.053092	0.049778	0.045867
3.8	0.018464	0.018821	0.017943	0.051742	0.044527	0.040447	0.050930	0.050040	0.046110	0.029756	0.027771	0.024819	0.050094	0.041652	0.040413	0.023026	0.020675	0.019910	0.048709	0.045414	0.040730	0.025500	0.023757	0.023052	0.054208	0.050500	0.046881
4.0	0.018687	0.018993	0.018115	0.052368	0.045343	0.041308	0.052036	0.050553	0.046878	0.030364	0.028137	0.025295	0.050740	0.042135	0.040833	0.023280	0.021243	0.020161	0.049400	0.046286	0.041649	0.026124	0.024391	0.023304	0.055158	0.051221	0.047863
4.2	0.018730	0.019609	0.018754	0.052813	0.046248	0.042073	0.053090	0.051372	0.047356	0.030455	0.028694	0.025424	0.051490	0.042710	0.041271	0.023605	0.021810	0.020294	0.049871	0.046882	0.042101	0.027048	0.025208	0.023986	0.056003	0.052129	0.048786
4.4	0.019414	0.019879	0.018550	0.053767	0.046948	0.042954	0.054112	0.052487	0.047849	0.031054	0.028861	0.025743	0.052370	0.043361	0.041394	0.023804	0.022130	0.020602	0.051300	0.047521	0.042318	0.027817	0.025710	0.024535	0.056836	0.053020	0.049150
4.6	0.019897	0.019752	0.018966	0.054405	0.047660	0.043517	0.055039	0.053249	0.048459	0.031417	0.029256	0.026176	0.052891	0.043934	0.041635	0.024095	0.022838	0.020954	0.052400	0.048221	0.043057	0.028681	0.026169	0.024687	0.057703	0.053514	0.049837
4.8	0.020175	0.020114	0.019160	0.055082	0.048280	0.044215	0.055688	0.053582	0.048888	0.031924	0.029606	0.026621	0.053686	0.044231	0.042295	0.024410	0.023107	0.021245	0.052965	0.048875	0.043585	0.028826	0.026796	0.024998	0.058198	0.054121	0.050405
5.0	0.020232	0.020195	0.019579	0.055480	0.049182	0.044882	0.056450	0.053987	0.049714	0.032263	0.030049	0.026914	0.054240	0.044586	0.042961	0.025109	0.023887	0.021431	0.053647	0.049477	0.044255	0.029635	0.027300	0.025386	0.058916	0.054877	0.051155
5.2	0.020104	0.020354	0.020115	0.056118	0.050040	0.045648	0.057421	0.054577	0.050304	0.032644	0.030292	0.027306	0.054701	0.045056	0.043308	0.025551	0.024112	0.021547	0.054225	0.049944	0.044665	0.030100	0.027810	0.025838	0.059369	0.055482	0.051928
5.4	0.020889	0.020693	0.020275	0.056760	0.050673	0.046368	0.058105	0.055162	0.050928	0.033379	0.030486	0.027643	0.055393	0.045298	0.043659	0.025646	0.024676	0.021592	0.054768	0.050171	0.045361	0.030648	0.028263	0.026225	0.060257	0.056159	0.052666
5.6	0.021193	0.020884	0.020382	0.057566	0.051542	0.046652	0.058682	0.055559	0.051186	0.033853	0.030821	0.027649	0.055640	0.045567	0.043921	0.026026	0.025117	0.021643	0.055509	0.050874	0.046014	0.030582	0.028894	0.026478	0.061219	0.056548	0.053104
5.8	0.021808	0.021225	0.020353	0.058321	0.052461	0.046849	0.059578	0.055803	0.051684	0.034418	0.031158	0.028180	0.056215	0.045891	0.044499	0.026377	0.025315	0.021811	0.055919	0.051234	0.046608	0.031278	0.029460	0.026917	0.061807	0.056982	0.053156
6.0	0.022111	0.021388	0.020479	0.058950	0.053104	0.047543	0.060246	0.055991	0.052352	0.035133	0.031393	0.028551	0.056813	0.046245	0.044748	0.026799	0.025478	0.022132	0.056470	0.051681	0.047068	0.031472	0.029508	0.027250	0.062424	0.057594	0.053623
6.2	0.022479	0.021311	0.021102	0.059460	0.053662	0.048020	0.060498	0.056808	0.053058	0.035624	0.031950	0.028939	0.057360	0.046615	0.045051	0.026872	0.025718	0.022305	0.057339	0.051877	0.047109	0.032160	0.029484	0.027650	0.063185	0.058308	0.054364
6.4	0.022721	0.021720	0.021101	0.059762	0.053834	0.048144	0.060938	0.057737	0.053550	0.035936	0.032389	0.029403	0.057704	0.047172	0.045568	0.027280	0.025978	0.022559	0.057655	0.052661	0.047395	0.032798	0.029936	0.027633	0.063710	0.058560	0.054810
6.6	0.023026	0.022146	0.021139	0.060248	0.054331	0.048459	0.061466	0.058271	0.053584	0.036460	0.032599	0.029581	0.058169	0.047358	0.045843	0.027308	0.026071	0.022843	0.058376	0.053194	0.047734	0.032863	0.030458	0.027627	0.064457	0.058864	0.054895
6.8	0.023251	0.022832	0.021601	0.060674	0.054753	0.049003	0.062045	0.058770	0.054245	0.036574	0.032895	0.029616	0.058297	0.047698	0.046113	0.027498	0.026633	0.023051	0.058868	0.053503	0.048193	0.033402	0.030348	0.027950	0.065212	0.059021	0.055009
7.0	0.023417	0.023548	0.021748	0.061207	0.055360	0.049220	0.062277	0.059196	0.054331	0.036571	0.033270	0.029738	0.058803	0.047893	0.046388	0.027627	0.026983	0.023298	0.058933	0.054041	0.048895	0.034122	0.030500	0.028097	0.065550	0.059961	0.055518
7.2	0.023238	0.023561	0.022084	0.061631	0.055941	0.049654	0.063079	0.059888	0.055037	0.037080	0.033528	0.030046	0.059392	0.048490	0.046657	0.027871	0.027214	0.023668	0.059143	0.054186	0.049131	0.034656	0.031007	0.028693	0.066075	0.060618	0.056080
7.4	0.023295	0.024325	0.022338	0.062043	0.056327	0.049897	0.063350	0.060314	0.055912	0.037276	0.033961	0.030470	0.059917	0.048773	0.047041	0.028134	0.027478	0.023945	0.059518	0.054555	0.049473	0.035179	0.031639	0.029208	0.066722	0.060925	0.056445
7.6	0.023215	0.024188	0.022979	0.062933	0.056625	0.050245	0.063808	0.060932	0.056345	0.037600	0.034154	0.030753	0.060594	0.048770	0.047117	0.028546	0.027483	0.024224	0.059830	0.055025	0.049503	0.035477	0.032025	0.029333	0.066956	0.060854	0.056791
7.8	0.023206	0.024632	0.023039	0.063223	0.056813	0.050427	0.064132	0.061401	0.057018	0.037754	0.034432	0.030699	0.061017	0.049144	0.047404	0.028837	0.027982	0.024712	0.060285	0.055194	0.049974	0.035845	0.032949	0.029320	0.067522	0.061199	0.057322
8.0	0.023326	0.024726	0.023208	0.063747	0.057014	0.050871	0.064610	0.061850	0.057295	0.037857	0.034551	0.030821	0.061390	0.049614	0.047319	0.028956	0.028481	0.024907	0.060391	0.055463	0.050393	0.036465	0.033068	0.029906	0.067898	0.061818	0.057819
8.2	0.023563	0.025033	0.023252	0.064203	0.057465	0.051442	0.065434	0.062748	0.057816	0.037473	0.035007	0.031098	0.061690	0.050026	0.047532	0.029314	0.028636	0.024982	0.060359	0.056313	0.050736	0.036851	0.033298	0.030559	0.068000	0.062260	0.058419
8.4	0.023636	0.024839	0.023378	0.064903	0.057993	0.051956	0.065827	0.063508	0.058481	0.037527	0.035221	0.031523	0.062201	0.050723	0.047823	0.029742	0.028791	0.025304	0.061107	0.057041	0.051296	0.037048	0.033617	0.030950	0.068340	0.062763	0.058695
8.6	0.023967	0.025278	0.023491	0.065459	0.058586	0.052367	0.066097	0.063657	0.058744	0.037567	0.035490	0.031652	0.062317	0.051002	0.048086	0.030001	0.029031	0.025624	0.061071	0.057519	0.051714	0.037055	0.033706	0.031278	0.068579	0.063291	0.059300
8.8	0.023834	0.025281	0.023724	0.066071	0.058889	0.052817	0.066265	0.063722	0.058879	0.037706	0.035806	0.031824	0.062860	0.051223	0.048751	0.030247	0.029047	0.025835	0.061070	0.057941	0.052185	0.036931	0.033907	0.031974	0.068960	0.063545	0.060216
9.0	0.024117	0.025161	0.024113	0.066745	0.059471	0.053181	0.066838	0.063688	0.058954	0.037820	0.036092	0.031852	0.063087	0.051458	0.049114	0.030702	0.029307	0.026101	0.061422	0.058624	0.052574	0.037397	0.034033	0.032491	0.069473	0.063954	0.060667
9.2	0.024475	0.024837	0.024150	0.067281	0.059775	0.053603	0.067654	0.063750	0.059073	0.038136	0.036479	0.032411	0.063117	0.051706	0.049566	0.030847	0.029272	0.026007	0.061638	0.058871	0.052593	0.037719	0.034397	0.032883	0.069791	0.064362	0.060667
9.4	0.025083	0.024571	0.024235	0.067831	0.060071	0.053942	0.067842	0.063551	0.059522	0.038416	0.036630	0.032794	0.063494	0.051860	0.050075	0.030967	0.029448	0.026005	0.061889	0.058948	0.052992	0.038052	0.034762	0.033033	0.070547	0.064857	0.061207
9.6	0.025585	0.024601	0.024378	0.068573	0.060469	0.053993	0.067704	0.063883	0.059635	0.038806	0.036726	0.032861	0.063487	0.052509	0.050501	0.031671	0.029492	0.026076	0.062449	0.059007	0.053046	0.038324	0.034850	0.033255	0.071155	0.065099	0.061282
9.8	0.026119	0.024789	0.024338	0.068899	0.060831	0.054368	0.068384	0.063969	0.059900	0.039146	0.036999	0.033143	0.063738	0.052929	0.051148	0.031772	0.029352	0.026516	0.063168	0.059296	0.053283	0.038755	0.035201	0.033413	0.071620	0.065445	0.061749
10.0	0.026750	0.024730	0.024582	0.069108	0.061220	0.055004	0.068587	0.064434	0.060282	0.039696	0.037040	0.033381	0.064126	0.053338	0.051567	0.031699	0.029452	0.026813	0.064031	0.059511	0.053631	0.038872	0.035291	0.033632	0.072243	0.065667	0.062417
10.2	0.027016	0.024858	0.024797	0.069586	0.061462	0.055187	0.068756	0.065301	0.060351	0.040062	0.037536	0.033638	0.064326	0.053698	0.052120	0.031880	0.029678	0.026930	0.064588	0.060029	0.053980	0.039512	0.035557	0.033815	0.072620	0.065876	0.062885
10.4	0.027450	0.025160	0.024437	0.069852	0.061544	0.055636	0.069164	0.065797	0.060037	0.040342	0.037544	0.033833	0.064534	0.054032	0.052662	0.032448	0.029898	0.027328	0.064835	0.060192	0.054391	0.040065	0.035975	0.034096	0.073179	0.066049	0.063139
10.6	0.027415	0.025584	0.024957	0.070051	0.062248	0.056236	0.069403	0.066146	0.060159	0.040769	0.037230	0.033793	0.064994	0.054102	0.052845	0.032593	0.030186	0.027596	0.065066	0.060046	0.054677	0.040163	0.036273	0.034280	0.074207	0.066436	0.063465
10.8	0.027762	0.026184	0.025233	0.070416	0.062536	0.056788	0.069684	0.066695	0.060553	0.040818	0.037145	0.033942	0.065173	0.054647	0.053048	0.032754	0.030380	0.027748	0.065506	0.060250	0.055152	0.041070	0.036674	0.034726	0.074560	0.066707	0.063848
11.0	0.027756	0.026599	0.025427	0.070660	0.063091	0.056888	0.069967	0.067083	0.060672	0.041224	0.037134	0.034521	0.065587	0.055004	0.053472	0.032909	0.030698	0.027833	0.065958	0.060309	0.055565	0.041723	0.037241	0.034925	0.074526	0.067636	0.064462
11.2	0.028272	0.026501	0.025545	0.070980	0.063310	0.057037	0.070746	0.068115	0.061111	0.041523	0.037256	0.034835	0.066071	0.055403	0.053846	0.033055	0.030665	0.027924	0.066406	0.060336	0.055782	0.042562	0.037659	0.035532	0.074765	0.068169	0.064788
11.4	0.028652	0.027106	0.025602	0.071201	0.063706	0.057126	0.070406	0.068533	0.061516	0.041902	0.037434	0.035249	0.066353	0.055573	0.054298	0.033227	0.030782	0.028039	0.066497	0.060323	0.056000	0.043223	0.037946	0.035863	0.074868	0.068331	0.064779
11.6	0.029126	0.027203	0.026187	0.071434	0.064156	0.057536	0.070681	0.068737	0.061730	0.042179	0.037663	0.035456	0.066706	0.055795	0.054238	0.033521	0.030836	0.028437	0.066517	0.060697	0.056221	0.043695	0.038575	0.035786	0.074923	0.068659	0.064914
11.8	0.029522	0.027905	0.026078	0.071337	0.064367	0.057796	0.071106	0.068824	0.062147	0.042382	0.038134	0.035641	0.066702	0.056304	0.054642	0.033722	0.031633	0.028770	0.066822	0.060870	0.056397	0.044171	0.039049	0.036183	0.075263	0.068861	0.065205
12.0	0.029749	0.028187	0.026024	0.071522	0.064665	0.058322	0.071556	0.069451	0.062496	0.042537	0.038457	0.035897	0.067191	0.056545	0.054759	0.033826	0.031928	0.028581	0.066875	0.061307	0.056724	0.044672	0.039197	0.037082	0.075741	0.069346	0.065631
12.2	0.029903	0.028659	0.026411	0.071701	0.065144	0.058816	0.072004	0.069480	0.063067	0.042763	0.038679	0.036359	0.067568	0.056797	0.055014	0.033743	0.031947	0.028565	0.067103	0.061824	0.057172	0.045018	0.039719	0.037361	0.076337	0.069789	0.065985
12.4	0.029862	0.028774	0.026713	0.072146	0.065444	0.059207	0.072040	0.069389	0.063813	0.043247	0.039029	0.036456	0.068068	0.056929	0.055274	0.033773	0.032322	0.028978	0.067821	0.062279	0.057403	0.044843	0.040436	0.037658	0.076670	0.070141	0.065793
12.6	0.030517	0.029141	0.026792	0.072581	0.065968	0.059678	0.072710	0.069696	0.064162	0.043602	0.039215	0.036665	0.068106	0.056722	0.055419	0.033899	0.032462	0.029273	0.067667	0.062516	0.057434	0.044956	0.041058	0.038115	0.076995	0.070415	0.066113
12.8	0.030323	0.028948	0.027270	0.072969	0.066347	0.059958	0.073153	0.069686	0.064249	0.043549	0.039658	0.036991	0.068364	0.056886	0.055741	0.034043	0.032719	0.029123	0.068242	0.062602	0.057817	0.045246	0.041768	0.038772	0.077548	0.070827	0.066450
13.0	0.030297	0.028802	0.027417	0.073056	0.066701	0.060149	0.073913	0.069455	0.064603	0.043549	0.039848	0.037179	0.068511	0.057183	0.055928	0.034347	0.032963	0.029361	0.068338	0.063197	0.057803	0.045631	0.042287	0.038915	0.077928	0.071298	0.066480
13.2	0.030185	0.028459	0.027205	0.073258	0.066900	0.060481	0.074473	0.069527	0.064738	0.043535	0.040293	0.037444	0.068567	0.057318	0.056264	0.034355	0.032942	0.029281	0.068803	0.063290	0.057899	0.045476	0.043038	0.039342	0.078161	0.071654	0.066769
13.4	0.030078	0.028526	0.027515	0.073658	0.067173	0.060623	0.074229	0.069487	0.065060	0.043522	0.040487	0.037306	0.068937	0.057863	0.056411	0.034373	0.032941	0.029469	0.069193	0.063538	0.058632	0.045772	0.043408	0.039385	0.078468	0.071943	0.067085
13.6	0.029982	0.028748	0.027815	0.074054	0.067459	0.060792	0.074468	0.070429	0.065192	0.043879	0.040602	0.037472	0.069294	0.058208	0.056583	0.034658	0.033168	0.029682	0.069452	0.063842	0.058871	0.045837	0.043609	0.039975	0.079054	0.072343	0.067099
13.8	0.030080	0.029060	0.027811	0.074343	0.067585	0.060951	0.074887	0.070594	0.065380	0.044288	0.040815	0.037435	0.069819	0.058365	0.056856	0.034786	0.033235	0.029880	0.069940	0.064543	0.059347	0.045647	0.044217	0.039958	0.079369	0.072635	0.067536
14.0	0.030048	0.028984	0.027654	0.074758	0.067752	0.061416	0.075436	0.070847	0.065226	0.044364	0.040907	0.037435	0.070522	0.058593	0.056721	0.035150	0.033329	0.030056	0.070444	0.064848	0.059969	0.045788	0.044519	0.040173	0.080013	0.072825	0.067707
14.2	0.030133	0.029177	0.027596	0.075287	0.068003	0.061914	0.076174	0.071093	0.065183	0.044551	0.040990	0.037335	0.070888	0.059004	0.056765	0.035884	0.033384	0.030177	0.070493	0.065156	0.060473	0.046258	0.044559	0.040232	0.080649	0.073012	0.067950
14.4	0.030231	0.029281	0.027792	0.075433	0.068051	0.062575	0.076859	0.071673	0.065422	0.044638	0.040921	0.037436	0.071225	0.059479	0.056751	0.036186	0.033501	0.030341	0.070736	0.065471	0.060910	0.046661	0.044656	0.040566	0.081244	0.073195	0.068213
14.6	0.030211	0.029413	0.027872	0.075852	0.068270	0.062865	0.077516	0.072024	0.065877	0.045009	0.040927	0.037487	0.071741	0.059841	0.056745	0.036139	0.033620	0.030648	0.070982	0.065843	0.061075	0.047102	0.044736	0.040491	0.081627	0.073463	0.068467
14.8	0.030430	0.029571	0.027849	0.076466	0.068437	0.063194	0.077675	0.072471	0.066045	0.045415	0.040958	0.037822	0.072045	0.060220	0.056908	0.036340	0.033379	0.030809	0.071434	0.066417	0.061556	0.047353	0.045228	0.040580	0.081320	0.074080	0.068502
15.0	0.030147	0.029889	0.027775	0.076768	0.068893	0.063228	0.078001	0.072912	0.066196	0.045698	0.041265	0.038021	0.072429	0.060469	0.057460	0.036566	0.033630	0.031203	0.071685	0.066515	0.061746	0.047650	0.045404	0.040474	0.081394	0.074743	0.069002
15.2	0.030646	0.029838	0.027869	0.077414	0.069083	0.063686	0.078328	0.073404	0.066552	0.045637	0.041406	0.037787	0.072883	0.060807	0.057646	0.036854	0.033694	0.031276	0.072127	0.066903	0.061833	0.048323	0.045110	0.040819	0.081772	0.075043	0.069135
15.4	0.030937	0.030028	0.028101	0.077864	0.069429	0.063948	0.078050	0.073287	0.067344	0.046105	0.041822	0.038103	0.073123	0.061205	0.057701	0.037362	0.033919	0.031194	0.072109	0.066968	0.061993	0.048542	0.045461	0.040963	0.081841	0.075411	0.069347
15.6	0.031122	0.030040	0.028524	0.078142	0.069367	0.064298	0.078032	0.073455	0.067704	0.046264	0.041917	0.038129	0.073462	0.061523	0.057742	0.037849	0.034143	0.031590	0.072344	0.067283	0.061860	0.049225	0.045752	0.041022	0.082135	0.075597	0.069708
15.8	0.031182	0.030359	0.028507	0.078446	0.069501	0.064503	0.078357	0.073835	0.068452	0.046661	0.042136	0.038276	0.073882	0.061584	0.058023	0.038095	0.034434	0.031952	0.072975	0.067543	0.061978	0.049281	0.045781	0.041364	0.082720	0.075832	0.070275
16.0	0.031575	0.030387	0.028794	0.079019	0.069862	0.064754	0.078396	0.074127	0.068937	0.047015	0.042266	0.038379	0.074124	0.061922	0.057722	0.038235	0.034615	0.032032	0.073567	0.067494	0.062332	0.049669	0.045797	0.041638	0.083167	0.076133	0.070637
16.2	0.031938	0.030482	0.029112	0.079544	0.070136	0.064772	0.078503	0.073792	0.069547	0.047208	0.042281	0.038504	0.074257	0.062119	0.057711	0.038566	0.034733	0.032236	0.073828	0.067883	0.062133	0.050076	0.046206	0.041879	0.083371	0.076437	0.070590
16.4	0.032677	0.030634	0.029174	0.080144	0.070594	0.065049	0.078759	0.073921	0.070329	0.047459	0.042518	0.038563	0.074214	0.062278	0.058056	0.038846	0.035130	0.032710	0.074194	0.068328	0.062289	0.050237	0.046470	0.042409	0.083370	0.076499	0.070724
16.6	0.032704	0.030705	0.029271	0.080389	0.071168	0.065323	0.079519	0.074327	0.070874	0.047350	0.042483	0.038931	0.073932	0.062227	0.058267	0.039136	0.035051	0.032706	0.074089	0.068482	0.062373	0.050765	0.046954	0.043193	0.083642	0.076804	0.071204
16.8	0.032447	0.030880	0.029467	0.080619	0.071455	0.065273	0.079690	0.074322	0.070692	0.047351	0.043005	0.039100	0.074291	0.062675	0.058429	0.039228	0.035389	0.032743	0.074513	0.068623	0.062617	0.051434	0.047231	0.043679	0.083639	0.077022	0.071784
17.0	0.032497	0.030699	0.029610	0.080890	0.071799	0.065400	0.079656	0.074400	0.070865	0.047634	0.043404	0.039062	0.074293	0.063061	0.058830	0.039261	0.035525	0.033166	0.074620	0.069016	0.062551	0.051856	0.047218	0.044105	0.083476	0.076968	0.072181
17.2	0.032656	0.030697	0.029581	0.081082	0.072239	0.065592	0.079279	0.074287	0.070698	0.047736	0.044102	0.039214	0.074539	0.063149	0.059052	0.039530	0.035761	0.033538	0.075031	0.069003	0.062932	0.052318	0.047486	0.044779	0.083701	0.077054	0.072477
17.4	0.032543	0.031058	0.029595	0.081301	0.072379	0.065689	0.078923	0.074519	0.070754	0.048049	0.044425	0.039423	0.074988	0.063162	0.059508	0.039847	0.035805	0.033669	0.075087	0.069106	0.063126	0.053262	0.047303	0.045213	0.084038	0.077352	0.072463
17.6	0.032693	0.031162	0.029774	0.081720	0.072710	0.066049	0.079207	0.075027	0.070677	0.048298	0.044440	0.039929	0.075604	0.063093	0.059792	0.040191	0.036231	0.033501	0.075343	0.068976	0.062946	0.053574	0.047568	0.045857	0.084579	0.077683	0.072660
17.8	0.032774	0.031483	0.029573	0.081840	0.072886	0.066436	0.079534	0.074981	0.070816	0.048560	0.044699	0.040177	0.076037	0.063404	0.059996	0.040628	0.036135	0.033170	0.075375	0.069302	0.063688	0.054019	0.047906	0.046075	0.085034	0.078047	0.072811
18.0	0.032548	0.031486	0.029451	0.081911	0.073269	0.066923	0.080289	0.075350	0.070511	0.048486	0.044934	0.040203	0.076312	0.063576	0.060042	0.040908	0.036165	0.033582	0.075719	0.069396	0.063909	0.054584	0.048050	0.046619	0.085335	0.078080	0.073027
18.2	0.033291	0.031541	0.029563	0.082263	0.073640	0.067367	0.080933	0.075948	0.070676	0.048805	0.045060	0.040393	0.076511	0.063946	0.060527	0.041066	0.036458	0.033585	0.075705	0.069809	0.064431	0.055123	0.047979	0.047067	0.085652	0.078287	0.073063
18.4	0.033198	0.031709	0.029806	0.082573	0.073664	0.067680	0.081273	0.076356	0.071049	0.048831	0.045411	0.040748	0.076543	0.064048	0.060862	0.040978	0.036827	0.033646	0.075771	0.070340	0.064801	0.055429	0.048255	0.047853	0.085723	0.078481	0.073233
18.6	0.033482	0.031696	0.029660	0.083023	0.073955	0.068017	0.081986	0.076902	0.071065	0.049033	0.045472	0.040891	0.077001	0.064158	0.061397	0.040888	0.037066	0.033649	0.075921	0.070661	0.064967	0.055695	0.048751	0.047837	0.086097	0.078954	0.073596
18.8	0.033384	0.032039	0.030209	0.083210	0.074435	0.068360	0.081843	0.077051	0.071070	0.049123	0.045479	0.041270	0.077154	0.064523	0.061780	0.040943	0.037351	0.033669	0.076156	0.071115	0.065332	0.055723	0.048916	0.048056	0.086441	0.079258	0.073724
19.0	0.033406	0.032037	0.030310	0.083214	0.074743	0.068671	0.082205	0.077480	0.071421	0.048918	0.045594	0.041161	0.077490	0.064783	0.062287	0.040978	0.037762	0.033852	0.076444	0.071353	0.065721	0.055976	0.049422	0.048618	0.086862	0.079134	0.074170
19.2	0.033315	0.032137	0.030601	0.083267	0.074908	0.069074	0.082492	0.077723	0.071919	0.049009	0.045871	0.041483	0.077707	0.064880	0.062295	0.041213	0.037941	0.033528	0.076782	0.071482	0.066071	0.056073	0.049800	0.048773	0.087261	0.079434	0.074265
19.4	0.033691	0.032168	0.030910	0.083338	0.074995	0.069023	0.082821	0.078448	0.072227	0.049108	0.046009	0.041865	0.077954	0.065289	0.062567	0.041452	0.038095	0.033614	0.076962	0.071718	0.066515	0.056198	0.050553	0.048741	0.087794	0.079486	0.074272
19.6	0.033766	0.032319	0.030879	0.083493	0.075214	0.068988	0.083124	0.078728	0.072313	0.049135	0.046116	0.041718	0.078106	0.065393	0.062926	0.041413	0.038452	0.033845	0.077484	0.072086	0.066582	0.056720	0.050916	0.048385	0.088344	0.079585	0.074226
19.8	0.034165	0.032800	0.030932	0.083895	0.075706	0.069053	0.083454	0.078909	0.072524	0.049198	0.046293	0.041874	0.078305	0.065649	0.062783	0.041421	0.038681	0.033840	0.078113	0.072049	0.067365	0.056323	0.051271	0.048590	0.089082	0.079677	0.074550
20.0	0.034549	0.033121	0.030897	0.084251	0.076123	0.069162	0.083755	0.078755	0.072670	0.049267	0.046413	0.042095	0.078227	0.066078	0.062742	0.041391	0.039049	0.033843	0.078329	0.072241	0.067584	0.056760	0.051404	0.048740	0.089415	0.079855	0.074541
20.2	0.034830	0.033384	0.030818	0.084681	0.076361	0.069341	0.083892	0.078878	0.072955	0.049481	0.046352	0.042282	0.078342	0.066024	0.062965	0.041340	0.039319	0.034092	0.078202	0.072328	0.067693	0.057063	0.051876	0.048725	0.089883	0.080165	0.074875
20.4	0.035177	0.033875	0.030861	0.084957	0.076691	0.069815	0.084316	0.078815	0.073489	0.049739	0.046367	0.042335	0.078428	0.066072	0.062996	0.041216	0.039493	0.034332	0.078322	0.072947	0.068167	0.057459	0.052211	0.048451	0.089762	0.080115	0.075291
20.6	0.034907	0.033777	0.030920	0.084935	0.076882	0.069905	0.084795	0.079105	0.073423	0.050081	0.046395	0.042549	0.078645	0.066104	0.062913	0.041137	0.039786	0.034158	0.078426	0.073166	0.068282	0.057660	0.052417	0.048704	0.089450	0.080118	0.075602
20.8	0.035134	0.034114	0.031063	0.085395	0.077303	0.069882	0.084681	0.079154	0.073188	0.050591	0.046723	0.042593	0.079081	0.066237	0.063103	0.041007	0.040131	0.034444	0.078728	0.073364	0.068007	0.057837	0.052638	0.048686	0.089411	0.080577	0.076101
21.0	0.035122	0.034191	0.030994	0.085622	0.077503	0.070265	0.084669	0.079206	0.073480	0.051197	0.046666	0.042747	0.079101	0.066286	0.063384	0.041137	0.040235	0.034858	0.078833	0.073253	0.067746	0.057980	0.052732	0.049086	0.089190	0.081029	0.076254
21.2	0.035123	0.034371	0.031021	0.085720	0.077768	0.070420	0.084380	0.079075	0.073358	0.051509	0.046651	0.042794	0.079559	0.066383	0.063468	0.041395	0.040521	0.035075	0.079026	0.073188	0.067915	0.058265	0.052940	0.049467	0.089155	0.081727	0.076555
21.4	0.034743	0.034545	0.031193	0.085879	0.078023	0.070634	0.084523	0.079408	0.073292	0.051700	0.046530	0.042991	0.079643	0.066337	0.063473	0.041816	0.040319	0.035185	0.079271	0.073363	0.067755	0.058538	0.053129	0.049612	0.089406	0.082304	0.076916
21.6	0.034592	0.034520	0.031585	0.086220	0.078320	0.071054	0.084857	0.079628	0.073312	0.051758	0.046428	0.043209	0.079850	0.066740	0.063450	0.042064	0.040475	0.035292	0.079574	0.073314	0.067591	0.058718	0.053544	0.049948	0.089820	0.082944	0.077380
21.8	0.034348	0.034647	0.031367	0.086287	0.078431	0.071189	0.085219	0.079523	0.073520	0.051984	0.046694	0.043385	0.079865	0.066923	0.063341	0.042648	0.040576	0.035743	0.079836	0.073901	0.067815	0.058920	0.053948	0.050170	0.090091	0.083406	0.077882
22.0	0.034565	0.034690	0.032111	0.086683	0.078786	0.071360	0.085642	0.079745	0.073709	0.052046	0.046721	0.043141	0.079942	0.067278	0.063436	0.042846	0.040655	0.036479	0.080150	0.074056	0.067391	0.059328	0.053866	0.050597	0.090235	0.083999	0.078196
22.2	0.034933	0.034647	0.032216	0.087191	0.078841	0.071737	0.085647	0.080130	0.074004	0.052169	0.046835	0.043381	0.080216	0.067551	0.063836	0.043062	0.040918	0.036600	0.080249	0.074498	0.067536	0.059662	0.054131	0.051167	0.090646	0.084830	0.078333
22.4	0.034981	0.034770	0.032850	0.087408	0.078870	0.071970	0.085673	0.080393	0.074195	0.052264	0.047148	0.043659	0.080321	0.067680	0.063907	0.043394	0.040892	0.036826	0.080832	0.074604	0.067338	0.059758	0.054559	0.051478	0.091039	0.085169	0.078755
22.6	0.035215	0.034588	0.033103	0.087664	0.079000	0.072238	0.085984	0.081076	0.074295	0.052447	0.047344	0.044012	0.080768	0.068016	0.064185	0.043497	0.040959	0.036900	0.081370	0.075195	0.067603	0.059989	0.055005	0.051732	0.091288	0.085555	0.078813
22.8	0.035210	0.034596	0.033740	0.088045	0.078841	0.072301	0.085803	0.081185	0.074751	0.052678	0.047688	0.044222	0.080930	0.068609	0.064196	0.043884	0.041245	0.037194	0.081720	0.075421	0.067742	0.060147	0.055366	0.051960	0.091156	0.085621	0.078497
23.0	0.035231	0.034400	0.033823	0.087938	0.078887	0.072341	0.086228	0.081890	0.075026	0.052818	0.048048	0.044240	0.081177	0.068640	0.064451	0.044057	0.041164	0.037537	0.082149	0.075920	0.067882	0.060343	0.055998	0.052384	0.091350	0.085955	0.078468
23.2	0.035285	0.034633	0.033854	0.088142	0.079076	0.072348	0.086289	0.082110	0.075493	0.052889	0.048687	0.044584	0.081029	0.068786	0.064690	0.044377	0.040900	0.037372	0.082538	0.076030	0.068213	0.060657	0.056673	0.052538	0.092100	0.086355	0.078255
23.4	0.035566	0.034361	0.034211	0.088488	0.079471	0.072169	0.086339	0.082524	0.075921	0.052788	0.048972	0.044716	0.081319	0.069252	0.064813	0.044400	0.040791	0.037528	0.082704	0.076314	0.068416	0.060927	0.057115	0.052823	0.092768	0.086262	0.078251
23.6	0.035535	0.034591	0.033845	0.089097	0.079842	0.072245	0.086520	0.082600	0.076287	0.052814	0.049495	0.044376	0.081271	0.069190	0.064837	0.044326	0.040910	0.037468	0.083039	0.076117	0.068690	0.061490	0.057188	0.053245	0.093160	0.086229	0.078451
23.8	0.035597	0.034442	0.034139	0.089481	0.080012	0.072659	0.086657	0.082499	0.076750	0.052721	0.049451	0.044616	0.081302	0.069483	0.064939	0.044140	0.040919	0.037510	0.083140	0.075736	0.069143	0.061767	0.057760	0.053521	0.093723	0.086280	0.078884
24.0	0.036213	0.034236	0.034163	0.089944	0.080194	0.072768	0.087163	0.082745	0.077065	0.052677	0.049578	0.044649	0.081333	0.069621	0.065144	0.044325	0.041170	0.037954	0.082901	0.075979	0.069403	0.062498	0.058138	0.053498	0.093581	0.086556	0.079126
24.2	0.036552	0.034124	0.034233	0.090568	0.080344	0.073002	0.087616	0.083064	0.077127	0.052869	0.049465	0.044505	0.081529	0.069741	0.065143	0.044468	0.041327	0.038126	0.083146	0.075757	0.069633	0.062701	0.059006	0.053399	0.093913	0.086425	0.079219
24.4	0.037173	0.034169	0.034086	0.090711	0.080738	0.073217	0.088344	0.082821	0.077143	0.053013	0.049299	0.044648	0.081885	0.069818	0.065370	0.044445	0.041315	0.038074	0.083170	0.076249	0.069781	0.062873	0.059240	0.053458	0.093564	0.086171	0.079719
24.6	0.037409	0.034556	0.034198	0.090884	0.080867	0.073417	0.088873	0.082851	0.076874	0.053118	0.049536	0.044960	0.081961	0.070105	0.065632	0.044264	0.041396	0.037698	0.083531	0.076441	0.069931	0.062801	0.059191	0.054219	0.093326	0.086136	0.079822
24.8	0.037665	0.034939	0.034129	0.091260	0.081154	0.073547	0.089293	0.082882	0.077419	0.053291	0.049697	0.045383	0.082299	0.070121	0.065789	0.044612	0.041448	0.037822	0.083694	0.076675	0.069854	0.063205	0.059749	0.054195	0.093662	0.086428	0.080099
25.0	0.038185	0.035147	0.034273	0.091221	0.081354	0.073920	0.089754	0.083109	0.077924	0.053551	0.049744	0.045621	0.082355	0.070418	0.065950	0.044844	0.041694	0.037845	0.083744	0.076580	0.070411	0.063497	0.059871	0.054482	0.093535	0.086175	0.080364
25.2	0.038296	0.035403	0.034353	0.091364	0.081896	0.074110	0.089777	0.083180	0.078176	0.053543	0.049930	0.045606	0.082410	0.070720	0.066081	0.045020	0.041913	0.037715	0.084159	0.076931	0.070600	0.063666	0.060002	0.054738	0.093715	0.086433	0.080630
25.4	0.038315	0.035826	0.034169	0.091419	0.082374	0.074281	0.090458	0.083360	0.078252	0.053399	0.050028	0.045998	0.082343	0.070754	0.066262	0.045305	0.041751	0.038025	0.084281	0.077184	0.070536	0.063681	0.060065	0.054775	0.094666	0.086354	0.081198
25.6	0.038398	0.036017	0.033868	0.091564	0.082787	0.074779	0.090610	0.083197	0.078703	0.053384	0.050169	0.046288	0.082537	0.070857	0.066668	0.045188	0.041678	0.038347	0.084632	0.077298	0.070603	0.064276	0.059727	0.055145	0.095061	0.086852	0.081758
25.8	0.038655	0.036041	0.033776	0.091536	0.083141	0.074934	0.090918	0.083160	0.078876	0.053817	0.050467	0.046595	0.082697	0.071029	0.066915	0.045319	0.041995	0.038685	0.084772	0.077836	0.071040	0.064803	0.059575	0.055389	0.095359	0.087321	0.082026
26.0	0.038681	0.036251	0.034157	0.091833	0.083532	0.075368	0.091012	0.083269	0.079168	0.054120	0.050653	0.046820	0.083135	0.071141	0.067450	0.045478	0.041856	0.038693	0.084745	0.078088	0.071182	0.065336	0.059447	0.055565	0.095509	0.087877	0.081646
26.2	0.038590	0.036555	0.033800	0.091986	0.083706	0.075797	0.090882	0.083619	0.079057	0.054627	0.051005	0.047217	0.083581	0.070950	0.067875	0.045783	0.042256	0.038860	0.085103	0.078505	0.071469	0.065645	0.059579	0.056241	0.095657	0.088279	0.081660
26.4	0.038716	0.036711	0.033831	0.091822	0.083790	0.076045	0.090930	0.083948	0.079043	0.055096	0.051130	0.047499	0.083786	0.071109	0.068139	0.045929	0.042417	0.038821	0.085550	0.078801	0.071408	0.065902	0.059672	0.056490	0.096231	0.088369	0.081655
26.6	0.038597	0.037170	0.033656	0.091994	0.083818	0.076348	0.090988	0.084081	0.079199	0.055461	0.051301	0.047724	0.084082	0.071251	0.068277	0.046005	0.042722	0.038800	0.085825	0.079318	0.071815	0.066287	0.060113	0.056946	0.096206	0.088589	0.081283
26.8	0.038454	0.037434	0.033414	0.092325	0.083666	0.076750	0.090861	0.084267	0.079442	0.056017	0.051311	0.047805	0.084344	0.071399	0.068256	0.046236	0.042776	0.038923	0.085821	0.079488	0.071440	0.066711	0.060288	0.057021	0.096822	0.088711	0.081202
27.0	0.038638	0.037404	0.033071	0.092097	0.083935	0.077017	0.090858	0.084528	0.079469	0.056232	0.051471	0.047783	0.084472	0.070920	0.068426	0.046241	0.042781	0.038871	0.086157	0.079756	0.071521	0.066951	0.060666	0.057449	0.097516	0.089088	0.081218
27.2	0.038742	0.037247	0.033162	0.092374	0.084261	0.077269	0.090587	0.084819	0.079380	0.056392	0.051826	0.047750	0.084691	0.070987	0.068499	0.046198	0.042739	0.038879	0.086089	0.079817	0.071876	0.067271	0.060989	0.057868	0.097965	0.089056	0.081269
27.4	0.038189	0.037345	0.033530	0.092822	0.084679	0.077461	0.090636	0.085027	0.079573	0.056318	0.052105	0.047696	0.085048	0.070994	0.068257	0.046297	0.043039	0.039094	0.086024	0.079950	0.071953	0.067641	0.061320	0.058304	0.098320	0.089115	0.081581
27.6	0.038234	0.037187	0.033720	0.093061	0.084908	0.077792	0.090854	0.085521	0.079444	0.056428	0.052249	0.047281	0.085201	0.070909	0.068795	0.046527	0.043346	0.039172	0.086350	0.079940	0.071983	0.068023	0.061535	0.058330	0.098350	0.089420	0.081563
27.8	0.038536	0.036905	0.034228	0.093403	0.085168	0.078081	0.090917	0.085455	0.079698	0.056403	0.052115	0.047196	0.085276	0.071147	0.068873	0.046797	0.043571	0.039445	0.086446	0.079604	0.072019	0.068468	0.062363	0.058290	0.098526	0.089978	0.081674
28.0	0.039255	0.037006	0.034270	0.093933	0.085193	0.078006	0.091430	0.085693	0.079670	0.056600	0.052293	0.046823	0.085483	0.071346	0.068985	0.047095	0.043823	0.039763	0.086731	0.079734	0.072076	0.068928	0.062727	0.058398	0.098408	0.090047	0.081812
28.2	0.039416	0.036806	0.034336	0.094396	0.085725	0.078172	0.091715	0.085872	0.079608	0.056558	0.052021	0.046693	0.085679	0.071709	0.069106	0.047386	0.043938	0.039897	0.087049	0.079687	0.071957	0.069164	0.063014	0.058327	0.098479	0.090212	0.081890
28.4	0.039932	0.036664	0.034660	0.094672	0.085988	0.078360	0.092225	0.085850	0.079836	0.056382	0.052184	0.047096	0.086060	0.071937	0.069042	0.047487	0.043789	0.039833	0.087141	0.079906	0.072018	0.069712	0.062811	0.058639	0.098474	0.089925	0.082200
28.6	0.040079	0.037093	0.035375	0.095054	0.085976	0.078597	0.092702	0.085884	0.080647	0.056334	0.052498	0.047268	0.086140	0.072288	0.068827	0.047895	0.044025	0.039641	0.087409	0.080026	0.072178	0.070078	0.063032	0.059124	0.098175	0.090099	0.082292
28.8	0.040433	0.036712	0.035588	0.095295	0.086220	0.078714	0.093140	0.086629	0.081674	0.056486	0.052715	0.047644	0.086453	0.072496	0.068710	0.048487	0.044308	0.040076	0.087445	0.079957	0.072227	0.070648	0.063282	0.059426	0.098248	0.090561	0.082664
29.0	0.040824	0.037029	0.036124	0.095688	0.086608	0.078861	0.093258	0.086931	0.082176	0.056601	0.052980	0.047811	0.086595	0.072870	0.069002	0.048525	0.044432	0.040241	0.087455	0.079730	0.072679	0.070702	0.063390	0.059871	0.098481	0.090483	0.082901
29.2	0.040628	0.037123	0.036225	0.095987	0.086940	0.078805	0.093492	0.087005	0.082627	0.056381	0.053288	0.048110	0.086752	0.073360	0.069258	0.048672	0.044648	0.040527	0.087682	0.079828	0.072705	0.071074	0.063357	0.060256	0.098846	0.090895	0.083066
29.4	0.040795	0.037042	0.036414	0.096458	0.087080	0.078886	0.093563	0.086960	0.082730	0.056455	0.053432	0.048390	0.087042	0.073565	0.069380	0.048690	0.044740	0.040864	0.087579	0.079909	0.073141	0.071524	0.063343	0.060607	0.099270	0.091210	0.083935
29.6	0.040699	0.037039	0.036603	0.096625	0.087380	0.079193	0.093615	0.086791	0.082962	0.056674	0.053616	0.048725	0.087229	0.073782	0.069502	0.048584	0.044780	0.041225	0.087584	0.080018	0.073892	0.072043	0.063608	0.061266	0.099280	0.091696	0.084323
29.8	0.040736	0.036975	0.036985	0.097023	0.087641	0.079402	0.093923	0.086641	0.082840	0.057029	0.053656	0.049089	0.087424	0.074173	0.069835	0.048659	0.045027	0.041366	0.087705	0.080341	0.074394	0.072134	0.063836	0.061489	0.099349	0.091910	0.084538
30.0	0.040515	0.037509	0.036833	0.097290	0.088072	0.079406	0.094164	0.086622	0.082918	0.057199	0.053620	0.049280	0.087254	0.074305	0.070084	0.048911	0.044863	0.041305	0.087552	0.080664	0.074614	0.071816	0.064229	0.061525	0.099518	0.091874	0.084420
30.2	0.040870	0.037822	0.036250	0.097309	0.088240	0.079747	0.094349	0.086634	0.083014	0.057432	0.053413	0.049434	0.087269	0.074707	0.070199	0.048880	0.045263	0.041476	0.087957	0.080761	0.074774	0.072069	0.064414	0.062477	0.099847	0.092253	0.084742
30.4	0.041153	0.038073	0.035927	0.097359	0.088564	0.079834	0.094256	0.086578	0.082891	0.057575	0.053218	0.049584	0.087463	0.074928	0.070173	0.048903	0.045178	0.041482	0.087980	0.081130	0.075171	0.072267	0.064943	0.062828	0.100649	0.092668	0.084940
30.6	0.041362	0.038945	0.035541	0.097899	0.088632	0.079970	0.094420	0.086262	0.082903	0.058023	0.053318	0.049591	0.087521	0.074987	0.069966	0.048865	0.045221	0.041339	0.088433	0.081625	0.075272	0.072522	0.065668	0.063125	0.101124	0.092657	0.085173
30.8	0.041481	0.038860	0.035224	0.098135	0.088867	0.080470	0.094591	0.086339	0.082526	0.058469	0.053236	0.049592	0.087767	0.075096	0.070066	0.049207	0.045243	0.041509	0.088363	0.082189	0.075187	0.072870	0.065920	0.063084	0.101700	0.092694	0.085498
31.0	0.041712	0.038645	0.035038	0.098263	0.089240	0.080686	0.094900	0.086596	0.082434	0.058528	0.053364	0.049403	0.087699	0.075377	0.070197	0.049019	0.045643	0.041222	0.088471	0.082569	0.075392	0.072890	0.066699	0.063129	0.101692	0.092662	0.085528
31.2	0.041340	0.039031	0.035357	0.098614	0.089395	0.080776	0.094933	0.086954	0.082267	0.058682	0.053504	0.049402	0.087989	0.075711	0.070551	0.048811	0.045692	0.041412	0.088538	0.083007	0.075632	0.073021	0.067023	0.063404	0.101874	0.092495	0.086096
31.4	0.041342	0.039423	0.035515	0.098908	0.089711	0.080776	0.095345	0.087093	0.082651	0.058784	0.053475	0.049455	0.088129	0.075549	0.070792	0.049322	0.045832	0.041349	0.088667	0.083170	0.075598	0.073199	0.067631	0.063329	0.102451	0.092705	0.086361
31.6	0.041347	0.039495	0.035617	0.098865	0.090056	0.081104	0.095241	0.087222	0.082586	0.059088	0.053489	0.049423	0.088270	0.075750	0.071231	0.049459	0.045933	0.041416	0.089060	0.083040	0.075600	0.073219	0.067888	0.063355	0.102806	0.092991	0.086349
31.8	0.041602	0.039687	0.035238	0.099067	0.090089	0.081103	0.095689	0.087240	0.082736	0.059053	0.053619	0.049249	0.088275	0.075802	0.071168	0.049566	0.046094	0.041422	0.089455	0.083100	0.075598	0.073566	0.068346	0.063233	0.103143	0.093191	0.086705
32.0	0.041736	0.040015	0.035323	0.099373	0.090172	0.081200	0.095952	0.087367	0.082590	0.059439	0.053855	0.048998	0.088472	0.075773	0.071582	0.049546	0.046026	0.041424	0.089861	0.083658	0.075737	0.074346	0.068365	0.063441	0.103007	0.093072	0.086905
32.2	0.041644	0.039885	0.035769	0.099639	0.090752	0.081425	0.096064	0.087904	0.082869	0.059198	0.053814	0.049109	0.088585	0.075859	0.071479	0.049856	0.045811	0.041304	0.089964	0.083566	0.075772	0.074432	0.068584	0.063515	0.103236	0.093264	0.087005
32.4	0.041870	0.040327	0.036125	0.099851	0.090574	0.081590	0.096189	0.088428	0.083240	0.059391	0.054153	0.049319	0.088784	0.076013	0.071415	0.049851	0.045665	0.041234	0.090321	0.083527	0.075770	0.074810	0.068440	0.063773	0.103645	0.093268	0.087049
32.6	0.041960	0.041051	0.036743	0.099999	0.090449	0.081833	0.096117	0.088792	0.083584	0.059647	0.054391	0.049418	0.088982	0.076047	0.071409	0.049950	0.045972	0.041372	0.090487	0.083605	0.075911	0.075013	0.068662	0.064301	0.103772	0.094040	0.087432
32.8	0.042048	0.040975	0.036976	0.100152	0.090596	0.081852	0.095981	0.089522	0.083616	0.059807	0.054777	0.049620	0.089058	0.076139	0.071606	0.050125	0.046355	0.041837	0.090749	0.083767	0.076014	0.075594	0.068524	0.064688	0.104074	0.094630	0.087570
33.0	0.042116	0.041508	0.037564	0.100308	0.090647	0.081947	0.096053	0.089449	0.083882	0.059729	0.054875	0.049916	0.089224	0.076290	0.071754	0.050434	0.046338	0.041933	0.091161	0.083554	0.076279	0.075734	0.068404	0.064892	0.104986	0.094584	0.087975
33.2	0.042111	0.041592	0.037855	0.100181	0.090700	0.082022	0.096266	0.089591	0.084307	0.059803	0.055028	0.050223	0.089415	0.076420	0.071784	0.050597	0.046543	0.042366	0.091467	0.083570	0.076417	0.076286	0.068432	0.064984	0.105195	0.095044	0.088341
33.4	0.042147	0.041796	0.038435	0.100328	0.090853	0.082395	0.095998	0.089801	0.084236	0.060134	0.055354	0.050740	0.089583	0.076357	0.071792	0.050828	0.046542	0.042414	0.091700	0.083862	0.076813	0.076411	0.068821	0.065358	0.105082	0.095413	0.088906
33.6	0.042400	0.041946	0.038524	0.100423	0.091367	0.082534	0.096418	0.090092	0.084250	0.060265	0.055674	0.050984	0.089757	0.076506	0.072111	0.051002	0.046500	0.042775	0.091692	0.083962	0.077026	0.076374	0.069170	0.065636	0.105235	0.095620	0.088904
33.8	0.042569	0.042037	0.038961	0.100708	0.091772	0.082743	0.096644	0.090539	0.084596	0.060390	0.055766	0.051295	0.090038	0.076669	0.072459	0.051343	0.046422	0.042697	0.092150	0.084030	0.077006	0.076517	0.069069	0.065489	0.105331	0.096169	0.089054
34.0	0.043071	0.042124	0.038776	0.100880	0.092082	0.082865	0.096684	0.091075	0.084799	0.060309	0.056071	0.051538	0.090209	0.076876	0.072376	0.051600	0.046260	0.042785	0.092040	0.084484	0.077223	0.076724	0.069365	0.065957	0.105188	0.096469	0.089085
34.2	0.043446	0.042358	0.038644	0.101201	0.092162	0.083288	0.096558	0.091083	0.084999	0.060454	0.056198	0.051825	0.090605	0.077039	0.072464	0.051809	0.046350	0.043054	0.092327	0.084763	0.077864	0.077362	0.069416	0.066476	0.105348	0.096999	0.089041
34.4	0.043823	0.042415	0.038627	0.101593	0.092602	0.083333	0.096495	0.091271	0.085085	0.060664	0.056563	0.052045	0.090940	0.076891	0.072485	0.052054	0.046516	0.043303	0.092283	0.084916	0.078027	0.077593	0.069670	0.066495	0.105404	0.097162	0.088887
34.6	0.043674	0.042396	0.038459	0.102103	0.092758	0.083781	0.096624	0.091162	0.085393	0.061069	0.056726	0.052154	0.090975	0.077182	0.072538	0.052028	0.046615	0.043407	0.092456	0.085391	0.077833	0.078051	0.069830	0.066573	0.105476	0.096908	0.088820
34.8	0.043796	0.041694	0.038676	0.102406	0.093111	0.084383	0.096695	0.091334	0.085435	0.061193	0.056646	0.052390	0.091418	0.077509	0.072763	0.052311	0.046724	0.043776	0.092115	0.085232	0.077841	0.078296	0.069895	0.066729	0.105433	0.097025	0.089072
35.0	0.043946	0.041603	0.038432	0.102897	0.093100	0.084417	0.096743	0.091559	0.085967	0.061297	0.056776	0.052618	0.091477	0.077871	0.072940	0.051992	0.046914	0.043668	0.092475	0.084903	0.077993	0.078324	0.070257	0.066853	0.105450	0.096988	0.089178
35.2	0.043803	0.041264	0.038921	0.103210	0.093256	0.084529	0.096842	0.091595	0.085819	0.061359	0.056834	0.052694	0.091937	0.077778	0.073169	0.052234	0.046945	0.043936	0.092740	0.084745	0.078180	0.078541	0.070540	0.067123	0.105630	0.097386	0.089256
35.4	0.044285	0.041113	0.038778	0.103507	0.093628	0.084987	0.097246	0.091477	0.085765	0.061619	0.056905	0.052900	0.092423	0.077699	0.073121	0.052609	0.047370	0.044112	0.092914	0.084855	0.078378	0.078890	0.070944	0.067088	0.106176	0.098077	0.089329
35.6	0.044056	0.041094	0.038845	0.103768	0.093860	0.085190	0.097334	0.091248	0.085551	0.061719	0.057226	0.052723	0.092520	0.077793	0.073313	0.052587	0.047464	0.044285	0.093293	0.084953	0.078004	0.079361	0.071333	0.067555	0.106482	0.098459	0.089270
35.8	0.044544	0.041188	0.038691	0.104167	0.093737	0.085254	0.097801	0.091482	0.085541	0.061613	0.057792	0.052586	0.092689	0.077772	0.073716	0.052598	0.047525	0.044118	0.093344	0.085217	0.077938	0.079650	0.071765	0.067346	0.106461	0.098704	0.089426
36.0	0.044544	0.041119	0.039080	0.104419	0.093939	0.085440	0.098175	0.091364	0.085524	0.061769	0.057974	0.052254	0.092946	0.077973	0.073795	0.052495	0.047570	0.044103	0.093722	0.085490	0.077880	0.080117	0.072231	0.067558	0.106791	0.098632	0.089650
36.2	0.044692	0.041081	0.039252	0.104583	0.094034	0.085424	0.098266	0.091711	0.085797	0.061556	0.057950	0.052253	0.092862	0.078193	0.073804	0.052408	0.047615	0.043862	0.093972	0.085446	0.077774	0.080107	0.072689	0.067404	0.107216	0.098879	0.089870
36.4	0.044809	0.041161	0.039312	0.104730	0.094076	0.085565	0.098142	0.091883	0.085582	0.061555	0.057907	0.052163	0.093082	0.078490	0.074062	0.052429	0.047833	0.044209	0.094368	0.085558	0.077587	0.080462	0.072859	0.067448	0.107585	0.099234	0.090036
36.6	0.044894	0.041031	0.039201	0.104984	0.094303	0.085518	0.098597	0.091787	0.085649	0.061495	0.057933	0.052143	0.093317	0.078643	0.074159	0.052566	0.047925	0.044311	0.094461	0.085726	0.077471	0.080785	0.073082	0.067987	0.108102	0.099508	0.090639
36.8	0.045186	0.041160	0.039191	0.105013	0.094656	0.085560	0.099193	0.091935	0.085830	0.061678	0.057786	0.052208	0.092810	0.078827	0.074551	0.052668	0.048234	0.044337	0.094981	0.085880	0.077436	0.080902	0.073207	0.068035	0.108606	0.099758	0.090735
37.0	0.045357	0.041640	0.039043	0.104950	0.094677	0.085909	0.099677	0.091854	0.086403	0.061716	0.057486	0.052751	0.092980	0.078930	0.074629	0.052902	0.048034	0.044315	0.095389	0.085997	0.077726	0.080785	0.073346	0.068477	0.108982	0.100132	0.090911
37.2	0.045479	0.041771	0.038946	0.105048	0.095027	0.085942	0.100165	0.092008	0.086471	0.062106	0.057447	0.053047	0.093194	0.079231	0.074821	0.053155	0.047961	0.044491	0.095576	0.086179	0.077741	0.081489	0.074191	0.068437	0.108717	0.100213	0.090723
37.4	0.045329	0.042004	0.039221	0.105182	0.095272	0.086120	0.100558	0.092709	0.086422	0.062248	0.057428	0.053355	0.093324	0.079404	0.075229	0.053316	0.048055	0.044406	0.095784	0.086056	0.077917	0.081418	0.074423	0.068799	0.108567	0.100290	0.090825
37.6	0.045523	0.042330	0.039266	0.105273	0.095487	0.086253	0.101081	0.093242	0.086541	0.062367	0.057411	0.053105	0.093558	0.079518	0.075614	0.053612	0.048282	0.044780	0.095840	0.086181	0.077966	0.081491	0.074772	0.068885	0.108854	0.100462	0.090743
37.8	0.045280	0.042531	0.039485	0.105376	0.095604	0.086723	0.101279	0.093459	0.087060	0.062450	0.057477	0.053313	0.093655	0.079790	0.075928	0.053929	0.048408	0.044494	0.095992	0.086111	0.078378	0.081862	0.074848	0.069011	0.108794	0.100650	0.091142
38.0	0.045342	0.042398	0.039256	0.105716	0.095860	0.087219	0.101185	0.093606	0.087192	0.062760	0.057677	0.053713	0.093599	0.079985	0.075812	0.053807	0.048449	0.044628	0.095657	0.086230	0.079042	0.082066	0.075167	0.069357	0.108901	0.100303	0.091421
38.2	0.045189	0.042914	0.039380	0.106105	0.095990	0.087185	0.101098	0.093852	0.087611	0.063218	0.057709	0.053817	0.093436	0.080129	0.075928	0.053840	0.048403	0.044596	0.095589	0.086045	0.079581	0.082126	0.075397	0.069425	0.109205	0.100328	0.091674
38.4	0.045301	0.042914	0.039341	0.106504	0.096117	0.087351	0.101130	0.094289	0.087858	0.063321	0.057856	0.053903	0.093274	0.080011	0.075968	0.053777	0.048638	0.044741	0.095363	0.085843	0.079642	0.082163	0.075671	0.069599	0.109137	0.100066	0.091678
38.6	0.044845	0.042698	0.039717	0.106545	0.096123	0.087846	0.101057	0.094290	0.088161	0.063520	0.057673	0.054303	0.093412	0.080512	0.075937	0.053763	0.048762	0.044851	0.095210	0.085946	0.080311	0.082424	0.075669	0.069894	0.109395	0.100043	0.092092
38.8	0.045079	0.042671	0.039850	0.106612	0.096025	0.088036	0.101135	0.094521	0.088089	0.063752	0.057690	0.054304	0.093512	0.080804	0.075918	0.053804	0.048997	0.045111	0.095204	0.085569	0.080710	0.082835	0.075933	0.070437	0.109592	0.100219	0.092661
39.0	0.045097	0.042567	0.039664	0.107061	0.095972	0.087963	0.101307	0.094689	0.088291	0.063779	0.057943	0.054095	0.093684	0.080778	0.075878	0.053770	0.049213	0.045235	0.095511	0.085615	0.080943	0.083218	0.075675	0.070899	0.109793	0.099972	0.092680
39.2	0.045138	0.042539	0.040077	0.107157	0.096393	0.088199	0.101480	0.094852	0.088040	0.063979	0.057963	0.053954	0.093984	0.080741	0.075799	0.053855	0.049311	0.045305	0.095475	0.086053	0.081295	0.083876	0.075674	0.071510	0.110105	0.099981	0.092663
39.4	0.045667	0.042678	0.040264	0.107304	0.096354	0.088511	0.101683	0.094819	0.088045	0.064312	0.058316	0.054142	0.094212	0.080759	0.075843	0.054087	0.049699	0.045483	0.095534	0.086744	0.081193	0.084535	0.075862	0.071751	0.110728	0.100209	0.093203
39.6	0.045966	0.042580	0.040915	0.107356	0.096356	0.088442	0.102014	0.094907	0.088348	0.064270	0.058720	0.054206	0.094156	0.080905	0.075979	0.054119	0.049613	0.045553	0.095828	0.086573	0.080881	0.085042	0.076447	0.072010	0.111038	0.099957	0.093555
39.8	0.046332	0.042447	0.041531	0.107422	0.096683	0.088700	0.102096	0.095356	0.088496	0.064324	0.059027	0.054457	0.094443	0.081494	0.076081	0.054198	0.049808	0.045305	0.095984	0.086787	0.081049	0.085112	0.076705	0.071941	0.111608	0.100077	0.093813
40.0	0.046655	0.042170	0.042064	0.107458	0.096947	0.088527	0.102305	0.095392	0.088716	0.064438	0.059190	0.054359	0.094651	0.081556	0.076009	0.054308	0.049857	0.045305	0.095891	0.086944	0.081123	0.085435	0.077258	0.071926	0.111936	0.099891	0.094151
40.2	0.047238	0.042276	0.042344	0.107581	0.097143	0.088694	0.102285	0.095461	0.089119	0.064513	0.059309	0.054359	0.094631	0.081576	0.076397	0.054541	0.049796	0.045261	0.095855	0.087265	0.081064	0.085825	0.077442	0.072230	0.112249	0.100333	0.094409
40.4	0.047804	0.042232	0.042122	0.107719	0.097590	0.088859	0.102570	0.095303	0.089453	0.064531	0.059475	0.054434	0.095136	0.081815	0.076660	0.054935	0.049740	0.045508	0.096249	0.087214	0.080789	0.086172	0.077758	0.072336	0.112635	0.100890	0.094458
40.6	0.048202	0.042491	0.041997	0.108034	0.097987	0.088760	0.102827	0.095241	0.089565	0.064428	0.059633	0.054684	0.095184	0.082166	0.076807	0.055178	0.049729	0.045587	0.096484	0.087362	0.080989	0.086402	0.077898	0.072590	0.112997	0.101169	0.094239
40.8	0.048491	0.043186	0.042147	0.108236	0.098249	0.089086	0.102865	0.095318	0.089927	0.064463	0.059663	0.054842	0.095297	0.082037	0.077034	0.055203	0.049828	0.045723	0.096970	0.087384	0.081118	0.086461	0.078460	0.073033	0.112914	0.101485	0.093913
41.0	0.048690	0.043522	0.042152	0.108645	0.098586	0.089174	0.102778	0.095503	0.090235	0.064565	0.059649	0.055167	0.095950	0.082130	0.077104	0.055501	0.049715	0.045871	0.097347	0.087713	0.081700	0.086418	0.078591	0.073447	0.112806	0.101943	0.093890
41.2	0.048430	0.043589	0.042312	0.108826	0.098751	0.089112	0.103141	0.095728	0.090534	0.064890	0.059562	0.055082	0.096205	0.082259	0.077091	0.055891	0.049671	0.046260	0.097696	0.087829	0.081814	0.086704	0.079127	0.073485	0.112752	0.102266	0.093922
41.4	0.047962	0.043923	0.042474	0.109048	0.098714	0.089425	0.103436	0.095748	0.090462	0.064702	0.059713	0.055083	0.096362	0.082097	0.077566	0.055750	0.049973	0.046397	0.097821	0.088010	0.082234	0.086427	0.079336	0.073595	0.113138	0.102420	0.094113
41.6	0.048156	0.043760	0.042508	0.109269	0.098706	0.089699	0.103671	0.095710	0.090451	0.064680	0.060205	0.055143	0.096612	0.082107	0.077792	0.056070	0.050180	0.046727	0.097952	0.088464	0.082580	0.086377	0.079930	0.073594	0.113486	0.102744	0.094324
41.8	0.047565	0.043595	0.042217	0.109766	0.098992	0.089970	0.103648	0.095705	0.090880	0.064743	0.060389	0.055532	0.096747	0.082185	0.077865	0.056236	0.050306	0.046529	0.098330	0.088114	0.083069	0.086523	0.080110	0.073566	0.113424	0.103036	0.094604
42.0	0.047652	0.043449	0.042147	0.110260	0.099119	0.089889	0.103705	0.095961	0.090634	0.065015	0.060242	0.055699	0.096695	0.082113	0.077613	0.056026	0.050513	0.046699	0.098802	0.088351	0.083410	0.086661	0.080336	0.073801	0.113654	0.103376	0.094833
42.2	0.047175	0.043950	0.042341	0.110545	0.099221	0.089853	0.103809	0.096201	0.090507	0.064845	0.060413	0.055459	0.096757	0.082133	0.077601	0.055977	0.050720	0.046857	0.099149	0.088524	0.083759	0.086842	0.080610	0.073906	0.113501	0.103708	0.094882
42.4	0.046747	0.044298	0.042322	0.110738	0.099076	0.090205	0.103916	0.096571	0.090431	0.064711	0.060556	0.055473	0.096609	0.082162	0.077840	0.055923	0.050943	0.047348	0.099211	0.088863	0.084201	0.086797	0.080492	0.074021	0.113603	0.103663	0.094917
42.6	0.046385	0.044330	0.042427	0.110786	0.099170	0.090533	0.103979	0.096498	0.090640	0.064895	0.060528	0.055666	0.096858	0.082447	0.077969	0.056261	0.051070	0.047636	0.099501	0.089147	0.084526	0.086758	0.080501	0.074635	0.113740	0.103500	0.095472
42.8	0.046736	0.044578	0.042264	0.111051	0.099211	0.090705	0.104174	0.097058	0.090455	0.065125	0.060782	0.055551	0.096903	0.082384	0.078250	0.056184	0.051262	0.047670	0.099573	0.089530	0.084385	0.087150	0.080439	0.075334	0.113699	0.103430	0.095767
43.0	0.046728	0.044489	0.042087	0.111116	0.099374	0.090742	0.104535	0.097247	0.090397	0.064884	0.060995	0.055497	0.097015	0.082208	0.078719	0.056043	0.051369	0.047819	0.099819	0.089887	0.084743	0.087263	0.080087	0.075621	0.114235	0.103199	0.095592
43.2	0.046702	0.044630	0.042623	0.111079	0.099487	0.090979	0.104799	0.097488	0.090028	0.065413	0.061173	0.055987	0.097053	0.082295	0.079082	0.056055	0.051680	0.047580	0.100274	0.090482	0.084780	0.087523	0.080331	0.075547	0.114570	0.103391	0.095706
43.4	0.046902	0.044592	0.042950	0.111150	0.099587	0.091515	0.104968	0.097552	0.090182	0.065583	0.061413	0.056225	0.097131	0.082723	0.079098	0.056142	0.052039	0.047641	0.100547	0.090827	0.084612	0.087569	0.080545	0.075463	0.114783	0.103611	0.096280
43.6	0.046944	0.045108	0.043130	0.111130	0.099555	0.091732	0.104919	0.097746	0.090322	0.065765	0.061563	0.056347	0.097065	0.082974	0.079273	0.056299	0.052056	0.047448	0.100657	0.090879	0.084760	0.087651	0.080796	0.075325	0.115179	0.103467	0.096290
43.8	0.047236	0.045374	0.043288	0.111091	0.100073	0.091961	0.104967	0.097866	0.090291	0.066071	0.061558	0.056341	0.097140	0.083265	0.079496	0.056470	0.051989	0.047392	0.100587	0.091503	0.084950	0.087812	0.080474	0.075282	0.115449	0.103331	0.096496
44.0	0.047855	0.045419	0.043206	0.111325	0.100316	0.092075	0.105212	0.097797	0.090281	0.066436	0.061697	0.056203	0.097009	0.083033	0.079949	0.056780	0.052018	0.047367	0.100332	0.091869	0.085034	0.088067	0.080793	0.075334	0.115455	0.103689	0.096835
44.2	0.048257	0.045699	0.043054	0.111352	0.100561	0.092535	0.105274	0.097738	0.090513	0.066641	0.062018	0.056391	0.097215	0.083242	0.080278	0.057122	0.052041	0.047441	0.100575	0.092278	0.084785	0.088640	0.080712	0.075667	0.115694	0.104117	0.096932
44.4	0.048435	0.045812	0.042894	0.111541	0.100625	0.092806	0.105055	0.097620	0.090903	0.067059	0.061993	0.056485	0.097592	0.083631	0.080238	0.057375	0.052130	0.047597	0.100751	0.092571	0.084947	0.088997	0.081216	0.075900	0.115648	0.104627	0.097060
44.6	0.048424	0.046044	0.042991	0.111809	0.101159	0.093173	0.104881	0.097870	0.091095	0.067116	0.062047	0.056650	0.097736	0.083760	0.080362	0.057474	0.052034	0.047716	0.101033	0.092947	0.085474	0.089451	0.081484	0.076285	0.115413	0.104916	0.096911
44.8	0.048495	0.046378	0.042753	0.111907	0.101395	0.093096	0.104830	0.097855	0.091686	0.067444	0.062107	0.056557	0.098161	0.083674	0.080300	0.057589	0.052005	0.047778	0.101108	0.093266	0.085198	0.089679	0.081933	0.077031	0.115308	0.105422	0.097315
45.0	0.048542	0.046493	0.043101	0.112184	0.101555	0.093172	0.104864	0.097863	0.092216	0.067917	0.061956	0.056536	0.098395	0.084027	0.080313	0.057655	0.052065	0.047893	0.101347	0.093883	0.085505	0.089988	0.082482	0.076985	0.115557	0.105776	0.097592
45.2	0.048409	0.046372	0.042933	0.112138	0.101713	0.093202	0.105116	0.097690	0.092886	0.068099	0.061955	0.056762	0.098454	0.084098	0.080382	0.057718	0.051973	0.048198	0.101076	0.094139	0.085638	0.090583	0.083118	0.077373	0.115743	0.106283	0.097839
45.4	0.048624	0.046382	0.042795	0.112329	0.101918	0.093279	0.105654	0.097571	0.092893	0.067887	0.062216	0.056839	0.098666	0.084098	0.080627	0.057569	0.052160	0.048341	0.101092	0.093953	0.086070	0.091015	0.083509	0.077753	0.116254	0.106156	0.098048
45.6	0.048858	0.046024	0.042728	0.112304	0.102218	0.093420	0.105736	0.098114	0.093271	0.068069	0.062167	0.057292	0.098818	0.083932	0.080265	0.057786	0.052046	0.048673	0.101255	0.093648	0.086090	0.091139	0.083866	0.078016	0.116291	0.106397	0.098039
45.8	0.048622	0.046080	0.042422	0.112465	0.102602	0.093601	0.105707	0.098525	0.093460	0.068242	0.062095	0.057659	0.099009	0.083895	0.080161	0.057603	0.052050	0.048775	0.101762	0.093179	0.086006	0.091867	0.083604	0.078387	0.115935	0.106688	0.097719
46.0	0.048821	0.045929	0.042447	0.112708	0.102698	0.093846	0.106007	0.098752	0.093298	0.068376	0.062242	0.057875	0.098881	0.084162	0.080049	0.057573	0.052014	0.049006	0.101664	0.093383	0.085902	0.092725	0.083739	0.078637	0.116252	0.106910	0.097891
46.2	0.048511	0.046476	0.042448	0.113029	0.103121	0.094192	0.106136	0.098812	0.093585	0.068476	0.062477	0.057905	0.099135	0.084108	0.080278	0.057543	0.051665	0.049137	0.101716	0.093127	0.085879	0.093065	0.084048	0.078930	0.116680	0.106975	0.097845
46.4	0.048697	0.046874	0.042575	0.113449	0.103193	0.094287	0.106455	0.099372	0.093937	0.068535	0.062631	0.057997	0.099302	0.084416	0.080381	0.057644	0.051214	0.049460	0.101632	0.093109	0.085669	0.092961	0.084477	0.079520	0.116952	0.106876	0.098235
46.6	0.049100	0.046681	0.042532	0.113742	0.103387	0.094410	0.106897	0.099872	0.094034	0.068645	0.062817	0.058235	0.099679	0.084436	0.080714	0.057836	0.051267	0.049357	0.101605	0.093019	0.085330	0.093102	0.084667	0.079995	0.117146	0.106761	0.098420
46.8	0.049406	0.046566	0.042364	0.114046	0.103439	0.094424	0.107300	0.100440	0.093968	0.068695	0.062998	0.058484	0.099780	0.084620	0.081295	0.057674	0.051286	0.049353	0.102003	0.092847	0.085046	0.093390	0.084698	0.080092	0.117387	0.106758	0.098386
47.0	0.049359	0.046562	0.042417	0.113971	0.103307	0.094433	0.107701	0.100594	0.093879	0.068761	0.063330	0.058610	0.099910	0.084814	0.081564	0.057612	0.051364	0.049503	0.102272	0.092718	0.085207	0.093761	0.085066	0.080178	0.118344	0.106955	0.098129
47.2	0.049319	0.046724	0.042899	0.114426	0.103139	0.094445	0.107854	0.101051	0.093695	0.069234	0.063711	0.058938	0.100152	0.085141	0.081591	0.057913	0.051656	0.049519	0.102492	0.092832	0.084553	0.094003	0.085561	0.080044	0.118785	0.106959	0.098309
47.4	0.049563	0.047359	0.043025	0.114573	0.103438	0.094717	0.107947	0.101310	0.093753	0.069345	0.063790	0.059112	0.100313	0.085577	0.081413	0.058158	0.051586	0.049695	0.102509	0.092984	0.084781	0.094011	0.085854	0.080128	0.119224	0.107022	0.098714
47.6	0.049832	0.047731	0.043100	0.114753	0.103447	0.094588	0.108093	0.101432	0.093568	0.069433	0.063923	0.059175	0.100518	0.085422	0.081670	0.058777	0.051488	0.049442	0.102278	0.093259	0.084740	0.094077	0.085890	0.080216	0.119937	0.107241	0.098793
47.8	0.050269	0.047536	0.043059	0.114937	0.104007	0.094822	0.108266	0.101529	0.093432	0.069690	0.064143	0.059360	0.100731	0.085516	0.081790	0.058973	0.051697	0.049586	0.102286	0.093511	0.084927	0.094125	0.085817	0.080702	0.119998	0.107444	0.099205
48.0	0.050456	0.047773	0.043097	0.115714	0.104237	0.095099	0.108175	0.102038	0.093276	0.070001	0.064412	0.059587	0.101007	0.085649	0.082035	0.059090	0.052207	0.049533	0.102393	0.093909	0.084686	0.094276	0.086559	0.081071	0.119944	0.108270	0.099582
48.2	0.050509	0.048277	0.043301	0.116222	0.104190	0.095422	0.108367	0.102072	0.093584	0.070273	0.064792	0.059658	0.101355	0.085917	0.082092	0.058982	0.052469	0.049705	0.102878	0.094399	0.084875	0.094734	0.086726	0.081458	0.119673	0.108400	0.099904
48.4	0.050352	0.048332	0.043654	0.116440	0.104252	0.095456	0.108311	0.102035	0.093802	0.070596	0.064623	0.059439	0.101561	0.086272	0.082181	0.059050	0.052778	0.049506	0.103206	0.094832	0.084887	0.094922	0.087155	0.081540	0.119442	0.108777	0.099862
48.6	0.050118	0.048101	0.043475	0.116755	0.104778	0.095446	0.108660	0.101993	0.094247	0.070551	0.064916	0.059514	0.101618	0.086374	0.082199	0.059246	0.052984	0.049298	0.103744	0.095149	0.084694	0.095138	0.087068	0.081462	0.119161	0.108986	0.099809
48.8	0.050034	0.048179	0.043825	0.116746	0.104813	0.095143	0.108828	0.101728	0.094583	0.070613	0.064867	0.059344	0.101614	0.086388	0.082084	0.059138	0.053380	0.049322	0.103585	0.095135	0.084535	0.095125	0.087336	0.081785	0.119245	0.108805	0.100012
49.0	0.050219	0.048046	0.044569	0.116841	0.105175	0.095390	0.109131	0.101535	0.094773	0.070571	0.064866	0.059367	0.101466	0.086537	0.082037	0.059084	0.053760	0.049466	0.103755	0.095198	0.085013	0.095414	0.087659	0.081886	0.119586	0.108473	0.100052
49.2	0.050189	0.047896	0.044399	0.116793	0.105691	0.095517	0.109261	0.101705	0.094803	0.070621	0.064929	0.059208	0.101261	0.086278	0.082268	0.059116	0.054107	0.049518	0.103457	0.095232	0.085383	0.095730	0.087789	0.082258	0.119733	0.108414	0.100151
49.4	0.050299	0.047749	0.044383	0.116948	0.105824	0.095937	0.109615	0.101868	0.094820	0.070829	0.065086	0.059182	0.101341	0.086330	0.082319	0.059164	0.054499	0.049529	0.103686	0.095155	0.085656	0.095930	0.087203	0.082538	0.119683	0.108189	0.099977
49.6	0.050575	0.047674	0.044526	0.116890	0.106034	0.096330	0.109611	0.101914	0.094887	0.070603	0.065096	0.059413	0.101422	0.086189	0.082291	0.059093	0.054463	0.049745	0.103713	0.095265	0.085680	0.096009	0.087062	0.082093	0.119657	0.108296	0.099892
49.8	0.050826	0.047668	0.044540	0.117322	0.106297	0.096701	0.110023	0.101886	0.094927	0.070657	0.065234	0.059469	0.101532	0.086572	0.082548	0.058954	0.054667	0.049759	0.103834	0.095300	0.085965	0.096389	0.087133	0.082139	0.119787	0.108041	0.099753
50.0	0.050588	0.047422	0.044952	0.117469	0.106312	0.097290	0.109870	0.101712	0.095157	0.070541	0.065377	0.059331	0.101416	0.086569	0.082542	0.059145	0.054465	0.049689	0.103944	0.095544	0.086230	0.096683	0.087764	0.082108	0.120439	0.108107	0.100158
50.2	0.050799	0.047414	0.044951	0.117699	0.106690	0.097107	0.109938	0.101578	0.095198	0.070560	0.065392	0.059128	0.101592	0.086631	0.082536	0.059199	0.054466	0.049725	0.104273	0.095480	0.086292	0.096837	0.088247	0.082606	0.120941	0.108005	0.100077
50.4	0.051314	0.047010	0.045227	0.117832	0.106783	0.097219	0.110032	0.101837	0.095369	0.070354	0.065498	0.059082	0.101663	0.087093	0.082452	0.059271	0.054601	0.049885	0.104634	0.095437	0.086510	0.096823	0.088512	0.082729	0.121085	0.108095	0.100411
50.6	0.051108	0.046830	0.045544	0.117739	0.106928	0.097218	0.110098	0.102459	0.095758	0.070570	0.065610	0.059027	0.101756	0.087233	0.082756	0.059356	0.054893	0.050082	0.105251	0.095381	0.086709	0.097422	0.088881	0.082732	0.121362	0.108224	0.100392
50.8	0.051029	0.046762	0.045754	0.117958	0.107137	0.097436	0.110081	0.102782	0.096061	0.070682	0.065515	0.058950	0.101499	0.087586	0.082868	0.059465	0.054874	0.050312	0.105665	0.095171	0.086726	0.097952	0.089408	0.082803	0.122008	0.108515	0.100642
51.0	0.050884	0.046814	0.046377	0.117837	0.107177	0.097540	0.110264	0.103484	0.096125	0.070860	0.065744	0.059002	0.101570	0.087715	0.082770	0.059521	0.055016	0.050187	0.106120	0.094869	0.087263	0.098340	0.090067	0.082898	0.122570	0.108950	0.101038
51.2	0.050770	0.046905	0.046521	0.118299	0.107387	0.097595	0.110448	0.103757	0.096242	0.070790	0.065879	0.059196	0.101762	0.087887	0.082685	0.059666	0.054917	0.050478	0.106434	0.095015	0.087428	0.098642	0.090618	0.082731	0.122660	0.109674	0.101458
51.4	0.051083	0.047190	0.046497	0.118235	0.107582	0.097973	0.110588	0.103896	0.096308	0.070927	0.065951	0.059423	0.101784	0.088168	0.082514	0.059756	0.054664	0.050493	0.106839	0.095058	0.088232	0.098731	0.090747	0.082957	0.122943	0.110287	0.101730
51.6	0.051481	0.046942	0.046165	0.118520	0.107844	0.098062	0.110872	0.104154	0.096849	0.070785	0.066153	0.059589	0.102050	0.088203	0.082897	0.060155	0.054704	0.050381	0.107058	0.095304	0.088478	0.098797	0.091000	0.083522	0.122960	0.110737	0.101925
51.8	0.051748	0.047204	0.046117	0.118839	0.107998	0.098175	0.111001	0.104114	0.096604	0.070966	0.066355	0.059976	0.102264	0.088607	0.083082	0.060282	0.055024	0.050515	0.107301	0.095641	0.088600	0.099202	0.091354	0.084192	0.122720	0.111307	0.102388
52.0	0.051691	0.047810	0.046240	0.119517	0.108336	0.098284	0.111419	0.104527	0.096565	0.070891	0.066425	0.060395	0.102466	0.088705	0.083202	0.060261	0.055063	0.050791	0.107715	0.095971	0.088589	0.099372	0.091771	0.084410	0.122522	0.111830	0.102809
52.2	0.051801	0.047848	0.046368	0.119643	0.108531	0.098234	0.111915	0.104304	0.096595	0.071141	0.066570	0.060612	0.102726	0.088842	0.083283	0.060400	0.055272	0.050902	0.108160	0.096513	0.088742	0.099554	0.091726	0.084664	0.122357	0.111926	0.102846
52.4	0.051716	0.047919	0.046158	0.119503	0.108983	0.098115	0.111769	0.104385	0.096677	0.071080	0.066570	0.060803	0.103084	0.089083	0.083355	0.060609	0.055340	0.050737	0.107985	0.096765	0.088798	0.099631	0.091669	0.084910	0.122343	0.112213	0.102491
52.6	0.051813	0.048144	0.045906	0.119626	0.109289	0.098253	0.112169	0.104098	0.096872	0.071323	0.066648	0.060889	0.103198	0.089187	0.083367	0.060800	0.055579	0.050762	0.108066	0.097080	0.088978	0.099734	0.091281	0.085197	0.122303	0.112433	0.102724
52.8	0.052220	0.048623	0.045955	0.119451	0.109421	0.098259	0.112607	0.103970	0.096796	0.071283	0.066387	0.061006	0.103293	0.089250	0.083637	0.060734	0.055583	0.051019	0.107956	0.097084	0.089064	0.100096	0.091381	0.085969	0.122370	0.112334	0.102659
53.0	0.052237	0.048732	0.045986	0.119762	0.109664	0.098415	0.112782	0.103837	0.096570	0.071610	0.066316	0.061362	0.103379	0.089493	0.083614	0.061088	0.055771	0.051322	0.108189	0.097448	0.089145	0.100735	0.091500	0.086279	0.122881	0.112531	0.102728
53.2	0.052561	0.049179	0.045506	0.120036	0.109715	0.098740	0.112810	0.103842	0.096499	0.071926	0.066449	0.061614	0.103881	0.089446	0.084018	0.061346	0.055955	0.051464	0.108231	0.098153	0.088858	0.100951	0.091386	0.086625	0.122857	0.112824	0.102905
53.4	0.052793	0.049086	0.045322	0.120377	0.109635	0.098799	0.113303	0.103673	0.096766	0.071971	0.066553	0.061936	0.104323	0.089691	0.084163	0.061669	0.055842	0.051675	0.108467	0.098445	0.088913	0.100909	0.090858	0.086798	0.122589	0.112769	0.103172
53.6	0.053339	0.049045	0.045258	0.120839	0.109675	0.098828	0.113300	0.103569	0.096697	0.071644	0.066527	0.062023	0.104357	0.089700	0.084098	0.061599	0.055676	0.051841	0.108523	0.098738	0.089189	0.100787	0.091429	0.086781	0.123072	0.112763	0.103449
53.8	0.053276	0.048855	0.045280	0.121223	0.109852	0.099175	0.113570	0.103774	0.096670	0.071987	0.066678	0.062132	0.104407	0.089886	0.084258	0.061672	0.055907	0.051773	0.108622	0.098827	0.089199	0.100893	0.091646	0.087370	0.123442	0.112433	0.103254
54.0	0.053212	0.048741	0.045550	0.121028	0.110008	0.099386	0.113130	0.103924	0.096978	0.072095	0.066821	0.062174	0.104490	0.089783	0.084313	0.061866	0.055968	0.051687	0.108322	0.099061	0.089065	0.101127	0.091509	0.087704	0.123672	0.112522	0.103509
54.2	0.053751	0.048824	0.045454	0.121330	0.110272	0.099453	0.113124	0.103980	0.097073	0.072284	0.066955	0.062272	0.104604	0.089746	0.084335	0.062073	0.056075	0.051921	0.108339	0.099332	0.089211	0.101392	0.091530	0.087985	0.123870	0.112565	0.103327
54.4	0.053843	0.048906	0.045763	0.121396	0.110181	0.099708	0.112989	0.104574	0.097647	0.072206	0.066917	0.062249	0.104680	0.089756	0.084610	0.062048	0.056316	0.052186	0.108493	0.099378	0.089480	0.101366	0.091592	0.087819	0.123881	0.112847	0.103651
54.6	0.053477	0.049161	0.045873	0.121873	0.110200	0.099631	0.112880	0.105405	0.098122	0.072359	0.067237	0.062227	0.104790	0.089718	0.084800	0.061960	0.056212	0.052294	0.108191	0.099297	0.089339	0.101769	0.092206	0.088081	0.124188	0.112826	0.103789
54.8	0.053318	0.049070	0.045879	0.122087	0.110307	0.100035	0.113047	0.105954	0.098427	0.072274	0.067272	0.062198	0.104607	0.089785	0.085090	0.061885	0.055996	0.052125	0.108024	0.099164	0.089298	0.102028	0.092086	0.087830	0.124525	0.113026	0.103973
55.0	0.053315	0.048948	0.045816	0.122216	0.110103	0.100113	0.113251	0.106306	0.098733	0.072386	0.067454	0.062326	0.104864	0.089781	0.085350	0.061984	0.055953	0.052307	0.108243	0.099055	0.089653	0.101955	0.092498	0.087950	0.124677	0.113133	0.104320
55.2	0.053161	0.048980	0.045780	0.122551	0.110019	0.100591	0.113405	0.106341	0.098592	0.072596	0.067644	0.062353	0.105028	0.089677	0.085476	0.062116	0.055773	0.052729	0.108187	0.099410	0.089491	0.102517	0.092669	0.088140	0.125117	0.113358	0.104597
55.4	0.053401	0.048863	0.045724	0.122738	0.109937	0.100508	0.113277	0.106591	0.098410	0.072747	0.067744	0.062431	0.104900	0.089851	0.085624	0.062158	0.055708	0.052712	0.108439	0.099369	0.089591	0.102440	0.092905	0.088453	0.125776	0.113117	0.104529
55.6	0.053427	0.048792	0.045752	0.122793	0.110325	0.100313	0.113402	0.106819	0.098243	0.072693	0.067938	0.062742	0.105271	0.089955	0.085951	0.062439	0.055927	0.052585	0.108502	0.099505	0.089718	0.102543	0.093209	0.088623	0.125691	0.113307	0.104825
55.8	0.053614	0.049078	0.046058	0.123037	0.110617	0.100570	0.113299	0.106841	0.097576	0.072990	0.068034	0.062951	0.105452	0.090043	0.085803	0.062833	0.056073	0.052487	0.108282	0.099333	0.089530	0.102516	0.093147	0.088709	0.126073	0.113513	0.105274
56.0	0.053177	0.048991	0.045811	0.122907	0.110771	0.100869	0.113360	0.107282	0.097720	0.073118	0.068186	0.063155	0.105550	0.089973	0.085649	0.062895	0.056252	0.052461	0.108374	0.099646	0.089797	0.102639	0.093404	0.088914	0.126475	0.113688	0.105388
56.2	0.053479	0.049015	0.045937	0.122740	0.110605	0.100958	0.113319	0.107178	0.097974	0.073479	0.068231	0.062957	0.105566	0.090307	0.085643	0.063167	0.056495	0.052352	0.108297	0.099868	0.090016	0.103136	0.093622	0.089125	0.126697	0.113707	0.105245
56.4	0.053559	0.049238	0.046339	0.122731	0.110691	0.100926	0.113092	0.106983	0.098384	0.073576	0.068327	0.062911	0.105706	0.090659	0.085621	0.063224	0.056317	0.052181	0.108691	0.099913	0.090108	0.103668	0.093585	0.089362	0.127004	0.114175	0.105297
56.6	0.053502	0.049607	0.046708	0.122627	0.110600	0.100893	0.113562	0.106837	0.098393	0.073802	0.068448	0.063106	0.105950	0.090908	0.085603	0.063358	0.056433	0.052291	0.109032	0.099709	0.090238	0.104135	0.093607	0.089427	0.127081	0.114254	0.105346
56.8	0.053245	0.049866	0.046735	0.122613	0.110637	0.101080	0.114268	0.106781	0.098822	0.073836	0.068483	0.063317	0.106133	0.091260	0.085496	0.063369	0.056318	0.052526	0.109453	0.099711	0.090262	0.104861	0.094050	0.089561	0.127057	0.114693	0.105605
57.0	0.053172	0.049785	0.047283	0.122876	0.110682	0.101388	0.114553	0.106661	0.099032	0.074224	0.068408	0.063472	0.106230	0.091323	0.085264	0.063475	0.056694	0.052728	0.109821	0.099651	0.090471	0.105288	0.094466	0.089455	0.127287	0.115045	0.105419
57.2	0.053466	0.049808	0.047181	0.123011	0.110681	0.101711	0.115178	0.106556	0.099094	0.074581	0.068923	0.063668	0.106648	0.091246	0.085367	0.063409	0.056794	0.052858	0.110306	0.099573	0.090512	0.105403	0.094631	0.089792	0.126926	0.115194	0.105803
57.4	0.053328	0.049494	0.047242	0.123387	0.111005	0.101921	0.115723	0.106446	0.099225	0.074662	0.068865	0.063466	0.106657	0.091507	0.085465	0.063504	0.056851	0.052961	0.110446	0.099315	0.090565	0.105233	0.094956	0.089635	0.126538	0.115388	0.106038
57.6	0.053478	0.049701	0.047303	0.123397	0.111114	0.102446	0.115854	0.106499	0.099189	0.074949	0.068950	0.063468	0.106591	0.091616	0.085614	0.063501	0.057012	0.053040	0.110757	0.099400	0.090894	0.105578	0.095553	0.089901	0.126909	0.115920	0.105794
57.8	0.053350	0.050084	0.047693	0.123364	0.111595	0.102830	0.116427	0.106619	0.099214	0.075224	0.069169	0.063540	0.106864	0.091773	0.085966	0.063464	0.057064	0.053048	0.110852	0.099254	0.091036	0.105793	0.095499	0.090180	0.126846	0.116201	0.105636
58.0	0.053869	0.050549	0.047883	0.123181	0.111795	0.103215	0.116551	0.106854	0.099758	0.075261	0.069062	0.063629	0.107072	0.091777	0.086049	0.063466	0.057409	0.053279	0.110718	0.099059	0.091161	0.106050	0.095756	0.090552	0.126664	0.116441	0.105542
58.2	0.054445	0.050818	0.048002	0.123679	0.111827	0.103467	0.116719	0.107098	0.099925	0.075191	0.068908	0.063775	0.107373	0.091900	0.086332	0.063446	0.057363	0.053608	0.111057	0.099106	0.091363	0.106620	0.096443	0.090761	0.126736	0.116568	0.105567
58.4	0.054802	0.051182	0.048070	0.123953	0.111878	0.103427	0.116918	0.107411	0.100619	0.075293	0.069026	0.064028	0.107656	0.092193	0.086775	0.063551	0.057714	0.053747	0.110985	0.099215	0.091790	0.106666	0.096855	0.090553	0.126593	0.116506	0.105477
58.6	0.054702	0.051265	0.048447	0.124305	0.112192	0.103386	0.116839	0.107688	0.100878	0.075380	0.069081	0.064375	0.108036	0.092239	0.086859	0.063530	0.057813	0.053783	0.110928	0.099248	0.091877	0.107086	0.097347	0.090839	0.126901	0.116233	0.105725
58.8	0.054894	0.051435	0.048697	0.124153	0.112315	0.103544	0.117277	0.107762	0.100903	0.075369	0.068780	0.064304	0.108246	0.092317	0.087157	0.063580	0.058068	0.054172	0.110864	0.099504	0.092085	0.107394	0.097503	0.090773	0.127223	0.116330	0.105539
59.0	0.055248	0.051661	0.048739	0.124514	0.112604	0.103608	0.117443	0.107778	0.100859	0.075388	0.069065	0.064579	0.108623	0.092417	0.087323	0.063706	0.058251	0.054614	0.110874	0.099149	0.092341	0.107559	0.098040	0.091269	0.127512	0.116315	0.105840
59.2	0.055494	0.051811	0.049156	0.125060	0.112887	0.103606	0.117506	0.107940	0.100269	0.075365	0.069357	0.064685	0.108813	0.092476	0.087305	0.063778	0.058425	0.054570	0.111287	0.099024	0.092264	0.107747	0.098001	0.091471	0.127945	0.116176	0.106173
59.4	0.055675	0.052009	0.048995	0.125338	0.113226	0.103196	0.117190	0.108090	0.100130	0.075240	0.069404	0.065060	0.109043	0.092711	0.087514	0.063756	0.058770	0.054530	0.111094	0.098918	0.092491	0.107784	0.098382	0.091770	0.128071	0.116378	0.106031
59.6	0.055690	0.052086	0.048862	0.125631	0.113662	0.103332	0.116992	0.108504	0.099952	0.075368	0.069634	0.065225	0.109260	0.093011	0.087594	0.064035	0.058985	0.054390	0.111124	0.098889	0.092849	0.108061	0.098432	0.092195	0.128144	0.116525	0.105962
59.8	0.055953	0.051863	0.048767	0.126370	0.113706	0.103621	0.116608	0.108814	0.100081	0.075400	0.069800	0.065219	0.109111	0.093240	0.087615	0.064472	0.059183	0.054050	0.111073	0.099055	0.093062	0.108297	0.098363	0.092643	0.128943	0.116577	0.106120
60.0	0.056205	0.052034	0.048729	0.126397	0.113492	0.103685	0.116750	0.108737	0.100567	0.075475	0.070012	0.065366	0.109242	0.093453	0.087710	0.064347	0.059559	0.053912	0.111340	0.099469	0.093535	0.108841	0.098527	0.092815	0.129163	0.116910	0.106116
60.2	0.056582	0.052125	0.049411	0.126887	0.113700	0.103564	0.116805	0.108752	0.100716	0.075363	0.070059	0.065254	0.109154	0.093828	0.087784	0.064760	0.059585	0.053806	0.111417	0.099459	0.093639	0.109137	0.098530	0.092497	0.129434	0.117073	0.105996
60.4	0.056582	0.052092	0.049565	0.127321	0.113976	0.103451	0.116841	0.108842	0.100824	0.075343	0.070398	0.065389	0.109280	0.094079	0.087682	0.064655	0.059518	0.053606	0.111788	0.099728	0.093725	0.109343	0.098503	0.092922	0.129712	0.117499	0.106172
60.6	0.056489	0.052289	0.049715	0.127475	0.114131	0.103534	0.117580	0.109135	0.100716	0.075427	0.070252	0.065439	0.109555	0.094102	0.087683	0.064676	0.059566	0.053751	0.111754	0.099766	0.093922	0.109225	0.098368	0.092874	0.129764	0.117496	0.106422
60.8	0.056727	0.052041	0.049424	0.127929	0.114348	0.104023	0.118070	0.108826	0.101025	0.075496	0.070143	0.065437	0.109263	0.094267	0.087786	0.064757	0.059699	0.053784	0.111813	0.100083	0.094255	0.109418	0.098716	0.092753	0.129505	0.117678	0.106733
61.0	0.057130	0.051733	0.049256	0.128331	0.114672	0.104083	0.118378	0.108988	0.101062	0.075741	0.070147	0.065487	0.108992	0.094040	0.087691	0.064747	0.059972	0.054061	0.112088	0.100376	0.094330	0.109256	0.098945	0.092879	0.129741	0.117764	0.106779
61.2	0.057275	0.051705	0.049084	0.128643	0.115105	0.104175	0.118507	0.109125	0.100990	0.076039	0.070468	0.065648	0.109039	0.094229	0.087791	0.064815	0.059688	0.054096	0.112248	0.100630	0.094313	0.109521	0.099029	0.093295	0.130012	0.118103	0.107378
61.4	0.057192	0.051686	0.049201	0.128752	0.115551	0.104217	0.118550	0.109016	0.101363	0.076001	0.070141	0.065593	0.108819	0.094386	0.087914	0.065035	0.059664	0.054270	0.112465	0.101057	0.093777	0.109167	0.099396	0.093428	0.130360	0.118836	0.107670
61.6	0.057312	0.051605	0.049178	0.128493	0.115558	0.104322	0.118919	0.109043	0.101419	0.076197	0.070130	0.065507	0.108763	0.094367	0.087966	0.065047	0.059623	0.054394	0.112800	0.101499	0.093660	0.109682	0.099907	0.093900	0.130882	0.119062	0.108051
61.8	0.057243	0.051323	0.049099	0.128377	0.115852	0.104296	0.119305	0.109500	0.101553	0.076322	0.069907	0.065406	0.108769	0.094367	0.088066	0.064894	0.059565	0.054370	0.112617	0.101830	0.093551	0.109918	0.099939	0.094359	0.131060	0.119227	0.108305
62.0	0.057401	0.050902	0.048892	0.128172	0.115672	0.104545	0.119182	0.109707	0.101964	0.076410	0.069901	0.065557	0.108611	0.094207	0.088039	0.064951	0.059621	0.054454	0.112792	0.102305	0.093428	0.110161	0.100357	0.094752	0.131124	0.119184	0.108561
62.2	0.057605	0.050957	0.048892	0.128388	0.115869	0.104275	0.119308	0.109919	0.101972	0.076581	0.069513	0.065628	0.108627	0.094361	0.088157	0.065006	0.059366	0.054401	0.112758	0.102947	0.093701	0.110374	0.100642	0.094965	0.131248	0.118979	0.109069
62.4	0.057328	0.051081	0.049052	0.128085	0.116023	0.104374	0.119218	0.109888	0.102339	0.076889	0.069677	0.065731	0.108714	0.094255	0.088145	0.065183	0.059160	0.054399	0.113013	0.103808	0.093927	0.110366	0.100463	0.095068	0.131217	0.118741	0.109076
62.6	0.056983	0.050959	0.049297	0.128101	0.116104	0.104295	0.119364	0.110158	0.102044	0.077009	0.069603	0.065817	0.108770	0.094090	0.088094	0.065237	0.059133	0.054632	0.113100	0.103864	0.094213	0.110606	0.100885	0.095404	0.131689	0.118829	0.109211
62.8	0.057119	0.051013	0.049023	0.127938	0.116052	0.104405	0.118979	0.110229	0.101957	0.077263	0.069645	0.065959	0.108812	0.094142	0.088291	0.065543	0.059068	0.055094	0.113240	0.104016	0.094173	0.110924	0.100850	0.095478	0.132040	0.119054	0.109095
63.0	0.057199	0.051013	0.048942	0.127961	0.116472	0.104529	0.119039	0.110470	0.101858	0.077393	0.070045	0.066407	0.108943	0.094299	0.088482	0.065765	0.058973	0.055142	0.113376	0.103526	0.094186	0.111344	0.101176	0.095788	0.131961	0.119307	0.109367
63.2	0.057041	0.050659	0.049056	0.128108	0.116512	0.104648	0.118663	0.110796	0.101882	0.077649	0.070122	0.066391	0.109151	0.094326	0.088470	0.066085	0.059173	0.055234	0.113795	0.103484	0.094028	0.111636	0.101166	0.096146	0.132349	0.119523	0.109585
63.4	0.056767	0.050902	0.048803	0.128199	0.116597	0.105040	0.118406	0.111156	0.102089	0.077594	0.070239	0.066555	0.109473	0.094167	0.088967	0.066366	0.059200	0.055490	0.113811	0.103348	0.094216	0.112084	0.101685	0.096324	0.132752	0.119871	0.109462
63.6	0.056524	0.050950	0.048955	0.128507	0.116650	0.105331	0.118195	0.111650	0.102070	0.077638	0.070458	0.066469	0.109577	0.094437	0.089142	0.066779	0.059303	0.055748	0.114453	0.103344	0.094503	0.112510	0.101774	0.096344	0.133165	0.119722	0.109341
63.8	0.056381	0.050985	0.049217	0.128675	0.116635	0.105847	0.117937	0.112141	0.102216	0.077654	0.070884	0.066570	0.109870	0.094730	0.089443	0.067015	0.059702	0.055905	0.114585	0.103459	0.094728	0.112882	0.101785	0.096481	0.133268	0.119833	0.109489
64.0	0.056780	0.051202	0.049714	0.128697	0.116583	0.106000	0.117948	0.112300	0.102613	0.077858	0.071174	0.066655	0.110327	0.094861	0.089629	0.067154	0.059978	0.056088	0.114774	0.103626	0.094473	0.113003	0.101833	0.096435	0.133294	0.119968	0.109124
64.2	0.056505	0.051296	0.049870	0.129096	0.116840	0.106225	0.118100	0.112924	0.102709	0.077732	0.071290	0.066713	0.110341	0.095296	0.089698	0.067313	0.060171	0.055882	0.115015	0.103485	0.094264	0.113408	0.102098	0.096367	0.133526	0.120261	0.109127
64.4	0.056368	0.051289	0.049585	0.129357	0.116909	0.106711	0.118370	0.113356	0.102727	0.077894	0.071342	0.066857	0.110535	0.095503	0.089709	0.067065	0.060299	0.055852	0.114981	0.103592	0.094499	0.113705	0.102224	0.096922	0.133666	0.120308	0.109079
64.6	0.056703	0.051265	0.049941	0.129588	0.116862	0.106774	0.118654	0.113638	0.103012	0.077902	0.071217	0.066858	0.110716	0.095687	0.090008	0.067244	0.060659	0.056110	0.115059	0.103805	0.094306	0.113677	0.101981	0.096711	0.133702	0.120075	0.109170
64.8	0.057023	0.051590	0.049541	0.129692	0.117051	0.107143	0.118617	0.113651	0.103020	0.077877	0.071341	0.066925	0.110891	0.095966	0.090162	0.067165	0.061030	0.056391	0.115007	0.104072	0.094929	0.114019	0.102341	0.096737	0.133338	0.120251	0.108663
65.0	0.057210	0.052369	0.049671	0.130063	0.117468	0.106958	0.118775	0.113880	0.103105	0.077878	0.071595	0.066992	0.111253	0.095870	0.090189	0.066900	0.061141	0.056667	0.115213	0.104141	0.094872	0.114259	0.102723	0.096991	0.133468	0.120594	0.108924
65.2	0.057073	0.052577	0.049799	0.130229	0.117672	0.107178	0.119043	0.113689	0.103379	0.077944	0.071541	0.066976	0.111481	0.096089	0.090355	0.066896	0.061091	0.056795	0.115104	0.104247	0.094861	0.114672	0.103212	0.097434	0.133582	0.120837	0.109023
65.4	0.057236	0.052618	0.050040	0.130383	0.117868	0.107203	0.119548	0.113483	0.103751	0.078019	0.071549	0.066987	0.111506	0.096083	0.090413	0.066727	0.061313	0.056999	0.114990	0.104191	0.094568	0.114698	0.103785	0.097860	0.133697	0.121020	0.109404
65.6	0.057362	0.052878	0.049811	0.130364	0.117957	0.107215	0.119978	0.113548	0.103628	0.078300	0.071811	0.066804	0.111706	0.095995	0.090383	0.066441	0.061457	0.057052	0.114622	0.104209	0.094619	0.115205	0.104198	0.098311	0.133826	0.121143	0.109621
65.8	0.057327	0.053086	0.049914	0.130519	0.118127	0.107350	0.120250	0.113636	0.103431	0.078522	0.071918	0.066783	0.111841	0.095942	0.090702	0.066433	0.061247	0.056977	0.114242	0.104234	0.095082	0.115142	0.104402	0.098779	0.134021	0.121467	0.109520
66.0	0.057628	0.053496	0.049705	0.130856	0.118252	0.107202	0.120361	0.113235	0.103365	0.078728	0.072283	0.066758	0.111851	0.095742	0.090919	0.066421	0.060926	0.056781	0.114468	0.104398	0.095210	0.115000	0.104878	0.099069	0.134068	0.121542	0.110144
66.2	0.057715	0.053947	0.050190	0.131257	0.118731	0.107258	0.120732	0.113271	0.103497	0.078877	0.072063	0.066820	0.112246	0.095922	0.090972	0.066489	0.060854	0.056663	0.114409	0.104627	0.095573	0.115325	0.105019	0.099618	0.134193	0.121373	0.110190
66.4	0.057895	0.054036	0.050348	0.131463	0.118868	0.107393	0.120549	0.112956	0.103474	0.079104	0.072477	0.066950	0.112439	0.095797	0.090922	0.066526	0.060603	0.056495	0.114482	0.105005	0.095534	0.115368	0.104944	0.099670	0.134226	0.121442	0.110370
66.6	0.058021	0.053932	0.050175	0.131864	0.119145	0.107524	0.120795	0.112654	0.103543	0.079445	0.072639	0.066976	0.112486	0.095694	0.090836	0.066787	0.060555	0.056746	0.114627	0.105180	0.095759	0.115566	0.105604	0.099402	0.134653	0.121837	0.110586
66.8	0.058087	0.053985	0.049901	0.131784	0.119543	0.107505	0.120193	0.112412	0.103588	0.079545	0.072602	0.067297	0.112675	0.095829	0.090870	0.067048	0.060383	0.056605	0.114699	0.105628	0.095540	0.115796	0.105832	0.099195	0.134713	0.121960	0.111349
67.0	0.058413	0.053832	0.050113	0.132006	0.119858	0.107768	0.120739	0.112255	0.103903	0.079618	0.072786	0.067518	0.112896	0.095705	0.090686	0.067319	0.060154	0.056363	0.114511	0.105415	0.095634	0.116133	0.106345	0.099325	0.134875	0.122350	0.111793
67.2	0.058392	0.053907	0.050058	0.132339	0.119928	0.107970	0.120651	0.112114	0.104176	0.079784	0.073051	0.067433	0.113120	0.095728	0.090534	0.067702	0.060125	0.056554	0.114853	0.105392	0.095943	0.116618	0.106361	0.099311	0.135186	0.122747	0.112149
67.4	0.058347	0.054379	0.049946	0.132478	0.119944	0.108224	0.121157	0.111841	0.104383	0.079718	0.073221	0.067722	0.113246	0.095900	0.090855	0.067937	0.060050	0.056636	0.114762	0.105697	0.096182	0.117037	0.106752	0.099368	0.135213	0.122941	0.112301
67.6	0.058307	0.054488	0.050164	0.132540	0.120288	0.108268	0.121070	0.112074	0.104487	0.079918	0.073250	0.067875	0.113045	0.096311	0.090880	0.068203	0.060213	0.056855	0.115111	0.106080	0.096196	0.117328	0.106712	0.099534	0.135360	0.122761	0.112420
67.8	0.058387	0.054168	0.050479	0.132522	0.120432	0.108507	0.121025	0.112486	0.104751	0.080258	0.073436	0.067986	0.112970	0.096731	0.090797	0.068375	0.060445	0.056828	0.115108	0.106593	0.096099	0.118049	0.106643	0.099905	0.135576	0.122995	0.112628
68.0	0.058633	0.054218	0.050399	0.132607	0.120399	0.108433	0.121311	0.112625	0.104992	0.080195	0.073279	0.068056	0.112980	0.097213	0.090862	0.068395	0.060594	0.056551	0.115381	0.107109	0.096157	0.118137	0.106713	0.099933	0.135738	0.123091	0.112400
68.2	0.058197	0.054097	0.050534	0.132734	0.120422	0.108831	0.121525	0.112802	0.104938	0.080422	0.073296	0.068499	0.112770	0.097596	0.090856	0.068152	0.060841	0.056377	0.115737	0.107309	0.096386	0.118911	0.107000	0.099719	0.135642	0.123369	0.112668
68.4	0.057892	0.054368	0.050590	0.132806	0.120255	0.109099	0.121562	0.112744	0.104671	0.080729	0.073222	0.068623	0.112817	0.097851	0.091126	0.068046	0.061212	0.056527	0.115998	0.107975	0.096541	0.118854	0.106926	0.100248	0.135843	0.123500	0.112726
68.6	0.057915	0.054600	0.050886	0.132745	0.120230	0.108820	0.121531	0.112916	0.104564	0.081014	0.073238	0.068751	0.112726	0.098178	0.091367	0.068050	0.061445	0.057019	0.116307	0.108476	0.096662	0.119115	0.106832	0.100386	0.135459	0.123626	0.112761
68.8	0.057902	0.054836	0.051058	0.132681	0.120447	0.109138	0.121908	0.113076	0.104275	0.081220	0.073290	0.068973	0.113008	0.098273	0.091317	0.067784	0.061529	0.057403	0.116538	0.108400	0.097255	0.119355	0.106999	0.100359	0.135404	0.124061	0.112518
69.0	0.057688	0.055011	0.051397	0.133046	0.120625	0.109168	0.122251	0.113146	0.104597	0.081236	0.073423	0.069216	0.113222	0.098330	0.091652	0.067940	0.061913	0.057511	0.116933	0.108409	0.097574	0.119564	0.107444	0.100669	0.135547	0.124031	0.113130
69.2	0.057793	0.054683	0.051833	0.133321	0.121006	0.109177	0.122502	0.113469	0.104801	0.081574	0.073381	0.069253	0.113092	0.098552	0.091982	0.068102	0.062229	0.057669	0.117017	0.108216	0.097812	0.119634	0.107710	0.101144	0.135710	0.124149	0.113130
69.4	0.058139	0.054642	0.052118	0.133782	0.121281	0.109112	0.122541	0.113623	0.104872	0.081610	0.073447	0.069423	0.113223	0.098635	0.092105	0.068110	0.062248	0.057706	0.117123	0.107822	0.097441	0.119639	0.108044	0.101650	0.136051	0.124160	0.113369
69.6	0.058003	0.055263	0.052375	0.133976	0.121489	0.109277	0.122470	0.113907	0.104632	0.081676	0.073558	0.069513	0.113465	0.098635	0.092365	0.067871	0.062365	0.058078	0.117141	0.107417	0.097647	0.119523	0.108167	0.101766	0.136187	0.124652	0.113640
69.8	0.058096	0.055252	0.052663	0.134181	0.121775	0.109387	0.122962	0.114300	0.104882	0.081712	0.073555	0.069637	0.113734	0.098657	0.092586	0.067769	0.062501	0.058231	0.117371	0.107181	0.097720	0.119221	0.108661	0.102160	0.136370	0.124845	0.113731
70.0	0.058254	0.055429	0.052671	0.134358	0.122178	0.109885	0.123295	0.114396	0.105157	0.081437	0.073818	0.069707	0.113805	0.098461	0.092516	0.067845	0.062540	0.058302	0.117838	0.107098	0.097681	0.119217	0.108926	0.102267	0.136309	0.124828	0.114211
70.2	0.058443	0.055310	0.053249	0.134665	0.122597	0.110356	0.123584	0.114659	0.105382	0.081129	0.073892	0.069984	0.113985	0.098392	0.092487	0.068059	0.062693	0.058417	0.118112	0.107046	0.097698	0.119315	0.108780	0.102330	0.136598	0.124920	0.114307
70.4	0.059137	0.055180	0.052807	0.134808	0.122540	0.110436	0.123797	0.114738	0.105443	0.081028	0.074071	0.069926	0.113900	0.098166	0.092401	0.067931	0.062666	0.058554	0.118366	0.106994	0.097469	0.119243	0.108867	0.102037	0.137074	0.125124	0.114700
70.6	0.059483	0.054825	0.052584	0.134896	0.122522	0.110913	0.124425	0.114597	0.105692	0.080987	0.074130	0.070045	0.114072	0.098261	0.092470	0.067994	0.062592	0.058708	0.118605	0.107014	0.097232	0.119397	0.109303	0.101861	0.137615	0.125040	0.114995
70.8	0.060058	0.054995	0.052296	0.135005	0.122679	0.111011	0.124541	0.114743	0.105844	0.081002	0.074319	0.070332	0.114328	0.098177	0.092597	0.067986	0.062745	0.058484	0.118459	0.106971	0.097339	0.119767	0.109492	0.101889	0.137580	0.125218	0.115148
71.0	0.060352	0.055246	0.052521	0.135379	0.122697	0.111381	0.124615	0.114774	0.106365	0.081036	0.074664	0.070344	0.114489	0.097925	0.092532	0.068306	0.062753	0.058578	0.118687	0.106768	0.097198	0.120103	0.109834	0.102002	0.137859	0.125485	0.115294
71.2	0.060593	0.055336	0.052268	0.135569	0.122820	0.111540	0.124482	0.114754	0.106148	0.081050	0.074841	0.069996	0.114293	0.098267	0.092673	0.068508	0.062925	0.058742	0.118801	0.107045	0.097379	0.120383	0.109843	0.102159	0.138033	0.125515	0.115056
71.4	0.060515	0.055368	0.051835	0.135639	0.122948	0.111885	0.124649	0.114756	0.106162	0.080902	0.074829	0.069858	0.114250	0.098494	0.092909	0.068621	0.062794	0.058761	0.119031	0.107362	0.097598	0.120729	0.109905	0.102236	0.138239	0.125621	0.115348
71.6	0.060740	0.055266	0.051899	0.135949	0.123201	0.111998	0.124454	0.115209	0.106052	0.080761	0.074680	0.069742	0.114218	0.098648	0.092681	0.068800	0.063106	0.058839	0.119332	0.107667	0.097445	0.120945	0.109871	0.102427	0.138858	0.125583	0.115442
71.8	0.060499	0.054983	0.051968	0.136039	0.123181	0.112216	0.124734	0.115423	0.106418	0.080992	0.074710	0.069706	0.114383	0.098903	0.092625	0.069106	0.063310	0.058616	0.119378	0.107900	0.097372	0.121695	0.110071	0.102654	0.139414	0.125821	0.115279
72.0	0.060770	0.055237	0.051422	0.136144	0.123100	0.112302	0.124748	0.115885	0.106278	0.081228	0.074812	0.069570	0.114538	0.099169	0.092637	0.069107	0.063506	0.058491	0.119278	0.108154	0.097516	0.121683	0.110335	0.102618	0.139553	0.125783	0.115038
72.2	0.060739	0.055117	0.051564	0.136328	0.122834	0.112487	0.124749	0.115959	0.105860	0.081406	0.074958	0.069679	0.114273	0.099124	0.092546	0.069098	0.063673	0.058210	0.119152	0.108325	0.097323	0.122351	0.110629	0.103197	0.139787	0.126080	0.115347
72.4	0.060833	0.055388	0.050972	0.136202	0.122985	0.112442	0.124801	0.116332	0.105765	0.081581	0.074988	0.069631	0.114462	0.099508	0.092712	0.069286	0.063654	0.058270	0.119066	0.108563	0.097553	0.122066	0.110787	0.104051	0.140224	0.125839	0.115324
72.6	0.060938	0.055446	0.050955	0.136276	0.123005	0.112383	0.124900	0.116483	0.106168	0.081687	0.075251	0.069448	0.114714	0.099765	0.092633	0.069571	0.063715	0.058405	0.118759	0.108575	0.097808	0.122438	0.110905	0.104604	0.140001	0.125792	0.115325
72.8	0.061190	0.055040	0.050940	0.136345	0.123000	0.112527	0.124923	0.116471	0.106388	0.081763	0.075399	0.069452	0.115004	0.099875	0.092941	0.069774	0.063814	0.058213	0.118682	0.108513	0.098117	0.122841	0.110924	0.104807	0.140310	0.125922	0.115349
73.0	0.060916	0.055325	0.051057	0.136786	0.123048	0.112522	0.124936	0.116516	0.106988	0.081948	0.075499	0.069430	0.115298	0.100144	0.093181	0.070228	0.063786	0.058053	0.118509	0.108565	0.098243	0.122988	0.111255	0.105589	0.140440	0.126027	0.115676
73.2	0.060941	0.055405	0.051204	0.136996	0.123503	0.112119	0.124630	0.116517	0.107186	0.082115	0.075384	0.069482	0.115299	0.100110	0.093302	0.070337	0.063305	0.058182	0.118373	0.108258	0.098135	0.123515	0.111586	0.106280	0.140669	0.126258	0.115597
73.4	0.060861	0.055661	0.051151	0.136935	0.123715	0.112356	0.124796	0.116181	0.107552	0.081889	0.075251	0.069719	0.115585	0.100042	0.093192	0.070301	0.063246	0.058242	0.118579	0.108385	0.098093	0.123577	0.112020	0.106854	0.140794	0.126562	0.115659
73.6	0.060504	0.056342	0.051343	0.136804	0.123822	0.112676	0.125229	0.116367	0.107829	0.082171	0.075089	0.070059	0.115616	0.100065	0.093295	0.070089	0.063350	0.058775	0.118617	0.108340	0.098497	0.123507	0.112176	0.107226	0.140902	0.126698	0.115853
73.8	0.060636	0.056491	0.051259	0.136797	0.124101	0.112597	0.125771	0.116711	0.108329	0.082094	0.075088	0.070150	0.115877	0.100205	0.093142	0.070143	0.063604	0.058938	0.118626	0.108091	0.098921	0.123709	0.112441	0.107409	0.141061	0.126800	0.116040
74.0	0.060981	0.056776	0.051384	0.136971	0.124241	0.112875	0.125785	0.116577	0.107912	0.081784	0.075073	0.070367	0.115813	0.099886	0.093092	0.070200	0.063497	0.059004	0.118896	0.108136	0.099202	0.124095	0.112517	0.107363	0.141452	0.126804	0.116165
74.2	0.061102	0.057027	0.051361	0.137092	0.124346	0.112570	0.126396	0.116415	0.107932	0.081919	0.075093	0.070635	0.115845	0.099723	0.093233	0.070176	0.063455	0.059170	0.119148	0.108103	0.099267	0.124328	0.112620	0.107388	0.142047	0.126910	0.116304
74.4	0.061479	0.056786	0.051119	0.137328	0.124316	0.112613	0.127027	0.116421	0.107852	0.082248	0.075255	0.070873	0.115977	0.099737	0.093261	0.070022	0.063498	0.059170	0.119549	0.108207	0.099458	0.124606	0.113102	0.107354	0.142286	0.126788	0.116286
74.6	0.061495	0.056856	0.051497	0.137397	0.124505	0.112669	0.127177	0.116010	0.107732	0.082276	0.075451	0.071214	0.116083	0.099948	0.093556	0.070046	0.063616	0.059177	0.119673	0.108261	0.099373	0.124997	0.113539	0.107321	0.142247	0.127014	0.116301
74.8	0.061500	0.057186	0.051559	0.137636	0.125026	0.112509	0.126895	0.115931	0.108024	0.082472	0.075664	0.071257	0.116052	0.100148	0.093735	0.070080	0.063592	0.059463	0.120013	0.108519	0.099250	0.125237	0.114100	0.107457	0.142113	0.127564	0.116092
75.0	0.061072	0.057603	0.052117	0.137951	0.125387	0.112655	0.126849	0.115943	0.107756	0.082386	0.076004	0.071063	0.116148	0.100371	0.094099	0.070178	0.063840	0.059654	0.120778	0.108769	0.099404	0.124771	0.114298	0.107373	0.142053	0.127514	0.116274
75.2	0.061049	0.057525	0.052373	0.138221	0.125587	0.112743	0.126756	0.115921	0.107434	0.082500	0.076135	0.070926	0.116255	0.100647	0.094423	0.070208	0.063931	0.059766	0.121126	0.109130	0.099789	0.125018	0.114289	0.107429	0.142336	0.127752	0.116014
75.4	0.060469	0.057353	0.052455	0.138541	0.125686	0.112888	0.126672	0.116018	0.107707	0.082409	0.076179	0.070895	0.116581	0.100717	0.094760	0.070089	0.063953	0.059939	0.121564	0.109356	0.100033	0.125388	0.114506	0.107290	0.142264	0.128064	0.116124
75.6	0.060784	0.057047	0.052949	0.138877	0.126079	0.112991	0.126895	0.116462	0.107651	0.082645	0.076164	0.071086	0.116920	0.100883	0.094780	0.070179	0.064384	0.059982	0.121962	0.109694	0.099870	0.125697	0.114675	0.107277	0.142398	0.128393	0.115819
75.8	0.061058	0.057109	0.053017	0.138820	0.126313	0.113258	0.126982	0.116917	0.107685	0.083091	0.076486	0.071014	0.117125	0.100937	0.094969	0.070664	0.064632	0.059814	0.122062	0.110041	0.099679	0.125987	0.114866	0.107231	0.142386	0.128437	0.115860
76.0	0.061610	0.057122	0.052969	0.138920	0.126518	0.113686	0.126946	0.117471	0.107131	0.083325	0.076567	0.070906	0.117088	0.101125	0.094978	0.070836	0.064601	0.059850	0.122299	0.110259	0.099831	0.126098	0.115220	0.107312	0.142032	0.128664	0.116102
76.2	0.061607	0.056995	0.053122	0.139258	0.126624	0.113943	0.126908	0.117593	0.106998	0.083324	0.076584	0.071106	0.116844	0.101236	0.095072	0.071133	0.064584	0.059721	0.122190	0.110509	0.100072	0.126524	0.115145	0.107844	0.142162	0.129141	0.116174
76.4	0.061772	0.056735	0.052857	0.139333	0.126824	0.114304	0.126543	0.117660	0.107231	0.083552	0.076782	0.071207	0.117214	0.101510	0.095201	0.071444	0.064726	0.059951	0.122385	0.110718	0.100340	0.126475	0.115150	0.108186	0.142422	0.129052	0.116205
76.6	0.061792	0.056883	0.052992	0.139915	0.126845	0.114456	0.126305	0.117515	0.107805	0.083712	0.077241	0.071058	0.117428	0.101637	0.095371	0.071612	0.065034	0.059942	0.122268	0.110925	0.100297	0.126671	0.115179	0.108421	0.142311	0.129438	0.116324
76.8	0.061909	0.056736	0.052827	0.140122	0.126989	0.114657	0.126080	0.117826	0.107998	0.084179	0.077138	0.071182	0.117310	0.101714	0.095538	0.071588	0.064607	0.059947	0.122523	0.110860	0.100509	0.126967	0.115051	0.108279	0.142424	0.129620	0.116311
77.0	0.061954	0.057060	0.053114	0.140343	0.127024	0.114787	0.125952	0.118105	0.108626	0.084407	0.077213	0.071012	0.117176	0.101730	0.095466	0.071760	0.064626	0.059880	0.122521	0.110803	0.100228	0.126797	0.115349	0.108734	0.142852	0.129861	0.116560
77.2	0.061862	0.057029	0.053151	0.140064	0.127114	0.114806	0.125751	0.118199	0.108677	0.084244	0.077276	0.071060	0.117157	0.101669	0.095341	0.071802	0.064690	0.060086	0.122475	0.111022	0.100401	0.127112	0.115584	0.109216	0.143186	0.129910	0.116666
77.4	0.062132	0.057289	0.053329	0.140164	0.127339	0.115159	0.126292	0.118568	0.108945	0.084280	0.077285	0.071447	0.117183	0.101821	0.095383	0.071590	0.065137	0.060177	0.122429	0.111494	0.100610	0.126909	0.115790	0.109394	0.143277	0.130138	0.117031
77.6	0.062211	0.057331	0.052968	0.140237	0.127236	0.115263	0.126314	0.118611	0.109251	0.084682	0.077118	0.071645	0.117192	0.101948	0.095259	0.071875	0.065136	0.060414	0.122299	0.111526	0.100668	0.126970	0.115795	0.109159	0.143412	0.129551	0.117514
77.8	0.062103	0.057437	0.052871	0.140501	0.127385	0.115179	0.126178	0.118828	0.109314	0.084415	0.077108	0.071737	0.117422	0.102088	0.095300	0.071960	0.065366	0.060226	0.122150	0.111481	0.100870	0.127379	0.115717	0.109166	0.143419	0.129327	0.118013
78.0	0.062084	0.057400	0.052388	0.140405	0.127385	0.115195	0.126263	0.118956	0.109153	0.084546	0.077018	0.072091	0.117233	0.101792	0.095208	0.071984	0.065218	0.060049	0.121994	0.111855	0.100980	0.127638	0.116023	0.109361	0.143451	0.129269	0.118290
78.2	0.061819	0.057413	0.052397	0.140706	0.127352	0.115234	0.126683	0.118635	0.109468	0.084596	0.077313	0.072168	0.117239	0.101945	0.095229	0.072203	0.065136	0.060069	0.122156	0.111961	0.101185	0.127852	0.116423	0.109620	0.143216	0.128936	0.118645
78.4	0.061825	0.057248	0.052222	0.140941	0.127473	0.115611	0.127060	0.118696	0.109243	0.084539	0.077523	0.072174	0.117304	0.102079	0.095338	0.072189	0.065319	0.060105	0.122012	0.112145	0.101271	0.128196	0.116691	0.109778	0.143250	0.128906	0.118667
78.6	0.061774	0.057591	0.052705	0.141034	0.127589	0.115689	0.127271	0.118535	0.109689	0.084254	0.077601	0.072210	0.117123	0.102353	0.095427	0.072112	0.065368	0.060068	0.121966	0.111748	0.101081	0.128547	0.117080	0.110051	0.143409	0.129063	0.119046
78.8	0.061899	0.057790	0.052787	0.141291	0.127554	0.115671	0.127672	0.118525	0.110230	0.084365	0.077716	0.072274	0.117421	0.102718	0.095620	0.072003	0.065379	0.060387	0.122203	0.111998	0.101149	0.128440	0.117182	0.110484	0.143302	0.128793	0.119177
79.0	0.061918	0.058055	0.053925	0.141413	0.127495	0.115550	0.127948	0.118595	0.110013	0.084416	0.077824	0.072430	0.117970	0.102930	0.095849	0.071780	0.065814	0.060320	0.122601	0.112199	0.101461	0.128273	0.117245	0.110361	0.143452	0.128419	0.119561
79.2	0.062107	0.058140	0.054294	0.141714	0.127363	0.115721	0.128054	0.118809	0.110106	0.084415	0.077849	0.072543	0.118086	0.103105	0.095894	0.071936	0.065875	0.060417	0.122747	0.112361	0.101696	0.128794	0.117391	0.110491	0.143811	0.128605	0.119500
79.4	0.062148	0.057701	0.054594	0.141939	0.127341	0.115963	0.128382	0.119273	0.110300	0.084318	0.077804	0.072488	0.118197	0.103293	0.095958	0.071773	0.065995	0.060492	0.123019	0.112519	0.101440	0.128903	0.117549	0.110848	0.143875	0.128736	0.119627
79.6	0.062864	0.057678	0.054720	0.142286	0.127528	0.116061	0.128823	0.119583	0.110063	0.084430	0.077967	0.072832	0.118580	0.103310	0.096107	0.072052	0.066086	0.060593	0.123379	0.112668	0.101288	0.129205	0.117580	0.111136	0.144076	0.129280	0.120160
79.8	0.062790	0.058141	0.054821	0.142634	0.127691	0.116051	0.128897	0.119759	0.109933	0.084315	0.078153	0.072811	0.118667	0.103469	0.095856	0.072400	0.066334	0.060622	0.123316	0.112622	0.101405	0.129700	0.117937	0.111467	0.144270	0.129404	0.120590
80.0	0.062447	0.058100	0.054993	0.143265	0.128056	0.116356	0.129027	0.119763	0.109943	0.084144	0.078213	0.072941	0.118715	0.103446	0.095919	0.072225	0.066196	0.060878	0.123748	0.112415	0.101727	0.129868	0.118515	0.111825	0.144871	0.130011	0.120609
80.2	0.062439	0.058120	0.055058	0.143613	0.128238	0.116157	0.129024	0.119849	0.110225	0.084137	0.078287	0.073448	0.118648	0.103254	0.095837	0.072267	0.066268	0.061028	0.123953	0.112567	0.101975	0.130338	0.118551	0.112013	0.145661	0.130374	0.120575
80.4	0.062296	0.057925	0.054941	0.143889	0.128430	0.116281	0.128913	0.119804	0.110281	0.084244	0.078323	0.073582	0.118811	0.103345	0.096010	0.072133	0.066393	0.061001	0.124267	0.112711	0.102026	0.130504	0.119128	0.112409	0.146370	0.130516	0.120452
80.6	0.062530	0.058408	0.054906	0.144228	0.128746	0.116165	0.129001	0.120190	0.110970	0.084531	0.078605	0.073434	0.118953	0.103508	0.096097	0.072083	0.066634	0.060965	0.124628	0.112624	0.101973	0.130474	0.119591	0.112751	0.146492	0.130746	0.120440
80.8	0.062737	0.058046	0.054927	0.144389	0.128693	0.116270	0.129225	0.120274	0.111205	0.084727	0.078613	0.073434	0.118826	0.103468	0.096038	0.071940	0.066372	0.061124	0.124986	0.112270	0.102015	0.130828	0.119920	0.112830	0.146760	0.131313	0.120627
81.0	0.062609	0.057891	0.054873	0.144350	0.128875	0.116122	0.129255	0.120086	0.111170	0.084882	0.078913	0.073407	0.118735	0.103526	0.096302	0.072030	0.066723	0.060971	0.125145	0.112555	0.101800	0.130987	0.120244	0.113081	0.147242	0.131410	0.120710
81.2	0.062566	0.057705	0.055015	0.144315	0.129072	0.116200	0.129442	0.120242	0.110935	0.085036	0.079020	0.073733	0.118802	0.103753	0.096497	0.072039	0.066490	0.061154	0.125166	0.112687	0.102128	0.131431	0.120525	0.113262	0.147321	0.131420	0.121012
81.4	0.062759	0.057604	0.054776	0.144461	0.129349	0.116284	0.129423	0.120048	0.110996	0.085210	0.079139	0.073829	0.118874	0.103698	0.096783	0.072339	0.066734	0.061335	0.125238	0.112798	0.102344	0.131780	0.120526	0.113002	0.147298	0.131358	0.121198
81.6	0.062884	0.057710	0.054511	0.144303	0.129558	0.116458	0.128968	0.119573	0.111047	0.085383	0.079255	0.073890	0.118938	0.103787	0.097144	0.072732	0.066571	0.061248	0.125731	0.112555	0.102684	0.131812	0.120386	0.112936	0.147245	0.131323	0.120890
81.8	0.062673	0.057685	0.054079	0.144091	0.129723	0.116430	0.128866	0.119917	0.110923	0.085477	0.079293	0.074137	0.119121	0.103826	0.097597	0.072936	0.066716	0.061212	0.126074	0.113132	0.103084	0.132280	0.120394	0.113415	0.147181	0.131382	0.120774
82.0	0.062872	0.057671	0.053909	0.143935	0.129788	0.116828	0.128971	0.119897	0.111066	0.085545	0.079388	0.074159	0.119140	0.103541	0.097895	0.072910	0.066819	0.061239	0.126132	0.113498	0.103484	0.132650	0.120599	0.113723	0.146800	0.131619	0.120569
82.2	0.063095	0.057952	0.054071	0.144162	0.129607	0.116986	0.128863	0.119774	0.111150	0.085656	0.079519	0.073674	0.119337	0.103703	0.098158	0.073072	0.066834	0.061463	0.126114	0.114015	0.103710	0.132858	0.120593	0.113824	0.146667	0.131368	0.120348
82.4	0.063283	0.058154	0.053992	0.143944	0.129916	0.117129	0.129190	0.119700	0.111166	0.085641	0.079632	0.073952	0.119623	0.103596	0.098376	0.073074	0.066839	0.061478	0.126202	0.114186	0.103900	0.132856	0.120150	0.113391	0.146722	0.131616	0.120072
82.6	0.063640	0.058550	0.054599	0.144017	0.129967	0.116997	0.129303	0.120045	0.111784	0.085765	0.079599	0.073979	0.119785	0.103674	0.098478	0.073170	0.067021	0.061428	0.126630	0.114080	0.104037	0.132957	0.120280	0.113491	0.146536	0.131816	0.120121
82.8	0.064110	0.058573	0.054719	0.144167	0.129810	0.116957	0.129142	0.120048	0.111835	0.085921	0.079562	0.074169	0.120277	0.103989	0.098699	0.073337	0.067151	0.061704	0.126861	0.114698	0.103761	0.133092	0.120296	0.113348	0.146309	0.131834	0.119977
83.0	0.064577	0.058486	0.054936	0.144134	0.129928	0.117060	0.129079	0.120159	0.111532	0.086109	0.079606	0.074130	0.120446	0.104324	0.098712	0.073663	0.067384	0.061671	0.126811	0.114787	0.103958	0.132801	0.120120	0.113165	0.146778	0.132168	0.119935
83.2	0.065055	0.058837	0.054774	0.144283	0.130089	0.117393	0.128896	0.120629	0.111664	0.086036	0.079771	0.073949	0.120540	0.104324	0.098856	0.073982	0.067418	0.061753	0.126725	0.115070	0.104081	0.133096	0.120415	0.113383	0.146832	0.132305	0.119757
83.4	0.065379	0.058649	0.054873	0.144519	0.130114	0.117489	0.128901	0.120650	0.111916	0.085919	0.079584	0.073940	0.120795	0.104585	0.099040	0.074166	0.067187	0.061905	0.127014	0.115093	0.103974	0.133446	0.120489	0.113703	0.147136	0.132950	0.120060
83.6	0.065874	0.058926	0.054723	0.144871	0.130228	0.117467	0.129169	0.120456	0.112068	0.085994	0.079599	0.074077	0.121214	0.104628	0.099008	0.074477	0.067231	0.062197	0.126896	0.115345	0.104281	0.133789	0.120897	0.113552	0.147227	0.133231	0.120658
83.8	0.065962	0.059402	0.054902	0.145226	0.130367	0.117689	0.129505	0.120527	0.111927	0.086068	0.079689	0.074211	0.121557	0.104654	0.098769	0.074764	0.067108	0.062424	0.126813	0.115188	0.104831	0.133855	0.121135	0.113776	0.147343	0.133351	0.120927
84.0	0.065821	0.059711	0.055130	0.145472	0.130643	0.118072	0.129865	0.120531	0.111968	0.086255	0.079651	0.074469	0.121682	0.104748	0.098813	0.074769	0.067086	0.062493	0.126793	0.115360	0.104998	0.133908	0.121757	0.113913	0.147727	0.133305	0.121158
84.2	0.066136	0.059747	0.055255	0.145325	0.130700	0.118120	0.130125	0.120455	0.112100	0.086661	0.079466	0.074759	0.121847	0.104926	0.098853	0.075116	0.067159	0.062595	0.126665	0.115289	0.104961	0.134602	0.122076	0.113934	0.148069	0.133472	0.121326
84.4	0.066152	0.059769	0.055259	0.145765	0.130799	0.118444	0.130412	0.120315	0.112277	0.087017	0.079591	0.074575	0.121854	0.105148	0.098943	0.075004	0.067193	0.062607	0.126756	0.115285	0.104669	0.134700	0.122610	0.113951	0.148625	0.133846	0.121853
84.6	0.066506	0.059747	0.055296	0.146014	0.130999	0.118629	0.130676	0.120321	0.112137	0.087150	0.079783	0.074768	0.122030	0.105327	0.098900	0.075279	0.067276	0.062674	0.126831	0.114862	0.104423	0.135027	0.122726	0.114059	0.148365	0.134035	0.122258
84.8	0.066497	0.059317	0.055574	0.146311	0.131090	0.118852	0.130691	0.120200	0.112186	0.087126	0.079859	0.074826	0.122107	0.105404	0.098808	0.075351	0.066915	0.062933	0.126867	0.114823	0.104451	0.135494	0.122750	0.113769	0.148524	0.134264	0.122305
85.0	0.066126	0.059702	0.055597	0.146286	0.131471	0.118984	0.130883	0.120134	0.112228	0.087352	0.080007	0.074721	0.121801	0.105432	0.098857	0.075318	0.067000	0.062787	0.126959	0.115003	0.104464	0.135606	0.122905	0.113962	0.148611	0.134051	0.122341
85.2	0.066231	0.059740	0.055409	0.146393	0.131536	0.119162	0.131066	0.120099	0.112252	0.087468	0.080080	0.074788	0.121965	0.105552	0.098738	0.075035	0.066867	0.063044	0.126941	0.114869	0.104599	0.135958	0.123209	0.113991	0.148718	0.134063	0.122535
85.4	0.066171	0.060006	0.055240	0.146603	0.131789	0.119247	0.131209	0.120080	0.111950	0.087416	0.080249	0.074642	0.121946	0.105366	0.098781	0.075084	0.067100	0.063189	0.126843	0.114819	0.104726	0.136188	0.123235	0.114434	0.148950	0.134329	0.122232
85.6	0.066324	0.060590	0.055448	0.146658	0.132034	0.119312	0.131378	0.120523	0.112287	0.087619	0.080235	0.074723	0.121945	0.105530	0.098973	0.075080	0.066997	0.063112	0.127307	0.115106	0.104873	0.136338	0.123325	0.114787	0.148984	0.134502	0.121881
85.8	0.065895	0.060265	0.055321	0.146857	0.132110	0.119470	0.131770	0.120838	0.112417	0.087918	0.080168	0.074856	0.121911	0.105260	0.099039	0.075259	0.067061	0.063300	0.127478	0.115710	0.104567	0.136710	0.123672	0.115298	0.149082	0.134369	0.122152
86.0	0.065484	0.060722	0.055771	0.146980	0.132192	0.119741	0.132016	0.121075	0.112819	0.087885	0.080276	0.074743	0.122091	0.105113	0.099196	0.074795	0.067014	0.063529	0.127398	0.116051	0.104301	0.136946	0.123991	0.115616	0.148653	0.134728	0.122249
86.2	0.065294	0.061029	0.055763	0.147092	0.132329	0.119798	0.132128	0.121279	0.113051	0.088304	0.080275	0.074666	0.122289	0.105272	0.099282	0.074866	0.067225	0.063494	0.127267	0.116304	0.104254	0.136769	0.124048	0.115694	0.148607	0.134782	0.122256
86.4	0.064860	0.060598	0.056017	0.147068	0.132592	0.119846	0.132510	0.121625	0.113326	0.088391	0.080425	0.075062	0.122507	0.105208	0.099235	0.074782	0.067340	0.063454	0.127665	0.116105	0.104182	0.137125	0.123921	0.115989	0.148364	0.135130	0.122064
86.6	0.064561	0.060695	0.056019	0.147269	0.132692	0.120077	0.132487	0.122254	0.113446	0.088385	0.080421	0.075115	0.122652	0.105312	0.099069	0.074848	0.067343	0.063631	0.127850	0.116269	0.103917	0.137638	0.124460	0.116241	0.148589	0.135314	0.122114
86.8	0.064646	0.060629	0.056185	0.147293	0.133027	0.120329	0.132370	0.122216	0.113492	0.088396	0.080515	0.075351	0.122832	0.105427	0.099243	0.074948	0.067284	0.063701	0.127819	0.116398	0.103806	0.137910	0.124544	0.116623	0.148922	0.135522	0.122291
87.0	0.064669	0.060711	0.056215	0.147262	0.133301	0.120563	0.132479	0.122194	0.113492	0.088295	0.080667	0.075354	0.122893	0.105716	0.099362	0.075135	0.067343	0.063821	0.127858	0.116232	0.104181	0.137751	0.124688	0.116720	0.149196	0.135730	0.122462
87.2	0.065019	0.060804	0.056807	0.147442	0.133365	0.120633	0.132528	0.122462	0.113687	0.088388	0.080826	0.075543	0.123362	0.106030	0.099531	0.075121	0.067449	0.064044	0.127967	0.116687	0.104224	0.138042	0.125050	0.116777	0.149229	0.135619	0.122679
87.4	0.065158	0.060836	0.056726	0.147608	0.133366	0.120853	0.133211	0.122538	0.113986	0.088477	0.080748	0.076113	0.123355	0.106384	0.099688	0.075600	0.067374	0.064325	0.128201	0.116311	0.104376	0.138193	0.124702	0.116854	0.149363	0.135712	0.123167
87.6	0.065367	0.061159	0.056749	0.147872	0.133482	0.120823	0.133496	0.122827	0.113798	0.088774	0.080960	0.076360	0.123685	0.106294	0.099723	0.075718	0.067696	0.064408	0.128018	0.116766	0.104806	0.138096	0.124946	0.117132	0.149539	0.135554	0.123517
87.8	0.064990	0.061486	0.056933	0.147783	0.133756	0.121027	0.133684	0.123571	0.113506	0.088990	0.081149	0.076483	0.123920	0.106241	0.099874	0.075701	0.067497	0.064366	0.127945	0.116521	0.105180	0.138299	0.124795	0.117068	0.149608	0.135535	0.123726
88.0	0.064653	0.061409	0.057469	0.147876	0.133910	0.121123	0.133832	0.123675	0.113558	0.088964	0.081193	0.076570	0.123914	0.106455	0.099980	0.075858	0.067782	0.064500	0.128121	0.116393	0.105226	0.138547	0.125168	0.117020	0.149855	0.135639	0.123798
88.2	0.065007	0.060792	0.057538	0.147763	0.134000	0.121098	0.133775	0.123564	0.113657	0.089062	0.081307	0.076870	0.124090	0.106617	0.100283	0.076009	0.067717	0.064587	0.128077	0.116392	0.105216	0.138933	0.125289	0.117193	0.150092	0.136049	0.124110
88.4	0.064772	0.060650	0.057602	0.148231	0.134149	0.121280	0.133787	0.123415	0.113733	0.089194	0.081576	0.077119	0.123988	0.106791	0.100381	0.075936	0.067738	0.064604	0.128359	0.116282	0.105406	0.138671	0.125248	0.117182	0.150109	0.136305	0.124350
88.6	0.064881	0.060806	0.058161	0.148228	0.134540	0.121363	0.133595	0.123454	0.113672	0.089169	0.081505	0.077367	0.124298	0.107162	0.100537	0.076306	0.067779	0.064553	0.128321	0.116258	0.105780	0.138745	0.125496	0.117231	0.150337	0.136806	0.124201
88.8	0.065081	0.060693	0.058222	0.148510	0.134630	0.121635	0.133331	0.123561	0.114380	0.089171	0.081571	0.077304	0.124285	0.107256	0.100492	0.076212	0.067946	0.064345	0.128459	0.116355	0.106223	0.138734	0.125793	0.117140	0.150420	0.137026	0.124329
89.0	0.065153	0.060709	0.058194	0.148647	0.134785	0.121444	0.133287	0.123445	0.114446	0.089284	0.081736	0.077126	0.124193	0.107263	0.100457	0.076110	0.068069	0.064072	0.128531	0.116485	0.106405	0.138706	0.126257	0.117189	0.150527	0.137274	0.124475
89.2	0.065260	0.060974	0.057887	0.148864	0.134823	0.121207	0.133601	0.123624	0.114497	0.089283	0.081594	0.077236	0.124431	0.107256	0.100617	0.076196	0.068338	0.064570	0.128865	0.116482	0.106465	0.139040	0.126674	0.117329	0.150835	0.137164	0.124346
89.4	0.065769	0.061472	0.058379	0.149158	0.134971	0.121304	0.133849	0.123846	0.114345	0.089263	0.081586	0.076973	0.124255	0.107243	0.100689	0.076509	0.068301	0.064624	0.128861	0.116476	0.106587	0.139175	0.127201	0.117670	0.151118	0.137441	0.124297
89.6	0.066040	0.061850	0.058740	0.149443	0.134903	0.121398	0.133848	0.124021	0.114788	0.089198	0.081611	0.076770	0.123851	0.107248	0.100853	0.076701	0.068555	0.064583	0.129294	0.116965	0.106600	0.139279	0.127459	0.117460	0.151545	0.137595	0.124576
89.8	0.066362	0.061654	0.058901	0.149718	0.135183	0.121508	0.133916	0.123957	0.115019	0.089177	0.081703	0.076768	0.123771	0.107215	0.100907	0.076843	0.068869	0.064785	0.129361	0.117178	0.106495	0.139217	0.128007	0.118051	0.151566	0.137889	0.124822
90.0	0.066757	0.061613	0.058987	0.149862	0.135250	0.121588	0.134174	0.124320	0.115455	0.089242	0.081844	0.076594	0.123807	0.107252	0.100774	0.076722	0.069251	0.064886	0.129396	0.117353	0.106623	0.139761	0.128269	0.118624	0.151576	0.138168	0.124625
90.2	0.067010	0.061291	0.058838	0.150310	0.135388	0.121964	0.134510	0.124394	0.115305	0.089281	0.081844	0.076469	0.123711	0.107492	0.100998	0.077083	0.069738	0.064607	0.129334	0.117058	0.106730	0.140148	0.128289	0.119023	0.151701	0.138177	0.124490
90.4	0.067238	0.061142	0.059084	0.150511	0.135538	0.121982	0.134758	0.124868	0.115458	0.089155	0.082098	0.076463	0.123655	0.107568	0.100968	0.077182	0.069806	0.064824	0.129460	0.116928	0.107052	0.140513	0.128385	0.118829	0.151987	0.138508	0.124560
90.6	0.067278	0.061530	0.058881	0.150703	0.135831	0.122132	0.134764	0.124976	0.115546	0.089158	0.082194	0.076599	0.123812	0.107660	0.101063	0.077203	0.069876	0.065080	0.129562	0.116894	0.107090	0.140941	0.128542	0.118795	0.152289	0.138270	0.124613
90.8	0.067572	0.061585	0.059187	0.150753	0.136094	0.122215	0.135083	0.125050	0.115350	0.088908	0.082526	0.076401	0.123641	0.107805	0.101426	0.077082	0.070100	0.064974	0.129580	0.116806	0.107464	0.140995	0.128375	0.119356	0.152626	0.138183	0.124412
91.0	0.067914	0.061493	0.058942	0.151039	0.136165	0.122329	0.135291	0.124943	0.115222	0.088701	0.082690	0.076402	0.123515	0.108071	0.101442	0.077134	0.070414	0.065337	0.129660	0.116749	0.107636	0.140949	0.128676	0.119256	0.152663	0.137854	0.124633
91.2	0.068110	0.061666	0.058917	0.151225	0.136318	0.122431	0.135441	0.125371	0.115260	0.088931	0.082816	0.076573	0.123829	0.108146	0.101461	0.077181	0.070706	0.065480	0.129794	0.116874	0.107940	0.140950	0.128450	0.119576	0.152802	0.137602	0.124562
91.4	0.068071	0.061893	0.058533	0.151297	0.136561	0.122444	0.135694	0.125556	0.115395	0.089015	0.082646	0.076817	0.123661	0.108110	0.101466	0.077152	0.070753	0.065502	0.129799	0.116808	0.107927	0.141322	0.128467	0.119969	0.153155	0.137607	0.124787
91.6	0.068013	0.061669	0.058143	0.151255	0.136903	0.122597	0.135674	0.126035	0.115023	0.089011	0.082684	0.076716	0.123828	0.108098	0.101652	0.076940	0.071095	0.065543	0.129561	0.117279	0.108324	0.141498	0.128530	0.120533	0.153214	0.137938	0.124835
91.8	0.067591	0.061892	0.058410	0.151104	0.137076	0.123022	0.135759	0.126146	0.115193	0.089163	0.082724	0.076550	0.123962	0.108225	0.101740	0.076900	0.070922	0.065662	0.129663	0.117444	0.108306	0.141970	0.128237	0.120684	0.153094	0.137961	0.124812
92.0	0.067508	0.061290	0.058650	0.151322	0.136800	0.123244	0.135810	0.125918	0.115352	0.089010	0.082942	0.076898	0.124371	0.108339	0.102005	0.076899	0.071089	0.065942	0.129600	0.117480	0.108279	0.141990	0.128717	0.121263	0.153383	0.138199	0.125006
92.2	0.067730	0.060973	0.058587	0.151206	0.136817	0.123296	0.135686	0.125624	0.115845	0.089391	0.082855	0.077119	0.124566	0.108762	0.102277	0.077039	0.071042	0.065968	0.129637	0.117887	0.108508	0.142339	0.128905	0.121557	0.153762	0.138678	0.125261
92.4	0.067502	0.061144	0.058740	0.151292	0.136972	0.123537	0.135558	0.125520	0.116114	0.089672	0.082735	0.077279	0.124951	0.108913	0.102456	0.077074	0.071147	0.065846	0.129690	0.117759	0.108640	0.142305	0.128966	0.121438	0.153861	0.139202	0.125535
92.6	0.067326	0.061402	0.058983	0.151194	0.137102	0.123875	0.135183	0.125462	0.116479	0.089723	0.082761	0.077262	0.125464	0.109009	0.102431	0.077198	0.071125	0.065796	0.129682	0.118174	0.108522	0.142397	0.129329	0.121365	0.154472	0.139789	0.126052
92.8	0.067406	0.061109	0.058735	0.151309	0.136962	0.124055	0.135137	0.125482	0.116773	0.089969	0.083007	0.077449	0.125757	0.108889	0.102495	0.077482	0.071094	0.065693	0.129886	0.118269	0.108473	0.142574	0.129388	0.121435	0.154109	0.139894	0.126377
93.0	0.067089	0.061272	0.058900	0.151305	0.137295	0.124276	0.135383	0.125211	0.116981	0.090155	0.082949	0.077279	0.126083	0.109077	0.102604	0.077588	0.071052	0.065715	0.130281	0.118511	0.108087	0.142942	0.129289	0.121689	0.154025	0.140139	0.126473
93.2	0.066700	0.061787	0.058927	0.151539	0.137502	0.124438	0.135619	0.125133	0.117264	0.090277	0.082758	0.077287	0.126193	0.109207	0.102767	0.077696	0.070984	0.066094	0.130584	0.118994	0.107879	0.143170	0.129477	0.121750	0.154418	0.140404	0.126487
93.4	0.067065	0.061927	0.059049	0.151682	0.137509	0.124589	0.135610	0.125010	0.117498	0.090396	0.082739	0.077211	0.126375	0.109374	0.102801	0.077971	0.070930	0.065939	0.130892	0.119422	0.107884	0.143067	0.129860	0.122036	0.154626	0.140971	0.126539
93.6	0.067161	0.062162	0.058842	0.151798	0.137454	0.124573	0.135239	0.125263	0.118044	0.090664	0.082693	0.077361	0.126297	0.109226	0.102837	0.078408	0.071151	0.065947	0.131186	0.119983	0.107877	0.143153	0.130021	0.122263	0.155096	0.141199	0.126484
93.8	0.067365	0.062139	0.059181	0.151888	0.137421	0.124603	0.135494	0.125573	0.118638	0.090961	0.082753	0.077343	0.126386	0.109375	0.102549	0.078895	0.071162	0.066134	0.131230	0.119936	0.107771	0.143411	0.129926	0.122488	0.154731	0.141315	0.126106
94.0	0.067438	0.061920	0.058963	0.152323	0.137417	0.124669	0.135820	0.126134	0.118495	0.091279	0.082841	0.077375	0.126379	0.109323	0.102708	0.079113	0.070907	0.066173	0.131627	0.119918	0.107537	0.143761	0.129908	0.122634	0.154996	0.141746	0.125929
94.2	0.067150	0.062017	0.058822	0.152445	0.137583	0.124746	0.136134	0.126544	0.118311	0.091411	0.082875	0.077522	0.126480	0.109509	0.102840	0.079188	0.070919	0.066290	0.131710	0.119787	0.107546	0.143707	0.130158	0.122538	0.154849	0.142009	0.126135
94.4	0.067504	0.062310	0.058908	0.152325	0.137838	0.124855	0.136147	0.127003	0.118644	0.091647	0.082754	0.077643	0.126450	0.109196	0.102687	0.078977	0.070999	0.066515	0.132084	0.119982	0.107741	0.143730	0.130313	0.122561	0.154803	0.142175	0.126290
94.6	0.067264	0.062522	0.058790	0.152418	0.137874	0.124565	0.136343	0.127273	0.118513	0.091659	0.082659	0.077759	0.126675	0.109230	0.102534	0.078626	0.070940	0.066607	0.132283	0.120059	0.107842	0.144080	0.130536	0.122876	0.154722	0.142160	0.126282
94.8	0.067340	0.062614	0.058928	0.152713	0.138024	0.124574	0.136640	0.127746	0.118031	0.091466	0.082917	0.077857	0.126475	0.109155	0.102446	0.078515	0.070775	0.066506	0.132573	0.120071	0.108439	0.144030	0.130956	0.123130	0.155078	0.142352	0.126105
95.0	0.067447	0.063012	0.059136	0.152901	0.138104	0.124689	0.136686	0.128010	0.118265	0.091623	0.082974	0.078016	0.126473	0.109297	0.102249	0.078400	0.070785	0.066688	0.132814	0.120091	0.108256	0.144063	0.131589	0.123463	0.155059	0.142219	0.126540
95.2	0.067701	0.063352	0.059315	0.152958	0.138414	0.124754	0.137006	0.128388	0.118092	0.091797	0.082909	0.078183	0.126458	0.109443	0.102055	0.078381	0.070907	0.066467	0.133210	0.119907	0.108376	0.144113	0.131779	0.123898	0.155225	0.142795	0.126608
95.4	0.067747	0.063733	0.059224	0.153190	0.138389	0.124698	0.137327	0.128484	0.117945	0.091889	0.082945	0.078327	0.126206	0.109519	0.102197	0.078161	0.071042	0.066527	0.133147	0.120092	0.108272	0.144392	0.132245	0.123836	0.155309	0.142758	0.127039
95.6	0.067846	0.063848	0.059267	0.153492	0.138634	0.125004	0.137632	0.128657	0.117577	0.091644	0.083020	0.078389	0.126234	0.109622	0.102130	0.078278	0.071374	0.066518	0.133294	0.120266	0.108405	0.144883	0.132489	0.124224	0.155253	0.142835	0.126869
95.8	0.067775	0.064009	0.060047	0.153687	0.138629	0.125123	0.137889	0.128339	0.117733	0.091652	0.083215	0.078348	0.126083	0.109534	0.101924	0.078113	0.071348	0.066748	0.133405	0.120319	0.108399	0.145658	0.133118	0.124570	0.155530	0.142787	0.126843
96.0	0.068267	0.063648	0.060222	0.153733	0.138508	0.125110	0.138489	0.128462	0.118028	0.091628	0.083608	0.078562	0.126077	0.109631	0.101853	0.078001	0.071645	0.066872	0.133577	0.119965	0.108550	0.146171	0.133777	0.124795	0.156222	0.142729	0.127134
96.2	0.068598	0.063838	0.060114	0.153655	0.138978	0.125133	0.138707	0.128408	0.117996	0.091632	0.083951	0.078494	0.125987	0.109817	0.101682	0.078104	0.071864	0.066789	0.133949	0.120061	0.109112	0.146632	0.133786	0.125013	0.156263	0.142995	0.127074
96.4	0.068563	0.063628	0.060513	0.153864	0.139549	0.125221	0.138775	0.128444	0.117735	0.091499	0.084622	0.078625	0.126206	0.109738	0.101542	0.078200	0.072004	0.066503	0.133868	0.119651	0.109180	0.147369	0.134184	0.125454	0.155981	0.142960	0.127380
96.6	0.068300	0.063598	0.060564	0.154189	0.139727	0.125319	0.138866	0.128226	0.117649	0.091603	0.085042	0.078725	0.126360	0.109723	0.101673	0.078423	0.072237	0.066548	0.134220	0.119610	0.109205	0.147729	0.134227	0.125592	0.156324	0.142820	0.127712
96.8	0.068620	0.063014	0.060570	0.154309	0.139934	0.125400	0.139227	0.128185	0.117562	0.091823	0.085441	0.079063	0.126454	0.109919	0.102091	0.078813	0.072248	0.066341	0.134272	0.119508	0.109239	0.147746	0.134419	0.125793	0.156578	0.142587	0.127836
97.0	0.068384	0.062910	0.060432	0.154650	0.140316	0.125909	0.139264	0.127817	0.117611	0.091946	0.085414	0.079070	0.126549	0.110358	0.102365	0.078615	0.072287	0.066265	0.134460	0.119667	0.109195	0.148128	0.134250	0.126000	0.157021	0.142452	0.128212
97.2	0.068299	0.062670	0.060490	0.154748	0.140516	0.125718	0.138986	0.127802	0.117619	0.091934	0.085571	0.079135	0.126741	0.110305	0.102804	0.078818	0.072276	0.066346	0.134551	0.120004	0.109438	0.148076	0.134250	0.126001	0.157600	0.142504	0.128419
97.4	0.068636	0.062494	0.060242	0.154968	0.140603	0.125739	0.139196	0.127803	0.117641	0.092025	0.085873	0.079277	0.127082	0.110242	0.102997	0.079018	0.072585	0.066212	0.134767	0.120056	0.109354	0.148444	0.134549	0.126537	0.157897	0.142316	0.128483
97.6	0.068926	0.062737	0.060112	0.155003	0.140487	0.125935	0.138998	0.127962	0.117976	0.092354	0.085944	0.079209	0.126956	0.110114	0.103327	0.079297	0.072610	0.066096	0.134306	0.120259	0.109359	0.148707	0.134322	0.126536	0.158442	0.141985	0.128540
97.8	0.068878	0.062761	0.060154	0.154945	0.140225	0.126111	0.139317	0.128311	0.117898	0.092307	0.085964	0.079176	0.126769	0.110211	0.103719	0.079586	0.072784	0.065885	0.134491	0.120450	0.109368	0.148615	0.133746	0.126590	0.158496	0.142114	0.128979
98.0	0.068921	0.062572	0.059630	0.155115	0.140332	0.126148	0.139209	0.128699	0.118014	0.092454	0.086022	0.079051	0.126951	0.110265	0.104248	0.079672	0.072926	0.066055	0.134189	0.120917	0.109479	0.148542	0.134018	0.126927	0.158936	0.142512	0.129688
98.2	0.068768	0.062630	0.059506	0.154890	0.140377	0.126301	0.139118	0.128902	0.118201	0.092544	0.086187	0.079017	0.127116	0.110346	0.104248	0.079366	0.072946	0.066167	0.134101	0.120757	0.109964	0.148705	0.134056	0.127053	0.158899	0.142662	0.130250
98.4	0.068919	0.062741	0.059887	0.155063	0.140345	0.126378	0.138948	0.128841	0.118222	0.092590	0.086083	0.079127	0.127212	0.110240	0.104338	0.079221	0.072952	0.066007	0.133830	0.121192	0.110050	0.149054	0.134133	0.127179	0.158895	0.142758	0.130166
98.6	0.068677	0.062895	0.059990	0.155344	0.140263	0.126400	0.138636	0.128756	0.118507	0.092715	0.086199	0.079227	0.127411	0.110451	0.104428	0.079163	0.072975	0.066130	0.133575	0.121476	0.110312	0.148626	0.134166	0.127036	0.159054	0.143247	0.130123
98.8	0.068747	0.063030	0.060033	0.155308	0.140335	0.126635	0.138264	0.128874	0.118639	0.093015	0.086155	0.079263	0.127331	0.110580	0.104601	0.079226	0.072796	0.066139	0.133457	0.121446	0.110499	0.148602	0.134392	0.127057	0.159091	0.143343	0.130163
99.0	0.068874	0.063517	0.060297	0.155372	0.140359	0.126561	0.138025	0.128930	0.118814	0.093139	0.085936	0.079337	0.127567	0.110750	0.104662	0.079370	0.072763	0.066232	0.133509	0.121614	0.110210	0.149082	0.134943	0.127105	0.158907	0.143617	0.130763
99.2	0.069163	0.063759	0.060255	0.155573	0.140365	0.126734	0.138202	0.128604	0.118783	0.093172	0.085588	0.079499	0.127749	0.111069	0.104628	0.079553	0.072905	0.066265	0.133802	0.121740	0.110400	0.149390	0.135061	0.126974	0.158785	0.144079	0.130952
99.4	0.069022	0.064244	0.060390	0.155890	0.140131	0.126838	0.138195	0.128515	0.118920	0.093195	0.085485	0.079662	0.128121	0.111058	0.104599	0.079445	0.073037	0.066513	0.133808	0.121965	0.110479	0.149746	0.135673	0.126700	0.158530	0.144126	0.131329
99.6	0.069276	0.064420	0.060907	0.156045	0.140414	0.127098	0.138590	0.128331	0.118825	0.093107	0.085518	0.079869	0.128101	0.111374	0.104127	0.079543	0.073049	0.066715	0.133826	0.122141	0.110969	0.150274	0.136194	0.127004	0.158701	0.144532	0.131066
99.8	0.069322	0.064818	0.061197	0.156121	0.140457	0.127199	0.138726	0.128450	0.119129	0.093199	0.085499	0.080030	0.128157	0.111794	0.104020	0.079550	0.072902	0.067017	0.133540	0.122169	0.110962	0.150408	0.136907	0.127141	0.158520	0.144634	0.130859
100.0	0.069516	0.065413	0.060873	0.156332	0.140580	0.127331	0.138972	0.128647	0.119133	0.093239	0.085505	0.080271	0.128477	0.112453	0.103918	0.079506	0.073033	0.066829	0.133797	0.121742	0.111142	0.150340	0.137162	0.127017	0.158581	0.144562	0.130675
100.2	0.069323	0.065378	0.061027	0.156559	0.141020	0.127452	0.138757	0.128928	0.118678	0.093096	0.085442	0.080441	0.128796	0.112780	0.103954	0.079711	0.072906	0.066716	0.133972	0.121873	0.111398	0.150299	0.137821	0.127114	0.158347	0.144818	0.130419
100.4	0.069381	0.065186	0.060922	0.157017	0.141208	0.127505	0.138747	0.128956	0.118849	0.093329	0.085517	0.080829	0.129083	0.112893	0.103966	0.080103	0.072926	0.066591	0.134486	0.121591	0.111293	0.150461	0.138465	0.127211	0.158452	0.144587	0.130145
100.6	0.069598	0.065259	0.060624	0.157190	0.141102	0.127697	0.138756	0.129335	0.118972	0.093590	0.085231	0.080995	0.129385	0.113137	0.104264	0.080164	0.073108	0.066440	0.134775	0.121511	0.111320	0.150134	0.138711	0.127289	0.159004	0.144562	0.130339
100.8	0.069609	0.065001	0.060673	0.157567	0.141331	0.128117	0.138919	0.129577	0.119056	0.093713	0.085391	0.081365	0.129647	0.113324	0.104427	0.080363	0.073006	0.066647	0.135066	0.121488	0.111273	0.149691	0.138722	0.127355	0.159810	0.144265	0.130198
101.0	0.069305	0.065144	0.060827	0.157751	0.141480	0.128543	0.138822	0.129680	0.119168	0.093745	0.085286	0.081221	0.129981	0.113488	0.104677	0.080103	0.073040	0.066667	0.135735	0.121525	0.111139	0.149958	0.138277	0.127398	0.160032	0.144149	0.130399
101.2	0.069447	0.065268	0.061103	0.157890	0.141931	0.128476	0.139024	0.129544	0.119398	0.093441	0.085102	0.081045	0.130174	0.113080	0.105224	0.080087	0.072921	0.066757	0.135917	0.121776	0.111113	0.149925	0.138453	0.127537	0.160235	0.144360	0.130155
101.4	0.069228	0.065391	0.061055	0.158300	0.142044	0.128608	0.139506	0.129653	0.119489	0.093528	0.085115	0.080859	0.130358	0.113106	0.105308	0.080009	0.072952	0.066373	0.135774	0.121937	0.111040	0.150383	0.138427	0.127951	0.160737	0.144348	0.130005
101.6	0.069038	0.065533	0.060930	0.158279	0.141985	0.129068	0.139551	0.130167	0.120011	0.093575	0.085078	0.080839	0.130103	0.112957	0.105899	0.080322	0.072949	0.066240	0.135765	0.122021	0.111314	0.150513	0.137770	0.127983	0.160907	0.144296	0.130177
101.8	0.069114	0.065758	0.060730	0.158342	0.142276	0.129475	0.140090	0.130655	0.120099	0.093648	0.085107	0.080669	0.130145	0.113079	0.106189	0.080356	0.073019	0.066185	0.135990	0.122278	0.111391	0.150398	0.137442	0.128553	0.161094	0.144990	0.130365
102.0	0.069080	0.065426	0.061148	0.158634	0.142755	0.129605	0.140276	0.130799	0.120530	0.093754	0.085156	0.080239	0.130031	0.113136	0.106348	0.080339	0.072991	0.066466	0.135585	0.122298	0.111559	0.150799	0.137567	0.129021	0.161684	0.145215	0.130194
102.2	0.069406	0.065511	0.061275	0.158582	0.143179	0.129898	0.140351	0.130576	0.120681	0.093669	0.085268	0.080609	0.130082	0.112988	0.106242	0.080217	0.072771	0.066487	0.135970	0.122237	0.111443	0.151146	0.137495	0.129366	0.161746	0.145187	0.129963
102.4	0.069683	0.065642	0.061730	0.158703	0.143312	0.129960	0.140588	0.130513	0.120687	0.093694	0.085455	0.080779	0.130241	0.112857	0.106228	0.080359	0.073080	0.066695	0.135695	0.122638	0.111424	0.151451	0.137612	0.129721	0.161614	0.145189	0.129720
102.6	0.070028	0.065747	0.061590	0.158715	0.143778	0.129947	0.140476	0.130350	0.120734	0.093757	0.085702	0.080672	0.130174	0.112672	0.106367	0.080666	0.073215	0.067069	0.135626	0.122907	0.111694	0.151515	0.137217	0.130179	0.161423	0.145870	0.129972
102.8	0.070174	0.065457	0.061697	0.158631	0.144103	0.129859	0.140790	0.130407	0.120573	0.093731	0.085951	0.080961	0.130213	0.112743	0.106472	0.080904	0.073007	0.067147	0.135757	0.123030	0.111768	0.152016	0.137511	0.130421	0.161283	0.145741	0.130215
103.0	0.070301	0.065694	0.061607	0.158545	0.144019	0.129618	0.141354	0.130668	0.120501	0.093762	0.086354	0.080894	0.130515	0.112711	0.106487	0.081300	0.072920	0.067429	0.135951	0.123147	0.111962	0.152512	0.138077	0.130702	0.161181	0.145818	0.130622
103.2	0.070508	0.065835	0.061712	0.158747	0.143883	0.129817	0.141647	0.130710	0.120811	0.093768	0.086792	0.080874	0.130897	0.113037	0.106381	0.081449	0.073268	0.067693	0.136070	0.123554	0.112026	0.153022	0.138266	0.130763	0.161198	0.145954	0.130716
103.4	0.070393	0.065991	0.061872	0.158900	0.143914	0.129590	0.141863	0.130821	0.120949	0.093767	0.087292	0.081017	0.130910	0.113041	0.106285	0.081770	0.073431	0.068167	0.135852	0.123844	0.112249	0.153223	0.138679	0.130774	0.161050	0.146260	0.131113
103.6	0.070506	0.066182	0.061874	0.159151	0.144142	0.129735	0.142014	0.130855	0.120830	0.093878	0.087615	0.081271	0.130505	0.113477	0.106261	0.081801	0.073374	0.068304	0.135807	0.124148	0.112467	0.153598	0.139032	0.130960	0.161150	0.146351	0.131294
103.8	0.070631	0.066126	0.061776	0.159330	0.144294	0.129871	0.141773	0.131171	0.121084	0.094005	0.087490	0.081434	0.130934	0.113713	0.106281	0.082069	0.073393	0.068377	0.135276	0.124106	0.112263	0.153726	0.139413	0.131059	0.161025	0.146396	0.131481
104.0	0.070492	0.066217	0.061587	0.159383	0.144405	0.130043	0.141800	0.131230	0.121181	0.094086	0.087746	0.081465	0.131113	0.113908	0.106153	0.082151	0.073714	0.068369	0.135373	0.124245	0.112462	0.153607	0.139848	0.131186	0.161244	0.146640	0.131661
104.2	0.070567	0.065991	0.061844	0.159396	0.144389	0.130055	0.141885	0.131592	0.121132	0.094222	0.088044	0.081808	0.131323	0.113934	0.106332	0.082369	0.073976	0.068367	0.135522	0.124357	0.112562	0.153943	0.140549	0.131272	0.161328	0.146697	0.131610
104.4	0.071048	0.066119	0.061332	0.159529	0.144421	0.130264	0.141874	0.131585	0.121158	0.094599	0.088518	0.082011	0.131496	0.113880	0.106424	0.082306	0.074379	0.068671	0.135722	0.124102	0.112806	0.154196	0.140863	0.131708	0.161828	0.146453	0.131565
104.6	0.071212	0.066311	0.062001	0.159667	0.144268	0.130148	0.142098	0.131890	0.121409	0.094787	0.088494	0.081925	0.131859	0.113802	0.106526	0.082165	0.074423	0.068717	0.135665	0.123902	0.112976	0.154434	0.141024	0.131880	0.162248	0.146660	0.132200
104.8	0.070920	0.066394	0.061923	0.160008	0.144170	0.130322	0.141914	0.132054	0.121483	0.094978	0.088533	0.081955	0.132048	0.113598	0.106683	0.082262	0.074641	0.069016	0.136163	0.123933	0.113012	0.154568	0.140783	0.131571	0.162599	0.146561	0.132137
105.0	0.071020	0.066575	0.061817	0.159723	0.144158	0.130290	0.141745	0.131998	0.121528	0.095067	0.088328	0.081600	0.132259	0.113426	0.106861	0.082084	0.074784	0.069043	0.136535	0.124041	0.113100	0.155114	0.141028	0.131669	0.162661	0.146778	0.132335
105.2	0.071158	0.066441	0.061775	0.159874	0.144495	0.130300	0.141938	0.131798	0.121779	0.094972	0.088257	0.081444	0.132247	0.113285	0.107141	0.081994	0.074538	0.069348	0.136746	0.124298	0.113339	0.155385	0.141543	0.131657	0.162929	0.147354	0.132387
105.4	0.070900	0.066121	0.061795	0.160068	0.144472	0.130467	0.142038	0.131898	0.121993	0.095332	0.088375	0.081249	0.132269	0.113466	0.106974	0.082009	0.074599	0.069221	0.137126	0.124346	0.113462	0.155639	0.141373	0.131817	0.163295	0.147358	0.132538
105.6	0.071238	0.066149	0.061391	0.160110	0.144371	0.130870	0.141856	0.131927	0.122285	0.095514	0.088222	0.081216	0.132026	0.113382	0.107212	0.081746	0.074524	0.069232	0.137559	0.124257	0.113416	0.155716	0.141660	0.132053	0.163255	0.147477	0.132550
105.8	0.071668	0.066418	0.061383	0.160176	0.144602	0.130940	0.142260	0.131993	0.122407	0.095565	0.088036	0.081032	0.132099	0.113635	0.107311	0.081577	0.074540	0.069374	0.137750	0.124630	0.113581	0.155634	0.141988	0.132517	0.163467	0.147902	0.132361
106.0	0.071789	0.066621	0.061488	0.160334	0.144881	0.130892	0.142275	0.132187	0.122310	0.095615	0.087850	0.080913	0.131971	0.113702	0.107319	0.081691	0.074746	0.069482	0.138173	0.124571	0.113550	0.155981	0.142391	0.132818	0.164260	0.148088	0.132314
106.2	0.072033	0.067110	0.061417	0.160342	0.145285	0.131034	0.142362	0.131925	0.122117	0.095498	0.087940	0.081031	0.132017	0.113674	0.107427	0.081972	0.074916	0.069645	0.139043	0.124742	0.113570	0.156155	0.142618	0.132903	0.164240	0.148095	0.132588
106.4	0.072211	0.067032	0.061599	0.160355	0.145390	0.130875	0.142742	0.132378	0.121669	0.095560	0.088146	0.081004	0.132057	0.113960	0.107561	0.082079	0.074917	0.069948	0.139153	0.124763	0.113764	0.156206	0.142890	0.132962	0.163909	0.148213	0.132580
106.6	0.072035	0.066664	0.061539	0.160676	0.145913	0.131106	0.143080	0.132466	0.121365	0.095471	0.088074	0.080858	0.131765	0.114260	0.107894	0.082247	0.074862	0.069945	0.139327	0.124931	0.113950	0.156127	0.142699	0.133331	0.163838	0.148191	0.132490
106.8	0.071962	0.066379	0.061464	0.160622	0.146107	0.131080	0.143349	0.132547	0.121622	0.095402	0.088285	0.081094	0.131778	0.114550	0.108068	0.082271	0.074643	0.069757	0.139809	0.124791	0.113726	0.155999	0.143059	0.133505	0.164231	0.148115	0.132445
107.0	0.071670	0.066496	0.061131	0.160686	0.146182	0.131160	0.143626	0.132227	0.121730	0.095237	0.088228	0.081027	0.131865	0.114611	0.108175	0.082432	0.074585	0.069840	0.140170	0.124705	0.113972	0.156129	0.143320	0.133613	0.164111	0.148258	0.132741
107.2	0.071554	0.066422	0.061414	0.161117	0.146453	0.131406	0.143278	0.132153	0.122062	0.095172	0.088377	0.081260	0.131880	0.114980	0.108231	0.082541	0.074820	0.069911	0.140367	0.124931	0.114008	0.156449	0.143199	0.133734	0.164391	0.148343	0.132784
107.4	0.071380	0.066252	0.061315	0.161215	0.146855	0.131555	0.143157	0.131876	0.122079	0.095361	0.088529	0.081469	0.131494	0.115133	0.108471	0.082646	0.074604	0.069917	0.140560	0.125024	0.114298	0.156390	0.143294	0.134000	0.164119	0.148220	0.133027
107.6	0.071625	0.066294	0.061388	0.161514	0.147089	0.132134	0.142919	0.131852	0.122301	0.095429	0.088512	0.081901	0.131333	0.115342	0.108542	0.082528	0.074254	0.069943	0.140319	0.124905	0.114279	0.156422	0.143352	0.134356	0.164278	0.148360	0.133473
107.8	0.071542	0.066008	0.061621	0.161515	0.147161	0.132377	0.143030	0.131758	0.122780	0.095373	0.088574	0.082115	0.131762	0.115382	0.108515	0.082723	0.074196	0.070065	0.140008	0.124745	0.114366	0.156723	0.143532	0.134368	0.164514	0.148107	0.133725
108.0	0.071475	0.066407	0.061863	0.161657	0.147277	0.132593	0.143272	0.131540	0.122898	0.095321	0.088936	0.082304	0.131810	0.115561	0.108626	0.082496	0.074177	0.069936	0.140091	0.124966	0.114426	0.156954	0.143710	0.134441	0.164524	0.148238	0.133737
108.2	0.071640	0.066201	0.061913	0.161835	0.147267	0.132654	0.143727	0.131846	0.123173	0.095516	0.089120	0.083044	0.131819	0.115625	0.108757	0.082244	0.074246	0.069742	0.139979	0.124603	0.114391	0.157245	0.143849	0.134619	0.164692	0.148576	0.133978
108.4	0.071775	0.066352	0.062270	0.162132	0.147319	0.132813	0.143786	0.131712	0.123077	0.095835	0.089209	0.083148	0.131964	0.115624	0.108706	0.082376	0.074292	0.069795	0.140042	0.124585	0.114323	0.157421	0.143685	0.134924	0.164799	0.148686	0.134252
108.6	0.071776	0.066212	0.062479	0.162333	0.147149	0.132598	0.143904	0.132156	0.123836	0.095886	0.089137	0.083261	0.132171	0.115578	0.108450	0.082417	0.074118	0.069517	0.139829	0.124907	0.114314	0.158037	0.143658	0.134939	0.164602	0.148498	0.134682
108.8	0.071784	0.066190	0.062362	0.162595	0.147057	0.132970	0.143712	0.132395	0.124184	0.095968	0.089258	0.083307	0.132093	0.115712	0.108337	0.082651	0.074429	0.069614	0.140050	0.125104	0.114291	0.158334	0.143678	0.135003	0.164513	0.148494	0.134555
109.0	0.071956	0.065983	0.062577	0.162626	0.146981	0.132828	0.143860	0.132066	0.124348	0.096202	0.089487	0.083497	0.132410	0.115827	0.108192	0.082767	0.074223	0.069597	0.140372	0.125428	0.114389	0.158738	0.143868	0.135232	0.164313	0.148736	0.134872
109.2	0.071999	0.065993	0.062868	0.162845	0.146802	0.132821	0.144118	0.132224	0.124573	0.096486	0.089617	0.083650	0.132449	0.116000	0.107988	0.082843	0.074079	0.069680	0.140525	0.125877	0.114411	0.158967	0.143861	0.135139	0.164119	0.148712	0.135083
109.4	0.071981	0.066167	0.063044	0.163035	0.146518	0.132791	0.144053	0.132244	0.124769	0.096711	0.089672	0.083967	0.132579	0.115936	0.107827	0.082970	0.074131	0.069569	0.140752	0.126248	0.114014	0.159092	0.144104	0.135547	0.163978	0.148688	0.135026
109.6	0.072530	0.066070	0.063200	0.163230	0.146458	0.132900	0.144248	0.132225	0.124606	0.096977	0.089631	0.084103	0.132833	0.115943	0.107699	0.082835	0.074302	0.069416	0.140521	0.126418	0.113863	0.159356	0.144315	0.135803	0.163857	0.148967	0.134778
109.8	0.072855	0.066339	0.063383	0.163459	0.146671	0.133065	0.144550	0.132638	0.124458	0.097050	0.089924	0.083932	0.133017	0.116187	0.107794	0.083046	0.074657	0.069624	0.140446	0.126934	0.113996	0.159500	0.144349	0.135891	0.164254	0.149264	0.134903
110.0	0.073161	0.066592	0.063566	0.163717	0.146940	0.133180	0.144681	0.132822	0.124250	0.097481	0.089794	0.083566	0.133256	0.116157	0.107634	0.083301	0.074779	0.069589	0.140583	0.127009	0.113955	0.159811	0.144794	0.135872	0.164422	0.149710	0.134949
110.2	0.073172	0.066408	0.064025	0.163910	0.147199	0.133469	0.144959	0.132737	0.123867	0.097404	0.089873	0.083395	0.133246	0.116210	0.107630	0.083616	0.074952	0.069922	0.141108	0.127275	0.113871	0.159882	0.144998	0.136079	0.164540	0.149930	0.135206
110.4	0.073483	0.066311	0.064210	0.164157	0.147038	0.133521	0.145121	0.133305	0.123845	0.097612	0.089757	0.083709	0.133431	0.116609	0.107447	0.083733	0.074890	0.069885	0.140828	0.127515	0.113896	0.160104	0.145186	0.136170	0.164586	0.150035	0.135053
110.6	0.073431	0.066479	0.064352	0.164432	0.147423	0.133560	0.145413	0.133477	0.123661	0.097519	0.089699	0.083484	0.133628	0.116800	0.107583	0.083924	0.075271	0.069960	0.140594	0.127535	0.114290	0.160408	0.145182	0.136602	0.164984	0.150269	0.134892
110.8	0.073791	0.066476	0.064474	0.164421	0.147774	0.133270	0.144948	0.133113	0.123677	0.097607	0.089656	0.083479	0.133696	0.116715	0.107756	0.084109	0.075166	0.069937	0.140601	0.127522	0.114450	0.160337	0.145330	0.136718	0.165290	0.150718	0.134872
111.0	0.073377	0.066342	0.064408	0.164531	0.147975	0.133535	0.144886	0.133049	0.123540	0.097505	0.089628	0.083522	0.133574	0.116727	0.107791	0.084269	0.075306	0.070153	0.140778	0.127478	0.115162	0.160646	0.145453	0.136988	0.165356	0.150558	0.134909
111.2	0.073459	0.066757	0.064513	0.164410	0.148038	0.133797	0.144615	0.133552	0.123620	0.097622	0.089489	0.083295	0.133372	0.116855	0.107823	0.084184	0.075233	0.070075	0.140924	0.127242	0.115221	0.160823	0.145492	0.137205	0.165683	0.150547	0.134710
111.4	0.073772	0.067077	0.064306	0.164287	0.148288	0.133837	0.144636	0.133553	0.123807	0.097601	0.089460	0.083085	0.133114	0.116736	0.107855	0.084192	0.075159	0.070123	0.140992	0.127130	0.115224	0.160966	0.146056	0.137191	0.165740	0.150678	0.135069
111.6	0.073916	0.067123	0.064025	0.164223	0.148503	0.134145	0.144798	0.133541	0.123955	0.097220	0.089518	0.083383	0.133195	0.116744	0.107717	0.084089	0.075241	0.070202	0.141004	0.126754	0.115053	0.161406	0.146324	0.137094	0.166246	0.150956	0.135077
111.8	0.073874	0.067213	0.063834	0.164196	0.148504	0.134102	0.144948	0.133614	0.124147	0.097139	0.089622	0.083341	0.133161	0.116946	0.107658	0.083969	0.075593	0.070323	0.140981	0.126872	0.114962	0.162043	0.146645	0.136617	0.166772	0.150778	0.135290
112.0	0.073860	0.067236	0.063767	0.164266	0.148569	0.134285	0.144992	0.133926	0.124289	0.096876	0.089888	0.083512	0.133038	0.116923	0.107706	0.083710	0.075757	0.070285	0.141191	0.127117	0.114738	0.162239	0.146889	0.136360	0.166877	0.150940	0.135590
112.2	0.073341	0.067226	0.063440	0.164333	0.148743	0.134608	0.145139	0.134226	0.124430	0.096883	0.089809	0.083682	0.132755	0.116672	0.107746	0.083668	0.076258	0.070339	0.141570	0.127269	0.114682	0.161982	0.147126	0.136200	0.167393	0.151305	0.135847
112.4	0.073439	0.067491	0.063101	0.164523	0.148895	0.134743	0.145008	0.134169	0.124519	0.096674	0.089667	0.083661	0.132912	0.116917	0.107914	0.083747	0.076605	0.070736	0.141733	0.127412	0.114604	0.162109	0.146972	0.135877	0.167322	0.151020	0.135979
112.6	0.073625	0.067342	0.062559	0.164534	0.148912	0.134956	0.145054	0.134560	0.124794	0.096530	0.089801	0.083671	0.133116	0.117100	0.108036	0.083790	0.076657	0.071030	0.141981	0.127355	0.114796	0.162427	0.146897	0.135826	0.167454	0.150621	0.136013
112.8	0.073601	0.067495	0.062569	0.164652	0.148786	0.135103	0.145151	0.134674	0.124861	0.096462	0.089870	0.083791	0.133232	0.117323	0.108254	0.083799	0.076872	0.070953	0.142378	0.127449	0.115169	0.162331	0.146903	0.135590	0.167745	0.150688	0.136212
113.0	0.073219	0.067577	0.062379	0.164774	0.148963	0.135141	0.145504	0.134798	0.124586	0.096591	0.090000	0.084350	0.133628	0.117205	0.108162	0.083881	0.076889	0.071059	0.142801	0.127714	0.115399	0.162367	0.146827	0.135874	0.167748	0.150661	0.136669
113.2	0.073299	0.067843	0.062460	0.164895	0.149226	0.135375	0.145887	0.135206	0.124486	0.096630	0.089961	0.084551	0.133820	0.117142	0.108417	0.083838	0.077020	0.071166	0.142982	0.127857	0.115270	0.162546	0.146935	0.136009	0.167748	0.150399	0.136719
113.4	0.073747	0.067600	0.062207	0.165075	0.149432	0.135651	0.145957	0.135231	0.124465	0.096509	0.090134	0.084475	0.134215	0.116954	0.108533	0.083930	0.077086	0.071272	0.143157	0.128099	0.115224	0.162456	0.147339	0.136544	0.168035	0.150683	0.136753
113.6	0.074057	0.067608	0.062325	0.165260	0.149571	0.136060	0.146479	0.135414	0.124513	0.096842	0.090345	0.084211	0.134391	0.116898	0.108494	0.084080	0.077134	0.071228	0.142836	0.128231	0.115524	0.162552	0.147279	0.137193	0.168294	0.150687	0.136880
113.8	0.074418	0.067793	0.062239	0.165500	0.149716	0.136354	0.146549	0.135719	0.124682	0.097092	0.090574	0.084004	0.134818	0.116951	0.108677	0.084185	0.077082	0.071329	0.142995	0.128279	0.115681	0.162243	0.147511	0.137523	0.168495	0.150668	0.136981
114.0	0.074538	0.067639	0.062274	0.165654	0.149800	0.136182	0.146769	0.135657	0.124729	0.097334	0.090535	0.084189	0.135154	0.116914	0.108616	0.084372	0.076923	0.071233	0.143195	0.128443	0.116070	0.162471	0.147922	0.138168	0.168259	0.150920	0.137000
114.2	0.074939	0.067607	0.062750	0.166079	0.150096	0.136458	0.147067	0.135787	0.124681	0.097439	0.090545	0.084329	0.135262	0.117173	0.108826	0.084619	0.076899	0.071221	0.142922	0.128763	0.116277	0.162693	0.148077	0.138955	0.168732	0.151133	0.137007
114.4	0.075251	0.067499	0.062676	0.166483	0.150135	0.136355	0.147048	0.135931	0.125095	0.097875	0.090611	0.084628	0.135619	0.117423	0.108880	0.084744	0.076661	0.071124	0.142370	0.129101	0.116487	0.163096	0.148424	0.139072	0.168763	0.151081	0.136636
114.6	0.075647	0.067656	0.062791	0.166690	0.150561	0.136254	0.147294	0.135973	0.125479	0.098151	0.090740	0.084697	0.135783	0.117672	0.109376	0.085076	0.076594	0.071304	0.142221	0.128861	0.116906	0.163221	0.148837	0.139558	0.168984	0.151266	0.136575
114.8	0.075426	0.067647	0.063168	0.166828	0.150852	0.136284	0.147164	0.135821	0.125628	0.098303	0.090872	0.084767	0.135779	0.117691	0.109640	0.085014	0.076479	0.071093	0.142176	0.128978	0.117115	0.163322	0.149328	0.140287	0.168919	0.151249	0.136289
115.0	0.075046	0.067923	0.062965	0.166932	0.150793	0.136279	0.147369	0.135861	0.125785	0.098505	0.091053	0.085094	0.135740	0.117862	0.109695	0.085047	0.076428	0.071007	0.142419	0.128688	0.117210	0.163834	0.149495	0.140681	0.168804	0.151308	0.136678
115.2	0.074956	0.068340	0.063291	0.167026	0.150806	0.136148	0.147173	0.135728	0.126060	0.098553	0.090924	0.085045	0.135798	0.117925	0.109730	0.084991	0.076253	0.070813	0.142731	0.128592	0.116801	0.164182	0.149937	0.140982	0.168432	0.151790	0.136471
115.4	0.075130	0.068545	0.063375	0.167248	0.151093	0.136031	0.147126	0.135823	0.126079	0.098660	0.091117	0.085012	0.135898	0.118096	0.109623	0.084979	0.076358	0.070729	0.142784	0.128354	0.116356	0.164335	0.150371	0.140977	0.168553	0.152146	0.136788
115.6	0.075149	0.068204	0.063436	0.167591	0.151310	0.136142	0.147089	0.135728	0.125978	0.098788	0.091178	0.085503	0.136373	0.118369	0.109767	0.084819	0.076562	0.070985	0.142790	0.128240	0.116101	0.164953	0.150343	0.140766	0.168458	0.152214	0.136639
115.8	0.075140	0.068232	0.063536	0.167903	0.151186	0.136159	0.147171	0.135824	0.126113	0.098822	0.091350	0.085503	0.136294	0.118719	0.109937	0.084763	0.076587	0.071184	0.142801	0.128079	0.115953	0.165419	0.150220	0.140701	0.168781	0.152213	0.137168
116.0	0.074991	0.068068	0.063740	0.168006	0.151294	0.136513	0.146986	0.135925	0.126039	0.098773	0.091460	0.085504	0.136341	0.118430	0.110080	0.084769	0.076836	0.071255	0.143271	0.128037	0.115900	0.165525	0.150361	0.140687	0.168892	0.152252	0.137281
116.2	0.074787	0.068298	0.063826	0.168341	0.151404	0.136835	0.146861	0.135708	0.125965	0.099060	0.091235	0.085504	0.136333	0.118417	0.110433	0.084628	0.077008	0.071480	0.143464	0.127747	0.116175	0.165436	0.150479	0.140800	0.169050	0.152478	0.137442
116.4	0.075123	0.068309	0.063846	0.168650	0.151373	0.136662	0.146876	0.136025	0.125726	0.099156	0.091096	0.085523	0.136419	0.119001	0.110786	0.084438	0.077206	0.071654	0.143394	0.127565	0.116374	0.165732	0.150376	0.141002	0.168952	0.152669	0.137623
116.6	0.074889	0.068248	0.064289	0.168703	0.151336	0.136922	0.146928	0.136315	0.125462	0.099408	0.091152	0.085475	0.136675	0.119138	0.110812	0.084660	0.077302	0.071745	0.143606	0.127206	0.116517	0.166033	0.150389	0.140947	0.169129	0.152887	0.137933
116.8	0.075009	0.068221	0.064799	0.168866	0.151453	0.136964	0.147174	0.136581	0.125694	0.099486	0.091013	0.085530	0.136619	0.119004	0.110680	0.084435	0.077381	0.071804	0.143661	0.127587	0.116837	0.166094	0.150471	0.140959	0.169228	0.152892	0.138344
117.0	0.074817	0.068349	0.064858	0.169094	0.151757	0.137181	0.147732	0.136851	0.125513	0.099575	0.090959	0.085671	0.136624	0.118778	0.110739	0.084466	0.077458	0.072051	0.144107	0.127727	0.116920	0.166089	0.150605	0.141438	0.169176	0.153266	0.138540
117.2	0.075424	0.068635	0.064926	0.169069	0.151636	0.137365	0.147917	0.136944	0.125352	0.099542	0.090818	0.085338	0.136457	0.118655	0.111102	0.084418	0.077352	0.072104	0.144102	0.127792	0.116985	0.166147	0.150716	0.141630	0.168793	0.153417	0.138730
117.4	0.075554	0.068784	0.064861	0.169214	0.151679	0.137373	0.148182	0.137254	0.125285	0.099576	0.090685	0.085179	0.136488	0.118240	0.111002	0.084608	0.077144	0.072141	0.144256	0.128142	0.117334	0.166095	0.150829	0.141761	0.169119	0.153541	0.138894
117.6	0.075194	0.068917	0.064979	0.169059	0.151562	0.137673	0.148316	0.137678	0.125445	0.099862	0.090728	0.085151	0.136325	0.118355	0.110942	0.084573	0.077259	0.071908	0.144228	0.128361	0.117636	0.166067	0.150907	0.142093	0.169218	0.153587	0.139183
117.8	0.075755	0.068771	0.064926	0.169091	0.151740	0.137819	0.148619	0.137743	0.125463	0.099855	0.090688	0.085346	0.136607	0.118500	0.110938	0.084592	0.077213	0.072094	0.144609	0.128640	0.117879	0.165893	0.151190	0.141929	0.169311	0.153579	0.139095
118.0	0.075849	0.068777	0.064864	0.168948	0.151828	0.137889	0.149056	0.137716	0.125518	0.099802	0.090760	0.085617	0.136446	0.118561	0.110911	0.084631	0.077105	0.072137	0.144598	0.129261	0.118301	0.166267	0.151618	0.142132	0.169582	0.153790	0.139137
118.2	0.076100	0.068976	0.065047	0.169042	0.152075	0.138351	0.149389	0.137810	0.125850	0.099910	0.090932	0.085671	0.136528	0.118685	0.110926	0.084714	0.077048	0.072221	0.144454	0.129748	0.118426	0.166348	0.151985	0.141919	0.170053	0.153883	0.138930
118.4	0.075928	0.069073	0.064805	0.168898	0.152123	0.138480	0.149523	0.137814	0.126126	0.100057	0.091327	0.085904	0.136669	0.118673	0.110845	0.084797	0.077111	0.072362	0.144781	0.130126	0.118401	0.166341	0.152476	0.141763	0.170416	0.153942	0.138823
118.6	0.075865	0.069442	0.064921	0.168771	0.152284	0.138594	0.149679	0.137810	0.126360	0.100136	0.091624	0.086145	0.136727	0.118751	0.110888	0.085100	0.077284	0.072410	0.145011	0.130329	0.118670	0.166208	0.152862	0.141976	0.170934	0.154039	0.138796
118.8	0.075236	0.069588	0.065090	0.168601	0.152437	0.138698	0.149602	0.137787	0.126298	0.100063	0.091968	0.086212	0.136903	0.118611	0.110683	0.085005	0.077474	0.072422	0.144998	0.130785	0.118657	0.166291	0.153209	0.142102	0.171113	0.154092	0.138524
119.0	0.075115	0.069646	0.064965	0.168520	0.152446	0.138729	0.149258	0.137642	0.126451	0.100162	0.092215	0.086391	0.137035	0.118572	0.110505	0.085179	0.077499	0.072472	0.145173	0.130912	0.118519	0.166275	0.153281	0.141794	0.171388	0.154274	0.138674
119.2	0.074784	0.069646	0.065335	0.168522	0.152628	0.138876	0.149015	0.137707	0.126650	0.100048	0.092510	0.086364	0.137282	0.118450	0.110275	0.085177	0.077588	0.072490	0.145280	0.131124	0.118261	0.166359	0.153578	0.141877	0.171722	0.154537	0.138207
119.4	0.074882	0.069609	0.065419	0.168457	0.152899	0.139206	0.148930	0.137824	0.126585	0.100136	0.092746	0.086475	0.137575	0.118436	0.110065	0.085249	0.077703	0.072486	0.145095	0.131042	0.118021	0.166237	0.153498	0.141722	0.172298	0.154573	0.138148
119.6	0.074760	0.069258	0.065617	0.168382	0.153071	0.139371	0.148715	0.137565	0.126721	0.100086	0.093028	0.086765	0.137877	0.118332	0.110054	0.085319	0.077914	0.072656	0.144966	0.131122	0.118072	0.166506	0.153566	0.141716	0.172633	0.154491	0.137893
119.8	0.074553	0.069350	0.065777	0.168250	0.153188	0.139609	0.148492	0.137543	0.126747	0.100007	0.093473	0.086770	0.137833	0.118177	0.109925	0.085383	0.078020	0.072472	0.144961	0.130924	0.118109	0.166627	0.153737	0.142007	0.173244	0.154606	0.137729
