# Supplementary material for: A Russian Doll of Resistance: Nested Gains and Losses of Venom Immunity in Varanid Lizards
Source: Int J Mol Sci. 2024 Feb 23;25(5):2628. doi: 10.3390/ijms25052628 (PMC10932397; doi:10.3390/ijms25052628)
Supplement: Supplementary file 1 [file ijms-25-02628-s001.zip › ijms-2872523-supplementary/Supplemental datasheets - raw data/Figure 7/Fig 7 linear data used to calculate bar graphs/Acanthophis laevis.csv]

Time	Varanus panoptes native 1	Varanus panoptes native 1	Varanus panoptes native 1	Varanus panoptes mutant 1	Varanus panoptes mutant 1	Varanus panoptes mutant 1	Varanus panoptes mutant 2	Varanus panoptes mutant 2	Varanus panoptes mutant 2	Varanus salvator native	Varanus salvator native	Varanus salvator native	Varanus salvator mutatnt	Varanus salvator mutant	Varanus salvator mutant	Varanus rosenberg native	Varanus rosenberg native	Varanus rosenberg native	Varanus rosenberg mutant	Varanus rosenberg mutant	Varanus rosenberg mutant	Varanus varius native	Varanus varius native	Varanus varius native	Varanus varius mutant	Varanus varius mutant	Varanus varius mutant
0.0	0.000000	0.000000	0.000000	0.000000	0.000000	0.000000	0.000000	0.000000	0.000000	0.000000	0.000000	0.000000	0.000000	0.000000	0.000000	0.000000	0.000000	0.000000	0.000000	0.000000	0.000000	0.000000	0.000000	0.000000	0.000000	0.000000	0.000000
0.2	0.001600	0.001507	0.001530	0.002149	0.002606	0.002735	0.002786	0.002574	0.002441	0.001957	0.001681	0.001733	0.002638	0.002816	0.002888	0.001905	0.001472	0.001685	0.003035	0.002761	0.002645	0.002646	0.002544	0.002370	0.003138	0.002902	0.002707
0.4	0.003421	0.003123	0.003206	0.004534	0.005667	0.005725	0.005996	0.005543	0.005229	0.004139	0.003614	0.003427	0.005259	0.005508	0.005550	0.004243	0.003062	0.003653	0.006286	0.005768	0.005481	0.005582	0.005111	0.004597	0.006568	0.005620	0.005786
0.6	0.005249	0.004809	0.004867	0.007167	0.008693	0.008880	0.009280	0.008554	0.008068	0.005939	0.006006	0.005434	0.008116	0.008397	0.008351	0.006453	0.004952	0.005348	0.009626	0.009225	0.008400	0.008654	0.008025	0.007165	0.010218	0.008697	0.008897
0.8	0.007061	0.006669	0.006665	0.010098	0.011637	0.012068	0.012666	0.011515	0.011151	0.008159	0.008189	0.007377	0.011195	0.011359	0.011154	0.009087	0.006690	0.007176	0.013101	0.012532	0.011488	0.011699	0.010862	0.009758	0.013802	0.011963	0.012000
1.0	0.008974	0.008384	0.008074	0.012739	0.014798	0.015065	0.016041	0.014622	0.014099	0.010287	0.010148	0.009224	0.014016	0.014209	0.014030	0.011409	0.008731	0.009098	0.016380	0.015728	0.014412	0.014715	0.013709	0.012263	0.017430	0.015258	0.015440
1.2	0.010677	0.010381	0.009788	0.015662	0.017718	0.017952	0.019166	0.017590	0.016828	0.012401	0.012254	0.011309	0.017020	0.017079	0.016991	0.013784	0.010493	0.010794	0.019533	0.018836	0.017380	0.017570	0.016690	0.014981	0.020716	0.018462	0.018440
1.4	0.012392	0.011848	0.011157	0.018235	0.020345	0.020758	0.022207	0.020370	0.019415	0.014134	0.014351	0.013356	0.019877	0.019486	0.019579	0.016030	0.012036	0.012244	0.022368	0.021871	0.020149	0.020418	0.019277	0.017041	0.023747	0.021521	0.021294
1.6	0.014010	0.013115	0.012284	0.020695	0.022661	0.023124	0.024688	0.022534	0.021630	0.015890	0.016231	0.014645	0.022124	0.021295	0.021645	0.017886	0.013601	0.013444	0.025123	0.024339	0.022623	0.023012	0.021364	0.018711	0.026703	0.024176	0.024011
1.8	0.015294	0.014207	0.013212	0.022925	0.024687	0.025210	0.027037	0.024364	0.023505	0.017054	0.017840	0.016122	0.023993	0.023141	0.023379	0.019425	0.014624	0.014565	0.027424	0.026381	0.024599	0.025041	0.023149	0.020185	0.029053	0.026474	0.026204
2.0	0.016048	0.015187	0.013801	0.024598	0.026124	0.026436	0.028687	0.025855	0.025070	0.017932	0.018985	0.017199	0.025876	0.024688	0.024475	0.020526	0.015328	0.015631	0.029192	0.028142	0.025958	0.026574	0.024315	0.021165	0.030543	0.028167	0.027744
2.2	0.016431	0.015685	0.014123	0.025732	0.026818	0.026992	0.029465	0.026761	0.025877	0.018387	0.019961	0.017843	0.026867	0.025237	0.024835	0.021249	0.015642	0.016261	0.030112	0.028834	0.026766	0.027380	0.025131	0.021654	0.031341	0.029117	0.028655
2.4	0.016880	0.016162	0.014713	0.026909	0.027728	0.028073	0.030206	0.027816	0.026636	0.019000	0.020332	0.018246	0.027653	0.026114	0.025419	0.021837	0.015875	0.017095	0.031011	0.029883	0.027723	0.028399	0.025901	0.022280	0.032502	0.030465	0.029848
2.6	0.017564	0.016675	0.015027	0.028194	0.028680	0.029183	0.031237	0.028572	0.027716	0.019232	0.020982	0.019118	0.028718	0.026769	0.026168	0.022291	0.016111	0.017785	0.032077	0.030734	0.028631	0.029147	0.026817	0.023118	0.033658	0.031614	0.030774
2.8	0.018367	0.016949	0.015560	0.029427	0.029465	0.030042	0.032347	0.029195	0.028773	0.019957	0.021700	0.019799	0.029376	0.028002	0.026831	0.022831	0.016293	0.018439	0.032936	0.031623	0.029213	0.029949	0.027535	0.024144	0.034818	0.032918	0.031443
3.0	0.018954	0.017541	0.016039	0.030761	0.030693	0.030984	0.033245	0.030007	0.029662	0.020710	0.022186	0.020059	0.030151	0.028909	0.027751	0.023217	0.016617	0.019341	0.034247	0.032652	0.030078	0.030518	0.028441	0.025031	0.035991	0.034140	0.032434
3.2	0.019492	0.017997	0.016487	0.031622	0.031435	0.031797	0.034214	0.030876	0.030430	0.021753	0.022718	0.020815	0.030777	0.029358	0.028554	0.023417	0.017064	0.019847	0.035278	0.033479	0.030824	0.030963	0.029160	0.026038	0.037068	0.035012	0.033431
3.4	0.020052	0.018289	0.017382	0.033067	0.032643	0.032124	0.035186	0.031454	0.031052	0.022482	0.023286	0.021567	0.031528	0.029951	0.029140	0.023902	0.017673	0.020184	0.036344	0.034198	0.031657	0.031547	0.029854	0.026976	0.038230	0.036082	0.034392
3.6	0.020839	0.018687	0.018096	0.033589	0.033089	0.032826	0.035844	0.032343	0.031823	0.023551	0.023589	0.022366	0.032264	0.030595	0.029696	0.024142	0.018201	0.020700	0.037281	0.035141	0.032285	0.032205	0.030548	0.028005	0.039188	0.036930	0.035054
3.8	0.021222	0.019004	0.018465	0.034277	0.034386	0.033359	0.036785	0.032861	0.032536	0.024268	0.024166	0.023209	0.033499	0.031907	0.030244	0.024287	0.018542	0.021505	0.038074	0.035702	0.033038	0.032871	0.031111	0.028443	0.040232	0.037802	0.035965
4.0	0.021702	0.019456	0.019415	0.035026	0.034882	0.033704	0.037506	0.033711	0.033165	0.024823	0.024448	0.023867	0.034826	0.032523	0.031150	0.024596	0.019017	0.022158	0.039071	0.036779	0.033675	0.033640	0.031695	0.029168	0.041113	0.038545	0.036876
4.2	0.022208	0.019909	0.019966	0.035057	0.035621	0.034070	0.038328	0.034491	0.033589	0.025740	0.024687	0.024275	0.035527	0.033389	0.032154	0.024959	0.019718	0.022730	0.040028	0.037651	0.034491	0.034184	0.032252	0.030108	0.041768	0.039171	0.037671
4.4	0.022765	0.020444	0.020499	0.035695	0.036511	0.034556	0.039480	0.035353	0.034395	0.026239	0.025395	0.024909	0.036049	0.033792	0.032582	0.025713	0.020483	0.023380	0.040791	0.038862	0.035194	0.034808	0.032801	0.030756	0.042676	0.039577	0.038473
4.6	0.023280	0.021126	0.020894	0.036169	0.036887	0.035192	0.040000	0.036022	0.034880	0.026562	0.026034	0.025606	0.036822	0.034708	0.033329	0.026182	0.021405	0.023271	0.041473	0.039840	0.035945	0.035227	0.033418	0.031783	0.043579	0.040259	0.039072
4.8	0.023555	0.021866	0.021508	0.036676	0.037643	0.035656	0.040488	0.036745	0.035450	0.027354	0.026333	0.025907	0.037572	0.035278	0.034124	0.026850	0.022320	0.023778	0.042354	0.040820	0.036703	0.035742	0.033891	0.032772	0.044303	0.040851	0.039645
5.0	0.024149	0.022481	0.021793	0.036920	0.038517	0.036251	0.041296	0.037506	0.035982	0.027749	0.026827	0.026436	0.038219	0.036090	0.035152	0.027072	0.023348	0.024005	0.043186	0.041769	0.037188	0.036235	0.034887	0.033561	0.045321	0.041639	0.040434
5.2	0.024748	0.023249	0.022597	0.037508	0.038855	0.036917	0.041830	0.038062	0.036231	0.028362	0.027662	0.027025	0.038873	0.036954	0.036009	0.027684	0.024084	0.023918	0.044084	0.042496	0.037923	0.036739	0.035741	0.034428	0.046135	0.042361	0.040923
5.4	0.025612	0.023525	0.022857	0.038316	0.039652	0.037646	0.042483	0.038710	0.036896	0.028480	0.028548	0.027460	0.039540	0.037475	0.036784	0.028258	0.025008	0.024050	0.044932	0.043428	0.038774	0.037500	0.036477	0.034791	0.046953	0.043072	0.041751
5.6	0.026163	0.024018	0.023078	0.039144	0.039874	0.038390	0.043071	0.039259	0.037381	0.029232	0.029308	0.027494	0.039740	0.038334	0.037606	0.028746	0.025963	0.024271	0.046145	0.043953	0.039505	0.038057	0.037066	0.035045	0.047781	0.043778	0.042481
5.8	0.026611	0.024732	0.023445	0.039702	0.040618	0.039450	0.043933	0.039852	0.038224	0.029605	0.029664	0.028044	0.040382	0.039088	0.038182	0.029510	0.026242	0.025002	0.047057	0.044679	0.040108	0.038705	0.037846	0.035331	0.048464	0.044218	0.042952
6.0	0.026959	0.025258	0.023739	0.040323	0.041027	0.040187	0.044393	0.040585	0.038897	0.030095	0.030046	0.028219	0.041395	0.039960	0.038689	0.029819	0.026665	0.025448	0.047772	0.045487	0.040534	0.039359	0.038518	0.035562	0.048851	0.044788	0.043643
6.2	0.027662	0.025745	0.023979	0.041156	0.041449	0.041041	0.044963	0.041241	0.039467	0.030633	0.030424	0.028524	0.041788	0.040426	0.039257	0.030388	0.027068	0.025909	0.048461	0.045968	0.041316	0.040001	0.039277	0.035949	0.049731	0.045325	0.044167
6.4	0.028085	0.026174	0.024274	0.041895	0.042161	0.041721	0.045671	0.041796	0.040157	0.031210	0.030679	0.028847	0.042182	0.041167	0.039947	0.030689	0.027620	0.026241	0.049245	0.046981	0.041965	0.040767	0.039991	0.036185	0.050598	0.045950	0.044456
6.6	0.028469	0.026559	0.024387	0.042795	0.042972	0.042597	0.046539	0.042249	0.040919	0.031761	0.030983	0.029285	0.042563	0.041759	0.040644	0.030914	0.027966	0.026830	0.050051	0.047318	0.042611	0.041418	0.040587	0.036628	0.051429	0.046568	0.044804
6.8	0.028892	0.026850	0.024821	0.043267	0.043940	0.043183	0.047149	0.042976	0.041847	0.032212	0.031269	0.029579	0.043210	0.042337	0.041049	0.031004	0.028202	0.027393	0.050560	0.047789	0.043051	0.042220	0.041030	0.036795	0.052125	0.047445	0.045340
7.0	0.029187	0.027305	0.024939	0.043977	0.044848	0.043960	0.047496	0.043689	0.042570	0.032530	0.031296	0.029985	0.043760	0.042620	0.041762	0.031420	0.028251	0.027985	0.051271	0.048420	0.043600	0.042702	0.041521	0.036939	0.052919	0.047969	0.046164
7.2	0.029291	0.027666	0.025251	0.044438	0.045303	0.044584	0.048053	0.044447	0.043091	0.033093	0.031429	0.030554	0.044387	0.042983	0.042176	0.031677	0.028793	0.028339	0.051870	0.048664	0.043984	0.043298	0.041984	0.037313	0.053643	0.048332	0.046704
7.4	0.029690	0.027915	0.025744	0.044912	0.045819	0.045070	0.048776	0.044876	0.043414	0.033681	0.031676	0.030913	0.044827	0.043395	0.042457	0.032144	0.028959	0.028727	0.052485	0.048852	0.044686	0.043963	0.042462	0.037586	0.054292	0.049296	0.047181
7.6	0.030064	0.028044	0.026182	0.045269	0.045857	0.045601	0.049137	0.045786	0.044097	0.034270	0.031753	0.031531	0.045185	0.043943	0.042696	0.032243	0.029164	0.029384	0.053068	0.049418	0.045040	0.044682	0.042991	0.037945	0.054641	0.049889	0.047714
7.8	0.030848	0.028379	0.026098	0.045931	0.046398	0.046308	0.049825	0.046167	0.044862	0.035022	0.031711	0.031879	0.045598	0.044334	0.043225	0.032749	0.029165	0.029993	0.053681	0.049808	0.045766	0.045374	0.043139	0.038475	0.055099	0.050195	0.048461
8.0	0.031479	0.028696	0.026741	0.046570	0.046796	0.047026	0.050192	0.046792	0.045206	0.035859	0.032011	0.032165	0.046212	0.044747	0.043689	0.033332	0.029195	0.030628	0.054095	0.050516	0.046527	0.045898	0.043496	0.039011	0.055429	0.050595	0.049173
8.2	0.031957	0.029119	0.027134	0.046949	0.047289	0.047748	0.050833	0.047297	0.045699	0.036410	0.032484	0.032568	0.046504	0.045298	0.043860	0.033752	0.029180	0.030843	0.054488	0.051444	0.047090	0.046226	0.043386	0.039615	0.055733	0.051214	0.049848
8.4	0.032312	0.029518	0.027583	0.047778	0.047664	0.048475	0.051295	0.047694	0.046201	0.036618	0.033241	0.033340	0.047149	0.045616	0.044522	0.034242	0.029586	0.031102	0.054738	0.052108	0.047595	0.046797	0.043495	0.040406	0.056522	0.051652	0.050303
8.6	0.032771	0.030081	0.028000	0.048211	0.047914	0.049134	0.051501	0.048130	0.046341	0.037110	0.033974	0.034131	0.048032	0.046321	0.044953	0.034793	0.029734	0.031073	0.055193	0.052686	0.048095	0.047298	0.043865	0.041146	0.057025	0.052047	0.050951
8.8	0.033144	0.030447	0.028552	0.048793	0.048584	0.049477	0.052067	0.048521	0.046612	0.037827	0.034879	0.034527	0.048615	0.047021	0.045460	0.035124	0.030155	0.031506	0.055684	0.053440	0.048456	0.047761	0.044396	0.042023	0.057762	0.052751	0.051707
9.0	0.033748	0.030737	0.029066	0.049280	0.048575	0.049901	0.052716	0.048933	0.046957	0.038183	0.035688	0.035238	0.049254	0.047818	0.045874	0.035506	0.030441	0.031626	0.056163	0.053826	0.048878	0.048033	0.045164	0.042560	0.058756	0.053351	0.052473
9.2	0.034246	0.031145	0.029552	0.049970	0.049097	0.050528	0.053223	0.049401	0.047113	0.038761	0.036536	0.035454	0.049737	0.048531	0.046684	0.036228	0.030794	0.032014	0.056576	0.054361	0.049459	0.048508	0.045510	0.043354	0.059506	0.053832	0.053167
9.4	0.034688	0.031500	0.029874	0.050802	0.049725	0.050789	0.053937	0.049913	0.047635	0.039067	0.037290	0.036112	0.050677	0.049398	0.047410	0.036634	0.031491	0.032496	0.057340	0.055036	0.050079	0.048637	0.046210	0.044118	0.059931	0.054356	0.053820
9.6	0.035007	0.032091	0.029989	0.051304	0.049644	0.050925	0.054399	0.050414	0.047894	0.039889	0.037894	0.036489	0.050923	0.049950	0.047379	0.037196	0.031678	0.033067	0.057924	0.055522	0.050664	0.049027	0.046692	0.044284	0.060457	0.055233	0.054334
9.8	0.035431	0.032271	0.030396	0.051784	0.050404	0.051473	0.055067	0.050854	0.048276	0.040127	0.038332	0.036655	0.051747	0.050125	0.047398	0.037675	0.031725	0.033886	0.058519	0.056025	0.051109	0.049766	0.047322	0.044680	0.061204	0.055797	0.054949
10.0	0.035813	0.032628	0.030671	0.052602	0.050948	0.051751	0.055577	0.051347	0.048623	0.040612	0.039109	0.037121	0.052256	0.050921	0.047668	0.037942	0.032057	0.034348	0.059073	0.056631	0.051611	0.050087	0.047684	0.045172	0.061770	0.056438	0.055584
10.2	0.036301	0.033216	0.030781	0.053366	0.051665	0.052030	0.056189	0.051818	0.049279	0.041104	0.039735	0.037706	0.052440	0.051032	0.048089	0.038570	0.032639	0.035016	0.059787	0.056989	0.052248	0.050579	0.048182	0.045633	0.062583	0.056910	0.055841
10.4	0.036358	0.033405	0.031121	0.054120	0.052333	0.052220	0.056673	0.052408	0.049915	0.041483	0.040323	0.037742	0.052702	0.051422	0.048390	0.038944	0.032946	0.035338	0.060291	0.057385	0.052674	0.050834	0.048714	0.046101	0.063177	0.057441	0.056221
10.6	0.036661	0.033796	0.031410	0.054443	0.053245	0.052573	0.057227	0.052924	0.050719	0.041680	0.040513	0.037956	0.053351	0.051659	0.048731	0.039321	0.032963	0.035725	0.060857	0.057752	0.053252	0.051275	0.048909	0.046606	0.063702	0.058135	0.057089
10.8	0.036757	0.034178	0.031221	0.054821	0.053865	0.052958	0.057449	0.053316	0.051689	0.041832	0.040821	0.038500	0.053798	0.051529	0.049144	0.039720	0.033357	0.036166	0.061125	0.058219	0.053682	0.051871	0.049249	0.046985	0.064342	0.058669	0.057397
11.0	0.036915	0.034452	0.031292	0.055280	0.054186	0.053835	0.057986	0.053812	0.052123	0.041996	0.040783	0.038904	0.054022	0.052131	0.049519	0.040108	0.033919	0.036644	0.061613	0.058661	0.054317	0.052276	0.049839	0.047505	0.064859	0.058834	0.057792
11.2	0.037021	0.034509	0.031468	0.055517	0.054487	0.053985	0.058611	0.054182	0.052653	0.042583	0.040689	0.039211	0.054183	0.052222	0.049903	0.040438	0.034689	0.037165	0.062258	0.058773	0.054661	0.052679	0.050452	0.047740	0.065235	0.059275	0.057849
11.4	0.037507	0.034839	0.031767	0.055916	0.054950	0.054288	0.059283	0.054808	0.052860	0.042934	0.040867	0.039041	0.054464	0.052390	0.050187	0.040736	0.034980	0.037077	0.062758	0.059147	0.055396	0.053138	0.050883	0.048077	0.065616	0.059694	0.058212
11.6	0.037954	0.035000	0.032285	0.056428	0.055630	0.054921	0.059746	0.055369	0.053482	0.043216	0.040733	0.039328	0.054683	0.052919	0.050454	0.040755	0.035446	0.037684	0.063165	0.059949	0.055553	0.053577	0.051177	0.048362	0.065712	0.059905	0.058553
11.8	0.038405	0.035336	0.032480	0.057252	0.055842	0.055393	0.060356	0.055741	0.054014	0.043638	0.040474	0.039335	0.054881	0.053059	0.050940	0.041229	0.035989	0.037503	0.063696	0.060437	0.056134	0.054048	0.051314	0.048743	0.065993	0.060019	0.058871
12.0	0.038565	0.035683	0.033165	0.057815	0.056640	0.055970	0.060769	0.056283	0.054599	0.044130	0.040869	0.039530	0.055393	0.053792	0.051558	0.041161	0.036143	0.037909	0.063722	0.060916	0.056337	0.054446	0.051636	0.048910	0.066243	0.060685	0.059080
12.2	0.038897	0.036093	0.033533	0.058096	0.057125	0.056350	0.061368	0.056745	0.055377	0.044429	0.041034	0.040083	0.055906	0.054338	0.052391	0.040865	0.036366	0.038010	0.064383	0.061589	0.056350	0.054854	0.051684	0.049208	0.066506	0.061308	0.059820
12.4	0.039188	0.036426	0.034025	0.058730	0.057390	0.056511	0.061868	0.056927	0.055720	0.044592	0.041158	0.040956	0.056743	0.055026	0.053072	0.040951	0.036881	0.037986	0.064689	0.061741	0.056775	0.055456	0.052190	0.049612	0.066934	0.061626	0.060347
12.6	0.039432	0.036700	0.034322	0.058928	0.057662	0.056838	0.062236	0.057520	0.056201	0.045044	0.041573	0.041590	0.057249	0.055908	0.053324	0.040932	0.036857	0.038150	0.065153	0.062081	0.057221	0.055926	0.052977	0.049806	0.067459	0.062090	0.060838
12.8	0.039581	0.036856	0.034899	0.059326	0.058043	0.057172	0.062595	0.057698	0.056498	0.045528	0.041750	0.041634	0.057528	0.056692	0.054034	0.041024	0.037623	0.038368	0.065501	0.062533	0.057794	0.056337	0.053456	0.050344	0.068155	0.062671	0.061427
13.0	0.039750	0.037119	0.035476	0.059655	0.058528	0.057676	0.063289	0.058382	0.056744	0.045575	0.041835	0.041800	0.058038	0.057030	0.054439	0.041138	0.037796	0.039072	0.066143	0.063340	0.058202	0.056698	0.053815	0.050793	0.068706	0.062943	0.061880
13.2	0.040077	0.037478	0.035794	0.060187	0.059455	0.058188	0.063665	0.058932	0.057203	0.045653	0.042436	0.041933	0.058488	0.058035	0.055122	0.041532	0.038194	0.039423	0.066918	0.064112	0.058741	0.057242	0.054409	0.051370	0.069033	0.063545	0.062043
13.4	0.040634	0.037841	0.036208	0.060588	0.059974	0.058223	0.064029	0.059363	0.057711	0.045798	0.042910	0.042400	0.058959	0.058855	0.055116	0.042065	0.038850	0.039858	0.067549	0.064651	0.059209	0.057549	0.055049	0.051715	0.069239	0.064439	0.062530
13.6	0.040902	0.038139	0.036424	0.061312	0.060408	0.058526	0.064454	0.059966	0.058064	0.046274	0.043525	0.042643	0.059222	0.059005	0.055196	0.042476	0.039268	0.040412	0.068043	0.065280	0.059784	0.058321	0.055549	0.051995	0.069930	0.065129	0.062865
13.8	0.041247	0.037969	0.036919	0.061933	0.061343	0.059179	0.065096	0.060559	0.058434	0.046489	0.044186	0.042691	0.059765	0.059264	0.055783	0.042949	0.039643	0.040582	0.068921	0.065763	0.060298	0.058746	0.055993	0.052397	0.070571	0.065648	0.063336
14.0	0.041610	0.038471	0.037189	0.062339	0.061628	0.059720	0.065730	0.061002	0.059047	0.046982	0.044768	0.043295	0.059763	0.059284	0.056045	0.043499	0.040101	0.040833	0.069487	0.066270	0.060845	0.059088	0.056304	0.052641	0.071276	0.065940	0.063613
14.2	0.042024	0.038665	0.037502	0.063077	0.062005	0.060181	0.065999	0.061640	0.059571	0.046958	0.045356	0.043672	0.060530	0.059394	0.056439	0.044001	0.040585	0.040869	0.069991	0.066424	0.061337	0.059480	0.056643	0.053061	0.071753	0.066340	0.064307
14.4	0.042234	0.038746	0.037776	0.063449	0.062542	0.060582	0.066301	0.062187	0.059837	0.047248	0.045896	0.043621	0.061201	0.059746	0.056761	0.044146	0.040631	0.040947	0.070257	0.066833	0.061818	0.059830	0.057018	0.053639	0.072292	0.066661	0.064723
14.6	0.042537	0.039135	0.037738	0.063530	0.063015	0.061028	0.066599	0.062452	0.060418	0.047178	0.046382	0.044235	0.061758	0.059692	0.057181	0.044929	0.040997	0.040933	0.070848	0.067438	0.062338	0.060471	0.057558	0.054093	0.072925	0.066961	0.065114
14.8	0.042628	0.039083	0.037737	0.063895	0.063267	0.061426	0.066842	0.062742	0.060813	0.047484	0.046782	0.044844	0.062151	0.059809	0.057697	0.045165	0.041500	0.041279	0.071162	0.067814	0.062714	0.060955	0.058376	0.054483	0.073566	0.067306	0.065238
15.0	0.043235	0.039404	0.038053	0.064009	0.063746	0.062150	0.067188	0.063237	0.061032	0.047761	0.046949	0.045245	0.062622	0.060231	0.057801	0.045594	0.041797	0.041482	0.071502	0.068331	0.063345	0.061306	0.059056	0.054789	0.073785	0.067585	0.065409
15.2	0.043427	0.039394	0.038235	0.064359	0.064027	0.061933	0.067682	0.063869	0.060973	0.048379	0.047476	0.045533	0.062936	0.060143	0.058018	0.046259	0.042298	0.042063	0.071656	0.068790	0.063882	0.061495	0.059554	0.054967	0.074359	0.067948	0.065955
15.4	0.043656	0.039663	0.038546	0.064720	0.064493	0.062341	0.068159	0.064336	0.061005	0.048795	0.048014	0.045795	0.063609	0.060365	0.058507	0.046658	0.042631	0.041837	0.071896	0.069340	0.064558	0.061817	0.059810	0.055189	0.074841	0.068338	0.066501
15.6	0.043808	0.039872	0.039050	0.065055	0.064845	0.062768	0.068308	0.064713	0.061245	0.049189	0.048285	0.046383	0.064205	0.060462	0.058798	0.047081	0.042959	0.042471	0.072409	0.069972	0.064630	0.061941	0.060056	0.055267	0.075148	0.069108	0.066747
15.8	0.043934	0.040241	0.039198	0.065616	0.065015	0.062906	0.068484	0.064953	0.061650	0.049453	0.048251	0.047016	0.064576	0.060739	0.059512	0.047464	0.043163	0.042227	0.072609	0.070300	0.065284	0.062340	0.060363	0.055489	0.075816	0.069515	0.067246
16.0	0.044073	0.040565	0.039402	0.065839	0.065669	0.063505	0.068875	0.065227	0.062109	0.050182	0.048207	0.047007	0.065500	0.060864	0.060121	0.047495	0.042987	0.042902	0.072792	0.070620	0.065561	0.062472	0.060812	0.055715	0.076147	0.070110	0.067811
16.2	0.044168	0.040716	0.039722	0.066171	0.066264	0.063462	0.068986	0.065421	0.062503	0.050741	0.048323	0.047413	0.066013	0.061289	0.060424	0.047789	0.042783	0.043238	0.073410	0.071061	0.065994	0.062606	0.061077	0.055879	0.076522	0.070752	0.068510
16.4	0.044374	0.040945	0.040099	0.066932	0.066518	0.063488	0.069411	0.065742	0.062518	0.051177	0.048363	0.048010	0.066345	0.061884	0.060728	0.048193	0.042897	0.043587	0.073899	0.071394	0.066564	0.062753	0.061603	0.055986	0.076972	0.071154	0.068890
16.6	0.044508	0.041256	0.040400	0.067326	0.066887	0.063659	0.069679	0.066188	0.062946	0.051895	0.048774	0.048117	0.066590	0.062211	0.061089	0.048685	0.043426	0.043982	0.074290	0.071888	0.067109	0.063085	0.061978	0.056289	0.077723	0.071661	0.069173
16.8	0.044884	0.041657	0.041111	0.067667	0.067446	0.064005	0.070111	0.066274	0.063305	0.052452	0.049036	0.048262	0.067091	0.062808	0.061665	0.049867	0.043768	0.044339	0.074570	0.072589	0.067450	0.063359	0.062371	0.056805	0.077930	0.072259	0.069865
17.0	0.045418	0.042144	0.041502	0.068209	0.068059	0.064595	0.071007	0.066823	0.063666	0.052452	0.049134	0.048189	0.067308	0.063432	0.061704	0.050482	0.043989	0.044886	0.075106	0.073227	0.067541	0.063651	0.062594	0.057068	0.077985	0.072879	0.070206
17.2	0.045851	0.042519	0.041849	0.068697	0.068638	0.064773	0.071170	0.066849	0.064419	0.052595	0.049589	0.048558	0.067974	0.064306	0.062121	0.051187	0.044596	0.045004	0.075308	0.073633	0.067850	0.064064	0.062935	0.057305	0.078301	0.073586	0.070555
17.4	0.046413	0.042742	0.042300	0.069112	0.069197	0.064932	0.071628	0.067125	0.064872	0.053053	0.049903	0.048830	0.068162	0.064861	0.061997	0.051995	0.044667	0.045351	0.075485	0.073863	0.068205	0.064493	0.063269	0.057584	0.078680	0.074055	0.071050
17.6	0.046705	0.043081	0.042690	0.069953	0.069916	0.065566	0.072262	0.067662	0.065417	0.053515	0.049999	0.049015	0.068780	0.065071	0.062457	0.052234	0.044970	0.045687	0.076088	0.074226	0.068818	0.065088	0.063151	0.057991	0.079037	0.074247	0.071613
17.8	0.046954	0.043473	0.043131	0.070379	0.070460	0.066101	0.072819	0.067857	0.065868	0.053636	0.050279	0.049109	0.069032	0.065857	0.062499	0.052249	0.045436	0.045637	0.076563	0.074246	0.069254	0.065433	0.063056	0.058250	0.079224	0.074528	0.072099
18.0	0.047508	0.044049	0.043396	0.070674	0.070729	0.066390	0.073558	0.068356	0.066259	0.054175	0.050399	0.049419	0.068875	0.066197	0.062859	0.052183	0.045952	0.045767	0.076677	0.074428	0.069558	0.065977	0.063025	0.058521	0.079466	0.074759	0.072530
18.2	0.047940	0.044717	0.043630	0.071122	0.071262	0.067040	0.073545	0.068838	0.066550	0.054331	0.050743	0.049420	0.069667	0.066877	0.063407	0.052179	0.046191	0.045680	0.076935	0.074724	0.069763	0.066132	0.062890	0.058969	0.079742	0.075035	0.073300
18.4	0.048236	0.045323	0.043851	0.071363	0.071467	0.067369	0.074296	0.069025	0.066732	0.054690	0.051226	0.049421	0.069476	0.067474	0.063752	0.051961	0.046692	0.045851	0.077451	0.075118	0.070298	0.066560	0.062952	0.059364	0.080167	0.075327	0.073666
18.6	0.048453	0.045911	0.043894	0.071537	0.071402	0.067850	0.074801	0.069329	0.067261	0.054912	0.051391	0.050063	0.070026	0.068054	0.064177	0.052479	0.047091	0.046158	0.078017	0.075562	0.070869	0.067034	0.063058	0.059943	0.080709	0.075786	0.073878
18.8	0.048766	0.046005	0.044124	0.071900	0.071794	0.068229	0.075153	0.069604	0.067612	0.055594	0.051801	0.050410	0.070670	0.068802	0.064447	0.052431	0.047548	0.046771	0.078390	0.075913	0.071185	0.067659	0.063183	0.060534	0.081207	0.076311	0.074174
19.0	0.048949	0.046494	0.044271	0.072153	0.072142	0.069222	0.075422	0.070320	0.067945	0.055900	0.052311	0.050764	0.070855	0.069198	0.064828	0.052773	0.048000	0.046976	0.078626	0.076381	0.071574	0.068340	0.063579	0.060790	0.081546	0.076845	0.074548
19.2	0.048927	0.046534	0.044433	0.072198	0.072123	0.069558	0.075942	0.070860	0.068120	0.056260	0.052814	0.051317	0.071299	0.069335	0.065543	0.053033	0.048348	0.047303	0.079113	0.076975	0.072144	0.068731	0.063803	0.061278	0.082018	0.077540	0.075260
19.4	0.048913	0.046683	0.044816	0.072481	0.072676	0.070094	0.076058	0.071106	0.068534	0.056548	0.053426	0.051759	0.071839	0.069322	0.066143	0.053383	0.048472	0.047307	0.079656	0.077438	0.072617	0.069188	0.064280	0.061549	0.082573	0.078229	0.075559
19.6	0.048942	0.046753	0.044939	0.072830	0.072566	0.070831	0.076382	0.071555	0.068959	0.056778	0.053518	0.051985	0.071981	0.069353	0.066501	0.053494	0.048497	0.047711	0.080169	0.078012	0.072946	0.069484	0.064739	0.061774	0.083009	0.078859	0.075856
19.8	0.048851	0.046864	0.044932	0.073196	0.073049	0.071566	0.076613	0.071949	0.069302	0.057111	0.053559	0.052328	0.072042	0.069406	0.066563	0.053557	0.048802	0.047721	0.080599	0.078368	0.073338	0.069931	0.065133	0.062021	0.083646	0.079301	0.076223
20.0	0.048979	0.046798	0.045265	0.073846	0.073343	0.072131	0.077161	0.072187	0.069714	0.057785	0.053835	0.051952	0.072521	0.069681	0.066592	0.053571	0.048784	0.048168	0.081361	0.078827	0.073292	0.069948	0.065832	0.062167	0.084082	0.079924	0.076724
20.2	0.049309	0.046998	0.045359	0.074299	0.074026	0.072177	0.077282	0.072530	0.070140	0.058283	0.054585	0.052616	0.072395	0.070325	0.066917	0.053876	0.048749	0.048751	0.081778	0.079317	0.073568	0.070302	0.066547	0.062100	0.084999	0.080517	0.077197
20.4	0.049893	0.047084	0.045623	0.074578	0.074143	0.072595	0.077579	0.073022	0.070539	0.058555	0.054809	0.053049	0.072090	0.070778	0.067468	0.054379	0.049193	0.049259	0.082407	0.079465	0.073968	0.070705	0.067253	0.062336	0.085390	0.080708	0.077549
20.6	0.050288	0.047215	0.045834	0.075407	0.074536	0.072946	0.078073	0.073389	0.071076	0.058700	0.055325	0.053362	0.072153	0.071078	0.067887	0.054933	0.049562	0.049422	0.082748	0.080142	0.074327	0.071205	0.067832	0.062726	0.085961	0.081094	0.077669
20.8	0.050738	0.046997	0.046263	0.075673	0.074823	0.073617	0.078166	0.073509	0.071706	0.058655	0.055587	0.054143	0.072796	0.072010	0.068226	0.055205	0.049372	0.049828	0.083073	0.080235	0.074308	0.071337	0.068551	0.062944	0.086300	0.081545	0.078016
21.0	0.051222	0.047157	0.046371	0.076265	0.075237	0.073828	0.078754	0.073675	0.072107	0.058507	0.055850	0.054480	0.072948	0.072269	0.068406	0.054939	0.049647	0.050402	0.083477	0.080641	0.074232	0.071628	0.069145	0.062999	0.086526	0.081981	0.078148
21.2	0.051400	0.047352	0.046657	0.076963	0.075750	0.073996	0.078821	0.073796	0.072803	0.058834	0.056347	0.055298	0.073457	0.072514	0.068543	0.055492	0.049341	0.050804	0.083654	0.080927	0.074345	0.071986	0.069666	0.063319	0.087041	0.082110	0.078460
21.4	0.051683	0.047752	0.047032	0.077681	0.076049	0.074588	0.079121	0.074287	0.073130	0.059069	0.056856	0.055908	0.073724	0.072782	0.068366	0.055705	0.049172	0.051097	0.084202	0.081068	0.074961	0.072352	0.070446	0.063646	0.087639	0.082009	0.078644
21.6	0.051985	0.048139	0.047192	0.078133	0.076495	0.074793	0.079524	0.074717	0.073821	0.059089	0.056911	0.056073	0.074512	0.073125	0.069088	0.056349	0.049739	0.051553	0.084620	0.081505	0.075374	0.072594	0.070368	0.064020	0.087842	0.082164	0.079154
21.8	0.052239	0.048525	0.047558	0.078272	0.076597	0.075189	0.080054	0.074729	0.074065	0.059263	0.057451	0.056198	0.074795	0.073210	0.069143	0.056560	0.050051	0.051521	0.084990	0.081665	0.075593	0.072567	0.070525	0.064525	0.088124	0.082074	0.079171
22.0	0.052605	0.048950	0.047509	0.078650	0.077247	0.075546	0.080562	0.075188	0.074289	0.059845	0.057642	0.056109	0.075011	0.073323	0.069523	0.056931	0.050272	0.051587	0.085380	0.082028	0.076211	0.072724	0.070717	0.064985	0.088516	0.082111	0.079767
22.2	0.052960	0.049318	0.047812	0.078711	0.077217	0.076305	0.080812	0.075510	0.074469	0.060128	0.058092	0.055956	0.075872	0.073539	0.070099	0.057192	0.050526	0.051975	0.086116	0.082373	0.076557	0.073272	0.070767	0.065589	0.089107	0.082235	0.080381
22.4	0.053132	0.049457	0.048275	0.079038	0.077608	0.076222	0.081395	0.075768	0.074471	0.060381	0.058481	0.055933	0.076363	0.074029	0.070598	0.057364	0.050767	0.052142	0.086801	0.082920	0.077154	0.073562	0.070965	0.066138	0.089550	0.082613	0.080465
22.6	0.053297	0.049806	0.048382	0.079348	0.077926	0.076635	0.081641	0.076122	0.074600	0.060892	0.058716	0.056024	0.077290	0.074430	0.070953	0.057917	0.050849	0.052601	0.087231	0.083212	0.077355	0.074204	0.071310	0.066744	0.090138	0.082989	0.080389
22.8	0.053756	0.049925	0.048528	0.079683	0.078244	0.077012	0.081677	0.076521	0.074989	0.061386	0.059214	0.056236	0.077925	0.074931	0.071026	0.058068	0.051274	0.053292	0.087529	0.083617	0.077399	0.074837	0.071609	0.067255	0.090680	0.083648	0.080739
23.0	0.053963	0.050407	0.048796	0.079462	0.078674	0.077127	0.081961	0.077262	0.075243	0.061433	0.059558	0.056678	0.078411	0.075175	0.071804	0.058254	0.051595	0.053549	0.087832	0.084018	0.077776	0.075214	0.072072	0.067488	0.090872	0.084295	0.081264
23.2	0.054390	0.050645	0.049158	0.079418	0.079212	0.077028	0.082395	0.077626	0.075470	0.061961	0.059755	0.056853	0.079135	0.075088	0.072247	0.058728	0.051835	0.053919	0.088198	0.084627	0.078550	0.075424	0.072239	0.067950	0.091205	0.084917	0.081667
23.4	0.054444	0.050838	0.049391	0.079505	0.079733	0.077080	0.082702	0.077955	0.075901	0.062246	0.060117	0.056890	0.079447	0.075326	0.072589	0.058940	0.052243	0.053926	0.088716	0.085056	0.078925	0.075637	0.072482	0.068221	0.091651	0.085437	0.081969
23.6	0.054776	0.051227	0.049475	0.079417	0.080038	0.077515	0.082895	0.078553	0.076233	0.062760	0.060138	0.057003	0.079776	0.075546	0.073159	0.059058	0.052633	0.054137	0.089161	0.085508	0.079184	0.075851	0.072824	0.068269	0.092015	0.086123	0.082282
23.8	0.054892	0.051647	0.049706	0.079587	0.081010	0.077717	0.083388	0.078829	0.076316	0.063074	0.060353	0.057368	0.080276	0.075968	0.073789	0.059426	0.053551	0.054429	0.089729	0.085890	0.079394	0.076177	0.073005	0.068377	0.092471	0.086731	0.082631
24.0	0.055561	0.051865	0.049909	0.079942	0.081550	0.077832	0.083841	0.078871	0.076681	0.063586	0.060499	0.057463	0.080795	0.076897	0.074489	0.059462	0.053709	0.054732	0.089967	0.086218	0.079966	0.076221	0.073489	0.068615	0.092829	0.087203	0.083281
24.2	0.056091	0.052298	0.050006	0.080107	0.082443	0.077820	0.084189	0.079250	0.077051	0.063996	0.060556	0.058109	0.080970	0.077462	0.075278	0.059751	0.054111	0.054935	0.090179	0.086444	0.080614	0.076482	0.073586	0.068748	0.093261	0.087707	0.083645
24.4	0.056535	0.052480	0.050315	0.080371	0.082571	0.078106	0.084729	0.079706	0.077380	0.064059	0.060378	0.058543	0.081107	0.077808	0.076052	0.059745	0.054429	0.055389	0.090704	0.086908	0.081122	0.076856	0.073758	0.068942	0.093319	0.087960	0.084055
24.6	0.056828	0.052547	0.050234	0.081117	0.082940	0.078142	0.084999	0.079972	0.077544	0.064346	0.060619	0.059413	0.081663	0.078325	0.076625	0.059657	0.054512	0.055426	0.091090	0.087335	0.081352	0.076923	0.073976	0.068995	0.093615	0.088719	0.084400
24.8	0.057199	0.052738	0.050552	0.081369	0.082951	0.078627	0.085250	0.080160	0.077896	0.064650	0.060683	0.059960	0.082035	0.078900	0.076914	0.059663	0.054625	0.055723	0.091312	0.087539	0.081432	0.077074	0.074197	0.069006	0.093739	0.089148	0.084745
25.0	0.057543	0.053191	0.050572	0.081849	0.082982	0.078892	0.085898	0.080604	0.078242	0.064854	0.060910	0.060142	0.082091	0.078738	0.076942	0.060001	0.054827	0.055607	0.091617	0.088120	0.081559	0.077168	0.074575	0.069064	0.093869	0.089445	0.085120
25.2	0.057464	0.053489	0.050854	0.082884	0.082876	0.079712	0.086274	0.080884	0.078657	0.065231	0.060972	0.060670	0.082283	0.079240	0.076968	0.060466	0.055231	0.055299	0.092155	0.088517	0.082102	0.077521	0.074810	0.069079	0.094377	0.089624	0.085633
25.4	0.057630	0.053859	0.050934	0.083314	0.082967	0.080273	0.086678	0.081153	0.078977	0.065365	0.061251	0.061063	0.082795	0.079191	0.077487	0.060788	0.055487	0.055781	0.092618	0.088948	0.082767	0.077738	0.075046	0.069448	0.094749	0.089741	0.085929
25.6	0.057796	0.053992	0.051190	0.083173	0.083320	0.080585	0.087028	0.081414	0.079466	0.065451	0.061520	0.060645	0.083013	0.079624	0.077854	0.061483	0.055634	0.056251	0.092937	0.089578	0.083039	0.078284	0.075201	0.069836	0.094818	0.090100	0.086327
25.8	0.057789	0.054273	0.051493	0.083930	0.083553	0.081882	0.087477	0.081338	0.079505	0.065622	0.062168	0.060817	0.083208	0.079818	0.077777	0.061465	0.055844	0.056344	0.093483	0.090031	0.083464	0.078742	0.075614	0.070331	0.095045	0.090241	0.086628
26.0	0.057705	0.054341	0.051512	0.084467	0.083728	0.082245	0.087822	0.081825	0.079789	0.065819	0.062279	0.060768	0.083438	0.080373	0.078004	0.061645	0.056066	0.056769	0.093969	0.090382	0.083880	0.079413	0.076222	0.070864	0.095477	0.090445	0.087330
26.2	0.058050	0.054379	0.052105	0.084617	0.083687	0.082690	0.087774	0.082245	0.079871	0.066286	0.062788	0.060690	0.083354	0.080388	0.078278	0.061926	0.055786	0.056935	0.094272	0.090650	0.084024	0.080232	0.076243	0.071164	0.096069	0.090942	0.087735
26.4	0.058080	0.054669	0.052591	0.085397	0.083484	0.082765	0.087967	0.082423	0.080086	0.066293	0.063126	0.060697	0.083462	0.080620	0.078403	0.062354	0.055529	0.057254	0.094287	0.091295	0.084264	0.080446	0.076460	0.071231	0.096375	0.091294	0.087822
26.6	0.058383	0.055049	0.052945	0.085939	0.083337	0.083312	0.088119	0.082533	0.080584	0.066792	0.063785	0.060712	0.083298	0.080817	0.078163	0.062765	0.055554	0.058059	0.094664	0.091400	0.084640	0.081331	0.076650	0.071480	0.096779	0.091687	0.088684
26.8	0.058691	0.055032	0.053295	0.086272	0.083457	0.083346	0.088353	0.082993	0.081015	0.067022	0.064375	0.061122	0.083236	0.080760	0.078560	0.062644	0.055741	0.058819	0.094900	0.091860	0.085085	0.081817	0.077053	0.071905	0.097362	0.091986	0.088922
27.0	0.058890	0.055211	0.053671	0.086804	0.083897	0.083740	0.088946	0.083671	0.081603	0.066762	0.064828	0.060972	0.083544	0.080971	0.079238	0.062683	0.055898	0.058985	0.095217	0.092266	0.085447	0.082349	0.077428	0.072233	0.097460	0.092181	0.089342
27.2	0.059091	0.055431	0.054020	0.087484	0.084349	0.084348	0.089358	0.083910	0.082007	0.067145	0.065091	0.061157	0.083484	0.081137	0.079687	0.063358	0.056131	0.058970	0.095310	0.092665	0.085767	0.082823	0.077817	0.072563	0.097993	0.092707	0.089816
27.4	0.059187	0.055569	0.054056	0.087584	0.084320	0.084693	0.089877	0.084359	0.082659	0.067181	0.065591	0.061768	0.083790	0.081860	0.080053	0.063499	0.056515	0.058728	0.095642	0.092795	0.085982	0.083202	0.078169	0.072869	0.098522	0.092992	0.090195
27.6	0.059443	0.055838	0.054365	0.088001	0.085036	0.085255	0.090198	0.084810	0.083278	0.067590	0.066211	0.062099	0.083948	0.082117	0.080440	0.063755	0.056640	0.058938	0.095637	0.093190	0.086215	0.083602	0.078828	0.073222	0.098944	0.093287	0.090567
27.8	0.059469	0.056033	0.054621	0.088378	0.085637	0.085473	0.091122	0.084717	0.083940	0.067908	0.066632	0.062569	0.083981	0.082638	0.080527	0.064173	0.057120	0.058901	0.095890	0.093452	0.086507	0.083910	0.079215	0.073461	0.099424	0.093614	0.090734
28.0	0.059722	0.056477	0.054918	0.088621	0.086197	0.086069	0.091457	0.084969	0.084299	0.068217	0.066513	0.062854	0.084444	0.083030	0.080373	0.064723	0.057161	0.059052	0.096110	0.093687	0.086905	0.083999	0.079470	0.073901	0.099829	0.094106	0.091225
28.2	0.059938	0.057168	0.055291	0.088752	0.086563	0.086556	0.092272	0.085495	0.084917	0.068613	0.066814	0.063052	0.084749	0.083638	0.080641	0.065002	0.057370	0.058792	0.096377	0.094067	0.087244	0.083966	0.079839	0.074290	0.100153	0.094364	0.091618
28.4	0.059989	0.057393	0.055221	0.089452	0.086771	0.087161	0.092502	0.085531	0.085147	0.068832	0.066768	0.063352	0.085097	0.083736	0.081115	0.065451	0.057707	0.059127	0.096698	0.094376	0.087355	0.084299	0.080293	0.074568	0.100504	0.094676	0.092229
28.6	0.060143	0.057408	0.055227	0.089710	0.087502	0.087668	0.092610	0.085737	0.085380	0.069364	0.067100	0.063299	0.085820	0.084564	0.081247	0.065618	0.058157	0.059064	0.097018	0.094641	0.087598	0.084245	0.080510	0.074722	0.100731	0.095223	0.092660
28.8	0.060541	0.057900	0.055437	0.090349	0.087657	0.088168	0.093339	0.085977	0.085636	0.069949	0.067045	0.062971	0.086166	0.084690	0.081324	0.066218	0.058728	0.059003	0.097362	0.095157	0.088178	0.084387	0.080828	0.074980	0.101170	0.095217	0.092911
29.0	0.060793	0.058135	0.055495	0.090776	0.088218	0.088361	0.093886	0.086100	0.085988	0.070319	0.067385	0.063225	0.086652	0.084874	0.081479	0.066344	0.059386	0.059072	0.097636	0.095413	0.088567	0.084437	0.081311	0.075269	0.101637	0.095587	0.093338
29.2	0.060747	0.058735	0.055732	0.091306	0.088854	0.088592	0.094119	0.086054	0.086106	0.070570	0.067519	0.063624	0.087621	0.085578	0.081748	0.066607	0.060080	0.059390	0.098241	0.095929	0.088981	0.084890	0.081683	0.075384	0.102021	0.095936	0.093658
29.4	0.060952	0.059348	0.055862	0.091760	0.089694	0.088497	0.094129	0.086475	0.086008	0.070717	0.067835	0.063663	0.088401	0.085460	0.082348	0.067153	0.060321	0.060128	0.098512	0.096323	0.089300	0.085092	0.082002	0.075869	0.102098	0.096221	0.093826
29.6	0.061162	0.059673	0.056078	0.091909	0.090288	0.089031	0.094422	0.086926	0.085901	0.070933	0.068073	0.063741	0.088677	0.086335	0.082421	0.067190	0.060902	0.060451	0.098947	0.096895	0.089730	0.085544	0.082597	0.076256	0.102500	0.097084	0.094031
29.8	0.061182	0.059924	0.056251	0.092397	0.090556	0.089310	0.094556	0.087088	0.085911	0.071180	0.067975	0.064142	0.089434	0.086448	0.082565	0.067208	0.061598	0.060544	0.099366	0.097037	0.090120	0.085675	0.082560	0.076383	0.102754	0.097594	0.094095
30.0	0.061380	0.060138	0.056545	0.092495	0.090766	0.089241	0.094639	0.087513	0.085977	0.071344	0.067778	0.064227	0.090106	0.086577	0.082785	0.067514	0.061850	0.060547	0.099586	0.096992	0.090196	0.085869	0.082539	0.076558	0.103501	0.097983	0.094352
30.2	0.061747	0.060388	0.056890	0.092864	0.091364	0.089366	0.094496	0.087743	0.086131	0.071642	0.068300	0.064617	0.090571	0.087008	0.083015	0.067733	0.062339	0.060135	0.099767	0.096854	0.090604	0.086336	0.082099	0.076775	0.103865	0.098476	0.094597
30.4	0.062060	0.060537	0.057420	0.093167	0.091351	0.089318	0.094624	0.088146	0.086325	0.071623	0.068589	0.065099	0.091382	0.086895	0.083615	0.068050	0.062626	0.060574	0.100286	0.097234	0.090973	0.086776	0.082367	0.076986	0.104144	0.098807	0.094796
30.6	0.062402	0.060531	0.057768	0.093258	0.091860	0.089728	0.094720	0.088676	0.086304	0.072385	0.068871	0.065421	0.091782	0.086963	0.083977	0.068178	0.062994	0.060864	0.100759	0.097239	0.091542	0.087242	0.082766	0.077024	0.104541	0.099072	0.095477
30.8	0.062567	0.060491	0.058067	0.093392	0.092230	0.089877	0.095180	0.089470	0.086184	0.072488	0.068949	0.065846	0.091868	0.087566	0.084671	0.067931	0.063418	0.061063	0.101182	0.097244	0.091749	0.087501	0.083024	0.077264	0.104977	0.099215	0.095582
31.0	0.062866	0.060545	0.058327	0.094148	0.092243	0.090487	0.095573	0.090134	0.086712	0.072493	0.068814	0.066086	0.092312	0.088076	0.085234	0.068016	0.063580	0.061131	0.101177	0.097366	0.091932	0.088088	0.083359	0.077200	0.105182	0.099979	0.096095
31.2	0.063214	0.060522	0.058467	0.094173	0.092644	0.090794	0.095849	0.090546	0.086577	0.072894	0.068956	0.067040	0.092498	0.088598	0.085731	0.068507	0.063714	0.061100	0.101320	0.097742	0.092345	0.088649	0.083746	0.077454	0.105703	0.100349	0.096474
31.4	0.063441	0.060565	0.058716	0.093900	0.092199	0.091012	0.096346	0.091278	0.087081	0.073057	0.069309	0.067675	0.092778	0.088962	0.085518	0.068312	0.063933	0.061411	0.101518	0.097820	0.092657	0.089002	0.083821	0.077554	0.105799	0.100343	0.096825
31.6	0.063500	0.060779	0.059022	0.093674	0.092499	0.091607	0.096782	0.091730	0.087616	0.073780	0.069671	0.067903	0.092704	0.089237	0.085758	0.068641	0.063767	0.062066	0.101695	0.098184	0.092867	0.089433	0.084140	0.078181	0.106099	0.100627	0.096967
31.8	0.063876	0.061194	0.059543	0.093513	0.092665	0.091931	0.097231	0.091878	0.088035	0.074079	0.069615	0.068373	0.092810	0.089726	0.085906	0.069172	0.063868	0.062169	0.102127	0.098389	0.093294	0.089579	0.084543	0.078780	0.106400	0.100947	0.097299
32.0	0.064113	0.061697	0.059992	0.093495	0.092923	0.092571	0.097612	0.092474	0.088475	0.074355	0.069667	0.068560	0.092976	0.089991	0.086528	0.069357	0.064135	0.062630	0.102541	0.098737	0.093448	0.089712	0.084928	0.079254	0.106697	0.101281	0.097790
32.2	0.064283	0.061863	0.060373	0.093747	0.092773	0.092923	0.098043	0.092852	0.088971	0.074926	0.069851	0.068632	0.093006	0.090639	0.087449	0.069565	0.064087	0.062708	0.102944	0.099357	0.093690	0.089682	0.085411	0.079816	0.106951	0.101247	0.098302
32.4	0.064512	0.061781	0.060500	0.094096	0.093137	0.093125	0.098120	0.093116	0.089362	0.075088	0.069857	0.068823	0.092978	0.091003	0.088119	0.070192	0.064100	0.063225	0.103304	0.099875	0.094066	0.089935	0.085816	0.080145	0.107498	0.101384	0.098767
32.6	0.064798	0.061934	0.060777	0.094243	0.093413	0.093150	0.098378	0.093662	0.089855	0.075559	0.070368	0.069141	0.093119	0.091401	0.088503	0.070031	0.064387	0.063570	0.103688	0.100523	0.094508	0.090242	0.086179	0.080528	0.108230	0.101746	0.099269
32.8	0.065352	0.062594	0.061090	0.094854	0.093410	0.093080	0.098690	0.093931	0.090250	0.075825	0.070724	0.069255	0.093272	0.091451	0.088909	0.070558	0.064723	0.064110	0.103899	0.100996	0.094891	0.090346	0.086717	0.081193	0.108741	0.101851	0.099623
33.0	0.065643	0.062896	0.061609	0.095271	0.094183	0.093169	0.098845	0.094110	0.090613	0.075791	0.071161	0.069860	0.093429	0.091613	0.089413	0.071113	0.064984	0.064905	0.104142	0.101323	0.095241	0.090746	0.087316	0.081530	0.109053	0.102247	0.099786
33.2	0.065949	0.063360	0.061923	0.096094	0.094514	0.093280	0.098898	0.094572	0.090734	0.075441	0.071484	0.070081	0.093907	0.091444	0.089620	0.071523	0.065075	0.065402	0.104826	0.101667	0.095584	0.090896	0.087757	0.081698	0.109367	0.102804	0.100054
33.4	0.066250	0.063329	0.062054	0.097005	0.094986	0.093551	0.099002	0.095094	0.091012	0.075597	0.071859	0.070305	0.094018	0.091335	0.089996	0.071605	0.065224	0.065648	0.105108	0.102136	0.095949	0.091077	0.088029	0.082072	0.109692	0.103234	0.100382
33.6	0.066591	0.063430	0.062162	0.097584	0.095760	0.094095	0.099437	0.095221	0.091443	0.075673	0.072147	0.070640	0.094012	0.091525	0.090438	0.071869	0.065328	0.065842	0.105629	0.102628	0.096241	0.091254	0.088400	0.082348	0.110277	0.104002	0.100369
33.8	0.066753	0.063534	0.062396	0.098114	0.096239	0.094061	0.099723	0.095072	0.091859	0.075672	0.072620	0.070920	0.094657	0.091723	0.090383	0.072282	0.065807	0.065799	0.105942	0.102517	0.096399	0.091242	0.088465	0.082382	0.110841	0.104041	0.100458
34.0	0.067128	0.063735	0.062531	0.098762	0.096656	0.094418	0.099957	0.095292	0.092154	0.075557	0.073194	0.071539	0.095146	0.092277	0.090598	0.072590	0.065875	0.065597	0.106358	0.102608	0.096840	0.091279	0.088922	0.082834	0.111309	0.104427	0.100760
34.2	0.067576	0.063981	0.062638	0.099424	0.097286	0.094535	0.100292	0.095578	0.092650	0.075821	0.073387	0.072027	0.095874	0.092455	0.090805	0.072976	0.066022	0.065395	0.106936	0.102687	0.097479	0.091780	0.088973	0.083167	0.111480	0.104614	0.101162
34.4	0.067794	0.064082	0.063185	0.099641	0.097696	0.094854	0.100796	0.095922	0.092671	0.075998	0.073408	0.072385	0.096263	0.092567	0.090823	0.073150	0.065998	0.065736	0.107546	0.103068	0.097706	0.091905	0.089142	0.083231	0.111917	0.104798	0.101650
34.6	0.068162	0.064346	0.063033	0.099809	0.097820	0.095475	0.101436	0.096367	0.092948	0.076745	0.073601	0.072288	0.096758	0.093414	0.090886	0.073290	0.066265	0.065778	0.107739	0.103293	0.098052	0.092438	0.089372	0.083160	0.111831	0.105064	0.102015
34.8	0.068297	0.064509	0.063201	0.100035	0.098106	0.095847	0.101836	0.096821	0.093255	0.076871	0.073784	0.072401	0.097046	0.093807	0.090910	0.073203	0.066548	0.065882	0.108179	0.103526	0.098066	0.092727	0.089457	0.083605	0.111949	0.105530	0.102439
35.0	0.068598	0.064569	0.063135	0.100488	0.097813	0.096425	0.102176	0.097039	0.093704	0.076910	0.074104	0.072792	0.097742	0.094173	0.090955	0.073490	0.066440	0.065934	0.108269	0.103996	0.098436	0.093383	0.089853	0.083626	0.112053	0.105639	0.102539
35.2	0.068920	0.064578	0.062975	0.100332	0.097784	0.096860	0.102734	0.097401	0.094126	0.076952	0.074652	0.073532	0.098388	0.094603	0.090841	0.073572	0.066628	0.066285	0.108594	0.104353	0.098761	0.093814	0.089959	0.084163	0.112048	0.105518	0.102965
35.4	0.068939	0.064880	0.063220	0.100727	0.097449	0.096887	0.103326	0.097981	0.094807	0.077509	0.074886	0.073575	0.098594	0.094653	0.090850	0.073397	0.067218	0.066882	0.108919	0.104455	0.099096	0.094171	0.090059	0.084342	0.111994	0.105648	0.103414
35.6	0.069327	0.065156	0.063664	0.100505	0.097883	0.097202	0.103807	0.098258	0.095319	0.078062	0.075283	0.073753	0.099115	0.094926	0.091020	0.073308	0.067120	0.067272	0.109236	0.104868	0.099664	0.094592	0.090292	0.085108	0.112114	0.106018	0.103640
35.8	0.069538	0.065481	0.064075	0.101030	0.098182	0.097480	0.103775	0.098517	0.095844	0.078081	0.075605	0.074268	0.099161	0.094924	0.091068	0.073336	0.067370	0.067105	0.109728	0.105324	0.100048	0.094962	0.090699	0.085580	0.112147	0.106143	0.104084
36.0	0.069715	0.065669	0.064300	0.101238	0.098464	0.097567	0.104048	0.098897	0.096121	0.078440	0.076007	0.074564	0.099336	0.095426	0.091702	0.073348	0.067799	0.067574	0.109948	0.105543	0.100501	0.095298	0.090915	0.085702	0.112464	0.106483	0.104399
36.2	0.069975	0.065659	0.064362	0.101434	0.098566	0.097644	0.104262	0.099265	0.096247	0.078725	0.075955	0.074588	0.099490	0.095959	0.091736	0.074002	0.068073	0.067961	0.110172	0.106326	0.100899	0.095423	0.091022	0.086146	0.112714	0.106516	0.104810
36.4	0.070107	0.065817	0.064111	0.101630	0.098720	0.097959	0.104432	0.099685	0.096714	0.078839	0.076136	0.074415	0.099503	0.096505	0.092015	0.074259	0.068196	0.068449	0.110427	0.106882	0.101424	0.095824	0.091270	0.086789	0.113205	0.106866	0.105196
36.6	0.070218	0.066257	0.064351	0.101885	0.098969	0.098066	0.104702	0.099703	0.097047	0.079237	0.076197	0.074515	0.099449	0.096745	0.092340	0.074426	0.068858	0.068729	0.110721	0.107376	0.101705	0.096168	0.091293	0.087414	0.113744	0.107377	0.105541
36.8	0.070513	0.066556	0.064627	0.101974	0.099410	0.097936	0.104846	0.099880	0.097137	0.079495	0.076746	0.074615	0.099665	0.097154	0.092415	0.075144	0.069065	0.069234	0.110649	0.107568	0.102181	0.096018	0.091520	0.087699	0.113790	0.107577	0.105877
37.0	0.070729	0.066781	0.065112	0.102138	0.100012	0.098065	0.105043	0.100187	0.097316	0.079807	0.076976	0.074909	0.099612	0.096784	0.092781	0.075775	0.069447	0.069902	0.111144	0.107777	0.102663	0.096334	0.091675	0.087927	0.114046	0.107991	0.105776
37.2	0.071105	0.067164	0.065313	0.102821	0.100181	0.097987	0.105380	0.100470	0.097450	0.079953	0.077301	0.074807	0.099454	0.097154	0.093134	0.075948	0.069384	0.070236	0.111669	0.108188	0.103097	0.096243	0.091954	0.088221	0.114481	0.108478	0.106052
37.4	0.071137	0.067440	0.065626	0.102711	0.100651	0.098139	0.105451	0.100464	0.097646	0.080460	0.077448	0.075317	0.099420	0.097702	0.093824	0.076523	0.069507	0.070190	0.111800	0.108760	0.103419	0.096221	0.092268	0.088350	0.114980	0.108846	0.106033
37.6	0.071276	0.067933	0.065971	0.102906	0.101054	0.098389	0.105869	0.100408	0.097814	0.080965	0.077692	0.075379	0.099160	0.097855	0.094681	0.077189	0.069723	0.070371	0.112191	0.109035	0.103886	0.096238	0.092674	0.088631	0.115168	0.109200	0.106026
37.8	0.071518	0.068345	0.066089	0.103160	0.101477	0.098725	0.106255	0.100444	0.097918	0.081166	0.077942	0.075748	0.099446	0.098681	0.094767	0.077937	0.070179	0.070251	0.112223	0.109090	0.104523	0.096275	0.092915	0.088814	0.115625	0.109567	0.106388
38.0	0.071881	0.068786	0.066310	0.103429	0.102013	0.099393	0.106438	0.100904	0.098061	0.081536	0.077464	0.075752	0.099427	0.098924	0.095230	0.078013	0.070321	0.070397	0.112478	0.109036	0.104947	0.096252	0.093180	0.088950	0.115908	0.109941	0.106743
38.2	0.071963	0.069356	0.066436	0.103938	0.102466	0.099940	0.106782	0.101019	0.098420	0.081736	0.077157	0.075860	0.099604	0.099150	0.095822	0.078250	0.070607	0.070160	0.112999	0.109593	0.105178	0.096391	0.093343	0.089148	0.116258	0.110148	0.106948
38.4	0.072256	0.069544	0.066662	0.103906	0.102584	0.100533	0.107002	0.101261	0.098791	0.081944	0.077153	0.075887	0.099893	0.100279	0.095912	0.078451	0.070985	0.070341	0.113232	0.109644	0.104869	0.096325	0.093629	0.089371	0.116761	0.110554	0.107093
38.6	0.072367	0.069922	0.066425	0.104004	0.102739	0.101128	0.107315	0.101543	0.099271	0.082595	0.077178	0.076190	0.100467	0.100584	0.096120	0.078567	0.071162	0.070178	0.113283	0.109934	0.104629	0.096827	0.094106	0.089457	0.117148	0.111039	0.107258
38.8	0.072524	0.070107	0.066663	0.104296	0.103386	0.101626	0.107524	0.101900	0.099566	0.082630	0.077063	0.076539	0.100905	0.100816	0.096372	0.078642	0.071334	0.070276	0.113548	0.109981	0.104464	0.097003	0.094674	0.089667	0.117665	0.111116	0.107698
39.0	0.072559	0.070223	0.066663	0.104572	0.103412	0.102269	0.107713	0.101924	0.099728	0.082579	0.077411	0.076780	0.101293	0.101036	0.096795	0.079072	0.071576	0.070442	0.113594	0.110125	0.104649	0.097434	0.095280	0.089677	0.117884	0.111470	0.107770
39.2	0.072859	0.070029	0.066850	0.105299	0.103854	0.102393	0.108251	0.102339	0.100162	0.082660	0.077671	0.077289	0.101785	0.101217	0.097369	0.078809	0.071965	0.070665	0.113913	0.110337	0.104760	0.097739	0.095786	0.089813	0.118107	0.112044	0.108191
39.4	0.073163	0.070243	0.067228	0.105972	0.104288	0.103008	0.108404	0.102789	0.100444	0.082844	0.077979	0.077292	0.102045	0.101297	0.097745	0.078716	0.072368	0.070843	0.114377	0.110559	0.104942	0.098299	0.096334	0.089888	0.118443	0.112455	0.108644
39.6	0.073533	0.070411	0.067640	0.106097	0.104851	0.103029	0.108618	0.103009	0.100789	0.082802	0.078333	0.077740	0.102732	0.101449	0.097631	0.078297	0.072413	0.070893	0.114360	0.110853	0.105050	0.098728	0.096290	0.090167	0.118741	0.112769	0.108944
39.8	0.073774	0.070405	0.067522	0.106715	0.105222	0.103344	0.108487	0.103624	0.101024	0.082983	0.078671	0.078372	0.103205	0.101634	0.097696	0.078536	0.072915	0.071051	0.114753	0.111000	0.105180	0.099396	0.096665	0.090359	0.119126	0.112846	0.109420
40.0	0.074235	0.070304	0.067591	0.107142	0.105946	0.103660	0.108779	0.103814	0.101226	0.082853	0.079003	0.078607	0.103718	0.102323	0.098320	0.078843	0.072977	0.071656	0.115057	0.111185	0.105342	0.099770	0.096826	0.090385	0.119732	0.113249	0.110077
40.2	0.074573	0.070193	0.067537	0.107192	0.105941	0.104011	0.109006	0.104311	0.101618	0.082796	0.079263	0.078083	0.103923	0.102318	0.098525	0.078865	0.073413	0.071885	0.115694	0.111652	0.105260	0.100173	0.097173	0.090656	0.120014	0.113448	0.110651
40.4	0.074609	0.070197	0.067696	0.107329	0.105863	0.104258	0.109414	0.104803	0.101998	0.082786	0.079839	0.078235	0.104311	0.102517	0.098883	0.078952	0.073673	0.072089	0.116099	0.111702	0.105451	0.100559	0.097293	0.090844	0.120256	0.114026	0.111381
40.6	0.074768	0.070282	0.068152	0.107383	0.106057	0.104180	0.109973	0.105262	0.102343	0.083135	0.080484	0.078474	0.104386	0.102747	0.098894	0.079126	0.074356	0.072041	0.116345	0.111738	0.105951	0.100747	0.097367	0.090769	0.120608	0.114213	0.111803
40.8	0.075140	0.070225	0.068191	0.107550	0.105978	0.104122	0.110190	0.105795	0.102607	0.083336	0.081308	0.078781	0.104743	0.102638	0.098907	0.079406	0.074770	0.072371	0.116610	0.111904	0.106256	0.101234	0.097415	0.090797	0.120873	0.114360	0.112174
41.0	0.075482	0.070694	0.068622	0.107608	0.106088	0.104360	0.110578	0.106170	0.102936	0.083838	0.081487	0.079052	0.105184	0.102891	0.099634	0.079843	0.075100	0.072673	0.117083	0.112285	0.106563	0.101646	0.097525	0.091160	0.121283	0.114467	0.112445
41.2	0.075841	0.070889	0.068656	0.108052	0.106108	0.104473	0.110949	0.106424	0.103099	0.084388	0.082049	0.078949	0.105182	0.103559	0.100179	0.080024	0.075049	0.072622	0.117473	0.112680	0.107412	0.101921	0.097856	0.091426	0.121465	0.114866	0.112724
41.4	0.075941	0.071163	0.068970	0.107971	0.106173	0.104788	0.111432	0.106777	0.103435	0.084612	0.082226	0.079219	0.105748	0.103750	0.100761	0.080722	0.075171	0.072657	0.117847	0.112964	0.107896	0.102389	0.098182	0.091735	0.121707	0.115307	0.112851
41.6	0.076179	0.071360	0.069255	0.108437	0.106131	0.105060	0.111820	0.107065	0.103822	0.084844	0.082709	0.079162	0.106350	0.103916	0.101498	0.081055	0.075197	0.072810	0.118121	0.113477	0.108596	0.102655	0.098454	0.092018	0.121675	0.115615	0.113102
41.8	0.076559	0.071555	0.069255	0.108728	0.106288	0.105438	0.112095	0.107424	0.104105	0.084817	0.082657	0.079308	0.106859	0.104034	0.101675	0.081466	0.075247	0.072714	0.118255	0.113892	0.108874	0.102703	0.098621	0.092047	0.122038	0.115793	0.113639
42.0	0.076926	0.071689	0.069539	0.108862	0.106566	0.105766	0.112277	0.107692	0.104617	0.085244	0.082703	0.079375	0.107213	0.103884	0.102231	0.081500	0.075265	0.073321	0.118616	0.114193	0.109294	0.102997	0.098637	0.092349	0.122109	0.115814	0.113827
42.2	0.076913	0.071935	0.069794	0.109251	0.106567	0.106024	0.112746	0.107663	0.104993	0.085682	0.082937	0.079580	0.107840	0.104260	0.102623	0.081770	0.075359	0.073021	0.119093	0.114859	0.109633	0.103134	0.098918	0.092778	0.122331	0.116348	0.113727
42.4	0.077448	0.072335	0.070091	0.109200	0.106804	0.106091	0.113076	0.107738	0.105235	0.086173	0.082823	0.079594	0.108443	0.104666	0.102660	0.082239	0.075393	0.073185	0.119017	0.114783	0.109697	0.103264	0.099111	0.093159	0.122739	0.116429	0.113945
42.6	0.077461	0.072776	0.070415	0.109585	0.107106	0.106058	0.113596	0.107964	0.105721	0.086447	0.082964	0.079719	0.108778	0.105102	0.102793	0.082231	0.075287	0.073260	0.119080	0.115341	0.109911	0.103634	0.099480	0.093259	0.123096	0.116866	0.114067
42.8	0.077630	0.072953	0.070812	0.110179	0.107804	0.106413	0.114129	0.108073	0.105807	0.086551	0.083115	0.079529	0.109310	0.105564	0.103259	0.082619	0.075313	0.073744	0.119363	0.115552	0.110505	0.104028	0.099733	0.093687	0.123233	0.117170	0.114099
43.0	0.077650	0.072950	0.071016	0.110584	0.107973	0.106717	0.114344	0.107883	0.105860	0.086870	0.083614	0.079526	0.109389	0.105500	0.103423	0.082820	0.075481	0.074166	0.119397	0.115890	0.110981	0.104095	0.100006	0.093972	0.123472	0.117644	0.114084
43.2	0.078267	0.072860	0.071513	0.111570	0.108904	0.106875	0.114636	0.108072	0.106281	0.087297	0.083447	0.079932	0.109703	0.106639	0.103857	0.082834	0.075424	0.074121	0.119656	0.116395	0.111380	0.104200	0.100143	0.094261	0.123929	0.117941	0.114226
43.4	0.078334	0.073241	0.071847	0.111762	0.109433	0.107432	0.114715	0.108367	0.106683	0.087463	0.083735	0.080331	0.109951	0.106785	0.104013	0.082771	0.075406	0.074240	0.119775	0.116829	0.111646	0.104597	0.100113	0.094572	0.124657	0.118016	0.114486
43.6	0.078519	0.073467	0.072194	0.112052	0.110304	0.107096	0.114797	0.108651	0.107054	0.087666	0.083909	0.080759	0.110418	0.106997	0.103667	0.082892	0.075333	0.074431	0.119845	0.117433	0.111835	0.104653	0.099804	0.094979	0.124884	0.118234	0.114658
43.8	0.078668	0.073484	0.072329	0.112432	0.110664	0.107871	0.114896	0.109075	0.107458	0.087621	0.083957	0.081132	0.110428	0.107304	0.103699	0.083139	0.075598	0.074661	0.120269	0.117600	0.111966	0.104837	0.100087	0.095323	0.125225	0.118545	0.115035
44.0	0.078789	0.073704	0.072674	0.113005	0.111158	0.108583	0.115430	0.109286	0.107714	0.087288	0.084506	0.081352	0.110532	0.107376	0.104254	0.083593	0.075681	0.074927	0.120546	0.117758	0.112083	0.104853	0.100554	0.095606	0.125689	0.119172	0.115543
44.2	0.078966	0.073932	0.072805	0.113355	0.111351	0.108921	0.115627	0.109630	0.107919	0.087212	0.084872	0.081180	0.110723	0.107708	0.104169	0.083502	0.076428	0.075069	0.121147	0.117896	0.112101	0.105056	0.100991	0.095869	0.125748	0.119501	0.116043
44.4	0.078748	0.074105	0.072705	0.113763	0.111358	0.109477	0.116168	0.110116	0.108147	0.087392	0.085299	0.081464	0.110770	0.108064	0.104043	0.083946	0.076725	0.075444	0.121608	0.117916	0.112494	0.105050	0.101098	0.095719	0.126282	0.119994	0.116336
44.6	0.078833	0.074236	0.072450	0.114008	0.111725	0.109822	0.116518	0.110582	0.108406	0.087948	0.085782	0.081622	0.110866	0.108382	0.104182	0.084198	0.076918	0.075578	0.121951	0.118236	0.112994	0.105193	0.101249	0.095924	0.127134	0.120369	0.116763
44.8	0.079055	0.074288	0.072286	0.114245	0.111872	0.110385	0.116866	0.110617	0.108502	0.088101	0.085698	0.081960	0.110872	0.108676	0.104403	0.084499	0.077162	0.075739	0.122349	0.118502	0.112977	0.105472	0.101215	0.096290	0.127622	0.120970	0.117176
45.0	0.079103	0.074623	0.072280	0.114392	0.112297	0.110727	0.117181	0.110903	0.108656	0.088616	0.086108	0.082317	0.111253	0.109233	0.105018	0.084950	0.077249	0.075967	0.122810	0.118818	0.113438	0.105649	0.101517	0.096487	0.127678	0.121548	0.117631
45.2	0.079205	0.074799	0.072047	0.114721	0.112466	0.111245	0.117634	0.111296	0.108822	0.088716	0.086248	0.082160	0.111259	0.109549	0.104974	0.085528	0.077359	0.076154	0.123482	0.119097	0.113988	0.105879	0.102097	0.096715	0.127715	0.122213	0.117643
45.4	0.079240	0.074703	0.072302	0.114567	0.112523	0.111481	0.118048	0.111635	0.109234	0.088733	0.086056	0.082434	0.111578	0.109982	0.105154	0.085723	0.077397	0.076716	0.123804	0.119713	0.114058	0.106317	0.102480	0.096836	0.128028	0.122719	0.118005
45.6	0.079351	0.074772	0.072506	0.114251	0.112408	0.111754	0.118112	0.111853	0.109120	0.089107	0.086483	0.082966	0.112050	0.109703	0.105670	0.086168	0.077405	0.077095	0.123970	0.120266	0.114409	0.106463	0.102879	0.096952	0.128121	0.123109	0.118520
45.8	0.079636	0.074993	0.072310	0.114383	0.112276	0.112231	0.118503	0.112175	0.109217	0.089469	0.086223	0.083158	0.112448	0.109608	0.105870	0.086407	0.077808	0.077265	0.124297	0.120786	0.114563	0.106940	0.103236	0.097433	0.128315	0.123244	0.119220
46.0	0.079934	0.075098	0.072622	0.114463	0.112688	0.112788	0.118862	0.112584	0.109477	0.089961	0.086476	0.083307	0.112642	0.109795	0.105932	0.086912	0.078248	0.077629	0.124601	0.121103	0.115048	0.107631	0.103424	0.097696	0.128269	0.123790	0.119271
46.2	0.079839	0.075231	0.072822	0.114534	0.112678	0.112964	0.119147	0.112899	0.109596	0.090489	0.086384	0.083375	0.112641	0.110367	0.106079	0.087211	0.078502	0.077976	0.124772	0.121554	0.115218	0.107860	0.104119	0.097849	0.128455	0.124146	0.119397
46.4	0.080165	0.075637	0.073297	0.114354	0.112920	0.113194	0.119189	0.113007	0.109923	0.090530	0.086506	0.083794	0.113026	0.110723	0.106571	0.087242	0.078872	0.078821	0.124867	0.121872	0.115725	0.108413	0.104320	0.098206	0.128810	0.124139	0.119741
46.6	0.080114	0.075744	0.073560	0.114850	0.113179	0.113527	0.119417	0.113316	0.110323	0.090684	0.086827	0.084022	0.113229	0.111311	0.106829	0.086924	0.079186	0.079054	0.125193	0.122309	0.116040	0.108986	0.104419	0.098425	0.129214	0.124533	0.120111
46.8	0.080262	0.075707	0.073777	0.115391	0.113870	0.113904	0.119698	0.113251	0.110253	0.091101	0.087138	0.084057	0.113684	0.111468	0.107223	0.086854	0.079641	0.079253	0.125724	0.122615	0.116439	0.109270	0.104649	0.098698	0.129363	0.124751	0.120390
47.0	0.080437	0.075774	0.073951	0.115658	0.114414	0.114000	0.119675	0.113498	0.110641	0.091537	0.087279	0.084371	0.113537	0.111817	0.107590	0.086478	0.079987	0.079041	0.125759	0.123194	0.116865	0.109493	0.104981	0.098759	0.129503	0.124835	0.120575
47.2	0.080856	0.075919	0.074078	0.116159	0.115017	0.114491	0.119598	0.113872	0.110973	0.091885	0.087142	0.084820	0.114194	0.112657	0.108095	0.086460	0.079850	0.078860	0.126006	0.123748	0.117308	0.109654	0.105043	0.099098	0.129563	0.124959	0.120896
47.4	0.081037	0.076105	0.074343	0.115918	0.115231	0.114580	0.119634	0.114087	0.111122	0.091568	0.087726	0.085128	0.114537	0.112439	0.108664	0.086154	0.079789	0.079031	0.126356	0.124130	0.117207	0.110051	0.104927	0.099440	0.129870	0.124872	0.121096
47.6	0.081539	0.076437	0.074671	0.116597	0.115584	0.114503	0.119849	0.114423	0.111356	0.091517	0.088053	0.085276	0.114820	0.112474	0.109008	0.086361	0.079729	0.079037	0.126636	0.124594	0.117280	0.110236	0.105080	0.099843	0.129847	0.125104	0.121273
47.8	0.081711	0.076674	0.075006	0.116882	0.115980	0.114976	0.120363	0.114661	0.111656	0.091302	0.088413	0.085469	0.115310	0.112659	0.109609	0.086487	0.079908	0.079072	0.126892	0.124682	0.117329	0.110537	0.105576	0.100053	0.130189	0.125042	0.121591
48.0	0.082196	0.077183	0.075263	0.117323	0.116268	0.115127	0.120613	0.114839	0.111848	0.090940	0.089084	0.085697	0.116076	0.112911	0.109996	0.086810	0.079925	0.079134	0.127115	0.124976	0.117421	0.110981	0.105624	0.100478	0.130392	0.125273	0.121838
48.2	0.082540	0.077411	0.075379	0.117457	0.116681	0.115383	0.120416	0.114777	0.112210	0.090827	0.089233	0.085397	0.116561	0.113291	0.110090	0.086546	0.080052	0.079121	0.127606	0.125097	0.117508	0.111084	0.105656	0.100814	0.130837	0.125332	0.122309
48.4	0.082712	0.077752	0.075333	0.117406	0.116746	0.115651	0.120631	0.115047	0.112346	0.091049	0.089536	0.085650	0.117152	0.113643	0.110503	0.086756	0.080065	0.079138	0.127820	0.125182	0.117877	0.111291	0.105683	0.100676	0.131514	0.125417	0.122477
48.6	0.083031	0.078007	0.075691	0.117515	0.117199	0.115441	0.120776	0.115415	0.112702	0.091435	0.089721	0.086097	0.117393	0.113650	0.110928	0.086962	0.080455	0.079119	0.127869	0.125375	0.118009	0.111463	0.105780	0.101071	0.131911	0.125929	0.123069
48.8	0.083253	0.078200	0.075807	0.117574	0.117382	0.116039	0.121228	0.115502	0.112860	0.091473	0.089502	0.086538	0.117561	0.113960	0.111127	0.087199	0.080575	0.079496	0.128003	0.125460	0.118242	0.111567	0.105813	0.101280	0.131849	0.126347	0.123192
49.0	0.083405	0.078417	0.075981	0.117580	0.117672	0.116231	0.121604	0.115994	0.113408	0.091878	0.089732	0.087114	0.117722	0.114150	0.111532	0.087586	0.080772	0.080124	0.128013	0.125669	0.118798	0.111884	0.105972	0.101337	0.132088	0.126798	0.123291
49.2	0.083669	0.078487	0.076094	0.117463	0.117935	0.116543	0.122241	0.116228	0.113738	0.091810	0.089544	0.087344	0.117816	0.114445	0.111572	0.087964	0.080773	0.080538	0.128109	0.126031	0.119247	0.112085	0.106268	0.101477	0.132535	0.127078	0.123430
49.4	0.084043	0.078619	0.076749	0.117414	0.118407	0.116517	0.122650	0.116670	0.113932	0.092477	0.089674	0.087754	0.118172	0.114554	0.111899	0.088305	0.080808	0.081219	0.128051	0.126505	0.119535	0.112431	0.106561	0.101576	0.132778	0.127644	0.124069
49.6	0.084240	0.079035	0.077164	0.117761	0.118801	0.116673	0.123136	0.117091	0.113859	0.092924	0.089871	0.088097	0.118384	0.114240	0.112415	0.089169	0.081080	0.081433	0.128398	0.126544	0.119948	0.112842	0.107064	0.102074	0.133260	0.128161	0.124338
49.8	0.084524	0.079334	0.077309	0.118333	0.119370	0.117059	0.123790	0.117582	0.114180	0.093419	0.089573	0.088010	0.118568	0.114388	0.112518	0.089536	0.081363	0.081507	0.128623	0.126869	0.119935	0.112927	0.107229	0.102353	0.133652	0.128584	0.124502
50.0	0.084552	0.079612	0.077766	0.118402	0.120079	0.117175	0.124254	0.117993	0.114584	0.094049	0.089407	0.088181	0.118230	0.115170	0.112448	0.090321	0.081807	0.082157	0.128972	0.126919	0.120043	0.113139	0.107488	0.102453	0.133906	0.129202	0.124340
50.2	0.084605	0.079602	0.077983	0.118659	0.120397	0.117217	0.124578	0.118250	0.114896	0.094570	0.089676	0.088604	0.118049	0.115794	0.112859	0.090804	0.082000	0.082863	0.129082	0.127170	0.120219	0.113230	0.108077	0.102772	0.134313	0.129610	0.124781
50.4	0.084870	0.080059	0.078263	0.119375	0.120972	0.117715	0.124855	0.118605	0.115249	0.095077	0.090240	0.089082	0.118132	0.115960	0.113060	0.090766	0.082656	0.082746	0.129545	0.127303	0.120555	0.113175	0.108183	0.102851	0.134690	0.129834	0.125101
50.6	0.084915	0.080261	0.078037	0.120177	0.121567	0.118009	0.125164	0.118916	0.115464	0.095619	0.090686	0.088835	0.117985	0.116405	0.113074	0.090741	0.082589	0.082565	0.130062	0.127612	0.120800	0.113262	0.108672	0.102773	0.134878	0.130083	0.125579
50.8	0.084951	0.080228	0.078035	0.120764	0.121954	0.118422	0.125514	0.119073	0.115800	0.096177	0.091008	0.088756	0.118068	0.116643	0.113355	0.090770	0.083075	0.082433	0.130470	0.127837	0.121106	0.113045	0.109020	0.102720	0.135049	0.130278	0.125548
51.0	0.084884	0.080370	0.077854	0.121210	0.122148	0.118815	0.125663	0.119394	0.116249	0.096651	0.091131	0.088910	0.118241	0.117058	0.113706	0.091035	0.082979	0.082481	0.130573	0.128207	0.121610	0.113279	0.109249	0.102790	0.135412	0.130175	0.125641
51.2	0.085141	0.080633	0.078186	0.121734	0.122147	0.119342	0.125780	0.119566	0.116488	0.096897	0.091661	0.088670	0.118692	0.117436	0.114283	0.091640	0.083239	0.082762	0.131315	0.128303	0.121720	0.113444	0.109551	0.102840	0.135573	0.129944	0.125778
51.4	0.085570	0.080717	0.078529	0.122158	0.122649	0.119268	0.126041	0.119336	0.116535	0.096654	0.092118	0.088811	0.118977	0.117492	0.114962	0.091936	0.083618	0.082992	0.131756	0.128389	0.121650	0.113818	0.109819	0.102638	0.135881	0.130036	0.125907
51.6	0.085718	0.080930	0.078539	0.123101	0.122700	0.119542	0.126390	0.119640	0.116883	0.097050	0.092627	0.088997	0.119686	0.117773	0.114961	0.092022	0.084083	0.082950	0.132288	0.128760	0.121809	0.114228	0.110332	0.102573	0.136211	0.130159	0.126272
51.8	0.085882	0.081136	0.078574	0.123247	0.122911	0.119675	0.126683	0.119643	0.117533	0.096963	0.093197	0.088822	0.120224	0.118120	0.114898	0.092297	0.084568	0.082877	0.132557	0.129090	0.121818	0.114322	0.110657	0.102495	0.136399	0.130145	0.126913
52.0	0.086218	0.081411	0.078798	0.123625	0.123029	0.120025	0.126488	0.119793	0.117861	0.096755	0.093403	0.089081	0.120882	0.118530	0.114912	0.092248	0.084906	0.082700	0.132735	0.129385	0.121903	0.114723	0.110776	0.102934	0.136683	0.130366	0.127372
52.2	0.086489	0.081555	0.078972	0.123932	0.122951	0.120538	0.126428	0.119804	0.117981	0.096881	0.093703	0.089041	0.121082	0.118692	0.114908	0.092092	0.085180	0.082664	0.133011	0.129933	0.122281	0.114830	0.110988	0.103021	0.137043	0.130488	0.127791
52.4	0.086568	0.081792	0.079097	0.124172	0.122720	0.120705	0.126505	0.119983	0.117869	0.097049	0.093674	0.089559	0.121336	0.118994	0.115027	0.091963	0.085104	0.082656	0.133259	0.130231	0.122660	0.115188	0.111217	0.103067	0.137355	0.130636	0.127979
52.6	0.086716	0.081825	0.079314	0.124557	0.122982	0.120935	0.126852	0.120249	0.118229	0.097309	0.093687	0.090004	0.121517	0.118851	0.115025	0.091969	0.085309	0.082936	0.133621	0.130638	0.123024	0.115315	0.111529	0.103493	0.137700	0.131044	0.128307
52.8	0.086886	0.081783	0.079182	0.124760	0.123124	0.121635	0.127144	0.120402	0.118289	0.097148	0.093535	0.090280	0.122143	0.118984	0.115352	0.092045	0.085257	0.083361	0.133851	0.130940	0.123511	0.115589	0.111498	0.103635	0.137961	0.131350	0.128453
53.0	0.087115	0.081714	0.079500	0.124546	0.123242	0.121769	0.127424	0.120501	0.118736	0.097212	0.093761	0.090919	0.122187	0.118962	0.115763	0.091747	0.085600	0.083846	0.133982	0.131401	0.123867	0.116109	0.111678	0.103875	0.138476	0.131572	0.128817
53.2	0.087519	0.082050	0.079812	0.124853	0.123230	0.121625	0.127781	0.120633	0.118876	0.097098	0.093792	0.091313	0.122567	0.118972	0.115961	0.091844	0.085351	0.084081	0.134376	0.131953	0.124388	0.116221	0.111921	0.104312	0.138702	0.132015	0.129207
53.4	0.087586	0.082154	0.080388	0.125019	0.123432	0.121965	0.127829	0.121080	0.118878	0.097393	0.093727	0.091933	0.122965	0.119060	0.116245	0.092356	0.085270	0.084204	0.134640	0.132193	0.124448	0.116642	0.112217	0.104619	0.138920	0.132509	0.129526
53.6	0.087653	0.082306	0.080398	0.125455	0.123680	0.122248	0.128090	0.121475	0.118954	0.097572	0.093568	0.092212	0.123103	0.119165	0.116598	0.092607	0.085367	0.084286	0.134924	0.132144	0.124657	0.117016	0.112188	0.105170	0.139298	0.133064	0.129786
53.8	0.087961	0.082415	0.080245	0.125546	0.123844	0.122549	0.128497	0.121909	0.119121	0.097759	0.093678	0.092456	0.123192	0.119319	0.116699	0.092850	0.085710	0.084415	0.135167	0.132302	0.125011	0.117145	0.112273	0.105360	0.139661	0.133456	0.130085
54.0	0.088011	0.082629	0.080514	0.125749	0.124144	0.122684	0.128657	0.122138	0.119430	0.098064	0.093937	0.092876	0.123188	0.119951	0.117254	0.093230	0.085999	0.084974	0.135599	0.132410	0.125559	0.117647	0.112436	0.105962	0.139943	0.133857	0.130304
54.2	0.088201	0.082664	0.080401	0.125890	0.124161	0.123040	0.128951	0.122201	0.119575	0.098363	0.094075	0.093120	0.123302	0.120207	0.117436	0.093370	0.085893	0.085221	0.135866	0.132561	0.125938	0.117731	0.112852	0.106207	0.140260	0.134231	0.130603
54.4	0.088309	0.082818	0.080405	0.126345	0.124160	0.123548	0.129403	0.122588	0.119745	0.098690	0.094357	0.093324	0.123605	0.120426	0.117583	0.093333	0.085779	0.084899	0.136119	0.132778	0.126309	0.117825	0.112797	0.106344	0.140413	0.134494	0.130619
54.6	0.088368	0.082683	0.080500	0.126312	0.124312	0.123840	0.129597	0.122674	0.119899	0.098762	0.094798	0.093283	0.123956	0.120898	0.117572	0.093816	0.085674	0.085135	0.136296	0.133100	0.126467	0.118199	0.113116	0.106561	0.140745	0.134876	0.130705
54.8	0.088166	0.082894	0.080821	0.126619	0.124430	0.124113	0.129899	0.122862	0.120231	0.098825	0.095169	0.093239	0.124189	0.121560	0.117803	0.094306	0.086271	0.085232	0.136602	0.133364	0.126897	0.118423	0.113119	0.106974	0.141109	0.135185	0.130595
55.0	0.088285	0.083070	0.080906	0.126714	0.124547	0.124344	0.130153	0.123023	0.120862	0.099146	0.095704	0.093302	0.124713	0.122181	0.118214	0.094942	0.086537	0.085816	0.137192	0.133677	0.127136	0.118907	0.113389	0.106969	0.141418	0.135259	0.130645
55.2	0.088432	0.083517	0.081463	0.126897	0.124920	0.124557	0.130481	0.123153	0.120917	0.099548	0.096266	0.093556	0.125166	0.122906	0.118778	0.095226	0.087053	0.086215	0.137641	0.133890	0.127350	0.119205	0.113848	0.107090	0.141441	0.135726	0.130981
55.4	0.088778	0.083608	0.081448	0.127243	0.125492	0.124726	0.130778	0.123330	0.121237	0.099699	0.096375	0.094304	0.125779	0.123326	0.118839	0.095592	0.087188	0.086513	0.137992	0.134069	0.127589	0.119401	0.114307	0.107114	0.141771	0.136105	0.131368
55.6	0.088800	0.084027	0.081725	0.127468	0.125656	0.124853	0.130991	0.124074	0.121871	0.100042	0.096968	0.094394	0.126345	0.123207	0.119055	0.095752	0.087483	0.086395	0.138283	0.134417	0.127825	0.119513	0.114689	0.107517	0.142297	0.136615	0.131800
55.8	0.089210	0.084495	0.082015	0.127469	0.125972	0.125208	0.131333	0.124722	0.122181	0.100156	0.097313	0.094349	0.126472	0.123510	0.119488	0.096250	0.087244	0.086595	0.138426	0.134659	0.128036	0.119458	0.114861	0.107745	0.142469	0.136893	0.132225
56.0	0.089640	0.084980	0.082504	0.127684	0.126251	0.125548	0.131446	0.125309	0.122380	0.100340	0.097328	0.094684	0.126627	0.123644	0.120047	0.096087	0.087349	0.086715	0.138851	0.134844	0.128426	0.119846	0.115007	0.108075	0.142948	0.137267	0.132493
56.2	0.089774	0.085390	0.082826	0.128067	0.126391	0.125794	0.131832	0.125541	0.122779	0.100555	0.097118	0.094860	0.126444	0.123603	0.120035	0.096103	0.087390	0.086977	0.139131	0.135423	0.128751	0.119798	0.114966	0.108259	0.143266	0.137692	0.132595
56.4	0.090150	0.085808	0.082967	0.128501	0.126840	0.125946	0.132201	0.125792	0.123026	0.100726	0.096795	0.095462	0.126690	0.123868	0.120212	0.096342	0.087432	0.087186	0.139480	0.135554	0.128854	0.119892	0.115512	0.108602	0.143674	0.137982	0.132985
56.6	0.090458	0.086178	0.083062	0.128891	0.127610	0.126346	0.132670	0.126138	0.123341	0.101092	0.096746	0.095666	0.127010	0.123980	0.120546	0.096794	0.087920	0.087816	0.139840	0.135908	0.128961	0.120275	0.115611	0.108883	0.144028	0.138085	0.133627
56.8	0.090640	0.086642	0.083220	0.129180	0.127791	0.126294	0.132781	0.126573	0.123681	0.101302	0.096730	0.095762	0.126959	0.123952	0.121227	0.097206	0.088076	0.087968	0.139976	0.136104	0.129235	0.120582	0.115754	0.109450	0.144213	0.138353	0.133916
57.0	0.090814	0.086971	0.083380	0.128912	0.128454	0.126465	0.132863	0.126794	0.124183	0.101757	0.096652	0.096418	0.126812	0.124049	0.121379	0.097150	0.088185	0.088242	0.140128	0.136327	0.129485	0.120911	0.116175	0.109851	0.144501	0.138528	0.134171
57.2	0.090890	0.087098	0.083389	0.129366	0.128635	0.126671	0.132943	0.127169	0.124555	0.101814	0.096384	0.096892	0.127149	0.124607	0.121578	0.097234	0.088185	0.087998	0.140221	0.136656	0.129908	0.120999	0.116512	0.110275	0.144755	0.138894	0.134506
57.4	0.090872	0.087044	0.083451	0.129885	0.128929	0.127307	0.133083	0.127742	0.124551	0.101808	0.096429	0.097092	0.127452	0.124676	0.121956	0.097448	0.088471	0.088044	0.140217	0.136797	0.130304	0.121330	0.116836	0.110197	0.144931	0.138982	0.134806
57.6	0.091175	0.087328	0.083090	0.130519	0.129484	0.127511	0.133251	0.127927	0.124607	0.102159	0.096765	0.097052	0.127840	0.124785	0.121980	0.097633	0.088986	0.088110	0.140380	0.136869	0.131059	0.121218	0.116808	0.110308	0.144967	0.139280	0.135604
57.8	0.091287	0.087111	0.083236	0.130665	0.129760	0.127612	0.133443	0.128137	0.124872	0.102246	0.096838	0.097232	0.127782	0.124776	0.122379	0.097785	0.089460	0.088368	0.140595	0.137272	0.131506	0.121442	0.117120	0.110506	0.145110	0.139241	0.135880
58.0	0.091334	0.087181	0.083554	0.131041	0.130172	0.127799	0.133708	0.128161	0.124912	0.102934	0.096921	0.097670	0.128227	0.125169	0.122823	0.098048	0.089342	0.088165	0.140901	0.137598	0.131876	0.121682	0.117240	0.110565	0.145190	0.139314	0.135980
58.2	0.091648	0.086999	0.083320	0.131080	0.130184	0.128499	0.134140	0.128051	0.124935	0.103187	0.096663	0.097546	0.128227	0.125845	0.122774	0.098487	0.089235	0.088169	0.141017	0.137884	0.132303	0.121573	0.117724	0.110611	0.145421	0.139530	0.136067
58.4	0.091634	0.086758	0.083484	0.131507	0.130274	0.128906	0.134527	0.128412	0.124822	0.103300	0.097176	0.097693	0.128598	0.125877	0.122759	0.098644	0.089455	0.088113	0.141240	0.138551	0.132311	0.121814	0.117730	0.110793	0.145546	0.139760	0.136231
58.6	0.091691	0.086548	0.083754	0.131392	0.130555	0.128929	0.134544	0.128444	0.125181	0.103371	0.097579	0.097490	0.128591	0.126467	0.122868	0.098628	0.089325	0.088250	0.141622	0.139141	0.132475	0.121691	0.118083	0.110727	0.145776	0.139876	0.136456
58.8	0.091869	0.086546	0.083719	0.131857	0.130613	0.128822	0.134890	0.128401	0.125358	0.103592	0.097944	0.097167	0.129475	0.126972	0.122925	0.098620	0.089700	0.088415	0.141966	0.139468	0.132984	0.121819	0.118385	0.111027	0.145979	0.139803	0.136987
59.0	0.092160	0.086427	0.083967	0.131630	0.130738	0.129054	0.135247	0.128726	0.125581	0.103874	0.098556	0.097190	0.130140	0.126862	0.123315	0.098673	0.089861	0.088495	0.142438	0.139629	0.133276	0.121912	0.118703	0.110752	0.146162	0.139754	0.137167
59.2	0.092250	0.086735	0.084234	0.131895	0.131077	0.129345	0.135430	0.129045	0.125462	0.104090	0.099012	0.096849	0.130648	0.127043	0.123684	0.098488	0.090056	0.088720	0.142635	0.140137	0.133968	0.121960	0.119110	0.110818	0.146374	0.140260	0.137667
59.4	0.092483	0.086887	0.084449	0.132079	0.131336	0.129465	0.135599	0.129488	0.125825	0.104051	0.099169	0.097029	0.131267	0.126725	0.123725	0.098617	0.090611	0.088458	0.142957	0.140545	0.134340	0.122255	0.119283	0.111024	0.146809	0.140480	0.138014
59.6	0.092565	0.087307	0.084633	0.132107	0.131345	0.129512	0.135783	0.129942	0.126187	0.104135	0.099830	0.096889	0.131836	0.126216	0.124373	0.098264	0.090932	0.088361	0.143262	0.140839	0.134392	0.122363	0.119188	0.111108	0.147264	0.140973	0.138196
59.8	0.092906	0.087420	0.084754	0.132238	0.131619	0.129927	0.136140	0.130279	0.126611	0.104279	0.099950	0.096748	0.132220	0.126684	0.124706	0.098148	0.090972	0.088925	0.143804	0.140942	0.134560	0.122696	0.119165	0.110944	0.147571	0.141214	0.138397
60.0	0.093237	0.087975	0.084949	0.133001	0.131682	0.129927	0.136438	0.130573	0.127152	0.104577	0.099989	0.096929	0.132589	0.126794	0.125016	0.097864	0.091684	0.089041	0.144158	0.141044	0.134813	0.123193	0.119336	0.111091	0.147823	0.141619	0.138620
60.2	0.093410	0.088490	0.085095	0.133710	0.131921	0.130031	0.136600	0.130929	0.127439	0.104545	0.100125	0.097064	0.132969	0.126740	0.124980	0.098461	0.091805	0.089130	0.144509	0.141269	0.134897	0.123484	0.119359	0.111573	0.148144	0.142040	0.138634
60.4	0.093704	0.089036	0.085368	0.134093	0.132181	0.130113	0.136622	0.131220	0.127477	0.104493	0.100191	0.097138	0.133244	0.127146	0.125023	0.098855	0.091527	0.089196	0.144999	0.141470	0.134982	0.124363	0.119500	0.111628	0.148459	0.142570	0.138939
60.6	0.093827	0.089336	0.085761	0.134539	0.132851	0.130377	0.136666	0.131428	0.127736	0.104707	0.100533	0.096849	0.133361	0.127212	0.125358	0.098961	0.091621	0.089354	0.145236	0.141627	0.135255	0.124961	0.119345	0.112016	0.148951	0.142983	0.139080
60.8	0.094022	0.089632	0.085871	0.134870	0.133113	0.130088	0.136550	0.131481	0.128274	0.104718	0.100963	0.096874	0.133219	0.128148	0.125454	0.099160	0.091743	0.089135	0.145513	0.141648	0.135456	0.125270	0.119647	0.112474	0.149440	0.143594	0.138988
61.0	0.094244	0.089964	0.086062	0.135136	0.133697	0.130426	0.136718	0.131725	0.128839	0.105018	0.101066	0.097402	0.133103	0.128444	0.125380	0.099033	0.091869	0.089454	0.145719	0.141863	0.135561	0.125618	0.120000	0.112563	0.149792	0.144208	0.139171
61.2	0.094764	0.090012	0.086399	0.135648	0.134043	0.130781	0.137085	0.131949	0.129033	0.104805	0.101263	0.097552	0.133356	0.129109	0.125595	0.098977	0.092220	0.089921	0.145621	0.142257	0.135894	0.125790	0.120260	0.112706	0.150053	0.144579	0.139661
61.4	0.095195	0.090456	0.086605	0.136377	0.133917	0.131118	0.137315	0.132270	0.129166	0.104986	0.101518	0.097795	0.133632	0.129300	0.125718	0.099416	0.092256	0.090508	0.145730	0.142254	0.136232	0.125948	0.120274	0.112925	0.150313	0.144836	0.140119
61.6	0.095424	0.090677	0.086654	0.136427	0.134258	0.131201	0.137319	0.132315	0.129381	0.105523	0.101595	0.097992	0.133731	0.129667	0.125966	0.099688	0.092481	0.090708	0.145951	0.142271	0.136337	0.126100	0.120679	0.112959	0.150452	0.145145	0.140577
61.8	0.095367	0.090675	0.087150	0.136471	0.134254	0.131469	0.137633	0.132663	0.129880	0.105809	0.101447	0.098377	0.133332	0.130285	0.126609	0.100055	0.092494	0.091118	0.145788	0.142609	0.136394	0.126323	0.120982	0.113266	0.150729	0.145178	0.140549
62.0	0.095502	0.091165	0.087173	0.136910	0.134417	0.132036	0.138053	0.132874	0.130083	0.106468	0.101852	0.098729	0.133435	0.130585	0.126931	0.100372	0.092280	0.091106	0.146081	0.142729	0.136748	0.126659	0.121253	0.113468	0.151110	0.145347	0.140717
62.2	0.095574	0.091189	0.087314	0.137155	0.134547	0.132881	0.138397	0.133037	0.129970	0.106619	0.101627	0.098470	0.133344	0.130908	0.127308	0.100594	0.092301	0.091702	0.146227	0.143067	0.136912	0.126461	0.121947	0.114136	0.151442	0.145396	0.141139
62.4	0.095445	0.091167	0.087731	0.137423	0.134762	0.133000	0.138582	0.133517	0.129917	0.106690	0.101555	0.098651	0.133581	0.131206	0.127806	0.100735	0.092762	0.092051	0.146507	0.143324	0.136820	0.126474	0.122331	0.114386	0.151511	0.145719	0.141317
62.6	0.095609	0.090931	0.087764	0.137267	0.134819	0.132897	0.139138	0.133755	0.130325	0.107123	0.101839	0.098646	0.133483	0.131511	0.128454	0.100857	0.092609	0.092089	0.146590	0.143505	0.137275	0.126241	0.122981	0.114358	0.151394	0.145778	0.141652
62.8	0.095910	0.091047	0.087530	0.137616	0.135208	0.133230	0.139556	0.133827	0.130404	0.107216	0.102367	0.098752	0.134198	0.131520	0.128503	0.101391	0.093399	0.092479	0.146743	0.143620	0.137611	0.126419	0.123394	0.114783	0.151704	0.145814	0.142044
63.0	0.096131	0.090878	0.087588	0.137534	0.135391	0.133905	0.139938	0.133829	0.130683	0.107420	0.102622	0.098647	0.134118	0.131538	0.129087	0.101158	0.093544	0.092565	0.147117	0.144177	0.138071	0.126317	0.123732	0.115267	0.151868	0.146304	0.142037
63.2	0.095952	0.090895	0.087232	0.137790	0.135595	0.134507	0.140236	0.133868	0.130714	0.107724	0.102805	0.098824	0.134683	0.131787	0.129541	0.101148	0.094009	0.092821	0.147244	0.144902	0.138563	0.126416	0.123843	0.115315	0.152090	0.146839	0.142468
63.4	0.095841	0.090713	0.087272	0.137940	0.135341	0.134475	0.140640	0.133986	0.130859	0.107959	0.103006	0.099283	0.135480	0.131947	0.129869	0.101531	0.094406	0.092962	0.147504	0.145357	0.138516	0.126657	0.124327	0.115527	0.152340	0.147112	0.142629
63.6	0.095773	0.090731	0.087287	0.138150	0.135410	0.134813	0.140855	0.133904	0.131319	0.107932	0.103291	0.099581	0.136034	0.131885	0.130412	0.101516	0.094338	0.093051	0.147966	0.145464	0.138412	0.126726	0.124488	0.115365	0.152660	0.147503	0.142789
63.8	0.095987	0.090639	0.087105	0.138381	0.135914	0.135206	0.140942	0.134089	0.131520	0.108034	0.103300	0.099595	0.136574	0.132182	0.130617	0.101673	0.094568	0.093135	0.148329	0.145467	0.138703	0.127142	0.124704	0.115489	0.152643	0.147700	0.142946
64.0	0.096064	0.090928	0.087288	0.139002	0.135717	0.135433	0.140922	0.134218	0.131720	0.107962	0.103570	0.099810	0.136973	0.131948	0.130770	0.102483	0.095197	0.092983	0.148566	0.145781	0.138951	0.127516	0.124621	0.115644	0.152567	0.148153	0.142965
64.2	0.096230	0.090704	0.087573	0.139149	0.135901	0.135421	0.140857	0.134188	0.131851	0.107714	0.103778	0.100164	0.137072	0.131949	0.130509	0.102874	0.095158	0.092718	0.148999	0.145976	0.139251	0.127789	0.124473	0.115719	0.152969	0.148586	0.143259
64.4	0.096442	0.090541	0.088039	0.139195	0.136502	0.135651	0.140860	0.134070	0.131877	0.107417	0.103817	0.100265	0.137217	0.132419	0.130552	0.102826	0.094908	0.092719	0.149189	0.146411	0.139547	0.128163	0.124453	0.115603	0.153341	0.148936	0.143432
64.6	0.096857	0.090567	0.088224	0.139437	0.136829	0.135806	0.141109	0.134076	0.132422	0.107442	0.104003	0.100580	0.137352	0.132363	0.130768	0.103106	0.095608	0.092717	0.149392	0.146499	0.139742	0.128392	0.124395	0.115709	0.153883	0.149316	0.143554
64.8	0.097376	0.090752	0.088382	0.139675	0.137099	0.135957	0.141366	0.134211	0.132737	0.107783	0.104203	0.100957	0.137436	0.133259	0.130793	0.103511	0.096031	0.093066	0.149662	0.146622	0.140013	0.128715	0.124328	0.115788	0.154386	0.149448	0.143992
65.0	0.097931	0.091135	0.088943	0.140019	0.137533	0.136507	0.141908	0.134562	0.133026	0.108039	0.104399	0.101644	0.137845	0.133049	0.130952	0.103408	0.096217	0.093158	0.149762	0.146827	0.140188	0.129159	0.124557	0.116180	0.154707	0.149673	0.144274
65.2	0.098705	0.091124	0.089533	0.140068	0.137900	0.136608	0.142220	0.134531	0.133237	0.107982	0.104434	0.101812	0.138564	0.133759	0.130979	0.103782	0.096465	0.093308	0.149714	0.146946	0.140689	0.129743	0.124599	0.116412	0.154861	0.149956	0.144734
65.4	0.098844	0.091364	0.089907	0.140158	0.137693	0.136323	0.142661	0.134894	0.133530	0.108108	0.104602	0.102074	0.138911	0.134244	0.131076	0.103819	0.096298	0.093061	0.149825	0.147061	0.140890	0.129835	0.124604	0.116508	0.155138	0.150225	0.145129
65.6	0.098931	0.091539	0.090247	0.140316	0.138019	0.136459	0.142756	0.135191	0.133768	0.108605	0.104923	0.102084	0.139294	0.134511	0.131246	0.104168	0.096499	0.093023	0.149701	0.147307	0.141110	0.130200	0.125180	0.116675	0.155488	0.150279	0.145517
65.8	0.099016	0.092014	0.090816	0.140676	0.138194	0.136602	0.143077	0.135700	0.134183	0.108733	0.105444	0.102285	0.139287	0.135185	0.131314	0.104356	0.096420	0.093586	0.149612	0.147611	0.141255	0.130479	0.125139	0.117194	0.155794	0.150473	0.145695
66.0	0.099464	0.092674	0.090714	0.141229	0.138338	0.136996	0.143653	0.136411	0.134244	0.109210	0.105656	0.102658	0.139497	0.135124	0.131530	0.104415	0.096106	0.093572	0.150084	0.147895	0.141353	0.130658	0.125632	0.117476	0.156057	0.150665	0.146265
66.2	0.099581	0.092873	0.091092	0.141211	0.138699	0.137387	0.143977	0.136781	0.134165	0.109535	0.105466	0.102693	0.139597	0.135347	0.131866	0.104486	0.096278	0.093600	0.150252	0.148112	0.141480	0.130772	0.126096	0.117792	0.156092	0.150864	0.146430
66.4	0.099811	0.093150	0.091460	0.141274	0.139339	0.137509	0.144446	0.137253	0.134184	0.109820	0.105596	0.102877	0.139501	0.135954	0.132023	0.104876	0.096529	0.094004	0.150462	0.148222	0.141736	0.130860	0.126273	0.118110	0.156161	0.151157	0.146373
66.6	0.100097	0.093569	0.091307	0.141279	0.139647	0.137582	0.145021	0.137496	0.134522	0.110329	0.105876	0.103110	0.139549	0.135898	0.132148	0.104620	0.096225	0.094634	0.150614	0.148551	0.141956	0.130953	0.126596	0.118591	0.156428	0.151440	0.146558
66.8	0.100324	0.093808	0.091484	0.141573	0.139951	0.138274	0.145269	0.137462	0.134581	0.110222	0.105828	0.103088	0.139807	0.136340	0.132049	0.104634	0.096338	0.095251	0.151013	0.148866	0.141990	0.130954	0.126861	0.119164	0.156761	0.151587	0.146701
67.0	0.100444	0.093938	0.091657	0.141932	0.140074	0.138672	0.145769	0.137609	0.134672	0.110558	0.105913	0.103065	0.139864	0.136288	0.132939	0.104549	0.096003	0.095386	0.151383	0.149152	0.142124	0.131071	0.127237	0.119757	0.156756	0.152113	0.146921
67.2	0.100379	0.094243	0.091883	0.142052	0.140324	0.138860	0.146017	0.138130	0.134645	0.110579	0.105639	0.103206	0.140407	0.136728	0.133183	0.105051	0.096328	0.095906	0.151825	0.149305	0.142306	0.131368	0.127390	0.119641	0.156862	0.152321	0.147130
67.4	0.100040	0.094543	0.092206	0.142560	0.140757	0.138853	0.146311	0.138685	0.134939	0.110699	0.106068	0.103709	0.140721	0.137132	0.133607	0.105457	0.096284	0.096408	0.152200	0.149522	0.142229	0.131423	0.127932	0.119934	0.156933	0.152661	0.147034
67.6	0.099955	0.095042	0.092062	0.142687	0.141303	0.139513	0.146464	0.138842	0.135254	0.110781	0.106196	0.104090	0.140813	0.137289	0.134232	0.105387	0.096292	0.096436	0.152418	0.149374	0.142396	0.131851	0.127888	0.120161	0.157165	0.153230	0.147286
67.8	0.099914	0.095317	0.092055	0.142992	0.141869	0.140034	0.146586	0.139365	0.135541	0.110886	0.106693	0.103974	0.140858	0.137592	0.134591	0.105458	0.096523	0.096823	0.152679	0.149694	0.142462	0.131991	0.127854	0.120317	0.157336	0.153388	0.147542
68.0	0.099687	0.095259	0.092345	0.143458	0.142261	0.140465	0.146777	0.139550	0.136050	0.110815	0.107091	0.104401	0.140782	0.138170	0.134484	0.105613	0.096613	0.096902	0.153066	0.149895	0.142971	0.132070	0.127935	0.120355	0.157618	0.154091	0.147635
68.2	0.099994	0.095006	0.092337	0.143842	0.142678	0.140601	0.146911	0.139523	0.136073	0.111022	0.107209	0.104727	0.141109	0.138429	0.134438	0.105293	0.096558	0.097013	0.153570	0.149878	0.143220	0.132233	0.128032	0.120537	0.158118	0.154376	0.147992
68.4	0.100189	0.095071	0.092405	0.144213	0.143208	0.141287	0.146885	0.139730	0.136224	0.111091	0.107292	0.105077	0.141578	0.138935	0.134738	0.105504	0.096542	0.096963	0.153921	0.150270	0.143624	0.132486	0.127948	0.120768	0.158550	0.154532	0.147945
68.6	0.100286	0.095135	0.092305	0.144724	0.143517	0.141842	0.146729	0.140388	0.136689	0.111558	0.107452	0.105578	0.141768	0.138971	0.135161	0.105637	0.097241	0.096645	0.154230	0.150118	0.144019	0.132954	0.127922	0.120870	0.159311	0.154621	0.148423
68.8	0.100517	0.095054	0.092439	0.145235	0.143966	0.142423	0.146751	0.140687	0.136789	0.111789	0.108005	0.105946	0.142221	0.139632	0.135635	0.105627	0.097544	0.096608	0.154346	0.150425	0.144524	0.133152	0.127845	0.121190	0.159732	0.154658	0.148775
69.0	0.100865	0.094843	0.092701	0.145599	0.144324	0.142762	0.146769	0.140978	0.136799	0.111939	0.108194	0.106248	0.142342	0.139709	0.136056	0.105669	0.097711	0.096141	0.154635	0.150486	0.145034	0.133615	0.128167	0.121585	0.160085	0.154743	0.149020
69.2	0.101009	0.094576	0.092939	0.145799	0.144555	0.142469	0.146755	0.141107	0.136926	0.112100	0.108294	0.106300	0.142721	0.140142	0.136225	0.106123	0.097800	0.096085	0.154872	0.150962	0.145443	0.133819	0.128148	0.121491	0.160054	0.155052	0.149664
69.4	0.100989	0.094322	0.092844	0.146105	0.144501	0.142478	0.147067	0.141421	0.137208	0.112445	0.108562	0.106570	0.142975	0.139949	0.136378	0.106354	0.097817	0.096051	0.154784	0.151233	0.145666	0.133720	0.128319	0.121612	0.160323	0.155099	0.150222
69.6	0.101438	0.094282	0.092939	0.146408	0.144729	0.142733	0.147227	0.141823	0.137400	0.113222	0.109114	0.106608	0.143356	0.139800	0.136555	0.106614	0.097899	0.096277	0.154901	0.151390	0.145996	0.134097	0.128668	0.121761	0.160930	0.155157	0.150817
69.8	0.101815	0.094433	0.093072	0.146527	0.144965	0.142644	0.147543	0.142453	0.137742	0.113359	0.109382	0.106987	0.143210	0.140134	0.136596	0.106534	0.098070	0.096572	0.155140	0.151587	0.146126	0.134314	0.128856	0.121711	0.161185	0.155538	0.150960
70.0	0.102067	0.094640	0.092849	0.146691	0.144955	0.142817	0.147786	0.142816	0.138084	0.113731	0.109213	0.107208	0.143574	0.139833	0.136880	0.106802	0.098078	0.096399	0.155500	0.151966	0.146308	0.134559	0.129168	0.121635	0.161097	0.155599	0.151706
70.2	0.102155	0.094701	0.093274	0.146597	0.145012	0.143067	0.148132	0.142875	0.138485	0.113951	0.109288	0.106852	0.143998	0.140259	0.136980	0.106898	0.098647	0.096397	0.155423	0.152205	0.146692	0.134803	0.129465	0.121826	0.161053	0.155755	0.151952
70.4	0.102484	0.094868	0.093478	0.146462	0.145022	0.143162	0.148591	0.143017	0.138688	0.114065	0.109517	0.106357	0.144560	0.140316	0.137164	0.106874	0.098897	0.097044	0.155715	0.152545	0.146922	0.134696	0.129818	0.121988	0.160997	0.156209	0.152519
70.6	0.102644	0.095058	0.093374	0.146637	0.144678	0.142840	0.149032	0.143410	0.139089	0.114215	0.109466	0.106526	0.144869	0.140180	0.137469	0.107002	0.099057	0.097443	0.155934	0.152967	0.147136	0.135038	0.130280	0.122375	0.161014	0.156707	0.152901
70.8	0.102689	0.095096	0.093928	0.146701	0.144890	0.143025	0.149529	0.143361	0.139242	0.114307	0.109229	0.106186	0.145144	0.140416	0.138095	0.107663	0.099261	0.097810	0.156223	0.153367	0.147281	0.135299	0.130901	0.122512	0.161005	0.156767	0.153071
71.0	0.102910	0.095118	0.094052	0.146793	0.145009	0.143088	0.149822	0.143775	0.139536	0.114436	0.109315	0.106126	0.145246	0.140112	0.138891	0.108429	0.099125	0.097980	0.156379	0.153734	0.147400	0.135471	0.131083	0.122874	0.161164	0.157464	0.153390
71.2	0.103176	0.095555	0.094183	0.146633	0.145094	0.143061	0.149889	0.144085	0.139893	0.114415	0.109250	0.106060	0.145886	0.140828	0.139032	0.109021	0.099069	0.098274	0.156668	0.154126	0.147634	0.135600	0.131391	0.123089	0.161418	0.157940	0.153345
71.4	0.102793	0.096204	0.094307	0.147007	0.145325	0.143247	0.150198	0.144312	0.140149	0.114428	0.109860	0.106295	0.146094	0.141458	0.139483	0.109689	0.098862	0.098450	0.156868	0.154370	0.147633	0.135724	0.131639	0.123110	0.161678	0.158334	0.153657
71.6	0.102914	0.096297	0.094282	0.147467	0.145270	0.143540	0.150300	0.144343	0.140558	0.114442	0.109608	0.106133	0.146281	0.141471	0.139983	0.110062	0.098852	0.098445	0.157069	0.154674	0.148044	0.135970	0.131853	0.123390	0.162021	0.158802	0.153927
71.8	0.103045	0.096530	0.094221	0.147841	0.145487	0.143608	0.150526	0.144685	0.140938	0.114641	0.109800	0.106211	0.146397	0.142025	0.139637	0.110199	0.098846	0.098789	0.157387	0.155214	0.148390	0.135943	0.131945	0.123540	0.162354	0.159287	0.154181
72.0	0.103220	0.096366	0.094344	0.148535	0.145737	0.143583	0.150723	0.144530	0.141264	0.114723	0.109645	0.106781	0.146634	0.142506	0.139645	0.110289	0.098866	0.099135	0.157694	0.155611	0.149168	0.136270	0.132446	0.123789	0.162552	0.159652	0.154075
72.2	0.103778	0.096379	0.094557	0.148582	0.145704	0.143843	0.150807	0.144578	0.141347	0.114679	0.109837	0.106906	0.147139	0.142208	0.139790	0.110381	0.099278	0.099124	0.158076	0.155963	0.149300	0.136653	0.132419	0.123922	0.162944	0.159751	0.154170
72.4	0.104091	0.096634	0.094721	0.148875	0.145727	0.144337	0.150826	0.144775	0.141673	0.114866	0.109931	0.107244	0.147317	0.143016	0.139880	0.110699	0.099542	0.098920	0.158347	0.156408	0.149759	0.136875	0.132537	0.124231	0.163401	0.159598	0.154339
72.6	0.104071	0.096852	0.094679	0.149078	0.145576	0.144653	0.150761	0.145360	0.141595	0.115222	0.109944	0.107287	0.147017	0.142919	0.140202	0.110744	0.099977	0.098830	0.158514	0.156541	0.149982	0.137068	0.132617	0.124235	0.164042	0.159410	0.154680
72.8	0.104421	0.097154	0.094838	0.149073	0.145738	0.145223	0.150987	0.145446	0.141500	0.115204	0.110107	0.107780	0.147358	0.143084	0.140483	0.110696	0.100507	0.099163	0.159012	0.156968	0.150171	0.137290	0.132389	0.124366	0.164387	0.159606	0.154796
73.0	0.104771	0.097369	0.094850	0.149628	0.146180	0.145312	0.151249	0.145627	0.141379	0.115642	0.110095	0.107760	0.147477	0.143436	0.140337	0.111011	0.100861	0.099077	0.159424	0.157229	0.150459	0.137719	0.132476	0.124516	0.164761	0.159532	0.155344
73.2	0.104767	0.097734	0.094962	0.149784	0.146219	0.145117	0.151448	0.145734	0.141631	0.116085	0.110240	0.108150	0.147973	0.143768	0.140382	0.111011	0.101317	0.099195	0.159923	0.157514	0.150513	0.137757	0.132575	0.124551	0.164925	0.159820	0.155770
73.4	0.104959	0.098011	0.095208	0.150595	0.146422	0.145274	0.151934	0.146055	0.141921	0.116241	0.110805	0.108328	0.148264	0.144075	0.140212	0.110875	0.101927	0.099643	0.160080	0.157467	0.150719	0.137792	0.132747	0.124719	0.165329	0.159884	0.155802
73.6	0.105380	0.098117	0.095495	0.150481	0.147243	0.145661	0.152101	0.146634	0.142118	0.116567	0.111163	0.108652	0.148562	0.144345	0.140549	0.110841	0.102263	0.100054	0.160562	0.157489	0.150760	0.138187	0.132846	0.124582	0.165948	0.159880	0.156067
73.8	0.105329	0.098632	0.095576	0.150609	0.147685	0.146156	0.152209	0.146766	0.142543	0.116603	0.111593	0.109009	0.148866	0.144754	0.140795	0.110493	0.103019	0.100047	0.160888	0.157682	0.150936	0.138762	0.133273	0.124659	0.166086	0.160252	0.156252
74.0	0.105361	0.098914	0.095381	0.151045	0.147796	0.146220	0.152529	0.146981	0.143186	0.116900	0.111848	0.109099	0.149411	0.145080	0.140856	0.110137	0.103080	0.100016	0.161168	0.157828	0.150938	0.139123	0.133589	0.124829	0.165901	0.160482	0.156822
74.2	0.105564	0.098969	0.095186	0.150939	0.147930	0.146539	0.153043	0.147204	0.143365	0.117114	0.112555	0.109013	0.149790	0.145709	0.141233	0.109925	0.103282	0.100259	0.161175	0.157921	0.151350	0.139239	0.133949	0.124964	0.166122	0.160831	0.157103
74.4	0.105599	0.099263	0.095014	0.150905	0.148287	0.146674	0.153478	0.147356	0.143547	0.117393	0.113081	0.108891	0.150221	0.145899	0.141501	0.109891	0.103159	0.100906	0.161674	0.158176	0.151305	0.139443	0.134200	0.125177	0.166481	0.161470	0.157343
74.6	0.105756	0.099286	0.095110	0.151081	0.148578	0.146546	0.153631	0.147687	0.143615	0.117763	0.113369	0.109021	0.149946	0.146508	0.141878	0.110123	0.103034	0.101370	0.161840	0.158449	0.151167	0.139761	0.134593	0.125587	0.166762	0.161593	0.157305
74.8	0.105636	0.099352	0.095524	0.150998	0.149315	0.147162	0.153779	0.147443	0.143859	0.118148	0.113420	0.108855	0.149906	0.146640	0.142469	0.110571	0.102854	0.101849	0.161989	0.158687	0.151109	0.139635	0.134960	0.125791	0.167191	0.161811	0.157491
75.0	0.105888	0.099586	0.095413	0.151383	0.149665	0.147209	0.153710	0.147668	0.144253	0.118272	0.113690	0.108790	0.149982	0.147138	0.142675	0.111131	0.102824	0.102175	0.162404	0.158660	0.150988	0.139689	0.134794	0.126164	0.167628	0.162432	0.157939
75.2	0.105836	0.100052	0.095459	0.151426	0.150195	0.147231	0.153765	0.147833	0.144492	0.118345	0.114091	0.109143	0.150023	0.147560	0.142999	0.111436	0.102864	0.102273	0.162650	0.158834	0.151389	0.139919	0.134930	0.126696	0.167848	0.162691	0.158011
75.4	0.105575	0.100202	0.095745	0.151758	0.150640	0.147412	0.153674	0.148005	0.144693	0.118566	0.113811	0.109393	0.149964	0.147648	0.143383	0.112065	0.103081	0.102522	0.162919	0.158916	0.151862	0.139970	0.135049	0.126990	0.167806	0.162803	0.158466
75.6	0.105561	0.099986	0.095905	0.152275	0.151353	0.147840	0.153631	0.148373	0.144924	0.118887	0.113567	0.109854	0.150130	0.147971	0.143921	0.112522	0.103283	0.102756	0.162995	0.159335	0.152415	0.140032	0.135054	0.127596	0.167873	0.163016	0.158435
75.8	0.105764	0.100233	0.096045	0.152391	0.151705	0.148093	0.154140	0.148537	0.145151	0.119152	0.113449	0.110180	0.150182	0.148091	0.144020	0.112945	0.103254	0.103225	0.163331	0.159409	0.152847	0.140373	0.135217	0.127784	0.167870	0.163281	0.158439
76.0	0.105868	0.100036	0.096436	0.152719	0.151749	0.148224	0.154196	0.148582	0.145513	0.119256	0.113422	0.110357	0.150370	0.147978	0.144497	0.113211	0.103352	0.103323	0.163339	0.159607	0.153294	0.140473	0.135787	0.128056	0.168198	0.163295	0.158555
76.2	0.106060	0.100065	0.096727	0.152687	0.151860	0.148924	0.154599	0.148855	0.145647	0.119079	0.113211	0.110321	0.150593	0.147895	0.144525	0.113534	0.103440	0.103097	0.163492	0.159675	0.153464	0.140790	0.135989	0.128029	0.168416	0.163236	0.158802
76.4	0.106125	0.100430	0.097008	0.153045	0.151828	0.149173	0.154631	0.149122	0.145811	0.119277	0.113102	0.110653	0.150790	0.148304	0.144940	0.114051	0.103150	0.103018	0.163630	0.160071	0.153701	0.141072	0.136164	0.128099	0.168631	0.163254	0.159191
76.6	0.106431	0.100627	0.097172	0.153332	0.152359	0.149307	0.154555	0.149283	0.145581	0.119642	0.113381	0.110962	0.151247	0.148388	0.144996	0.114217	0.103017	0.102933	0.163804	0.160659	0.154006	0.141187	0.136200	0.128020	0.168897	0.163396	0.159196
76.8	0.107001	0.100760	0.097414	0.153743	0.152730	0.149790	0.154710	0.149507	0.145652	0.119702	0.113819	0.111028	0.151751	0.148690	0.145285	0.113882	0.103364	0.103074	0.164278	0.161141	0.154450	0.141283	0.136232	0.128295	0.169044	0.163880	0.159329
77.0	0.107398	0.100897	0.097688	0.154178	0.153137	0.150051	0.154948	0.149545	0.146022	0.119795	0.113818	0.110959	0.152290	0.149095	0.145133	0.114275	0.103276	0.102741	0.164490	0.161335	0.154753	0.141300	0.136401	0.128420	0.168996	0.164028	0.159680
77.2	0.107353	0.101319	0.097984	0.154390	0.153249	0.150205	0.155179	0.149686	0.146440	0.119918	0.114051	0.111121	0.152505	0.149047	0.145201	0.113964	0.103627	0.102868	0.164732	0.161367	0.154942	0.141304	0.136486	0.128504	0.169246	0.164407	0.159701
77.4	0.107479	0.101340	0.098233	0.154952	0.153723	0.150914	0.155637	0.149903	0.146611	0.119476	0.114290	0.111364	0.152750	0.149025	0.145291	0.114132	0.103954	0.102808	0.164713	0.161359	0.155030	0.141425	0.136703	0.128618	0.169480	0.164604	0.159874
77.6	0.107887	0.101322	0.098325	0.154988	0.153786	0.151303	0.155776	0.149994	0.146912	0.119766	0.114558	0.111695	0.152936	0.148971	0.145553	0.114161	0.103742	0.102761	0.164804	0.161891	0.155385	0.141847	0.136834	0.128575	0.169846	0.165062	0.160144
77.8	0.107923	0.101744	0.098456	0.155539	0.153694	0.151435	0.156338	0.150170	0.147091	0.119933	0.114892	0.111675	0.153140	0.148901	0.145693	0.113634	0.103971	0.102616	0.164739	0.162423	0.155752	0.142025	0.137148	0.128812	0.170124	0.165454	0.160337
78.0	0.108281	0.101797	0.098508	0.156036	0.153570	0.151243	0.156823	0.150417	0.147552	0.120136	0.114969	0.111678	0.153318	0.149176	0.146036	0.113493	0.103643	0.103064	0.164766	0.162688	0.155791	0.141822	0.137293	0.128937	0.170441	0.165834	0.160551
78.2	0.108443	0.101855	0.098396	0.155969	0.153579	0.151623	0.157132	0.150655	0.147658	0.120272	0.115067	0.111499	0.153319	0.149497	0.146593	0.113628	0.103756	0.103342	0.164838	0.162946	0.156241	0.141845	0.137418	0.129039	0.171068	0.166251	0.160572
78.4	0.108608	0.102221	0.098617	0.156227	0.153811	0.151703	0.157659	0.150876	0.147980	0.120539	0.115179	0.111467	0.153385	0.149623	0.146517	0.113592	0.103726	0.103709	0.165098	0.163239	0.156318	0.141976	0.137666	0.129261	0.171497	0.166498	0.160927
78.6	0.108858	0.102314	0.098832	0.156176	0.153873	0.151599	0.157653	0.151167	0.148134	0.121084	0.115469	0.111639	0.152912	0.150081	0.146687	0.113809	0.103846	0.103944	0.165433	0.163602	0.156343	0.142031	0.137831	0.129435	0.172049	0.166511	0.161411
78.8	0.108784	0.102691	0.098995	0.156533	0.153949	0.151953	0.157743	0.151484	0.148405	0.121283	0.115512	0.111786	0.152897	0.150392	0.147016	0.113924	0.104093	0.104273	0.165698	0.163749	0.156525	0.142116	0.137895	0.129849	0.172443	0.167138	0.161764
79.0	0.109144	0.102992	0.099112	0.156967	0.154081	0.151893	0.158070	0.152216	0.148717	0.121198	0.115677	0.112110	0.152825	0.151105	0.147550	0.114220	0.104289	0.104430	0.166068	0.163855	0.156613	0.142773	0.137929	0.130214	0.172701	0.167720	0.162289
79.2	0.109144	0.103184	0.099336	0.157059	0.154445	0.151800	0.158358	0.152639	0.148558	0.121411	0.115944	0.112163	0.152854	0.150815	0.147851	0.114261	0.104577	0.104563	0.166318	0.164457	0.156744	0.142941	0.138205	0.130462	0.172745	0.167943	0.162727
79.4	0.109052	0.103430	0.099437	0.157220	0.154707	0.151956	0.158310	0.153047	0.148772	0.121313	0.115843	0.112269	0.153209	0.151554	0.147873	0.114973	0.104679	0.104829	0.166892	0.164653	0.156927	0.143409	0.138545	0.130842	0.172747	0.168161	0.163014
79.6	0.109152	0.103464	0.099346	0.157336	0.155129	0.152182	0.158666	0.153505	0.148891	0.121302	0.115730	0.112406	0.153328	0.151965	0.148063	0.115291	0.104884	0.104830	0.167312	0.165018	0.156852	0.143763	0.138697	0.131096	0.172957	0.168436	0.163140
79.8	0.109118	0.103616	0.099380	0.157678	0.154882	0.152349	0.159170	0.153609	0.149348	0.121255	0.115728	0.112241	0.153770	0.151780	0.148274	0.115602	0.104857	0.104915	0.167646	0.164898	0.157035	0.144269	0.139262	0.131068	0.173265	0.168818	0.163600
80.0	0.109306	0.103677	0.099147	0.157985	0.155090	0.152614	0.159148	0.154100	0.149592	0.121501	0.116187	0.112336	0.154069	0.152127	0.148540	0.115862	0.104817	0.104777	0.167876	0.165039	0.157269	0.144628	0.139615	0.131097	0.173756	0.168841	0.164066
80.2	0.109481	0.103743	0.099398	0.158279	0.155390	0.152964	0.159523	0.154342	0.149651	0.121702	0.116101	0.112341	0.154542	0.152237	0.148992	0.115983	0.104907	0.104796	0.168321	0.165349	0.157464	0.145224	0.139799	0.131056	0.173900	0.168900	0.164370
80.4	0.110114	0.103983	0.099715	0.158496	0.155670	0.153225	0.159600	0.154806	0.149742	0.122415	0.116926	0.112609	0.155214	0.152712	0.149295	0.116141	0.105162	0.104762	0.168539	0.165618	0.157849	0.145616	0.139893	0.131176	0.174177	0.169432	0.164581
80.6	0.110472	0.103890	0.099880	0.158641	0.156001	0.153617	0.159805	0.154936	0.149889	0.122645	0.117281	0.112502	0.155650	0.153179	0.149406	0.116283	0.105276	0.104583	0.168859	0.165643	0.158316	0.146002	0.140117	0.131277	0.174308	0.169539	0.164672
80.8	0.110763	0.104011	0.100019	0.158666	0.155967	0.154650	0.160222	0.155212	0.150078	0.122720	0.117417	0.112240	0.155741	0.153110	0.149566	0.116264	0.105591	0.104445	0.168834	0.165474	0.158460	0.146078	0.140163	0.131488	0.174001	0.169814	0.164883
81.0	0.111007	0.104001	0.100024	0.158962	0.156065	0.155241	0.160543	0.155316	0.150836	0.123031	0.117407	0.112216	0.156633	0.153248	0.149606	0.116675	0.105780	0.104285	0.168950	0.165322	0.158615	0.146151	0.140227	0.131427	0.174004	0.170027	0.165247
81.2	0.111082	0.104150	0.100238	0.159135	0.155965	0.155450	0.160918	0.155281	0.151254	0.123053	0.117700	0.112221	0.156829	0.153343	0.149806	0.116663	0.106032	0.104244	0.168973	0.165246	0.159180	0.146305	0.140475	0.131543	0.174060	0.170448	0.165645
81.4	0.111259	0.103942	0.100428	0.159653	0.155601	0.155731	0.161282	0.155379	0.151385	0.122862	0.117952	0.112417	0.156961	0.153234	0.149877	0.117103	0.106218	0.104279	0.168969	0.165368	0.159574	0.146554	0.140768	0.131774	0.174106	0.170411	0.166021
81.6	0.111706	0.104286	0.100746	0.159946	0.155210	0.155747	0.161427	0.155272	0.151626	0.123371	0.118303	0.112452	0.157379	0.153697	0.149749	0.117083	0.106349	0.104565	0.168998	0.165872	0.159976	0.146347	0.140657	0.132213	0.174399	0.170450	0.166089
81.8	0.111834	0.104202	0.101086	0.160070	0.155598	0.155992	0.161629	0.155798	0.151995	0.123709	0.118129	0.112714	0.157725	0.153648	0.150001	0.117084	0.107000	0.104815	0.168870	0.165976	0.160141	0.146196	0.140809	0.132491	0.174797	0.170413	0.166399
82.0	0.112084	0.104156	0.101191	0.160411	0.155743	0.156166	0.161738	0.155830	0.152071	0.123525	0.118062	0.113129	0.157997	0.154037	0.150295	0.116975	0.107124	0.104851	0.169201	0.165938	0.160418	0.146117	0.140845	0.132613	0.175022	0.170434	0.166400
82.2	0.112218	0.104228	0.101128	0.160474	0.155955	0.156492	0.161950	0.156077	0.152088	0.123600	0.117869	0.113819	0.157890	0.154372	0.150419	0.116901	0.107536	0.104784	0.169448	0.166076	0.160497	0.146423	0.140866	0.132938	0.175373	0.170482	0.166372
82.4	0.112539	0.104569	0.101352	0.160740	0.156587	0.156696	0.162065	0.156072	0.152243	0.123770	0.118079	0.114730	0.158146	0.154814	0.150571	0.117162	0.107769	0.104751	0.169553	0.166131	0.160679	0.146605	0.141100	0.133276	0.175690	0.170445	0.166657
82.6	0.112738	0.104800	0.101347	0.160782	0.156797	0.156730	0.161850	0.156470	0.152226	0.124025	0.118402	0.115288	0.158085	0.155168	0.150991	0.117068	0.108025	0.104821	0.170051	0.166434	0.160261	0.146781	0.141194	0.133531	0.175762	0.170596	0.166491
82.8	0.112980	0.105129	0.101280	0.161410	0.157294	0.156953	0.161849	0.156747	0.152461	0.123647	0.118741	0.115608	0.158342	0.155435	0.151428	0.117244	0.108280	0.105104	0.170303	0.166591	0.160255	0.147012	0.141496	0.133791	0.175740	0.170996	0.166521
83.0	0.113329	0.105246	0.101284	0.161633	0.157885	0.156682	0.162118	0.156857	0.152821	0.123620	0.119106	0.116348	0.158515	0.155412	0.151458	0.117838	0.108558	0.105229	0.170462	0.166976	0.160296	0.147216	0.141715	0.134033	0.175994	0.171190	0.166878
83.2	0.113369	0.105391	0.101188	0.161968	0.158192	0.156607	0.162296	0.156846	0.152788	0.123837	0.119324	0.116392	0.158896	0.155166	0.151348	0.118002	0.109235	0.105738	0.170890	0.167403	0.160170	0.147074	0.141963	0.134244	0.176235	0.171409	0.167038
83.4	0.113221	0.105435	0.100946	0.162021	0.158727	0.156729	0.162462	0.156889	0.153132	0.123682	0.119291	0.117100	0.159188	0.155670	0.151614	0.118326	0.109491	0.105872	0.171209	0.167793	0.160343	0.147488	0.142338	0.134502	0.176352	0.171690	0.167219
83.6	0.113428	0.105646	0.100901	0.162182	0.159517	0.156932	0.162963	0.156905	0.153270	0.123649	0.118950	0.117417	0.159544	0.155764	0.151731	0.118273	0.109909	0.106312	0.171487	0.168049	0.160316	0.147492	0.142449	0.134447	0.176681	0.171946	0.167564
83.8	0.113312	0.105762	0.101063	0.162510	0.159791	0.157362	0.163371	0.156859	0.153562	0.123712	0.119015	0.117258	0.159751	0.155581	0.151839	0.118248	0.110154	0.106854	0.171858	0.168391	0.160433	0.147511	0.142602	0.134594	0.176892	0.172054	0.168045
84.0	0.113482	0.106008	0.101132	0.162607	0.160535	0.157331	0.163740	0.157014	0.153575	0.124295	0.119201	0.117333	0.159939	0.155328	0.152036	0.118585	0.110582	0.107121	0.172436	0.169056	0.160732	0.147580	0.142925	0.134505	0.177210	0.172004	0.168246
84.2	0.113522	0.106281	0.101642	0.162979	0.160849	0.157264	0.164345	0.157009	0.153632	0.124535	0.119044	0.117049	0.160304	0.155135	0.152619	0.118677	0.111184	0.107238	0.172594	0.169415	0.160948	0.147746	0.143092	0.134451	0.177380	0.172446	0.168665
84.4	0.113658	0.106455	0.101893	0.162581	0.161408	0.157852	0.164833	0.157463	0.153702	0.124958	0.118957	0.117097	0.160694	0.155572	0.152678	0.119069	0.111085	0.107427	0.172722	0.169558	0.161353	0.147953	0.143181	0.134483	0.177513	0.172957	0.168986
84.6	0.113327	0.106571	0.102225	0.162629	0.161877	0.158096	0.165040	0.157734	0.154162	0.124850	0.118777	0.116689	0.160915	0.155271	0.153037	0.119430	0.110602	0.107372	0.172911	0.169606	0.161638	0.148426	0.143319	0.134325	0.177444	0.173202	0.169417
84.8	0.113411	0.106774	0.102224	0.162505	0.162200	0.158574	0.165430	0.157828	0.154496	0.125224	0.118801	0.116339	0.161279	0.155304	0.153115	0.119598	0.110759	0.107605	0.172914	0.169999	0.161986	0.148254	0.143441	0.134430	0.177514	0.173759	0.169734
85.0	0.113441	0.106860	0.102483	0.162847	0.162234	0.158582	0.165601	0.158023	0.155178	0.125470	0.119067	0.116516	0.161746	0.155710	0.153560	0.120001	0.110808	0.108104	0.173482	0.170437	0.162672	0.148441	0.143557	0.134312	0.178050	0.173929	0.170050
85.2	0.113716	0.107054	0.103146	0.162599	0.161910	0.158512	0.165895	0.158086	0.155335	0.125239	0.119301	0.116352	0.161432	0.155733	0.153710	0.120370	0.110334	0.108352	0.173703	0.170638	0.163217	0.148753	0.143650	0.134650	0.178346	0.174244	0.170210
85.4	0.113528	0.107381	0.103568	0.162774	0.162006	0.158778	0.166339	0.158640	0.155395	0.125415	0.119519	0.116626	0.161249	0.155807	0.153494	0.120849	0.110738	0.108907	0.173811	0.171145	0.163245	0.149008	0.143631	0.135087	0.178854	0.174625	0.170488
85.6	0.113600	0.107796	0.103990	0.162998	0.162042	0.158985	0.166587	0.158846	0.155572	0.125780	0.119657	0.116971	0.161285	0.156148	0.153511	0.121049	0.110792	0.108963	0.173971	0.171370	0.163278	0.149141	0.143736	0.135370	0.179380	0.174809	0.170862
85.8	0.113707	0.107758	0.104269	0.163298	0.162294	0.159351	0.166620	0.159325	0.155856	0.126185	0.119918	0.116943	0.161291	0.156747	0.153641	0.120995	0.110474	0.109063	0.174222	0.171790	0.163391	0.149445	0.143735	0.135143	0.179754	0.175082	0.171098
86.0	0.113843	0.107954	0.104228	0.163612	0.162099	0.159759	0.166789	0.159448	0.155742	0.125958	0.120276	0.117080	0.161260	0.157103	0.153893	0.121040	0.110399	0.108512	0.174475	0.171870	0.163628	0.149633	0.143870	0.135574	0.180154	0.175261	0.171109
86.2	0.114035	0.108257	0.104037	0.163696	0.162567	0.159842	0.167210	0.159656	0.155937	0.126205	0.120874	0.117415	0.161175	0.157435	0.154467	0.121284	0.110436	0.108209	0.174881	0.172008	0.163770	0.150064	0.143881	0.135804	0.180562	0.175727	0.171013
86.4	0.114236	0.108644	0.103796	0.164525	0.162909	0.160144	0.167102	0.160025	0.156227	0.126563	0.121568	0.117679	0.161615	0.157845	0.154895	0.121587	0.110274	0.107872	0.175181	0.172312	0.164319	0.150573	0.143991	0.135944	0.180867	0.176051	0.171348
86.6	0.114276	0.108787	0.103819	0.164926	0.162976	0.160207	0.167250	0.160491	0.156428	0.126705	0.122262	0.117551	0.161655	0.157991	0.155124	0.121330	0.109877	0.107918	0.175706	0.172673	0.164430	0.150894	0.143966	0.136093	0.181076	0.176445	0.171465
86.8	0.114671	0.108954	0.103602	0.165424	0.162928	0.160504	0.167472	0.160755	0.157019	0.126809	0.122720	0.117775	0.161842	0.158260	0.155036	0.121740	0.110026	0.108109	0.175976	0.172842	0.165121	0.150992	0.144097	0.136367	0.181715	0.176750	0.171717
87.0	0.114746	0.109039	0.103686	0.165579	0.162903	0.160688	0.167530	0.161166	0.157383	0.127328	0.123231	0.117992	0.162117	0.158615	0.155313	0.121575	0.110405	0.108299	0.175985	0.172906	0.165435	0.150952	0.144097	0.136695	0.182090	0.177166	0.171849
87.2	0.114804	0.109148	0.103587	0.166347	0.162804	0.161125	0.167845	0.161479	0.157356	0.127621	0.123297	0.118100	0.162395	0.159014	0.155879	0.121446	0.111092	0.108529	0.176279	0.173011	0.165584	0.151148	0.144499	0.136964	0.182205	0.177459	0.171994
87.4	0.114843	0.109080	0.103636	0.166318	0.163343	0.161261	0.168104	0.161605	0.157435	0.127668	0.123369	0.118604	0.162760	0.159477	0.156348	0.121313	0.111500	0.108796	0.176304	0.173304	0.165739	0.151268	0.144549	0.137025	0.182543	0.177778	0.172374
87.6	0.114941	0.109286	0.103737	0.166733	0.163745	0.161426	0.168394	0.161850	0.157590	0.127740	0.123478	0.118737	0.163151	0.159801	0.156275	0.121073	0.111682	0.109122	0.176614	0.173566	0.165927	0.151003	0.144569	0.137155	0.182758	0.178012	0.172403
87.8	0.114969	0.109204	0.103639	0.166784	0.164054	0.161567	0.168338	0.161903	0.157829	0.128139	0.123766	0.118625	0.163209	0.159248	0.156732	0.120998	0.112049	0.109168	0.176785	0.174065	0.166251	0.150840	0.144837	0.137308	0.182778	0.178215	0.172703
88.0	0.115262	0.109458	0.103569	0.166853	0.164489	0.161497	0.168627	0.161938	0.158020	0.128237	0.123827	0.118656	0.163855	0.159464	0.157363	0.120979	0.112047	0.109235	0.176930	0.174381	0.166583	0.150915	0.145061	0.137123	0.182863	0.178747	0.173166
88.2	0.115437	0.109393	0.103683	0.166962	0.165196	0.162070	0.168662	0.162087	0.158298	0.128300	0.123650	0.118458	0.164229	0.160083	0.157932	0.120869	0.112217	0.109493	0.177029	0.174232	0.166855	0.150970	0.145337	0.137115	0.182743	0.178929	0.173583
88.4	0.115606	0.109404	0.103747	0.166758	0.166046	0.162742	0.168626	0.162458	0.158424	0.128892	0.123378	0.119090	0.164528	0.160148	0.157527	0.120773	0.112078	0.109811	0.177415	0.174394	0.167326	0.151054	0.145368	0.137287	0.182700	0.179419	0.173674
88.6	0.115881	0.109640	0.104269	0.166812	0.166205	0.163054	0.168835	0.162566	0.158829	0.129022	0.123384	0.119390	0.165027	0.160716	0.157664	0.121111	0.112296	0.110127	0.177349	0.174625	0.167713	0.151315	0.145281	0.137339	0.182859	0.179595	0.173699
88.8	0.116048	0.109679	0.104362	0.166625	0.166046	0.163289	0.168993	0.162474	0.158998	0.129265	0.123343	0.119668	0.165332	0.161311	0.157823	0.121565	0.112553	0.110314	0.177542	0.174874	0.168163	0.151260	0.145544	0.137853	0.183081	0.179721	0.173818
89.0	0.116264	0.109896	0.105097	0.167038	0.166146	0.163413	0.169167	0.162757	0.159258	0.129082	0.123254	0.119946	0.165378	0.161815	0.158340	0.122071	0.112825	0.110734	0.177820	0.175099	0.168231	0.151629	0.145750	0.138020	0.183350	0.179476	0.173864
89.2	0.116409	0.109994	0.105641	0.167204	0.165989	0.163701	0.169398	0.162944	0.159358	0.129091	0.123061	0.119746	0.165187	0.161979	0.158828	0.122341	0.113015	0.110780	0.177849	0.175204	0.168175	0.151850	0.146282	0.138349	0.183425	0.179819	0.174153
89.4	0.116338	0.110215	0.105946	0.167363	0.166429	0.164022	0.169639	0.163095	0.159491	0.129117	0.123006	0.120271	0.165508	0.162093	0.158816	0.122924	0.113689	0.110848	0.177969	0.175273	0.168036	0.152016	0.146515	0.138489	0.183540	0.180090	0.174606
89.6	0.116660	0.110429	0.106013	0.168043	0.166514	0.163995	0.169548	0.163192	0.159891	0.129035	0.122802	0.120282	0.165679	0.162623	0.159055	0.123142	0.113628	0.110512	0.178337	0.175261	0.167793	0.152279	0.146864	0.138401	0.183810	0.180002	0.174871
89.8	0.116758	0.110323	0.105858	0.168062	0.166583	0.164245	0.169871	0.163213	0.160303	0.129157	0.123055	0.119922	0.165952	0.163318	0.159422	0.123505	0.113367	0.110396	0.178419	0.175394	0.167583	0.152346	0.147026	0.138480	0.184007	0.180224	0.174846
90.0	0.116851	0.110336	0.105631	0.168116	0.166991	0.164255	0.170240	0.163331	0.160570	0.128654	0.123062	0.119932	0.166192	0.162910	0.159960	0.123789	0.113586	0.109899	0.178708	0.175241	0.167691	0.152665	0.147423	0.138790	0.184123	0.180421	0.174916
90.2	0.116759	0.110582	0.105741	0.168502	0.167545	0.164241	0.170692	0.163544	0.160738	0.128818	0.123364	0.119827	0.165954	0.163050	0.160458	0.123852	0.113339	0.109811	0.179334	0.175423	0.167929	0.153123	0.147626	0.139088	0.184291	0.180826	0.174890
90.4	0.116780	0.110782	0.105976	0.169088	0.167389	0.164381	0.170622	0.163858	0.160958	0.128967	0.123255	0.119662	0.166229	0.162986	0.160514	0.123994	0.112818	0.109722	0.179724	0.175794	0.168085	0.153515	0.148055	0.139185	0.184513	0.181036	0.175464
90.6	0.116725	0.110722	0.106219	0.169095	0.167335	0.164444	0.170863	0.163939	0.161193	0.128981	0.123547	0.119428	0.166168	0.163000	0.160651	0.123994	0.112627	0.109653	0.179718	0.175586	0.168272	0.153549	0.148500	0.139468	0.184756	0.180983	0.175673
90.8	0.116920	0.110960	0.106199	0.169142	0.167204	0.164681	0.171189	0.164452	0.161501	0.129125	0.123626	0.119620	0.166354	0.163257	0.160850	0.123850	0.113068	0.109708	0.179807	0.175720	0.168440	0.153966	0.148880	0.139796	0.185282	0.180969	0.175883
91.0	0.116897	0.111205	0.106204	0.169552	0.167573	0.164722	0.171500	0.164770	0.161783	0.129454	0.123984	0.119500	0.166584	0.163152	0.161339	0.123715	0.113279	0.109653	0.179880	0.175675	0.168581	0.154205	0.149161	0.140022	0.185397	0.181078	0.176038
91.2	0.117050	0.111212	0.106176	0.169986	0.167316	0.164636	0.171711	0.164681	0.161613	0.129619	0.124116	0.119845	0.166869	0.162970	0.161753	0.123807	0.113699	0.109923	0.180158	0.175736	0.168860	0.154389	0.149454	0.140275	0.185791	0.181289	0.176409
91.4	0.117056	0.111189	0.106064	0.169970	0.167889	0.164742	0.172066	0.164836	0.161743	0.129596	0.124289	0.120489	0.166983	0.163163	0.161955	0.123608	0.114138	0.110150	0.180205	0.176066	0.168852	0.154358	0.149297	0.140550	0.186482	0.181471	0.176713
91.6	0.117127	0.111425	0.105873	0.170191	0.168257	0.165047	0.172239	0.164957	0.162076	0.129863	0.124532	0.120655	0.167273	0.163095	0.162193	0.123261	0.114039	0.110257	0.180623	0.176547	0.168937	0.154573	0.149503	0.140573	0.186648	0.181203	0.176792
91.8	0.117402	0.111600	0.105707	0.170421	0.168539	0.165395	0.172506	0.164901	0.162098	0.130435	0.124559	0.120982	0.167465	0.163168	0.162110	0.123130	0.114379	0.110698	0.180770	0.176873	0.169515	0.154823	0.149705	0.140682	0.186760	0.181259	0.177163
92.0	0.117464	0.111714	0.105763	0.170596	0.168708	0.165689	0.172781	0.164892	0.162457	0.130742	0.124394	0.121070	0.167937	0.164292	0.162206	0.123008	0.114206	0.111188	0.181171	0.177314	0.169821	0.155006	0.149657	0.140642	0.186994	0.181529	0.177385
92.2	0.117534	0.111800	0.105841	0.170900	0.169286	0.166076	0.172828	0.165073	0.162506	0.130945	0.124560	0.121363	0.168470	0.164941	0.161798	0.123110	0.114611	0.111523	0.181423	0.177573	0.170204	0.155320	0.149849	0.140741	0.187143	0.181482	0.177274
92.4	0.117895	0.112169	0.106083	0.170996	0.169571	0.166065	0.173116	0.165492	0.162370	0.131408	0.124879	0.121820	0.168888	0.165085	0.161616	0.123349	0.114255	0.111870	0.181797	0.178021	0.170875	0.155515	0.149498	0.141063	0.187420	0.181910	0.177279
92.6	0.117876	0.112155	0.106437	0.170925	0.169465	0.166158	0.173287	0.165613	0.162437	0.131664	0.124834	0.121918	0.169171	0.166174	0.161957	0.123775	0.114202	0.112154	0.181862	0.178409	0.171181	0.155830	0.149346	0.141492	0.187613	0.181915	0.177372
92.8	0.118012	0.112296	0.106446	0.171034	0.169571	0.166377	0.173376	0.165870	0.162550	0.131689	0.124758	0.121970	0.169200	0.166032	0.161941	0.124105	0.114089	0.112308	0.181917	0.178715	0.171401	0.156142	0.149388	0.142024	0.187708	0.182077	0.177862
93.0	0.118257	0.112483	0.106960	0.171620	0.169964	0.166602	0.173615	0.166358	0.162802	0.131595	0.124863	0.122287	0.169212	0.166561	0.162469	0.124050	0.114686	0.112859	0.181893	0.178954	0.171373	0.156169	0.149410	0.141831	0.187927	0.181999	0.178079
93.2	0.118638	0.112705	0.107069	0.171949	0.170022	0.167123	0.173661	0.166575	0.163016	0.131671	0.125307	0.122504	0.169515	0.166734	0.162886	0.124111	0.114884	0.112739	0.182007	0.179268	0.171388	0.156635	0.149409	0.141851	0.188213	0.182438	0.178352
93.4	0.119187	0.112766	0.106931	0.172083	0.170380	0.167304	0.173578	0.166780	0.163211	0.131655	0.125594	0.122852	0.169929	0.166733	0.162934	0.124774	0.114769	0.113173	0.182555	0.179409	0.171407	0.156939	0.149260	0.141712	0.188570	0.182778	0.178575
93.6	0.119311	0.113035	0.107105	0.172560	0.171034	0.167508	0.173541	0.167278	0.163506	0.131787	0.125808	0.122838	0.169688	0.167318	0.163442	0.125222	0.114986	0.113541	0.182867	0.179789	0.171597	0.157151	0.149413	0.141837	0.188868	0.183338	0.178706
93.8	0.119157	0.113073	0.106964	0.172396	0.171183	0.167959	0.173932	0.167513	0.163845	0.132084	0.126027	0.122900	0.169749	0.167286	0.163692	0.125166	0.114970	0.113819	0.182905	0.179864	0.171856	0.157414	0.149813	0.141898	0.189171	0.183816	0.178857
94.0	0.119493	0.113213	0.107108	0.172580	0.171499	0.168309	0.173943	0.167818	0.163901	0.132403	0.125774	0.122855	0.169986	0.167117	0.164155	0.125206	0.114967	0.113484	0.183365	0.179935	0.172129	0.157385	0.150389	0.142093	0.189352	0.184377	0.179378
94.2	0.119606	0.113420	0.107448	0.172923	0.171702	0.168834	0.173810	0.168221	0.164047	0.132877	0.126068	0.122972	0.169650	0.167085	0.164232	0.125427	0.114741	0.113420	0.183573	0.180135	0.172379	0.157502	0.150440	0.142425	0.189682	0.184964	0.179729
94.4	0.119903	0.113353	0.107637	0.173219	0.171744	0.168839	0.173827	0.168388	0.164257	0.132778	0.126037	0.123198	0.170249	0.166977	0.164361	0.125838	0.114485	0.113592	0.183735	0.180121	0.172512	0.157728	0.150772	0.142394	0.189903	0.185361	0.180397
94.6	0.120008	0.113328	0.107935	0.173517	0.172047	0.169008	0.173757	0.168565	0.164633	0.132732	0.126375	0.123035	0.170117	0.167318	0.164964	0.125867	0.114691	0.113601	0.183817	0.180177	0.173071	0.157968	0.151057	0.142437	0.190176	0.185490	0.180746
94.8	0.120241	0.113515	0.108287	0.173734	0.172243	0.169094	0.173775	0.168909	0.165082	0.133045	0.126190	0.123235	0.170240	0.167593	0.165628	0.125897	0.114811	0.113588	0.184287	0.180377	0.173491	0.158290	0.151093	0.142522	0.190698	0.186071	0.181171
95.0	0.120469	0.113696	0.108421	0.174109	0.172439	0.169238	0.173780	0.168919	0.165400	0.133407	0.126550	0.123226	0.170771	0.167216	0.165685	0.126356	0.115144	0.113508	0.184659	0.180323	0.173877	0.158117	0.151080	0.142894	0.190891	0.186318	0.181247
95.2	0.120438	0.113737	0.108544	0.174365	0.172624	0.169305	0.173903	0.169020	0.165407	0.133478	0.126922	0.123442	0.171106	0.167525	0.165772	0.126225	0.115432	0.113467	0.185113	0.180420	0.174219	0.157891	0.151245	0.143487	0.191543	0.186693	0.181575
95.4	0.120198	0.113894	0.108480	0.174630	0.173351	0.169773	0.174084	0.169197	0.165926	0.133539	0.127279	0.123661	0.171428	0.167867	0.165622	0.126349	0.115674	0.113797	0.185421	0.180928	0.174234	0.157942	0.151224	0.143215	0.191919	0.186872	0.181553
95.6	0.119996	0.114086	0.108632	0.174863	0.173224	0.169878	0.174335	0.169616	0.166352	0.134027	0.127657	0.123535	0.171978	0.167891	0.165922	0.126297	0.115799	0.113591	0.185943	0.181390	0.174430	0.158107	0.151412	0.143306	0.192259	0.186858	0.181489
95.8	0.120159	0.114330	0.108517	0.175354	0.173368	0.169767	0.174562	0.169647	0.166468	0.134376	0.127944	0.123412	0.172312	0.168343	0.165777	0.126438	0.115716	0.113669	0.186221	0.181374	0.174728	0.158028	0.151618	0.143416	0.192467	0.187259	0.181502
96.0	0.120175	0.114418	0.108527	0.174976	0.173394	0.169724	0.174786	0.169804	0.167023	0.134236	0.127919	0.123102	0.172993	0.168510	0.166057	0.126649	0.115453	0.113873	0.186508	0.181693	0.174748	0.158053	0.151674	0.143416	0.192658	0.187750	0.181394
96.2	0.120456	0.114344	0.108488	0.175202	0.173481	0.170101	0.175152	0.170049	0.166947	0.134134	0.128222	0.123101	0.173366	0.168409	0.165915	0.126868	0.115831	0.113907	0.186554	0.181912	0.175127	0.157975	0.151693	0.143487	0.192465	0.187834	0.181265
96.4	0.120700	0.114424	0.108677	0.175203	0.173860	0.170437	0.175524	0.170313	0.167030	0.134301	0.128452	0.122856	0.173403	0.168302	0.166139	0.126855	0.115489	0.114340	0.186648	0.182226	0.175339	0.157816	0.151734	0.143899	0.192537	0.188079	0.181516
96.6	0.120814	0.114176	0.108779	0.175188	0.173992	0.170627	0.175983	0.170522	0.167313	0.134460	0.128677	0.122744	0.173534	0.168212	0.166116	0.127033	0.116042	0.114300	0.186481	0.182371	0.175272	0.158232	0.152024	0.144087	0.192392	0.188114	0.181505
96.8	0.121280	0.114395	0.108884	0.175493	0.173895	0.171035	0.176363	0.170730	0.167465	0.134167	0.128851	0.122938	0.173832	0.168359	0.165777	0.127353	0.116666	0.114483	0.186308	0.182755	0.175283	0.158268	0.152200	0.144242	0.192347	0.188217	0.181886
97.0	0.121368	0.114550	0.108948	0.176006	0.173877	0.171245	0.176806	0.170839	0.167759	0.134232	0.129201	0.123435	0.174031	0.168821	0.166454	0.127317	0.117146	0.114918	0.186081	0.182711	0.175494	0.158268	0.152382	0.143983	0.192504	0.188019	0.181780
97.2	0.121617	0.114456	0.109117	0.176109	0.173888	0.171736	0.176968	0.171013	0.167789	0.134076	0.129577	0.123201	0.174273	0.168731	0.166459	0.127441	0.117558	0.115011	0.185868	0.183122	0.175876	0.158845	0.152652	0.144119	0.192793	0.188342	0.181958
97.4	0.121677	0.114627	0.109141	0.176196	0.174506	0.172214	0.177231	0.171174	0.167555	0.134401	0.129663	0.123406	0.174430	0.168856	0.166627	0.128017	0.117762	0.115451	0.186122	0.183297	0.176274	0.159009	0.152733	0.144170	0.192984	0.188350	0.182250
97.6	0.121845	0.114589	0.109383	0.176332	0.175179	0.172680	0.177643	0.171401	0.167488	0.134466	0.129803	0.123793	0.174558	0.169180	0.166768	0.127899	0.118294	0.115492	0.185921	0.183597	0.176667	0.159365	0.153049	0.144382	0.193040	0.188462	0.182338
97.8	0.121918	0.114783	0.109464	0.176110	0.174809	0.173325	0.178003	0.171697	0.167570	0.134368	0.129243	0.124451	0.174762	0.169543	0.167224	0.127532	0.118414	0.115427	0.186085	0.183604	0.176424	0.159492	0.153596	0.144501	0.193245	0.188568	0.182604
98.0	0.122307	0.114941	0.110073	0.176238	0.175057	0.173574	0.178260	0.171755	0.167839	0.134310	0.129367	0.124771	0.175053	0.169564	0.167790	0.127821	0.118245	0.115554	0.186324	0.183655	0.176425	0.159582	0.153903	0.145037	0.193367	0.188901	0.183207
98.2	0.122629	0.115089	0.110532	0.176378	0.175336	0.173957	0.178394	0.171969	0.168210	0.134121	0.129427	0.125269	0.174974	0.169348	0.168205	0.127834	0.118220	0.115923	0.186498	0.184065	0.176670	0.160027	0.153731	0.145352	0.193567	0.188827	0.183334
98.4	0.122756	0.115091	0.110986	0.176525	0.175683	0.174008	0.178512	0.172230	0.168323	0.133971	0.129488	0.125487	0.175045	0.170060	0.168751	0.128115	0.118265	0.116296	0.186856	0.184198	0.177016	0.160217	0.154037	0.145688	0.193830	0.189102	0.183720
98.6	0.122898	0.115418	0.111519	0.176667	0.175814	0.174033	0.178405	0.172505	0.168822	0.134167	0.129563	0.125482	0.175044	0.170269	0.169353	0.128314	0.118340	0.116173	0.187453	0.184471	0.177446	0.160564	0.154206	0.145712	0.194355	0.189049	0.183897
98.8	0.123057	0.115616	0.111482	0.176564	0.176019	0.174324	0.178606	0.172897	0.169072	0.134593	0.129748	0.125709	0.175200	0.170714	0.169757	0.128817	0.118515	0.116196	0.187847	0.184561	0.177918	0.160534	0.154173	0.146135	0.195079	0.189295	0.184238
99.0	0.123281	0.115800	0.111511	0.176737	0.176553	0.174519	0.178880	0.173230	0.169289	0.134874	0.129993	0.125810	0.175525	0.170741	0.169735	0.129265	0.118495	0.116114	0.188338	0.184807	0.177953	0.160565	0.154422	0.146343	0.195457	0.189434	0.184389
99.2	0.123151	0.116020	0.111349	0.176879	0.176919	0.174477	0.179258	0.173531	0.169833	0.135074	0.130543	0.125799	0.175629	0.171155	0.169985	0.129249	0.118120	0.116179	0.188961	0.184844	0.178084	0.160512	0.154714	0.146377	0.195838	0.189598	0.184641
99.4	0.123065	0.116213	0.111352	0.177172	0.176927	0.174576	0.179638	0.173648	0.170270	0.135762	0.130766	0.125851	0.175669	0.171781	0.170056	0.129406	0.118330	0.116220	0.189496	0.185353	0.177885	0.160799	0.154803	0.145902	0.196116	0.189845	0.185074
99.6	0.123191	0.116372	0.111361	0.176991	0.176799	0.174579	0.180060	0.173972	0.170583	0.136464	0.131076	0.125766	0.175510	0.171665	0.170364	0.129634	0.118591	0.115876	0.189864	0.185602	0.177761	0.161040	0.155084	0.146145	0.196473	0.189944	0.185440
99.8	0.123631	0.116436	0.111264	0.177322	0.177100	0.174450	0.180413	0.173793	0.170722	0.136717	0.131512	0.125712	0.175322	0.172198	0.170320	0.129791	0.118282	0.116150	0.190278	0.185651	0.177642	0.161252	0.155221	0.146053	0.196581	0.190302	0.185746
100.0	0.123737	0.116351	0.111317	0.177490	0.177023	0.174597	0.180736	0.173898	0.171201	0.137087	0.131329	0.125497	0.175295	0.172251	0.170221	0.129778	0.118444	0.116211	0.190306	0.185834	0.177942	0.161531	0.155250	0.146113	0.196568	0.190452	0.186263
100.2	0.123955	0.116078	0.111130	0.178303	0.177229	0.174885	0.181082	0.173989	0.171326	0.137538	0.131397	0.125535	0.175060	0.172344	0.170304	0.129938	0.119026	0.116108	0.190560	0.186113	0.178454	0.161451	0.155402	0.146514	0.196770	0.190628	0.186708
100.4	0.124308	0.116035	0.111259	0.178553	0.177729	0.174362	0.181344	0.174318	0.171411	0.137854	0.131432	0.125640	0.175252	0.172608	0.170171	0.130159	0.119155	0.116060	0.190884	0.186178	0.178478	0.161545	0.155719	0.146570	0.197126	0.191042	0.187198
100.6	0.124361	0.115916	0.111371	0.179423	0.178003	0.174455	0.181690	0.174608	0.171601	0.137973	0.131851	0.125533	0.175435	0.172940	0.170483	0.130699	0.119947	0.115949	0.191107	0.186304	0.178817	0.161779	0.155997	0.146614	0.197027	0.191414	0.187429
100.8	0.124464	0.116373	0.111108	0.180344	0.177991	0.174755	0.181550	0.174606	0.171668	0.138001	0.131710	0.126018	0.175873	0.173464	0.170258	0.130584	0.120129	0.116263	0.190921	0.186659	0.179183	0.161817	0.156014	0.146684	0.197244	0.191833	0.187815
101.0	0.124558	0.116541	0.111058	0.180723	0.178373	0.174669	0.181364	0.174653	0.171591	0.138337	0.131685	0.126146	0.176048	0.173288	0.170508	0.130390	0.120153	0.116374	0.190539	0.186386	0.179503	0.161982	0.156063	0.146454	0.197532	0.192366	0.187738
101.2	0.124575	0.116497	0.111097	0.181067	0.178961	0.174834	0.181183	0.174903	0.171266	0.138382	0.131705	0.126151	0.176360	0.173001	0.170413	0.130332	0.120483	0.116442	0.190282	0.186722	0.180019	0.162052	0.156045	0.146661	0.197665	0.192881	0.188161
101.4	0.124624	0.116534	0.111267	0.181631	0.179295	0.175257	0.181462	0.175072	0.171283	0.138771	0.131535	0.126756	0.176714	0.173413	0.170479	0.130444	0.120343	0.116102	0.190612	0.186810	0.180191	0.162368	0.156052	0.146636	0.197663	0.193149	0.188335
101.6	0.124902	0.116602	0.111500	0.181985	0.179506	0.175419	0.181342	0.175284	0.171343	0.138505	0.131490	0.127048	0.176808	0.173497	0.170431	0.130366	0.120257	0.116170	0.190580	0.186907	0.180421	0.162784	0.156272	0.146743	0.197906	0.193580	0.188332
101.8	0.125010	0.117020	0.111782	0.181981	0.179318	0.175779	0.181330	0.175561	0.171530	0.138573	0.131369	0.127499	0.177134	0.173884	0.170739	0.130494	0.120246	0.116522	0.190718	0.187054	0.180577	0.162767	0.156455	0.147303	0.198043	0.194014	0.188261
102.0	0.125458	0.117451	0.112331	0.182433	0.179847	0.176019	0.181440	0.175925	0.171923	0.138694	0.131539	0.127209	0.177820	0.173860	0.170664	0.130457	0.120104	0.116810	0.191061	0.187300	0.180995	0.163023	0.156593	0.147834	0.198231	0.194158	0.188388
102.2	0.125494	0.117518	0.112322	0.182749	0.180021	0.176354	0.181642	0.176204	0.171705	0.138631	0.131400	0.127398	0.178355	0.173804	0.171014	0.130500	0.120190	0.117079	0.191288	0.187785	0.181260	0.163270	0.156420	0.148109	0.198519	0.194239	0.188267
102.4	0.125687	0.117803	0.112397	0.183066	0.180174	0.176583	0.181762	0.176739	0.171646	0.138718	0.131386	0.127480	0.178873	0.174525	0.171123	0.130750	0.119999	0.117309	0.191887	0.188031	0.181719	0.163092	0.156520	0.148127	0.198861	0.194428	0.188284
102.6	0.125864	0.117984	0.112534	0.183175	0.180032	0.176857	0.181951	0.176917	0.171820	0.138851	0.131130	0.127455	0.179391	0.174526	0.171109	0.131206	0.120244	0.117403	0.192399	0.188077	0.181867	0.163224	0.156588	0.148135	0.199100	0.194435	0.188326
102.8	0.125865	0.118065	0.112205	0.182910	0.180245	0.177331	0.182154	0.177315	0.171885	0.139232	0.131340	0.127510	0.179773	0.174889	0.171313	0.131537	0.120686	0.117578	0.192574	0.188230	0.182246	0.163372	0.156995	0.148303	0.199302	0.194446	0.188681
103.0	0.126087	0.118186	0.112372	0.183268	0.180352	0.177759	0.182443	0.177461	0.171836	0.139449	0.131427	0.127648	0.180107	0.175251	0.171675	0.131733	0.120500	0.117669	0.192847	0.188553	0.182178	0.163443	0.157305	0.148292	0.199242	0.194510	0.189234
103.2	0.125883	0.118354	0.112274	0.183307	0.180290	0.178179	0.183014	0.177614	0.171962	0.139627	0.131609	0.127709	0.180518	0.175673	0.171738	0.131606	0.120594	0.117743	0.193132	0.188774	0.182198	0.163555	0.157077	0.148626	0.199215	0.194849	0.189535
103.4	0.126132	0.118489	0.112530	0.183365	0.180193	0.178704	0.183488	0.177655	0.171921	0.140176	0.131724	0.127738	0.180756	0.176055	0.171907	0.131606	0.120875	0.118143	0.193492	0.189143	0.182198	0.163904	0.157053	0.148551	0.199306	0.194997	0.190167
103.6	0.126271	0.118212	0.112634	0.183296	0.180331	0.179130	0.183916	0.177752	0.172021	0.140368	0.132055	0.127751	0.180594	0.175973	0.172335	0.131689	0.120768	0.118438	0.193703	0.189281	0.182339	0.164287	0.157154	0.148749	0.199469	0.194968	0.190505
103.8	0.126392	0.118182	0.112828	0.183592	0.180246	0.179185	0.184286	0.177915	0.172108	0.140431	0.132359	0.127655	0.180874	0.176540	0.172951	0.131658	0.120978	0.118710	0.193920	0.189539	0.182446	0.164719	0.157177	0.149250	0.199837	0.195080	0.190832
104.0	0.126292	0.118265	0.112821	0.183352	0.180217	0.179467	0.184629	0.178022	0.172687	0.140784	0.132313	0.127798	0.180903	0.176505	0.173197	0.131523	0.120937	0.118589	0.193914	0.189642	0.182801	0.164701	0.157354	0.149497	0.200034	0.194986	0.191473
104.2	0.126344	0.118279	0.112971	0.183497	0.180101	0.179682	0.185117	0.178268	0.172907	0.140595	0.132327	0.128164	0.181325	0.176264	0.173577	0.131885	0.121216	0.118955	0.194305	0.189953	0.183166	0.164623	0.157483	0.149799	0.200484	0.195020	0.191851
104.4	0.126435	0.118452	0.113431	0.183883	0.180582	0.179917	0.185233	0.178526	0.173188	0.140627	0.132605	0.128524	0.181662	0.176547	0.173615	0.132042	0.121207	0.118931	0.194661	0.190336	0.183239	0.164663	0.157504	0.149792	0.200549	0.195149	0.192059
104.6	0.126142	0.118687	0.113418	0.184284	0.180702	0.180337	0.185370	0.178634	0.173491	0.140180	0.132878	0.128655	0.181724	0.176354	0.174200	0.131698	0.121317	0.118971	0.194647	0.190685	0.183741	0.164617	0.157536	0.149758	0.200602	0.195530	0.192236
104.8	0.126095	0.119128	0.113232	0.184172	0.181104	0.180361	0.185405	0.178737	0.173639	0.140062	0.133243	0.129230	0.182251	0.176097	0.174256	0.131775	0.120792	0.119349	0.194494	0.191044	0.184188	0.164917	0.157895	0.149775	0.201169	0.195680	0.192353
105.0	0.126258	0.118995	0.113415	0.184025	0.181406	0.180225	0.185493	0.178777	0.173769	0.139950	0.133296	0.129600	0.182548	0.175968	0.174583	0.131645	0.120961	0.119257	0.194844	0.190958	0.184227	0.165008	0.158076	0.149749	0.201445	0.196020	0.192414
105.2	0.126014	0.119000	0.113308	0.183932	0.181665	0.180468	0.185622	0.178997	0.174160	0.139860	0.133068	0.129905	0.182788	0.176439	0.174568	0.131766	0.121152	0.118940	0.195067	0.191311	0.184575	0.164964	0.158138	0.149971	0.201545	0.196282	0.192695
105.4	0.126086	0.118795	0.113699	0.184138	0.181584	0.180845	0.185987	0.179346	0.174664	0.140191	0.133158	0.130115	0.182965	0.176906	0.174538	0.132224	0.121038	0.118536	0.195352	0.191755	0.184782	0.165302	0.158234	0.150178	0.201807	0.196520	0.192601
105.6	0.126410	0.119146	0.113687	0.184097	0.182031	0.181117	0.185863	0.179728	0.175068	0.140022	0.133033	0.130018	0.183029	0.176890	0.174536	0.132652	0.120956	0.118665	0.195383	0.192182	0.184925	0.165540	0.158271	0.150297	0.201936	0.196852	0.192534
105.8	0.126732	0.119294	0.113725	0.184381	0.182368	0.181081	0.186172	0.179891	0.175522	0.140385	0.133229	0.130020	0.183357	0.177206	0.175014	0.133154	0.121047	0.118884	0.195584	0.192384	0.185168	0.165523	0.158373	0.150729	0.202081	0.197220	0.192305
106.0	0.126947	0.119486	0.114038	0.184810	0.182940	0.180609	0.186487	0.180312	0.175964	0.140089	0.133119	0.129801	0.183399	0.177754	0.175299	0.133388	0.120992	0.118920	0.195799	0.192562	0.185273	0.165834	0.158692	0.150821	0.202466	0.197422	0.192482
106.2	0.126724	0.119593	0.114203	0.184906	0.183453	0.180360	0.186525	0.180521	0.176031	0.140128	0.133483	0.129892	0.183458	0.177798	0.175804	0.133606	0.121082	0.119307	0.195796	0.192889	0.185510	0.165980	0.158580	0.150927	0.202840	0.197699	0.192331
106.4	0.127127	0.119651	0.114454	0.184842	0.183363	0.180408	0.186625	0.180978	0.176279	0.140186	0.133285	0.129734	0.182949	0.178240	0.175803	0.133994	0.121369	0.119186	0.196250	0.193115	0.185938	0.166017	0.159126	0.150671	0.203227	0.197863	0.192368
106.6	0.127261	0.119591	0.114477	0.185060	0.183725	0.180313	0.186615	0.180884	0.176754	0.140221	0.133435	0.129959	0.182841	0.178383	0.175969	0.134056	0.121905	0.119641	0.196543	0.193213	0.186090	0.166482	0.159397	0.150871	0.203227	0.198104	0.192536
106.8	0.127682	0.119686	0.114603	0.185441	0.184003	0.180209	0.186954	0.181099	0.176856	0.140742	0.133700	0.130248	0.183035	0.178783	0.176500	0.133892	0.122142	0.119734	0.196597	0.193599	0.186381	0.166871	0.159732	0.151159	0.203324	0.198491	0.192858
107.0	0.127885	0.119638	0.114866	0.186164	0.184333	0.180346	0.187276	0.181160	0.176592	0.141073	0.133854	0.130613	0.182741	0.179702	0.176790	0.133911	0.122385	0.119852	0.196887	0.193893	0.186578	0.166920	0.159762	0.151635	0.203293	0.199074	0.193188
107.2	0.128135	0.119899	0.114949	0.186497	0.184675	0.180112	0.187554	0.181379	0.176881	0.141384	0.133874	0.130537	0.182691	0.179974	0.176788	0.134186	0.122320	0.120163	0.197280	0.193919	0.186905	0.167356	0.159783	0.151694	0.203248	0.199682	0.193291
107.4	0.128411	0.119847	0.115140	0.186645	0.184764	0.180213	0.187668	0.181248	0.177081	0.141527	0.134166	0.130557	0.182727	0.179971	0.177007	0.134226	0.122222	0.120552	0.197584	0.194095	0.187181	0.167681	0.160081	0.151630	0.203428	0.199490	0.193604
107.6	0.128391	0.119925	0.115240	0.187082	0.184913	0.180390	0.188045	0.181328	0.177165	0.141709	0.134359	0.130879	0.182513	0.180172	0.177223	0.134024	0.122467	0.120749	0.197639	0.194024	0.187520	0.168044	0.160476	0.151616	0.203469	0.199565	0.193843
107.8	0.128325	0.120299	0.115461	0.186781	0.184961	0.180362	0.188174	0.181275	0.177237	0.142095	0.135170	0.130732	0.182776	0.180532	0.177532	0.134036	0.122960	0.120809	0.197673	0.194049	0.187659	0.167968	0.160821	0.151986	0.203641	0.199772	0.193874
108.0	0.128405	0.120247	0.115370	0.187062	0.185334	0.180620	0.188370	0.181157	0.177550	0.142190	0.135565	0.131323	0.182971	0.180769	0.177304	0.134095	0.122935	0.120657	0.197816	0.193992	0.187972	0.167861	0.161139	0.151930	0.203866	0.199938	0.194216
108.2	0.128415	0.120539	0.115464	0.187511	0.185213	0.180839	0.188468	0.181178	0.177890	0.142101	0.135718	0.131238	0.183224	0.180763	0.177078	0.133888	0.123176	0.120988	0.198187	0.194069	0.188062	0.167937	0.161191	0.152192	0.204160	0.199769	0.194300
108.4	0.128620	0.120747	0.115495	0.187834	0.185435	0.180983	0.188703	0.181333	0.177963	0.142263	0.135736	0.131502	0.183288	0.180404	0.177263	0.133513	0.123576	0.120552	0.198655	0.194237	0.188368	0.167959	0.161274	0.152129	0.204294	0.200130	0.194237
108.6	0.128705	0.121137	0.115544	0.187747	0.185211	0.181322	0.189026	0.181470	0.177978	0.142189	0.135916	0.131860	0.183639	0.180348	0.177215	0.133306	0.123698	0.120384	0.198748	0.194412	0.188488	0.167797	0.161515	0.151994	0.204485	0.200303	0.194331
108.8	0.128978	0.121294	0.115534	0.187527	0.185465	0.181766	0.189202	0.181737	0.177862	0.142193	0.136071	0.132208	0.184212	0.180617	0.177389	0.133468	0.123635	0.120507	0.199141	0.194416	0.188470	0.167974	0.161902	0.152528	0.204722	0.200450	0.194578
109.0	0.129227	0.121219	0.115585	0.187579	0.185562	0.182363	0.189117	0.181916	0.177976	0.142277	0.135575	0.132449	0.184770	0.180774	0.177229	0.133208	0.123977	0.120385	0.199510	0.194430	0.188324	0.168192	0.161840	0.152743	0.204798	0.200593	0.194842
109.2	0.129008	0.121275	0.115445	0.187669	0.186005	0.182767	0.189024	0.182178	0.178271	0.142476	0.135225	0.132111	0.185097	0.181426	0.177003	0.133705	0.124121	0.119977	0.199591	0.194861	0.188433	0.168041	0.161704	0.152895	0.204951	0.200726	0.195452
109.4	0.129234	0.121343	0.115647	0.188331	0.186155	0.183220	0.189189	0.182677	0.178479	0.142743	0.135144	0.132220	0.185336	0.181061	0.177367	0.134052	0.124206	0.120009	0.199600	0.195421	0.188691	0.168168	0.161732	0.153248	0.205313	0.200917	0.195600
109.6	0.129404	0.121393	0.115418	0.188613	0.186805	0.183783	0.189291	0.183334	0.178718	0.142714	0.135049	0.131923	0.185510	0.181300	0.177698	0.134270	0.124164	0.120079	0.199895	0.195637	0.188868	0.168508	0.161805	0.153173	0.205525	0.201321	0.195806
109.8	0.129352	0.121445	0.115591	0.189200	0.187220	0.183903	0.189618	0.183680	0.178743	0.142980	0.135129	0.131858	0.185731	0.181730	0.178407	0.134604	0.124174	0.120639	0.200030	0.195618	0.189127	0.168739	0.162016	0.153408	0.206106	0.201626	0.195957
110.0	0.129547	0.121689	0.115797	0.189054	0.187376	0.184214	0.189855	0.184076	0.179120	0.142850	0.135103	0.131606	0.185957	0.182201	0.178632	0.134969	0.124364	0.121075	0.199952	0.195891	0.189311	0.168965	0.162096	0.153375	0.206620	0.201652	0.196134
110.2	0.129527	0.121878	0.116107	0.188977	0.187930	0.185003	0.189596	0.184431	0.179364	0.143102	0.135288	0.131693	0.186434	0.182247	0.178868	0.135061	0.124357	0.121492	0.200475	0.196241	0.189561	0.169069	0.162102	0.153195	0.206969	0.201813	0.196064
110.4	0.129966	0.121946	0.116288	0.189094	0.187618	0.185387	0.189988	0.184575	0.179710	0.143142	0.135055	0.131913	0.186783	0.182316	0.179137	0.135527	0.124598	0.121487	0.201016	0.196311	0.189767	0.169209	0.162287	0.153064	0.207385	0.202000	0.196357
110.6	0.130282	0.121978	0.116455	0.189682	0.188192	0.185330	0.190030	0.184429	0.179909	0.143121	0.135040	0.132345	0.187627	0.182347	0.179657	0.135655	0.124672	0.122071	0.201137	0.196578	0.189809	0.169293	0.162457	0.153368	0.207576	0.202308	0.196642
110.8	0.130435	0.122142	0.116987	0.189878	0.188170	0.185138	0.190240	0.184896	0.179950	0.143527	0.135196	0.132293	0.188192	0.182827	0.179739	0.135977	0.124779	0.122061	0.201229	0.196818	0.189765	0.169572	0.162614	0.153785	0.207963	0.202609	0.196906
111.0	0.130494	0.122133	0.117159	0.190167	0.188556	0.185216	0.190314	0.185194	0.180290	0.143571	0.135052	0.132359	0.188352	0.183228	0.179784	0.136446	0.125299	0.122567	0.201532	0.196919	0.190217	0.170056	0.163056	0.153916	0.208178	0.202708	0.197082
111.2	0.130863	0.122389	0.117149	0.190328	0.188613	0.185089	0.190829	0.185344	0.180700	0.143304	0.134922	0.132316	0.188572	0.183693	0.180191	0.136747	0.124946	0.123267	0.201917	0.197342	0.190584	0.170333	0.163315	0.153639	0.208378	0.202920	0.197263
111.4	0.131036	0.122285	0.117210	0.190138	0.188754	0.185071	0.190674	0.184964	0.180641	0.143409	0.135174	0.132488	0.188897	0.183642	0.180618	0.136588	0.125026	0.123710	0.202144	0.197556	0.191036	0.170642	0.163467	0.153678	0.208372	0.202782	0.197316
111.6	0.131292	0.122383	0.117504	0.190289	0.188767	0.185228	0.190969	0.184914	0.180592	0.143603	0.135415	0.132641	0.188762	0.184156	0.180520	0.136601	0.125535	0.123997	0.202251	0.197313	0.191277	0.170736	0.163872	0.153401	0.208590	0.202928	0.197697
111.8	0.131316	0.122305	0.117497	0.190109	0.188866	0.185117	0.191142	0.184914	0.180684	0.143893	0.136124	0.132305	0.188680	0.184680	0.180650	0.136629	0.125486	0.124020	0.202489	0.197388	0.191389	0.170637	0.164021	0.153762	0.208888	0.203163	0.197939
112.0	0.131657	0.122245	0.117577	0.190335	0.188979	0.185210	0.191381	0.184873	0.181030	0.143954	0.136314	0.132703	0.188786	0.185048	0.180337	0.136862	0.125373	0.123946	0.202685	0.197362	0.191518	0.170933	0.164186	0.153734	0.209267	0.203639	0.198299
112.2	0.131886	0.122585	0.117666	0.190403	0.188796	0.185203	0.191780	0.184899	0.181479	0.144271	0.136370	0.132729	0.188483	0.185055	0.180195	0.136655	0.125302	0.123772	0.202909	0.197366	0.191345	0.171032	0.163929	0.153973	0.209281	0.203831	0.198322
112.4	0.131927	0.122549	0.117762	0.190532	0.188826	0.185305	0.192226	0.184975	0.181477	0.144157	0.136594	0.132804	0.188674	0.184649	0.180445	0.136535	0.125385	0.123540	0.203197	0.197443	0.191661	0.170964	0.164288	0.153893	0.209371	0.204362	0.198437
112.6	0.131897	0.122768	0.117797	0.190844	0.189053	0.185846	0.192457	0.185143	0.181737	0.144001	0.136787	0.132960	0.188992	0.185015	0.180165	0.136594	0.125293	0.123614	0.203151	0.197416	0.191529	0.171011	0.164256	0.154202	0.209486	0.204710	0.198812
112.8	0.131906	0.122708	0.117640	0.191022	0.189552	0.186046	0.192624	0.185364	0.181873	0.144096	0.136974	0.133230	0.189112	0.185275	0.180469	0.136452	0.125644	0.123708	0.203427	0.197374	0.191686	0.171243	0.164158	0.154606	0.209635	0.205083	0.199207
113.0	0.131905	0.122829	0.117575	0.191731	0.189726	0.186347	0.192836	0.185660	0.182103	0.144274	0.137242	0.133434	0.189369	0.185668	0.180213	0.136811	0.125560	0.123549	0.203657	0.197843	0.191701	0.171654	0.164224	0.154604	0.209873	0.205225	0.199317
113.2	0.131741	0.122862	0.117450	0.192651	0.190042	0.186565	0.192782	0.185941	0.182263	0.144649	0.137776	0.133165	0.189650	0.185697	0.180343	0.136662	0.125703	0.123525	0.203665	0.198042	0.191619	0.171625	0.164438	0.154885	0.210202	0.205491	0.199792
113.4	0.131837	0.123173	0.117468	0.193140	0.190104	0.186925	0.193128	0.186372	0.182253	0.144434	0.138078	0.133270	0.189649	0.185454	0.180750	0.136388	0.125992	0.123572	0.203653	0.198534	0.192090	0.171877	0.164495	0.155081	0.210365	0.205988	0.199739
113.6	0.131732	0.123251	0.117362	0.193162	0.189958	0.187440	0.193356	0.186702	0.182489	0.144556	0.138696	0.133155	0.189797	0.185674	0.180937	0.136707	0.125990	0.123562	0.203675	0.198866	0.192232	0.172168	0.164581	0.155096	0.210734	0.206315	0.200074
113.8	0.131822	0.123572	0.117730	0.193486	0.189950	0.187413	0.193550	0.186533	0.182808	0.144642	0.138645	0.133377	0.190412	0.185687	0.181425	0.137074	0.126243	0.123643	0.203660	0.199010	0.192305	0.172123	0.164741	0.155261	0.210738	0.206640	0.200481
114.0	0.131968	0.123911	0.117811	0.193668	0.190427	0.187820	0.193634	0.186407	0.183294	0.144905	0.139017	0.133480	0.191121	0.185892	0.181578	0.137569	0.126371	0.123655	0.203905	0.199257	0.192480	0.172100	0.164538	0.155336	0.211006	0.206857	0.200657
114.2	0.131861	0.123861	0.118096	0.194138	0.191188	0.187932	0.193432	0.186687	0.183846	0.144866	0.139230	0.133802	0.191619	0.185981	0.181722	0.137472	0.126178	0.123469	0.204284	0.199707	0.192573	0.172003	0.164601	0.155265	0.211305	0.207194	0.200954
114.4	0.131889	0.124265	0.118319	0.194430	0.190863	0.187945	0.193624	0.187016	0.183897	0.144748	0.139000	0.133871	0.191918	0.185922	0.182043	0.137974	0.126305	0.123218	0.204306	0.199693	0.192736	0.172024	0.164780	0.155519	0.211449	0.207487	0.201398
114.6	0.132053	0.124134	0.118472	0.194854	0.191086	0.187619	0.193811	0.187243	0.183999	0.144773	0.138963	0.133891	0.192278	0.185820	0.182373	0.138093	0.126824	0.123423	0.204413	0.199941	0.192826	0.172074	0.165059	0.155785	0.211573	0.207716	0.201706
114.8	0.131997	0.124366	0.118779	0.194670	0.190965	0.187432	0.194221	0.187569	0.184276	0.145058	0.139028	0.133671	0.192543	0.186077	0.182997	0.138168	0.127228	0.124013	0.204748	0.199987	0.193033	0.172321	0.165178	0.155951	0.211654	0.207827	0.201833
115.0	0.132276	0.124179	0.118865	0.194620	0.191233	0.187663	0.194724	0.187734	0.184458	0.145412	0.138705	0.133997	0.192618	0.186498	0.183434	0.138496	0.127928	0.124449	0.204910	0.200294	0.193698	0.172519	0.165499	0.156045	0.211292	0.207758	0.202056
115.2	0.132451	0.124229	0.118929	0.194385	0.191204	0.187624	0.195198	0.187792	0.184339	0.145788	0.138943	0.134013	0.192558	0.187388	0.184088	0.138402	0.127987	0.124805	0.205163	0.200622	0.193934	0.172467	0.165507	0.155968	0.211277	0.207989	0.202466
115.4	0.132676	0.124325	0.119076	0.194352	0.191109	0.188108	0.194840	0.187923	0.184261	0.146074	0.139016	0.134068	0.192572	0.187584	0.184119	0.138571	0.128101	0.124962	0.205037	0.200623	0.194531	0.172515	0.165710	0.156000	0.211298	0.207850	0.202910
115.6	0.132504	0.124302	0.119261	0.194446	0.190926	0.188856	0.195298	0.188327	0.184300	0.146047	0.138915	0.134315	0.192142	0.188227	0.184089	0.138914	0.127975	0.125041	0.205281	0.200757	0.194640	0.172450	0.165793	0.155963	0.211566	0.207709	0.203403
115.8	0.132297	0.124256	0.119224	0.194442	0.191310	0.189074	0.195379	0.188543	0.184617	0.146336	0.139017	0.134411	0.192151	0.188538	0.184337	0.138991	0.127791	0.125551	0.205509	0.201137	0.194986	0.172681	0.165835	0.156238	0.211725	0.207652	0.203784
116.0	0.132498	0.124360	0.119473	0.194250	0.191757	0.189200	0.195453	0.188653	0.184870	0.146225	0.138990	0.134795	0.192232	0.188876	0.184272	0.139515	0.127808	0.125513	0.205887	0.200969	0.195089	0.172999	0.165942	0.156504	0.211876	0.207884	0.203818
116.2	0.132613	0.124259	0.119484	0.194170	0.192161	0.189677	0.195556	0.189101	0.185079	0.146517	0.138817	0.134975	0.192239	0.188876	0.184379	0.139443	0.127717	0.125657	0.206206	0.201227	0.195399	0.172948	0.166043	0.156726	0.211919	0.207885	0.203978
116.4	0.132625	0.124303	0.119543	0.194402	0.192709	0.190069	0.195673	0.189336	0.185198	0.146794	0.139070	0.135103	0.192585	0.188881	0.184565	0.139286	0.127785	0.126130	0.206604	0.201211	0.195518	0.173071	0.166322	0.156917	0.212159	0.208058	0.204206
116.6	0.132876	0.124505	0.119271	0.194701	0.193014	0.190242	0.195910	0.189792	0.185514	0.147197	0.139144	0.135082	0.192675	0.189235	0.184760	0.139453	0.127942	0.126342	0.206783	0.201222	0.195503	0.173315	0.166144	0.156955	0.212397	0.208099	0.204332
116.8	0.133064	0.124610	0.119425	0.194826	0.193050	0.190411	0.196009	0.190122	0.185751	0.147862	0.139659	0.135137	0.192811	0.189420	0.184826	0.139146	0.128187	0.126477	0.207024	0.201569	0.195452	0.173793	0.166563	0.157250	0.212718	0.208414	0.204174
117.0	0.133304	0.124861	0.119447	0.195258	0.192891	0.190570	0.196053	0.190390	0.185805	0.148204	0.139891	0.135024	0.192966	0.189360	0.184545	0.139040	0.128015	0.126405	0.207107	0.202016	0.195425	0.174167	0.166924	0.157583	0.212992	0.208645	0.204081
117.2	0.133241	0.125071	0.119321	0.195614	0.193215	0.190849	0.195804	0.190422	0.185685	0.148432	0.139931	0.134848	0.193528	0.189084	0.184693	0.138774	0.128079	0.126408	0.206871	0.202180	0.195592	0.174481	0.167173	0.157822	0.213328	0.208883	0.204181
117.4	0.133166	0.125387	0.119408	0.195573	0.193158	0.190896	0.196289	0.190296	0.185766	0.148293	0.140101	0.134991	0.193735	0.189353	0.184834	0.138734	0.128032	0.126179	0.206986	0.202680	0.196003	0.174826	0.167216	0.157763	0.213623	0.209008	0.204290
117.6	0.133326	0.125649	0.119620	0.195935	0.193261	0.191009	0.196168	0.190185	0.185927	0.148414	0.140302	0.135076	0.194109	0.188975	0.184714	0.138895	0.128036	0.125821	0.207208	0.203122	0.195990	0.174889	0.167566	0.157911	0.214194	0.209171	0.204449
117.8	0.133464	0.125864	0.119785	0.196561	0.193780	0.191112	0.196418	0.190090	0.186024	0.148681	0.140183	0.135273	0.194444	0.189382	0.184947	0.138735	0.128288	0.125517	0.207493	0.203287	0.195964	0.174945	0.167663	0.158018	0.214282	0.209457	0.204631
118.0	0.133471	0.126063	0.119824	0.197187	0.194296	0.191585	0.196518	0.190149	0.186123	0.148999	0.140393	0.135367	0.194622	0.189733	0.184852	0.138659	0.128334	0.125454	0.207698	0.203644	0.196040	0.175032	0.167690	0.157960	0.214677	0.209636	0.204663
118.2	0.133540	0.126186	0.120003	0.197642	0.194416	0.191840	0.196649	0.190410	0.186226	0.148980	0.140278	0.135290	0.194586	0.189757	0.184846	0.138538	0.128441	0.125185	0.207807	0.204009	0.196089	0.175009	0.167845	0.157907	0.214959	0.209934	0.204835
118.4	0.133739	0.126485	0.120106	0.197861	0.194293	0.192239	0.197052	0.190459	0.185941	0.149097	0.140172	0.135364	0.194801	0.189729	0.185025	0.138834	0.128671	0.125109	0.207957	0.203996	0.196297	0.175036	0.168013	0.157941	0.215013	0.210146	0.204916
118.6	0.134028	0.126378	0.120239	0.198081	0.194482	0.192344	0.197657	0.190328	0.185985	0.149389	0.140359	0.135282	0.195187	0.189556	0.185300	0.138963	0.129198	0.125319	0.208132	0.204212	0.196332	0.174940	0.167914	0.157902	0.215187	0.210289	0.204962
118.8	0.134143	0.126525	0.120427	0.197911	0.194827	0.192832	0.197968	0.190297	0.185959	0.149502	0.140375	0.135282	0.195417	0.189688	0.185621	0.139287	0.129307	0.125698	0.208155	0.204458	0.196539	0.174893	0.167970	0.157845	0.215264	0.210451	0.204993
119.0	0.134446	0.126352	0.120531	0.198045	0.195105	0.193402	0.198249	0.190497	0.185968	0.149632	0.140336	0.135387	0.195686	0.190041	0.185448	0.139625	0.129499	0.125590	0.208096	0.204885	0.196838	0.174862	0.167964	0.157821	0.215225	0.210434	0.205154
119.2	0.134698	0.126427	0.120609	0.198220	0.195341	0.193986	0.198336	0.190610	0.185933	0.149514	0.140352	0.135368	0.195847	0.190225	0.185586	0.139892	0.129272	0.125865	0.208137	0.205177	0.196997	0.174787	0.167803	0.157606	0.215501	0.210631	0.205276
119.4	0.134894	0.126466	0.120687	0.198397	0.195512	0.194746	0.198289	0.190789	0.185990	0.149281	0.140088	0.135575	0.196059	0.190073	0.185518	0.140405	0.129037	0.126165	0.208197	0.205576	0.197315	0.174701	0.167784	0.157562	0.215688	0.210504	0.205352
119.6	0.134952	0.126226	0.120835	0.198302	0.195909	0.195081	0.198419	0.190812	0.186110	0.149209	0.139863	0.135682	0.196224	0.189978	0.185656	0.140934	0.128828	0.126525	0.208557	0.205952	0.197473	0.174799	0.167451	0.157563	0.215822	0.210418	0.205321
119.8	0.135205	0.126016	0.120995	0.198077	0.196536	0.195123	0.198252	0.190810	0.186334	0.149216	0.139592	0.135746	0.196516	0.189647	0.185575	0.141346	0.128814	0.127044	0.208659	0.206203	0.197753	0.174940	0.167333	0.157552	0.215923	0.210404	0.205458
