# Supplementary material for: A Russian Doll of Resistance: Nested Gains and Losses of Venom Immunity in Varanid Lizards
Source: Int J Mol Sci. 2024 Feb 23;25(5):2628. doi: 10.3390/ijms25052628 (PMC10932397; doi:10.3390/ijms25052628)
Supplement: Supplementary file 1 [file ijms-25-02628-s001.zip › ijms-2872523-supplementary/Supplemental datasheets - raw data/Figure 7/Fig 7 linear data used to calculate bar graphs/Acanthophis pyrrhus.csv]

Time	Varanus panoptes native	Varanus panoptes native	Varanus panoptes native	Varanus panoptes mutant 1	Varanus panoptes mutant 1	Varanus panoptes mutant 1	Varanus panoptes mutant 2	Varanus panoptes mutant 2	Varanus panoptes mutant 2	Varanus salvator native	Varanus salvator native	Varanus salvator native	Varanus salvator mutatnt	Varanus salvator mutant	Varanus salvator mutant	Varanus rosenbergi native	Varanus rosenbergi native	Varanus rosenbergi native	Varanus rosenbergi mutant	Varanus rosenbergi mutant	Varanus rosenbergi mutant	Varanus varius native	Varanus varius native	Varanus varius native	Varanus varius mutant	Varanus varius mutant	Varanus varius mutant
0.0	0.000000	0.000000	0.000000	0.000000	0.000000	0.000000	0.000000	0.000000	0.000000	0.000000	0.000000	0.000000	0.000000	0.000000	0.000000	0.000000	0.000000	0.000000	0.000000	0.000000	0.000000	0.000000	0.000000	0.000000	0.000000	0.000000	0.000000
0.2	0.002941	0.002915	0.002925	0.006125	0.005872	0.005150	0.005795	0.005570	0.004929	0.004238	0.003425	0.003163	0.005062	0.004809	0.004815	0.002915	0.002855	0.003070	0.006236	0.005902	0.005101	0.004720	0.004428	0.004147	0.006419	0.005978	0.005234
0.4	0.005998	0.005987	0.005975	0.012510	0.012278	0.010665	0.012190	0.011263	0.010111	0.008594	0.007228	0.006686	0.010312	0.009953	0.009929	0.006141	0.005841	0.006152	0.013167	0.012016	0.010751	0.009779	0.009042	0.008821	0.013585	0.012637	0.011012
0.6	0.009329	0.009004	0.009090	0.019341	0.018788	0.016389	0.018884	0.017228	0.015466	0.012898	0.011542	0.010474	0.016077	0.015206	0.014917	0.009450	0.009018	0.009365	0.020182	0.018559	0.016688	0.015259	0.013951	0.013772	0.021052	0.019487	0.016784
0.8	0.012800	0.012245	0.012076	0.026257	0.025167	0.022462	0.025691	0.023207	0.020858	0.017600	0.015762	0.013811	0.021463	0.020631	0.019956	0.012890	0.012148	0.012464	0.027514	0.025152	0.022744	0.020447	0.018714	0.018505	0.028692	0.026313	0.022859
1.0	0.016210	0.015563	0.015177	0.032868	0.031438	0.028226	0.032182	0.029002	0.026126	0.022194	0.019672	0.017332	0.026858	0.025951	0.024749	0.016334	0.015181	0.015581	0.034342	0.031627	0.028724	0.025631	0.023492	0.023274	0.036258	0.033203	0.028801
1.2	0.019177	0.018555	0.018079	0.039090	0.037433	0.033932	0.038457	0.034413	0.031144	0.026363	0.023520	0.020509	0.032339	0.030998	0.029237	0.019438	0.018154	0.018657	0.040914	0.037638	0.034401	0.030503	0.027763	0.028090	0.043459	0.039497	0.034619
1.4	0.021965	0.021282	0.020804	0.045186	0.042636	0.039042	0.044015	0.039502	0.035859	0.030161	0.027284	0.023485	0.037475	0.035530	0.033269	0.022378	0.020849	0.021270	0.046733	0.043486	0.039460	0.034966	0.031728	0.032439	0.050077	0.045256	0.039733
1.6	0.024361	0.023287	0.022952	0.050536	0.047522	0.043610	0.048887	0.044096	0.039876	0.033312	0.030299	0.026148	0.042003	0.039232	0.037095	0.024898	0.023270	0.023464	0.051985	0.048241	0.043872	0.038996	0.035438	0.036237	0.055961	0.050294	0.044420
1.8	0.026197	0.025090	0.024639	0.054809	0.051435	0.047411	0.052791	0.047761	0.043343	0.036046	0.032567	0.028023	0.045916	0.042403	0.039735	0.026797	0.025411	0.025030	0.056198	0.052080	0.047591	0.042186	0.038116	0.038997	0.060479	0.054519	0.048439
2.0	0.027194	0.026390	0.025840	0.058005	0.054117	0.050029	0.055479	0.050579	0.045501	0.037736	0.034308	0.029263	0.048616	0.044767	0.041553	0.028201	0.026583	0.026149	0.059316	0.054753	0.050288	0.044350	0.039983	0.041218	0.063948	0.057432	0.051356
2.2	0.027413	0.027326	0.026221	0.060003	0.055243	0.051178	0.056803	0.052054	0.046699	0.038412	0.035000	0.030006	0.050328	0.046166	0.042532	0.028614	0.027209	0.026633	0.060713	0.055917	0.051661	0.045388	0.040911	0.042150	0.065503	0.058556	0.053064
2.4	0.027837	0.027924	0.026876	0.061524	0.056558	0.052684	0.058025	0.053260	0.048005	0.039123	0.035775	0.030513	0.051679	0.047089	0.043733	0.028837	0.027782	0.027386	0.062397	0.057413	0.053217	0.046481	0.041969	0.043219	0.066957	0.059935	0.054451
2.6	0.028492	0.028562	0.027611	0.063014	0.058203	0.054060	0.059227	0.054516	0.049439	0.039713	0.036403	0.031592	0.053067	0.047827	0.044618	0.029880	0.028671	0.027817	0.064290	0.058895	0.054791	0.047291	0.042656	0.044549	0.068213	0.061518	0.056057
2.8	0.029465	0.029378	0.028763	0.064626	0.059928	0.055327	0.060457	0.055792	0.050768	0.040199	0.036894	0.032815	0.054551	0.048996	0.045434	0.030765	0.029795	0.028131	0.066107	0.060303	0.056252	0.048476	0.043743	0.045442	0.069485	0.062834	0.057539
3.0	0.030290	0.030153	0.029527	0.065933	0.061532	0.056467	0.061686	0.056991	0.051820	0.040689	0.037364	0.033618	0.055726	0.050337	0.046674	0.031610	0.030634	0.028809	0.067709	0.061471	0.057521	0.049486	0.044869	0.046337	0.070587	0.064004	0.058894
3.2	0.031259	0.031020	0.029842	0.067555	0.063168	0.057550	0.062916	0.058089	0.053412	0.040858	0.037700	0.034668	0.057272	0.051725	0.047569	0.032224	0.031393	0.029474	0.069255	0.062937	0.058783	0.050229	0.045970	0.047321	0.072034	0.065324	0.060241
3.4	0.031990	0.031894	0.030254	0.068975	0.064603	0.058496	0.064047	0.059443	0.054979	0.041444	0.038504	0.035588	0.058328	0.052928	0.048310	0.032942	0.031953	0.030011	0.071001	0.064089	0.059890	0.050959	0.046850	0.048244	0.073226	0.066339	0.061095
3.6	0.032824	0.032780	0.030580	0.070461	0.065902	0.059876	0.064774	0.060307	0.055899	0.042137	0.039005	0.036466	0.059725	0.054422	0.049627	0.033861	0.032740	0.030542	0.072554	0.065061	0.061148	0.051954	0.047674	0.049256	0.074600	0.067708	0.062136
3.8	0.033385	0.033606	0.031482	0.071445	0.067345	0.060881	0.065923	0.061596	0.056949	0.042350	0.039192	0.037320	0.061291	0.055939	0.050580	0.034602	0.033154	0.031111	0.073954	0.066183	0.062081	0.052630	0.048562	0.050012	0.075616	0.068892	0.063298
4.0	0.034194	0.034301	0.032160	0.072362	0.068500	0.061824	0.067013	0.062273	0.058155	0.042956	0.039755	0.037938	0.062274	0.057447	0.051517	0.035559	0.033683	0.031760	0.075012	0.067026	0.063224	0.053517	0.049483	0.050677	0.076714	0.069934	0.064188
4.2	0.034869	0.034945	0.033001	0.073123	0.069761	0.062778	0.068490	0.063298	0.059137	0.043863	0.040404	0.038396	0.063559	0.058563	0.052648	0.035744	0.034031	0.032678	0.076049	0.067845	0.064013	0.054295	0.050362	0.051399	0.077973	0.070843	0.065207
4.4	0.035471	0.035531	0.033738	0.073808	0.070899	0.063916	0.069767	0.063940	0.060091	0.044495	0.041634	0.039011	0.064229	0.059661	0.053630	0.036401	0.034653	0.033283	0.077050	0.068730	0.064892	0.055051	0.051176	0.052269	0.079350	0.071900	0.066177
4.6	0.036131	0.036013	0.034096	0.074881	0.071375	0.065028	0.070846	0.064721	0.061227	0.045235	0.042548	0.039415	0.065016	0.060940	0.054083	0.036838	0.035145	0.033687	0.077860	0.069778	0.066018	0.055858	0.052108	0.052948	0.080691	0.072905	0.066844
4.8	0.036922	0.036469	0.034456	0.075991	0.071982	0.066488	0.071992	0.065365	0.061960	0.046344	0.043103	0.039348	0.065599	0.062211	0.054991	0.037427	0.035636	0.034007	0.078741	0.070390	0.066769	0.056162	0.052637	0.053421	0.081834	0.074024	0.067710
5.0	0.037364	0.036734	0.034988	0.076900	0.072589	0.067370	0.072879	0.066245	0.062820	0.047499	0.043840	0.039650	0.066379	0.063139	0.055693	0.037836	0.035964	0.034758	0.079135	0.071096	0.067398	0.057039	0.053261	0.054393	0.083050	0.075061	0.068849
5.2	0.037944	0.037070	0.035428	0.077653	0.073159	0.068502	0.073824	0.067095	0.063556	0.048039	0.044771	0.039865	0.067418	0.064039	0.056537	0.038082	0.036708	0.035334	0.080043	0.071899	0.068143	0.057696	0.053708	0.055278	0.083875	0.075911	0.069639
5.4	0.038527	0.037160	0.035844	0.078893	0.073394	0.069459	0.074731	0.068188	0.064270	0.048757	0.045563	0.040145	0.068420	0.064321	0.057354	0.038511	0.037066	0.035801	0.080463	0.072881	0.068542	0.058302	0.054556	0.055660	0.084857	0.077079	0.070272
5.6	0.039088	0.037382	0.036172	0.080057	0.074319	0.070622	0.075637	0.069211	0.064936	0.049533	0.046011	0.040531	0.069466	0.064951	0.058613	0.039149	0.037576	0.036034	0.081411	0.073400	0.069103	0.058950	0.055130	0.056061	0.085786	0.078332	0.071162
5.8	0.039286	0.037938	0.036416	0.080999	0.074908	0.071624	0.076107	0.070038	0.065960	0.050356	0.046595	0.040945	0.070021	0.065576	0.059069	0.039458	0.037867	0.036171	0.082219	0.074166	0.069910	0.059412	0.055444	0.056303	0.086336	0.079334	0.072284
6.0	0.039520	0.038414	0.036879	0.081873	0.075685	0.072026	0.076772	0.070977	0.066520	0.051081	0.047452	0.041156	0.070616	0.066206	0.059930	0.039984	0.038050	0.036666	0.083247	0.074995	0.070495	0.060105	0.056209	0.057209	0.087150	0.080181	0.073136
6.2	0.039766	0.038828	0.037025	0.082731	0.076418	0.072846	0.077702	0.072283	0.067470	0.051568	0.047970	0.041689	0.071143	0.066912	0.060948	0.040411	0.038531	0.036956	0.084172	0.075880	0.071275	0.060727	0.056808	0.057791	0.087766	0.080821	0.074121
6.4	0.040168	0.039157	0.037667	0.083524	0.077446	0.073744	0.078492	0.072647	0.068203	0.052051	0.048427	0.041973	0.071583	0.067130	0.061256	0.040828	0.038835	0.037308	0.085383	0.076909	0.072117	0.061509	0.057542	0.058644	0.088588	0.081572	0.074861
6.6	0.040596	0.039708	0.038125	0.084460	0.078243	0.074558	0.079235	0.073468	0.068842	0.052215	0.048948	0.042564	0.072209	0.067301	0.061696	0.041380	0.039356	0.037314	0.086184	0.077846	0.073255	0.062322	0.058081	0.059074	0.089345	0.082334	0.076326
6.8	0.041289	0.039917	0.038355	0.085236	0.079256	0.075251	0.080040	0.073809	0.069334	0.052446	0.049493	0.043527	0.072901	0.068214	0.062161	0.041868	0.039863	0.037270	0.087067	0.078701	0.074203	0.063182	0.058755	0.059487	0.090104	0.082949	0.077218
7.0	0.041671	0.040361	0.038741	0.086070	0.080444	0.075872	0.080691	0.074381	0.069942	0.052954	0.049663	0.044289	0.073459	0.068691	0.062539	0.042193	0.040322	0.037682	0.087864	0.079652	0.075016	0.063813	0.059333	0.060152	0.090893	0.083664	0.078362
7.2	0.042253	0.040810	0.039215	0.087289	0.081167	0.076631	0.081326	0.074988	0.070940	0.052998	0.049945	0.045188	0.074030	0.069343	0.062667	0.042809	0.040700	0.038367	0.088615	0.080618	0.075860	0.064392	0.059975	0.060967	0.092117	0.084347	0.079225
7.4	0.042574	0.041352	0.039727	0.087907	0.081736	0.077079	0.082144	0.075353	0.071380	0.053571	0.050230	0.045868	0.074626	0.069695	0.063241	0.043587	0.041236	0.038685	0.089611	0.081281	0.076851	0.065176	0.060372	0.061484	0.093093	0.085005	0.079917
7.6	0.043071	0.041758	0.040034	0.088917	0.082539	0.077549	0.082861	0.075538	0.071611	0.053972	0.050133	0.046091	0.075308	0.070193	0.064118	0.043762	0.041835	0.039171	0.090198	0.082141	0.077608	0.066115	0.060877	0.062065	0.094159	0.085806	0.080685
7.8	0.043531	0.042274	0.040659	0.089328	0.083112	0.078222	0.083891	0.075960	0.072283	0.054455	0.050425	0.046550	0.075921	0.070805	0.064452	0.044483	0.041990	0.039838	0.090915	0.083155	0.078382	0.066532	0.061446	0.062489	0.095015	0.086594	0.081430
8.0	0.044054	0.042781	0.040938	0.089922	0.083435	0.078856	0.084399	0.076374	0.072765	0.055120	0.050897	0.046936	0.076459	0.071305	0.065293	0.044904	0.042402	0.040442	0.091769	0.083605	0.079070	0.067369	0.061935	0.062986	0.096109	0.087230	0.082365
8.2	0.044463	0.043137	0.041147	0.090817	0.084401	0.079589	0.085311	0.077033	0.073383	0.055501	0.051676	0.047232	0.076635	0.071731	0.065628	0.045270	0.043096	0.041029	0.092134	0.084414	0.079649	0.068003	0.062401	0.063637	0.097144	0.088006	0.082927
8.4	0.044616	0.043287	0.041815	0.092029	0.084942	0.080454	0.085977	0.077408	0.074185	0.055998	0.052128	0.047513	0.077046	0.072202	0.066150	0.045904	0.043817	0.041662	0.092748	0.085202	0.080415	0.068871	0.063111	0.064112	0.097726	0.088543	0.083677
8.6	0.045037	0.043467	0.041997	0.092754	0.085331	0.081376	0.086547	0.078200	0.074887	0.056367	0.052178	0.047802	0.077359	0.072593	0.066462	0.046163	0.044115	0.042269	0.093560	0.085811	0.081319	0.069432	0.063601	0.064758	0.098738	0.089455	0.084300
8.8	0.045515	0.043706	0.042295	0.094230	0.085987	0.082078	0.087559	0.078980	0.075195	0.056910	0.052517	0.048093	0.077924	0.073060	0.067267	0.046523	0.044702	0.042842	0.094187	0.086260	0.081703	0.069871	0.064105	0.065175	0.099492	0.090372	0.084942
9.0	0.045902	0.044074	0.042937	0.094952	0.086413	0.082518	0.088203	0.079883	0.075882	0.057295	0.053326	0.048594	0.078420	0.073681	0.067947	0.046739	0.044841	0.043791	0.094787	0.087156	0.082256	0.070465	0.064723	0.065821	0.100197	0.090932	0.085878
9.2	0.046494	0.044784	0.043217	0.095636	0.087033	0.083259	0.088845	0.080600	0.076433	0.057279	0.053489	0.048964	0.079033	0.074058	0.068926	0.046831	0.045250	0.044114	0.095444	0.088145	0.082740	0.070678	0.065239	0.066019	0.100772	0.091814	0.086200
9.4	0.046940	0.045270	0.043564	0.097056	0.087362	0.083970	0.089349	0.081195	0.077290	0.057676	0.053600	0.049057	0.079790	0.074476	0.069838	0.047384	0.045245	0.044510	0.095967	0.088670	0.083079	0.070960	0.065958	0.066244	0.101585	0.092543	0.086613
9.6	0.047571	0.045778	0.043983	0.098066	0.088102	0.084931	0.089762	0.081657	0.078012	0.058064	0.053969	0.049455	0.080587	0.075206	0.070858	0.047693	0.045337	0.044593	0.096689	0.089506	0.083346	0.071350	0.066583	0.066806	0.102228	0.093081	0.086901
9.8	0.047790	0.046064	0.044177	0.098682	0.089085	0.085154	0.089927	0.082203	0.078945	0.058587	0.054774	0.049712	0.081124	0.075876	0.071089	0.047670	0.045336	0.045265	0.097564	0.090002	0.083785	0.071824	0.067284	0.067039	0.102696	0.093639	0.087726
10.0	0.048115	0.046371	0.044553	0.099028	0.090314	0.085679	0.090732	0.082958	0.079380	0.058832	0.055284	0.049621	0.082220	0.077001	0.071538	0.047981	0.045538	0.045472	0.098582	0.090472	0.084404	0.072452	0.067829	0.067653	0.103528	0.094244	0.087888
10.2	0.048487	0.046838	0.044707	0.099701	0.091269	0.086115	0.091253	0.084038	0.079959	0.059054	0.055615	0.050036	0.083001	0.077462	0.071802	0.048156	0.045710	0.045675	0.099273	0.091185	0.084984	0.072732	0.068310	0.067617	0.104314	0.094634	0.088846
10.4	0.049073	0.047313	0.045294	0.100304	0.091832	0.086682	0.091643	0.084260	0.080406	0.059407	0.055966	0.050191	0.083691	0.077824	0.071945	0.048257	0.045832	0.045618	0.099903	0.091770	0.085422	0.073287	0.068958	0.067916	0.104787	0.095111	0.089328
10.6	0.049617	0.047722	0.045326	0.100776	0.092455	0.087337	0.092249	0.085112	0.080705	0.059823	0.056572	0.050653	0.084608	0.078610	0.072269	0.048327	0.046052	0.045630	0.100496	0.092161	0.086265	0.073853	0.069510	0.068154	0.105443	0.095885	0.090317
10.8	0.050084	0.047815	0.045624	0.101098	0.093224	0.087713	0.092625	0.085425	0.081194	0.060695	0.056915	0.051246	0.085591	0.079324	0.072792	0.048791	0.046420	0.045734	0.101141	0.092739	0.086556	0.074205	0.069828	0.068511	0.105978	0.096791	0.090671
11.0	0.050296	0.048233	0.046208	0.101626	0.093840	0.088323	0.093268	0.086022	0.081450	0.061534	0.057019	0.051281	0.086568	0.079923	0.073033	0.048970	0.046745	0.045828	0.101675	0.093246	0.086896	0.074625	0.070330	0.068919	0.106592	0.097476	0.091195
11.2	0.050521	0.048641	0.046458	0.102431	0.094173	0.088700	0.094049	0.086638	0.081654	0.061907	0.057017	0.051793	0.087177	0.080387	0.073444	0.049462	0.046869	0.046276	0.102026	0.093818	0.087605	0.075238	0.070761	0.069329	0.107345	0.098219	0.091649
11.4	0.050724	0.049232	0.046517	0.103127	0.094982	0.088932	0.094708	0.086982	0.081840	0.062384	0.057151	0.052170	0.088036	0.080877	0.074351	0.049890	0.046830	0.046016	0.102608	0.094461	0.088205	0.075729	0.071107	0.069663	0.107951	0.098888	0.092197
11.6	0.051019	0.049478	0.046531	0.104060	0.095735	0.089151	0.095257	0.087450	0.082147	0.062788	0.057400	0.052483	0.088539	0.081280	0.075141	0.050009	0.047487	0.046464	0.103248	0.095098	0.088667	0.076178	0.071311	0.070095	0.108425	0.099537	0.092828
11.8	0.051190	0.049915	0.046727	0.104334	0.095911	0.089845	0.095920	0.088083	0.082717	0.063326	0.057843	0.053018	0.089013	0.081783	0.075497	0.050871	0.047640	0.046977	0.103625	0.095731	0.089327	0.076608	0.071676	0.070712	0.108897	0.100345	0.093506
12.0	0.051562	0.050180	0.047042	0.104907	0.096647	0.090198	0.096204	0.088545	0.082895	0.063458	0.058338	0.053500	0.089621	0.082045	0.076167	0.051495	0.048055	0.047375	0.104165	0.096147	0.089950	0.077120	0.071861	0.071397	0.109651	0.100690	0.094000
12.2	0.051621	0.050420	0.047301	0.105660	0.097348	0.090663	0.097027	0.089106	0.083471	0.063996	0.059118	0.053788	0.089684	0.082291	0.076588	0.052405	0.048602	0.047622	0.104545	0.096418	0.090641	0.077515	0.072067	0.071768	0.110355	0.101187	0.094284
12.4	0.051598	0.050524	0.047831	0.105862	0.097653	0.091427	0.097624	0.089881	0.084130	0.064688	0.059532	0.054244	0.090105	0.082603	0.077024	0.053580	0.048850	0.047929	0.105349	0.097037	0.091809	0.078101	0.072362	0.072029	0.110874	0.101489	0.094864
12.6	0.052039	0.050943	0.047969	0.106158	0.098216	0.092005	0.098155	0.090403	0.084651	0.064689	0.060069	0.054806	0.090354	0.083121	0.077581	0.053962	0.048979	0.048403	0.105881	0.097354	0.092692	0.078169	0.072653	0.072547	0.111826	0.102361	0.095299
12.8	0.052336	0.051217	0.048362	0.107101	0.098478	0.092272	0.098915	0.090766	0.085011	0.065229	0.060671	0.055010	0.090732	0.083901	0.078449	0.054493	0.049275	0.048474	0.106264	0.097881	0.093390	0.078598	0.073035	0.072970	0.112454	0.102970	0.095845
13.0	0.052425	0.051226	0.048914	0.107274	0.098955	0.092677	0.099433	0.091385	0.085862	0.065200	0.061524	0.055377	0.091034	0.084882	0.079310	0.054643	0.049316	0.049003	0.106986	0.098693	0.093993	0.079003	0.073287	0.073459	0.112930	0.103408	0.096200
13.2	0.052692	0.051631	0.049154	0.107973	0.099675	0.093393	0.099719	0.091550	0.086464	0.065565	0.061580	0.055534	0.091123	0.085238	0.080203	0.054494	0.049454	0.049173	0.107361	0.099484	0.094280	0.079501	0.073564	0.073869	0.113683	0.103994	0.096502
13.4	0.053028	0.051839	0.049567	0.108752	0.099953	0.093730	0.099986	0.091742	0.087252	0.065790	0.062422	0.055686	0.091344	0.085634	0.080692	0.054950	0.049845	0.049975	0.108045	0.099616	0.094856	0.080059	0.074234	0.074372	0.114384	0.104366	0.096831
13.6	0.053322	0.051901	0.049856	0.109027	0.100716	0.094303	0.100615	0.091882	0.087735	0.066099	0.062894	0.055992	0.091977	0.086144	0.081124	0.055143	0.050043	0.050227	0.108408	0.100301	0.095121	0.080687	0.074773	0.074781	0.115005	0.104975	0.097253
13.8	0.053555	0.051933	0.050269	0.109583	0.101180	0.094727	0.100914	0.092365	0.088104	0.066079	0.063463	0.056466	0.092233	0.086558	0.081504	0.055313	0.050900	0.050487	0.109394	0.100571	0.095654	0.081233	0.075073	0.075060	0.115646	0.105594	0.097824
14.0	0.053994	0.052062	0.050449	0.109803	0.101585	0.095547	0.101404	0.092884	0.088631	0.065876	0.063763	0.056678	0.092743	0.086787	0.081729	0.055398	0.051381	0.050251	0.109982	0.101305	0.096012	0.081581	0.075336	0.075421	0.116323	0.105991	0.098159
14.2	0.054600	0.052400	0.050825	0.109916	0.101691	0.096049	0.101679	0.093369	0.089190	0.066280	0.064001	0.056672	0.093052	0.086744	0.081805	0.055339	0.052126	0.050496	0.110564	0.102176	0.096115	0.081984	0.076126	0.075479	0.116853	0.106854	0.098815
14.4	0.054893	0.052572	0.051175	0.110227	0.101703	0.096841	0.102111	0.093787	0.089345	0.066457	0.064388	0.056939	0.093472	0.087070	0.082039	0.055400	0.052607	0.050381	0.111232	0.102797	0.096179	0.082697	0.076415	0.075982	0.117199	0.107542	0.099092
14.6	0.055152	0.052769	0.051510	0.110508	0.102112	0.097573	0.102406	0.094331	0.089639	0.066864	0.064432	0.057423	0.093954	0.087738	0.082045	0.055399	0.053459	0.050667	0.111853	0.103293	0.096476	0.083152	0.076936	0.076406	0.117867	0.108282	0.099827
14.8	0.055414	0.052882	0.051918	0.110799	0.102767	0.098076	0.102755	0.094672	0.089996	0.066992	0.064602	0.057622	0.094471	0.087949	0.082410	0.055396	0.054098	0.050884	0.112355	0.103931	0.096524	0.083666	0.077313	0.076798	0.118164	0.109119	0.100027
15.0	0.056083	0.052933	0.052321	0.111349	0.103199	0.098444	0.103135	0.095395	0.090064	0.067055	0.064558	0.058014	0.094950	0.088425	0.082717	0.055454	0.054785	0.051013	0.112534	0.104499	0.097158	0.084039	0.077571	0.077400	0.118955	0.109467	0.100479
15.2	0.056521	0.053140	0.052716	0.112031	0.103639	0.098871	0.103582	0.096029	0.090487	0.067294	0.064478	0.058875	0.095362	0.089025	0.083253	0.055772	0.054917	0.051470	0.112908	0.105013	0.097691	0.084327	0.077802	0.078090	0.119670	0.109818	0.101141
15.4	0.056991	0.053275	0.053038	0.113049	0.104399	0.098999	0.103962	0.096523	0.091115	0.067337	0.064334	0.059300	0.095159	0.089772	0.083702	0.055892	0.055490	0.051670	0.113314	0.105533	0.098158	0.084629	0.078121	0.078407	0.120396	0.110179	0.101687
15.6	0.057165	0.053643	0.052968	0.113559	0.104921	0.099391	0.104273	0.097094	0.091765	0.067764	0.064529	0.059767	0.095507	0.090059	0.084026	0.056165	0.056108	0.052315	0.113926	0.106067	0.098527	0.084762	0.078315	0.078730	0.120889	0.110663	0.102426
15.8	0.057394	0.053898	0.053235	0.114318	0.105288	0.100014	0.104880	0.097883	0.092410	0.068168	0.064343	0.060174	0.095934	0.090603	0.084329	0.057191	0.056181	0.052788	0.114071	0.106375	0.099259	0.084877	0.078732	0.079228	0.121573	0.111301	0.102820
16.0	0.057717	0.054239	0.053433	0.114665	0.105927	0.100406	0.105248	0.098436	0.092975	0.068533	0.064698	0.060667	0.096373	0.091105	0.084882	0.057445	0.056336	0.052902	0.114617	0.106431	0.099748	0.085207	0.079064	0.079721	0.122402	0.111369	0.103440
16.2	0.057812	0.054712	0.053620	0.114897	0.106558	0.101010	0.105838	0.099441	0.093789	0.069242	0.064964	0.060974	0.097055	0.091834	0.085255	0.057870	0.056790	0.053217	0.115096	0.106503	0.100440	0.085502	0.079121	0.079803	0.122947	0.111772	0.104054
16.4	0.058359	0.055351	0.053856	0.115124	0.106948	0.101599	0.106263	0.099662	0.094244	0.069472	0.064672	0.061273	0.097618	0.092632	0.085437	0.058825	0.056708	0.053609	0.115556	0.106845	0.101287	0.085748	0.079482	0.080295	0.123443	0.112112	0.104587
16.6	0.059123	0.055644	0.053962	0.115518	0.107440	0.101768	0.106800	0.099740	0.094542	0.069527	0.064873	0.061466	0.098135	0.092939	0.086035	0.059025	0.056626	0.053850	0.115913	0.106858	0.101691	0.086201	0.079969	0.080815	0.123947	0.112761	0.104980
16.8	0.059275	0.056024	0.054243	0.116042	0.108081	0.102249	0.107357	0.100228	0.095019	0.070056	0.065007	0.061854	0.098628	0.093566	0.086856	0.059484	0.056628	0.054484	0.116362	0.107552	0.102262	0.086771	0.080231	0.081438	0.124587	0.113114	0.105440
17.0	0.059241	0.056110	0.054344	0.116553	0.108698	0.102697	0.107996	0.100733	0.095742	0.070303	0.065323	0.062041	0.098895	0.093801	0.087165	0.059659	0.056761	0.054593	0.116953	0.107985	0.102833	0.087149	0.080585	0.081828	0.125084	0.113465	0.105821
17.2	0.059602	0.056653	0.054488	0.117242	0.109211	0.103279	0.108248	0.100957	0.095970	0.071108	0.065563	0.061978	0.099409	0.093971	0.087438	0.060283	0.056573	0.055144	0.117114	0.108183	0.103203	0.087772	0.081236	0.082295	0.125330	0.113925	0.106743
17.4	0.059816	0.056827	0.054456	0.117527	0.109068	0.103383	0.109033	0.101385	0.096356	0.071682	0.066186	0.062110	0.099892	0.094199	0.087579	0.060611	0.056703	0.055724	0.117602	0.108227	0.103724	0.088240	0.081826	0.082590	0.125615	0.114424	0.107221
17.6	0.060008	0.057076	0.054691	0.118316	0.109386	0.104093	0.109693	0.101837	0.096645	0.072173	0.066254	0.062278	0.100437	0.094361	0.087882	0.060839	0.056857	0.055681	0.118098	0.108831	0.104098	0.088903	0.082465	0.082905	0.126056	0.115041	0.107713
17.8	0.060300	0.057174	0.054886	0.119013	0.109407	0.105005	0.110063	0.102388	0.097040	0.072251	0.066713	0.062570	0.100500	0.094359	0.088450	0.060651	0.057287	0.056176	0.118983	0.109208	0.104406	0.089498	0.083158	0.083155	0.126582	0.115583	0.108150
18.0	0.060545	0.057473	0.055067	0.119181	0.109942	0.105512	0.110560	0.102673	0.097697	0.072769	0.067500	0.062820	0.101240	0.094251	0.088391	0.060545	0.057106	0.056530	0.119118	0.109948	0.104458	0.090133	0.083548	0.083410	0.127130	0.116234	0.108756
18.2	0.060714	0.057774	0.055301	0.119749	0.110473	0.105984	0.111112	0.103135	0.097745	0.073127	0.067765	0.062899	0.101912	0.094543	0.088773	0.060560	0.057221	0.056769	0.119887	0.110333	0.104966	0.090905	0.083991	0.083755	0.127709	0.116903	0.109376
18.4	0.060770	0.058077	0.055557	0.120303	0.110944	0.106426	0.111624	0.103415	0.097728	0.073192	0.068335	0.063379	0.102531	0.094953	0.089315	0.060967	0.057328	0.056864	0.120315	0.110853	0.105250	0.091616	0.084061	0.083975	0.128281	0.117137	0.109983
18.6	0.061208	0.058244	0.055795	0.120192	0.111565	0.107269	0.111970	0.103609	0.098046	0.073337	0.068626	0.063719	0.102530	0.095370	0.090010	0.061059	0.057758	0.056966	0.120642	0.111304	0.105871	0.091930	0.084610	0.084252	0.128917	0.117536	0.110329
18.8	0.061612	0.058490	0.056031	0.120651	0.112449	0.107259	0.112517	0.103977	0.098232	0.073834	0.069469	0.063894	0.103218	0.095643	0.090428	0.061035	0.057720	0.057172	0.121265	0.112060	0.106472	0.092573	0.085004	0.084324	0.129349	0.118199	0.110486
19.0	0.062128	0.058462	0.056380	0.121440	0.112903	0.107768	0.112761	0.104501	0.098651	0.074419	0.069890	0.063996	0.103470	0.096394	0.090572	0.061060	0.057972	0.057639	0.121654	0.112488	0.107096	0.092755	0.084949	0.084790	0.130155	0.118499	0.111166
19.2	0.062114	0.058744	0.056537	0.122334	0.113678	0.108420	0.113381	0.104953	0.099111	0.074943	0.070333	0.064167	0.103537	0.096760	0.090700	0.060961	0.057687	0.058133	0.122219	0.113052	0.107560	0.092981	0.085276	0.085201	0.130746	0.118945	0.111366
19.4	0.062469	0.059087	0.056673	0.123208	0.114450	0.108536	0.113818	0.105511	0.099452	0.075102	0.070913	0.064391	0.103745	0.097095	0.090806	0.061406	0.058111	0.058531	0.122558	0.113747	0.108019	0.092983	0.085554	0.085171	0.130905	0.119721	0.111546
19.6	0.062557	0.059581	0.056891	0.123904	0.114773	0.109103	0.114254	0.105979	0.099652	0.075313	0.071355	0.064722	0.104498	0.097583	0.091156	0.061701	0.058164	0.058869	0.123337	0.114227	0.108209	0.092960	0.085789	0.085364	0.131025	0.120361	0.111915
19.8	0.062738	0.059626	0.057212	0.124704	0.115290	0.109627	0.114660	0.106473	0.100015	0.075461	0.071639	0.064692	0.104640	0.098248	0.091512	0.062313	0.058799	0.059198	0.123738	0.114411	0.108650	0.093145	0.085930	0.085761	0.131280	0.120673	0.112237
20.0	0.062759	0.060019	0.057725	0.124627	0.116170	0.109856	0.114907	0.107048	0.100450	0.075267	0.072290	0.065098	0.104989	0.098723	0.091677	0.061967	0.059625	0.059229	0.123932	0.114954	0.109002	0.093292	0.086204	0.085868	0.131807	0.120733	0.112989
20.2	0.063048	0.060215	0.058023	0.124974	0.116793	0.110415	0.115424	0.107368	0.100666	0.075324	0.072467	0.065094	0.105469	0.099247	0.091920	0.062453	0.060060	0.059620	0.124331	0.115517	0.109427	0.093131	0.086347	0.085955	0.132283	0.121350	0.113323
20.4	0.063607	0.060516	0.058380	0.125231	0.116898	0.110717	0.115918	0.107303	0.100807	0.075294	0.072086	0.065466	0.105821	0.099810	0.092250	0.063409	0.060719	0.059527	0.124859	0.116091	0.109903	0.093311	0.086898	0.086397	0.132730	0.121702	0.113642
20.6	0.063807	0.060521	0.058371	0.125531	0.117554	0.111220	0.116153	0.107981	0.101161	0.075393	0.072299	0.065749	0.105787	0.099940	0.092935	0.063855	0.060933	0.059411	0.125280	0.116843	0.110478	0.093810	0.087278	0.086982	0.133191	0.122251	0.113709
20.8	0.063707	0.060847	0.058862	0.126171	0.118133	0.111953	0.116467	0.108609	0.101688	0.075420	0.072159	0.066099	0.106091	0.100462	0.092835	0.064163	0.061330	0.059726	0.125651	0.117506	0.111002	0.094052	0.087638	0.087481	0.133472	0.122510	0.114280
21.0	0.063872	0.060861	0.058812	0.126237	0.118343	0.112178	0.117030	0.109006	0.102103	0.075817	0.072215	0.065890	0.106466	0.100536	0.092579	0.064529	0.061647	0.059353	0.126189	0.117690	0.111566	0.094308	0.088136	0.087723	0.133533	0.122880	0.114836
21.2	0.064250	0.061061	0.058819	0.126419	0.118255	0.112634	0.117484	0.109309	0.102146	0.076230	0.072323	0.065930	0.107213	0.101279	0.092504	0.064904	0.061451	0.059908	0.126565	0.118048	0.111787	0.094851	0.088626	0.088087	0.133873	0.123412	0.115441
21.4	0.064600	0.061188	0.059058	0.126714	0.118130	0.113117	0.118010	0.109748	0.102371	0.076658	0.072573	0.066486	0.107939	0.101368	0.092859	0.064840	0.061611	0.059922	0.127184	0.118588	0.111969	0.095043	0.089129	0.088308	0.134339	0.123806	0.115621
21.6	0.064848	0.061343	0.059371	0.127476	0.118694	0.113523	0.118230	0.110266	0.102706	0.077240	0.072776	0.066828	0.108403	0.101003	0.093599	0.065302	0.061965	0.059633	0.127744	0.118842	0.112400	0.095607	0.089604	0.088598	0.134811	0.124285	0.116202
21.8	0.065492	0.061586	0.059393	0.127739	0.118778	0.113992	0.118574	0.110654	0.102989	0.077471	0.072555	0.067226	0.108935	0.101262	0.094320	0.065736	0.062208	0.059788	0.128253	0.119084	0.112588	0.095977	0.090128	0.088856	0.135256	0.124793	0.116683
22.0	0.065769	0.061673	0.059789	0.128130	0.119007	0.114194	0.119107	0.110994	0.103333	0.077785	0.072598	0.067730	0.109934	0.101234	0.094820	0.065792	0.062521	0.059327	0.128593	0.119359	0.113169	0.096252	0.090166	0.089219	0.135856	0.125218	0.117073
22.2	0.066051	0.061930	0.059752	0.128657	0.119185	0.114226	0.119486	0.111302	0.103571	0.077675	0.072123	0.067467	0.110092	0.101783	0.095471	0.066276	0.062828	0.059084	0.129461	0.119340	0.113850	0.096515	0.090447	0.089370	0.136354	0.125615	0.117534
22.4	0.066557	0.062202	0.059960	0.129075	0.119339	0.114682	0.119969	0.111228	0.104002	0.078328	0.072045	0.067996	0.110477	0.101922	0.095936	0.066790	0.063338	0.058992	0.129827	0.119597	0.114406	0.096764	0.090738	0.089559	0.137151	0.125995	0.117786
22.6	0.066759	0.062505	0.059972	0.129278	0.119641	0.115160	0.120214	0.111469	0.104438	0.078962	0.072275	0.068576	0.110981	0.101513	0.096363	0.066674	0.063649	0.059053	0.130120	0.119817	0.114692	0.097038	0.091144	0.089895	0.137478	0.126488	0.118077
22.8	0.066867	0.063038	0.060160	0.129881	0.119973	0.115665	0.120849	0.111912	0.104829	0.079711	0.073075	0.068943	0.111456	0.101760	0.096506	0.066524	0.063386	0.059577	0.130784	0.120121	0.114937	0.097453	0.091349	0.090006	0.137868	0.127272	0.118596
23.0	0.067010	0.063323	0.060415	0.130818	0.120328	0.116417	0.121331	0.112231	0.105124	0.080025	0.073573	0.069228	0.111781	0.102230	0.096898	0.066616	0.063757	0.060165	0.131234	0.120291	0.115151	0.097698	0.091437	0.090630	0.138217	0.127610	0.119015
23.2	0.067151	0.063829	0.060626	0.131208	0.120651	0.116514	0.121651	0.112692	0.105373	0.080257	0.074134	0.069485	0.112216	0.102462	0.097671	0.067061	0.063629	0.060616	0.131350	0.120710	0.115514	0.097838	0.091827	0.091026	0.138423	0.127909	0.119328
23.4	0.067410	0.064127	0.061101	0.131690	0.121166	0.116626	0.122003	0.113006	0.105344	0.080485	0.074795	0.069643	0.112680	0.103087	0.097845	0.067512	0.064208	0.060884	0.131905	0.121174	0.115822	0.097991	0.092119	0.091147	0.138500	0.128522	0.119796
23.6	0.067383	0.064150	0.061629	0.132715	0.121725	0.116934	0.122386	0.113093	0.105634	0.080954	0.075194	0.070049	0.113096	0.104083	0.097991	0.067433	0.064895	0.061167	0.132319	0.121555	0.115914	0.098298	0.092145	0.091234	0.138852	0.128756	0.120341
23.8	0.067402	0.064032	0.061786	0.132922	0.122678	0.117205	0.122695	0.113567	0.106016	0.080810	0.075699	0.070390	0.113027	0.104722	0.098314	0.067703	0.065575	0.061678	0.132512	0.122092	0.116384	0.098532	0.092460	0.091392	0.139222	0.128777	0.120690
24.0	0.067461	0.064042	0.062126	0.133549	0.123420	0.117255	0.123069	0.113916	0.106248	0.080969	0.076447	0.070978	0.113096	0.105228	0.098613	0.067796	0.065957	0.062137	0.132832	0.122460	0.116942	0.098581	0.092467	0.091500	0.139826	0.129213	0.121237
24.2	0.067783	0.064089	0.062332	0.134040	0.123722	0.117859	0.123388	0.114278	0.106550	0.080975	0.076827	0.071317	0.113159	0.105909	0.099131	0.068230	0.065872	0.062860	0.133469	0.122712	0.117113	0.098957	0.092768	0.091806	0.140208	0.129682	0.121843
24.4	0.067727	0.064133	0.062479	0.134337	0.124230	0.118580	0.123639	0.114805	0.106716	0.081020	0.076700	0.071904	0.113283	0.106359	0.099498	0.068705	0.066109	0.062967	0.133797	0.123120	0.117750	0.099554	0.092918	0.092167	0.140609	0.129941	0.122150
24.6	0.067985	0.064474	0.062574	0.134649	0.124728	0.118871	0.123775	0.115680	0.106902	0.081443	0.076862	0.071869	0.113163	0.106760	0.099458	0.069080	0.065983	0.063241	0.134199	0.123701	0.118107	0.100250	0.092987	0.092841	0.141062	0.130185	0.122443
24.8	0.068103	0.064686	0.062758	0.135072	0.125194	0.119166	0.124284	0.115699	0.107242	0.081763	0.077094	0.072041	0.113419	0.107308	0.099417	0.069169	0.066159	0.063531	0.134688	0.124009	0.118424	0.100540	0.093207	0.093043	0.141269	0.130591	0.122936
25.0	0.068565	0.064994	0.062583	0.135297	0.125798	0.119373	0.124753	0.115899	0.107630	0.082132	0.077595	0.072159	0.114039	0.107723	0.099677	0.069349	0.065924	0.063828	0.135031	0.124336	0.118694	0.100682	0.093475	0.093063	0.141843	0.131047	0.123596
25.2	0.068915	0.065156	0.062683	0.135604	0.125881	0.119934	0.124993	0.115989	0.107948	0.082254	0.078227	0.072164	0.114582	0.108187	0.099849	0.069526	0.066089	0.063787	0.135370	0.124926	0.118828	0.100960	0.093758	0.093279	0.142356	0.131189	0.123902
25.4	0.069177	0.065531	0.062904	0.136462	0.126108	0.119874	0.125183	0.116514	0.108690	0.082695	0.078747	0.072260	0.114836	0.108161	0.100221	0.069759	0.066141	0.063796	0.136033	0.125276	0.119044	0.101094	0.093997	0.093613	0.142776	0.131516	0.124490
25.6	0.069655	0.065870	0.063164	0.136683	0.126594	0.119803	0.125512	0.116902	0.109148	0.082711	0.078789	0.072461	0.114968	0.108232	0.100604	0.069947	0.066589	0.063656	0.136593	0.125612	0.119326	0.101551	0.093921	0.093968	0.143257	0.131958	0.124789
25.8	0.070120	0.066050	0.063267	0.136914	0.126797	0.120125	0.125867	0.117164	0.109692	0.082566	0.078824	0.072272	0.115350	0.108972	0.100632	0.070024	0.067000	0.063804	0.137055	0.125870	0.119668	0.101806	0.094421	0.094188	0.143837	0.132595	0.124791
26.0	0.070095	0.066239	0.063424	0.137260	0.127077	0.120327	0.126283	0.117578	0.110368	0.082536	0.078930	0.072212	0.115749	0.109091	0.100977	0.070116	0.067172	0.063581	0.137784	0.125985	0.120078	0.101988	0.094632	0.094402	0.144503	0.132996	0.125054
26.2	0.070320	0.066506	0.063479	0.137664	0.127384	0.120639	0.126662	0.117688	0.110918	0.082785	0.079104	0.071975	0.116011	0.109294	0.101205	0.070463	0.067407	0.063769	0.137937	0.126401	0.120039	0.102264	0.095141	0.094747	0.145106	0.133672	0.125265
26.4	0.070480	0.066788	0.063711	0.138339	0.127724	0.121107	0.127116	0.118004	0.111387	0.083773	0.079481	0.072572	0.116429	0.109481	0.101431	0.070513	0.067569	0.063765	0.138052	0.126729	0.120061	0.102664	0.095524	0.095201	0.145744	0.134229	0.125486
26.6	0.070608	0.066946	0.063796	0.138272	0.128105	0.121646	0.127476	0.118431	0.111921	0.083772	0.080036	0.072523	0.116821	0.109688	0.101718	0.070485	0.067606	0.063811	0.138151	0.126950	0.119867	0.103021	0.095842	0.095662	0.145852	0.135014	0.125667
26.8	0.070663	0.067461	0.064066	0.138609	0.128557	0.122346	0.128178	0.118693	0.112197	0.083979	0.080538	0.072520	0.116967	0.110535	0.101958	0.070909	0.067488	0.064198	0.138316	0.127393	0.119918	0.103210	0.095978	0.095644	0.146159	0.135608	0.126170
27.0	0.070934	0.067532	0.064239	0.139485	0.128867	0.122570	0.128518	0.119094	0.112646	0.084252	0.080266	0.072588	0.117478	0.111335	0.102423	0.071714	0.067550	0.064078	0.138530	0.127878	0.120155	0.103444	0.096574	0.095886	0.146513	0.135686	0.126508
27.2	0.071024	0.067652	0.064649	0.139960	0.129210	0.122839	0.128794	0.119367	0.113069	0.084624	0.080462	0.072484	0.118098	0.111886	0.102848	0.072171	0.067501	0.064102	0.138688	0.128335	0.120352	0.103544	0.097013	0.095962	0.146812	0.136145	0.126888
27.4	0.071226	0.068022	0.064846	0.140616	0.130116	0.123404	0.129195	0.119797	0.113010	0.085014	0.080332	0.072799	0.118460	0.112030	0.102838	0.072352	0.067791	0.064107	0.139060	0.129159	0.120716	0.103809	0.097280	0.096023	0.147125	0.136825	0.127229
27.6	0.071605	0.068121	0.064862	0.141365	0.130603	0.123960	0.129618	0.120444	0.113331	0.085583	0.080248	0.072945	0.118822	0.112544	0.103083	0.072741	0.068317	0.064678	0.139132	0.129694	0.121001	0.103778	0.097289	0.095758	0.147296	0.137238	0.127624
27.8	0.071931	0.068398	0.065117	0.141638	0.131167	0.124514	0.130087	0.121231	0.113464	0.085690	0.080530	0.072805	0.118795	0.112658	0.103515	0.073110	0.068325	0.065256	0.139554	0.130007	0.121463	0.104113	0.097622	0.095917	0.147524	0.137345	0.127979
28.0	0.072280	0.068535	0.065308	0.142180	0.131271	0.125333	0.130442	0.121604	0.113552	0.086041	0.081006	0.072826	0.119070	0.112863	0.104040	0.073529	0.068277	0.066052	0.140059	0.130213	0.121818	0.104395	0.097604	0.096302	0.147961	0.137786	0.128563
28.2	0.072521	0.068679	0.065239	0.142681	0.131369	0.126074	0.130686	0.122117	0.113753	0.086421	0.080821	0.072975	0.119563	0.113420	0.104004	0.073638	0.068149	0.066688	0.140154	0.130549	0.122363	0.104868	0.097857	0.096431	0.148419	0.138029	0.129421
28.4	0.072745	0.068707	0.065342	0.143015	0.131635	0.126728	0.130963	0.122305	0.113952	0.087197	0.080484	0.073126	0.119757	0.113617	0.104372	0.073683	0.068386	0.066780	0.140487	0.130997	0.123119	0.105226	0.097969	0.096661	0.149044	0.138289	0.129602
28.6	0.073420	0.068898	0.065616	0.143305	0.131855	0.126996	0.131368	0.122694	0.114348	0.088175	0.080577	0.073414	0.119746	0.113855	0.104508	0.073929	0.068677	0.066942	0.141020	0.131633	0.123489	0.105768	0.098117	0.097253	0.149622	0.138802	0.129993
28.8	0.073395	0.069204	0.065700	0.143964	0.132320	0.127401	0.131602	0.122483	0.114661	0.088428	0.080718	0.074048	0.120103	0.114133	0.104865	0.073679	0.068719	0.067145	0.141203	0.131887	0.123775	0.106037	0.098306	0.097349	0.150018	0.139317	0.130370
29.0	0.073783	0.069344	0.066033	0.144334	0.132593	0.127682	0.131651	0.122939	0.115095	0.088387	0.081221	0.074146	0.120393	0.113809	0.104866	0.073338	0.068647	0.067416	0.141353	0.132199	0.124175	0.106257	0.098374	0.097532	0.150511	0.139460	0.130883
29.2	0.073849	0.069578	0.066310	0.144501	0.132902	0.128053	0.131933	0.123094	0.115493	0.088560	0.081589	0.074355	0.120506	0.113637	0.105199	0.073312	0.069087	0.067392	0.141966	0.132537	0.124602	0.106647	0.098586	0.097923	0.150810	0.139632	0.131282
29.4	0.074155	0.069846	0.066608	0.144872	0.132847	0.128022	0.132069	0.123488	0.115733	0.088691	0.081750	0.074809	0.120549	0.113399	0.105370	0.073188	0.068920	0.067799	0.142517	0.132714	0.124870	0.107313	0.098738	0.098310	0.151383	0.139968	0.130678
29.6	0.074542	0.069855	0.067025	0.144652	0.133155	0.128387	0.132293	0.123534	0.115758	0.088502	0.081853	0.075398	0.120863	0.113514	0.105805	0.073188	0.069337	0.067835	0.142823	0.133027	0.125305	0.107982	0.099045	0.098648	0.151476	0.140224	0.131565
29.8	0.074510	0.069912	0.067406	0.144808	0.133304	0.128869	0.132472	0.123676	0.115897	0.088522	0.082508	0.075572	0.121199	0.114016	0.106267	0.073344	0.069593	0.068018	0.142953	0.132980	0.125639	0.108330	0.099690	0.099077	0.151946	0.140710	0.132469
30.0	0.074664	0.070010	0.067735	0.145055	0.133632	0.129249	0.132620	0.124113	0.115892	0.088428	0.082530	0.076263	0.121155	0.114188	0.106706	0.073529	0.069875	0.068311	0.143168	0.133356	0.125745	0.108530	0.099945	0.099554	0.152236	0.140860	0.133285
30.2	0.074852	0.069904	0.068276	0.145268	0.134063	0.129342	0.132770	0.124386	0.116077	0.088575	0.082788	0.076758	0.121910	0.114716	0.107027	0.073598	0.070191	0.068692	0.143386	0.133740	0.126040	0.108801	0.100233	0.099991	0.152691	0.141501	0.133881
30.4	0.075029	0.069977	0.068543	0.145550	0.134258	0.129451	0.132742	0.124849	0.116206	0.088678	0.082958	0.077470	0.122081	0.115118	0.107356	0.073851	0.070460	0.068420	0.143713	0.133922	0.126425	0.109227	0.100492	0.100205	0.153048	0.141792	0.134544
30.6	0.075629	0.070155	0.068807	0.145493	0.134751	0.129722	0.133331	0.125262	0.116464	0.088332	0.083113	0.077996	0.122697	0.115269	0.107874	0.074626	0.070751	0.068614	0.143965	0.134081	0.126883	0.109146	0.100929	0.100515	0.153422	0.142174	0.135173
30.8	0.075524	0.070617	0.069088	0.145990	0.134795	0.130078	0.133633	0.125516	0.116513	0.088430	0.083323	0.078791	0.123237	0.115493	0.107968	0.075230	0.070703	0.068619	0.144339	0.134486	0.127202	0.109361	0.101366	0.100528	0.153954	0.142174	0.135661
31.0	0.075726	0.070609	0.069259	0.146746	0.135191	0.130420	0.133914	0.126020	0.117122	0.088490	0.083199	0.079471	0.123495	0.115909	0.108753	0.075582	0.070699	0.068609	0.144947	0.134674	0.127689	0.109629	0.101801	0.100946	0.154325	0.142269	0.136037
31.2	0.075751	0.071103	0.069624	0.147026	0.135822	0.130492	0.134417	0.126458	0.117185	0.088408	0.083535	0.079842	0.124270	0.116218	0.109383	0.075667	0.071193	0.068859	0.145338	0.135023	0.128088	0.109723	0.101856	0.101368	0.154817	0.142611	0.136289
31.4	0.076005	0.071824	0.069488	0.146926	0.136472	0.130715	0.135105	0.127131	0.117339	0.088331	0.083533	0.079906	0.124608	0.116509	0.109784	0.076080	0.071411	0.068923	0.145579	0.135434	0.128473	0.109775	0.102050	0.101477	0.155058	0.142635	0.136418
31.6	0.076402	0.072081	0.069687	0.147163	0.136636	0.130661	0.135763	0.127742	0.117711	0.088398	0.083599	0.080029	0.124743	0.117131	0.110107	0.076554	0.071754	0.069542	0.145751	0.135754	0.128683	0.109804	0.102220	0.101690	0.155544	0.142777	0.136470
31.8	0.076489	0.072373	0.070001	0.147502	0.136986	0.131089	0.136185	0.128068	0.118038	0.088596	0.084063	0.080114	0.125096	0.117512	0.110306	0.076509	0.072145	0.069925	0.146177	0.136007	0.129088	0.110224	0.102437	0.102121	0.156069	0.142581	0.136596
32.0	0.076565	0.072380	0.069987	0.148018	0.137119	0.131665	0.136541	0.128103	0.118478	0.088859	0.084354	0.080392	0.125277	0.117760	0.110551	0.076555	0.072439	0.070561	0.146624	0.136458	0.129411	0.110561	0.102550	0.102375	0.156520	0.142974	0.136835
32.2	0.076609	0.072528	0.069810	0.148553	0.137754	0.132023	0.136844	0.128248	0.118857	0.089414	0.084352	0.080256	0.125579	0.118604	0.110328	0.076559	0.072498	0.070651	0.146906	0.136931	0.130003	0.110995	0.102697	0.102296	0.156816	0.143278	0.137098
32.4	0.076830	0.072824	0.069945	0.148915	0.138338	0.132452	0.137143	0.128286	0.119079	0.089944	0.084533	0.080723	0.125768	0.118806	0.110622	0.076800	0.072729	0.070522	0.147290	0.137509	0.130184	0.111273	0.102840	0.102310	0.157410	0.143763	0.136794
32.6	0.076952	0.073033	0.070096	0.149405	0.138863	0.133134	0.137658	0.128593	0.119376	0.090707	0.084691	0.081033	0.125702	0.119072	0.110446	0.076821	0.072467	0.070546	0.147456	0.137999	0.130216	0.111733	0.102939	0.102706	0.157671	0.144316	0.136818
32.8	0.076939	0.073154	0.070145	0.150254	0.139308	0.133672	0.137986	0.128950	0.119518	0.090679	0.085065	0.080905	0.126117	0.119235	0.110497	0.076652	0.072436	0.070677	0.147417	0.138155	0.130414	0.112071	0.102981	0.102728	0.157879	0.144800	0.136360
33.0	0.077260	0.073067	0.070201	0.150704	0.139627	0.134083	0.138560	0.129117	0.119966	0.091053	0.085533	0.080722	0.126403	0.119000	0.110658	0.077065	0.072500	0.070941	0.147926	0.138459	0.130648	0.112217	0.103298	0.102917	0.158175	0.145225	0.136237
33.2	0.077598	0.073422	0.070263	0.151224	0.139929	0.134569	0.139183	0.129080	0.120084	0.091288	0.085616	0.080784	0.126479	0.119018	0.110960	0.077416	0.072667	0.071065	0.148212	0.138798	0.130802	0.112709	0.103733	0.103095	0.158355	0.145763	0.136315
33.4	0.077846	0.073412	0.070378	0.151763	0.139946	0.135011	0.139405	0.129278	0.120313	0.091343	0.086086	0.080542	0.126932	0.118854	0.110905	0.077610	0.072787	0.071265	0.148459	0.139198	0.130915	0.113132	0.104370	0.103396	0.158569	0.146146	0.136165
33.6	0.077933	0.073421	0.070472	0.152381	0.140518	0.135449	0.139749	0.129291	0.120661	0.091870	0.086526	0.080823	0.126876	0.118882	0.111136	0.077857	0.073098	0.071749	0.148798	0.139620	0.131195	0.113290	0.104736	0.103750	0.158720	0.146383	0.137960
33.8	0.078284	0.073871	0.070791	0.152828	0.140876	0.135873	0.139961	0.129760	0.120851	0.092271	0.086998	0.081131	0.127081	0.119185	0.111451	0.078084	0.073236	0.071920	0.149187	0.140171	0.131425	0.113324	0.105006	0.104009	0.159412	0.147182	0.138698
34.0	0.078712	0.073882	0.070883	0.153193	0.141428	0.136207	0.140118	0.130430	0.121142	0.092529	0.086744	0.081092	0.127384	0.119657	0.111309	0.078481	0.073531	0.072156	0.149698	0.140475	0.131917	0.113638	0.105188	0.104143	0.159709	0.147614	0.138989
34.2	0.078955	0.074058	0.071052	0.153447	0.141681	0.136306	0.140329	0.130734	0.121523	0.092845	0.087213	0.080933	0.128144	0.120132	0.111688	0.079092	0.073497	0.072194	0.150372	0.140759	0.132476	0.114010	0.105379	0.104159	0.160353	0.148141	0.139412
34.4	0.079280	0.074018	0.071094	0.153857	0.141803	0.136418	0.140490	0.131109	0.121839	0.093151	0.087856	0.081164	0.128390	0.120507	0.112142	0.079438	0.073702	0.072103	0.150780	0.141032	0.133022	0.114376	0.105660	0.104270	0.161020	0.148496	0.139759
34.6	0.079645	0.074249	0.071527	0.154067	0.142206	0.136839	0.140906	0.131283	0.122138	0.093158	0.088188	0.081397	0.128844	0.120742	0.112494	0.080034	0.073627	0.072324	0.151180	0.141137	0.133499	0.114434	0.106037	0.104572	0.161496	0.148998	0.140180
34.8	0.079550	0.074081	0.071676	0.154192	0.142233	0.137254	0.141137	0.131160	0.122572	0.092999	0.088277	0.081363	0.129290	0.120831	0.112860	0.080265	0.073950	0.072465	0.151714	0.141403	0.133950	0.114741	0.106005	0.104952	0.161991	0.149409	0.140487
35.0	0.079534	0.074203	0.071872	0.154449	0.142824	0.137439	0.141360	0.131528	0.123166	0.092782	0.088564	0.081412	0.129468	0.121132	0.114068	0.080367	0.074299	0.072715	0.151946	0.141485	0.134241	0.114820	0.105983	0.105336	0.162320	0.149814	0.140490
35.2	0.079469	0.074571	0.071960	0.154280	0.142899	0.137144	0.141858	0.131611	0.123427	0.092660	0.088628	0.081323	0.130195	0.121638	0.114564	0.080731	0.074682	0.072872	0.152303	0.141966	0.134470	0.114900	0.106295	0.105595	0.162807	0.150142	0.140346
35.4	0.079429	0.074466	0.071886	0.154119	0.143095	0.137352	0.142311	0.131695	0.123984	0.093093	0.088589	0.081372	0.130369	0.121910	0.114873	0.081063	0.075106	0.073050	0.152652	0.142157	0.134693	0.114978	0.106506	0.105658	0.162831	0.150286	0.140538
35.6	0.079354	0.074252	0.072075	0.154198	0.143133	0.137445	0.142440	0.131711	0.124387	0.093076	0.088362	0.081712	0.130513	0.122119	0.115212	0.080955	0.075654	0.073513	0.152884	0.142671	0.135002	0.115210	0.106686	0.106008	0.163235	0.150484	0.140859
35.8	0.079227	0.074041	0.072164	0.154175	0.143423	0.137671	0.142445	0.131543	0.124728	0.093367	0.088717	0.081726	0.130965	0.122571	0.115565	0.080861	0.076394	0.073917	0.153231	0.142980	0.135500	0.115406	0.106631	0.106053	0.163242	0.150637	0.141354
36.0	0.079430	0.074016	0.072293	0.154270	0.144005	0.137556	0.142628	0.131427	0.125133	0.093470	0.089140	0.081914	0.131125	0.123030	0.115696	0.080778	0.076613	0.073976	0.153452	0.143306	0.135938	0.115792	0.106770	0.106049	0.163210	0.151165	0.141806
36.2	0.079686	0.074231	0.072314	0.154246	0.144818	0.137686	0.142890	0.131686	0.125141	0.093910	0.089527	0.081839	0.131591	0.123539	0.115875	0.080917	0.076815	0.073999	0.153791	0.143731	0.136354	0.116207	0.106872	0.106224	0.163313	0.151418	0.141887
36.4	0.079834	0.074534	0.072530	0.154303	0.144972	0.137991	0.143224	0.131964	0.125245	0.094468	0.089748	0.082377	0.131750	0.123499	0.115893	0.080810	0.077294	0.073729	0.153989	0.143992	0.136397	0.116400	0.106958	0.106440	0.163466	0.151660	0.142131
36.6	0.080110	0.074634	0.072645	0.154183	0.145291	0.138361	0.143824	0.132342	0.125810	0.095097	0.089706	0.082719	0.131549	0.123763	0.115655	0.080776	0.077592	0.073782	0.154071	0.144204	0.136674	0.116739	0.107337	0.106984	0.163634	0.151762	0.142552
36.8	0.080552	0.074609	0.072753	0.154788	0.145469	0.138703	0.144217	0.132494	0.125989	0.095108	0.089823	0.083128	0.132142	0.124243	0.116003	0.081105	0.077677	0.073912	0.154363	0.144369	0.136882	0.117147	0.107723	0.107071	0.163958	0.152006	0.142753
37.0	0.080919	0.075015	0.072942	0.154971	0.145460	0.138768	0.144602	0.132807	0.126273	0.095588	0.090130	0.083593	0.132545	0.124430	0.115836	0.081546	0.078059	0.073990	0.154836	0.144318	0.137139	0.117341	0.108025	0.107318	0.164334	0.152143	0.143428
37.2	0.081314	0.075345	0.073111	0.155517	0.145518	0.138832	0.144985	0.133434	0.126338	0.095580	0.090447	0.083578	0.132578	0.124261	0.115906	0.081380	0.078087	0.074008	0.154922	0.144370	0.137478	0.117725	0.108470	0.107440	0.164467	0.152281	0.143846
37.4	0.081477	0.075760	0.073404	0.155906	0.145728	0.139450	0.145229	0.134117	0.126459	0.095934	0.091202	0.083614	0.133167	0.124121	0.115490	0.081678	0.078371	0.074073	0.155407	0.144412	0.137646	0.117881	0.109333	0.107714	0.164580	0.152358	0.144584
37.6	0.081800	0.076400	0.073436	0.156458	0.145856	0.139655	0.145595	0.134659	0.126746	0.096502	0.091299	0.083935	0.132937	0.124530	0.115398	0.081436	0.078182	0.074187	0.155664	0.144485	0.137915	0.118266	0.109442	0.107845	0.165146	0.152665	0.145289
37.8	0.082212	0.077048	0.073746	0.156987	0.145935	0.139967	0.146001	0.135439	0.126994	0.096453	0.091411	0.084268	0.133399	0.125076	0.115473	0.081691	0.078272	0.074015	0.155905	0.144564	0.138212	0.118718	0.109570	0.107992	0.165716	0.153421	0.145749
38.0	0.082427	0.077271	0.074174	0.157268	0.146173	0.140261	0.146168	0.135841	0.127156	0.096684	0.091455	0.084138	0.133997	0.125922	0.115434	0.082204	0.078485	0.074206	0.156016	0.144559	0.138402	0.118915	0.109745	0.108112	0.166276	0.153758	0.145914
38.2	0.082566	0.077487	0.074411	0.157665	0.146347	0.140875	0.146609	0.136388	0.127077	0.097018	0.091656	0.084322	0.134626	0.126277	0.115888	0.082325	0.078109	0.074130	0.156443	0.144802	0.138646	0.119102	0.109753	0.108270	0.166663	0.154164	0.146235
38.4	0.082760	0.077537	0.074825	0.158388	0.146530	0.141256	0.146850	0.136828	0.126956	0.097223	0.091880	0.084613	0.135280	0.126670	0.116019	0.082533	0.078197	0.074436	0.156714	0.145019	0.138913	0.119071	0.109743	0.108311	0.167203	0.154731	0.146662
38.6	0.082863	0.078067	0.075196	0.158742	0.146841	0.141867	0.147099	0.136866	0.127150	0.097338	0.091762	0.084525	0.135689	0.126920	0.116146	0.082880	0.078165	0.074899	0.156969	0.145249	0.139102	0.118980	0.109833	0.108495	0.167289	0.154981	0.147060
38.8	0.082853	0.078293	0.075205	0.158975	0.147154	0.142083	0.147337	0.137026	0.127463	0.096986	0.091859	0.084339	0.136164	0.127028	0.116489	0.082994	0.078602	0.075436	0.157303	0.145697	0.139248	0.119123	0.109913	0.108792	0.167724	0.155431	0.147297
39.0	0.082853	0.078630	0.075384	0.159542	0.147561	0.142403	0.147323	0.137238	0.127713	0.097170	0.092323	0.084576	0.136245	0.127346	0.116816	0.082982	0.078883	0.075724	0.157406	0.146286	0.139111	0.119165	0.110018	0.109342	0.167828	0.155836	0.147353
39.2	0.082991	0.078744	0.075503	0.159755	0.147784	0.142779	0.147773	0.137258	0.127774	0.097430	0.092428	0.084744	0.136638	0.127750	0.116919	0.083200	0.079228	0.076076	0.157856	0.147128	0.139307	0.119366	0.110250	0.109559	0.168012	0.156269	0.147690
39.4	0.083139	0.078753	0.075382	0.159661	0.148090	0.143207	0.147951	0.137242	0.128131	0.097715	0.092456	0.084839	0.137010	0.128155	0.117303	0.083136	0.079360	0.076302	0.158144	0.147516	0.139412	0.119205	0.110187	0.109747	0.168292	0.156426	0.148050
39.6	0.083459	0.078723	0.075639	0.160219	0.148612	0.143304	0.148287	0.137140	0.128341	0.097466	0.092606	0.085167	0.136996	0.128535	0.117765	0.082976	0.079585	0.076303	0.158466	0.147990	0.139856	0.119345	0.110370	0.110274	0.168803	0.156746	0.147986
39.8	0.083844	0.078867	0.075988	0.160506	0.149301	0.143330	0.148478	0.137391	0.128710	0.097718	0.093263	0.085259	0.137376	0.128883	0.118316	0.083146	0.079920	0.076064	0.158954	0.148264	0.140264	0.119347	0.110304	0.110541	0.168973	0.157103	0.148002
40.0	0.084145	0.079061	0.076008	0.161018	0.150414	0.143376	0.148702	0.137628	0.129173	0.097858	0.093458	0.085523	0.137268	0.128854	0.118787	0.083299	0.080377	0.075848	0.159401	0.148771	0.140630	0.119706	0.110538	0.110817	0.169132	0.157425	0.148189
40.2	0.084289	0.079150	0.076296	0.161338	0.150844	0.143655	0.148887	0.137729	0.129497	0.098487	0.093852	0.085546	0.137259	0.128343	0.119155	0.083691	0.080839	0.075770	0.159923	0.149320	0.141093	0.119904	0.110778	0.111238	0.169519	0.157522	0.148427
40.4	0.084338	0.078969	0.076489	0.161456	0.151169	0.144034	0.149211	0.137751	0.129935	0.098641	0.093927	0.085914	0.137070	0.128632	0.119225	0.083961	0.081016	0.075532	0.160123	0.149478	0.141238	0.120026	0.111349	0.111456	0.169682	0.157655	0.148940
40.6	0.084704	0.078888	0.076532	0.161480	0.152000	0.144159	0.149415	0.138065	0.130563	0.099325	0.094038	0.086430	0.136900	0.128782	0.119600	0.084461	0.080796	0.075897	0.160344	0.149757	0.141640	0.120363	0.111812	0.111921	0.170238	0.157828	0.149218
40.8	0.084818	0.078896	0.076700	0.162040	0.152047	0.144650	0.149616	0.138242	0.130973	0.099229	0.094146	0.086651	0.137283	0.129138	0.120514	0.084562	0.080443	0.076001	0.161104	0.149864	0.142031	0.120639	0.112176	0.112136	0.170671	0.158124	0.149256
41.0	0.084909	0.079164	0.077019	0.162282	0.152101	0.144782	0.149918	0.138843	0.131450	0.099092	0.094692	0.086755	0.137185	0.128881	0.120580	0.084948	0.080699	0.076227	0.161357	0.149824	0.142547	0.120980	0.112477	0.112435	0.171097	0.158480	0.149669
41.2	0.084916	0.079282	0.077260	0.162869	0.152301	0.145418	0.150265	0.139292	0.131781	0.099014	0.094814	0.086896	0.137172	0.128647	0.121081	0.084808	0.080633	0.076197	0.161772	0.150233	0.142810	0.121403	0.113143	0.112549	0.171394	0.158841	0.149912
41.4	0.084760	0.079719	0.077361	0.163210	0.152609	0.145914	0.150403	0.139640	0.131930	0.099097	0.094858	0.087205	0.137837	0.128867	0.121438	0.084947	0.080465	0.076252	0.161881	0.150374	0.142958	0.121697	0.113842	0.112770	0.171668	0.159223	0.150405
41.6	0.084894	0.080079	0.077312	0.163544	0.152933	0.146402	0.150632	0.139943	0.132370	0.099228	0.094567	0.087784	0.137825	0.129137	0.121878	0.084816	0.080214	0.076547	0.161933	0.150749	0.143129	0.122042	0.113978	0.112961	0.172276	0.159647	0.150704
41.8	0.084825	0.080123	0.077455	0.163886	0.153214	0.146781	0.150876	0.140262	0.132561	0.099533	0.094737	0.088275	0.138228	0.129260	0.122159	0.085220	0.080392	0.076970	0.162277	0.151099	0.143405	0.122196	0.114440	0.112943	0.172372	0.159963	0.150632
42.0	0.085005	0.080513	0.077695	0.163652	0.153213	0.146898	0.151019	0.140595	0.132797	0.100213	0.094510	0.088119	0.138944	0.129817	0.122399	0.085662	0.080385	0.077142	0.162563	0.151395	0.143796	0.122146	0.114684	0.113132	0.172920	0.160450	0.150928
42.2	0.084967	0.080627	0.077607	0.163959	0.153781	0.147276	0.151273	0.141076	0.132736	0.100531	0.094184	0.088310	0.139427	0.129964	0.122247	0.086078	0.080148	0.077343	0.163099	0.151662	0.144162	0.122480	0.114842	0.113375	0.172962	0.160721	0.151096
42.4	0.085053	0.080894	0.078043	0.164748	0.154060	0.147360	0.151301	0.141086	0.132863	0.100718	0.094235	0.088535	0.139431	0.130179	0.122446	0.086129	0.080429	0.077824	0.163164	0.151917	0.144571	0.122472	0.115000	0.113388	0.173334	0.161045	0.151124
42.6	0.085256	0.081131	0.078302	0.164772	0.154493	0.147721	0.151501	0.141139	0.133220	0.100996	0.094461	0.088514	0.139510	0.130365	0.122707	0.086373	0.080690	0.078374	0.163477	0.152270	0.145062	0.122740	0.115215	0.113662	0.173408	0.161246	0.151159
42.8	0.085687	0.081543	0.078458	0.164908	0.154410	0.148424	0.151672	0.141235	0.133303	0.100963	0.094433	0.088526	0.139692	0.130718	0.122778	0.086391	0.081244	0.078591	0.163730	0.152463	0.145220	0.123006	0.115386	0.113933	0.173622	0.161750	0.151359
43.0	0.085881	0.081993	0.078498	0.164757	0.154464	0.148660	0.151846	0.141568	0.133236	0.101379	0.094486	0.089093	0.139718	0.131014	0.123129	0.086728	0.081505	0.078853	0.163950	0.152920	0.145353	0.123061	0.115330	0.113948	0.173677	0.161736	0.151429
43.2	0.086510	0.082292	0.078735	0.164808	0.154718	0.149069	0.152117	0.142003	0.132917	0.101445	0.094551	0.089046	0.140196	0.131433	0.123486	0.086888	0.081710	0.078951	0.164397	0.153213	0.145556	0.123211	0.115311	0.113762	0.174074	0.161815	0.151449
43.4	0.086941	0.082634	0.078691	0.164851	0.154761	0.149293	0.152257	0.142406	0.133233	0.101556	0.094306	0.089104	0.140225	0.131924	0.123729	0.087006	0.081970	0.078966	0.164587	0.153391	0.145526	0.123211	0.115471	0.114070	0.174366	0.161855	0.151447
43.6	0.087501	0.082545	0.079069	0.165616	0.155247	0.149530	0.152759	0.142676	0.133501	0.101603	0.094736	0.089559	0.140151	0.131892	0.123931	0.087120	0.082313	0.078806	0.164767	0.153547	0.145983	0.123464	0.115688	0.114386	0.174672	0.162103	0.151527
43.8	0.087657	0.082756	0.079152	0.165792	0.155651	0.149811	0.152941	0.143077	0.133940	0.101773	0.095022	0.089587	0.140361	0.131971	0.124141	0.087601	0.082632	0.078326	0.165063	0.153847	0.146320	0.123711	0.115859	0.114201	0.174778	0.162342	0.151582
44.0	0.087884	0.082582	0.079123	0.166307	0.156121	0.149712	0.153087	0.143024	0.134224	0.101658	0.095389	0.089764	0.140091	0.132317	0.124455	0.087981	0.083226	0.078375	0.164794	0.154284	0.146434	0.124107	0.116088	0.114204	0.175013	0.162491	0.152042
44.2	0.088148	0.082368	0.079353	0.166681	0.156202	0.149696	0.153615	0.143146	0.134585	0.102408	0.096074	0.089802	0.140138	0.132330	0.124573	0.088448	0.083332	0.078464	0.164816	0.154322	0.146691	0.124382	0.116447	0.114620	0.175455	0.162599	0.152161
44.4	0.088485	0.082389	0.079256	0.167012	0.156493	0.150172	0.154061	0.143674	0.134851	0.102172	0.096565	0.089915	0.140394	0.132494	0.124755	0.088563	0.083075	0.078683	0.164987	0.154452	0.146748	0.124791	0.116839	0.114908	0.175711	0.162907	0.152265
44.6	0.088694	0.082586	0.079227	0.167542	0.156843	0.150442	0.154315	0.144399	0.135291	0.102476	0.097108	0.090423	0.140313	0.132259	0.124967	0.088608	0.083047	0.078845	0.165193	0.154792	0.147031	0.125094	0.116977	0.115330	0.176053	0.163433	0.152564
44.8	0.088967	0.082555	0.079249	0.168145	0.156822	0.151005	0.154806	0.144499	0.135489	0.102199	0.097090	0.090930	0.140903	0.132812	0.125334	0.088773	0.083012	0.078938	0.165534	0.155066	0.147214	0.125595	0.116947	0.115629	0.176398	0.163886	0.152720
45.0	0.089125	0.082734	0.079495	0.168748	0.157419	0.151670	0.155318	0.144998	0.135768	0.101873	0.097497	0.091307	0.141230	0.132944	0.125425	0.088939	0.083258	0.079277	0.165800	0.155370	0.147337	0.125957	0.116992	0.115880	0.176766	0.164336	0.153208
45.2	0.088808	0.082844	0.079496	0.169047	0.157851	0.152136	0.155619	0.145461	0.136115	0.101965	0.097813	0.091816	0.141563	0.133327	0.125930	0.088624	0.083016	0.079231	0.166072	0.155762	0.147553	0.126049	0.117325	0.116197	0.177141	0.164477	0.153485
45.4	0.088607	0.083095	0.079187	0.169573	0.158364	0.152402	0.155939	0.145650	0.136409	0.101996	0.098084	0.092077	0.142245	0.133837	0.126112	0.088836	0.082904	0.079584	0.166164	0.155913	0.147822	0.126277	0.117728	0.116331	0.177430	0.164584	0.153747
45.6	0.088630	0.083084	0.079147	0.169960	0.158908	0.153024	0.156464	0.145878	0.136748	0.102165	0.098435	0.092077	0.142569	0.134325	0.126175	0.088620	0.082970	0.080282	0.166712	0.156147	0.148060	0.126274	0.117846	0.116687	0.177878	0.164803	0.154257
45.8	0.088342	0.083223	0.079499	0.170406	0.159323	0.152918	0.156945	0.146127	0.137093	0.102381	0.098754	0.091619	0.143132	0.134777	0.126213	0.088667	0.082939	0.080482	0.167466	0.156686	0.148418	0.126525	0.118082	0.116889	0.178279	0.164934	0.154580
46.0	0.088278	0.083463	0.079626	0.170770	0.159589	0.152945	0.157175	0.146374	0.137393	0.102913	0.098701	0.091535	0.144077	0.135215	0.126403	0.088927	0.083078	0.080711	0.167756	0.157044	0.148831	0.126711	0.118254	0.117382	0.178901	0.165208	0.155094
46.2	0.088270	0.083353	0.079812	0.171181	0.160105	0.153242	0.157264	0.146464	0.137565	0.103156	0.098912	0.091480	0.144213	0.135279	0.126320	0.088688	0.083229	0.081029	0.168174	0.157707	0.149101	0.126948	0.118727	0.117563	0.178975	0.165376	0.155435
46.4	0.088327	0.083680	0.080469	0.171698	0.160114	0.153957	0.157273	0.146718	0.138100	0.103456	0.099077	0.091249	0.144587	0.135492	0.126786	0.088331	0.083596	0.081339	0.168442	0.157950	0.149462	0.126848	0.119030	0.117901	0.179252	0.165690	0.155659
46.6	0.088316	0.083857	0.080720	0.171691	0.160715	0.154414	0.157482	0.146633	0.138616	0.103870	0.099348	0.091062	0.144777	0.135681	0.127062	0.088584	0.083814	0.081901	0.169078	0.158347	0.149740	0.126981	0.119080	0.118214	0.179459	0.165990	0.156239
46.8	0.088430	0.084358	0.080824	0.172001	0.160451	0.154658	0.157501	0.146843	0.138843	0.104456	0.099234	0.090764	0.145174	0.135994	0.127339	0.088542	0.084103	0.082197	0.169667	0.158481	0.149802	0.127195	0.119026	0.118341	0.179551	0.166002	0.156726
47.0	0.088279	0.084436	0.081032	0.172151	0.160622	0.154679	0.157467	0.147465	0.138976	0.104877	0.099137	0.090730	0.145630	0.136102	0.127762	0.088892	0.084082	0.082147	0.170197	0.158833	0.150106	0.127274	0.119003	0.118460	0.179951	0.165936	0.156991
47.2	0.088686	0.084452	0.081346	0.172394	0.160828	0.154977	0.157742	0.147879	0.139221	0.105263	0.098968	0.090528	0.145554	0.136200	0.128116	0.088806	0.084066	0.082180	0.170521	0.158903	0.150368	0.127503	0.119296	0.118790	0.180355	0.166214	0.157255
47.4	0.088884	0.084688	0.081512	0.172493	0.161076	0.154819	0.157770	0.148133	0.139636	0.105740	0.098891	0.091054	0.145676	0.136462	0.128589	0.088974	0.084157	0.082343	0.170345	0.159191	0.150444	0.127644	0.119826	0.119048	0.180664	0.166469	0.157608
47.6	0.088980	0.084546	0.081696	0.172714	0.161114	0.154937	0.158007	0.148264	0.139995	0.106140	0.098995	0.091163	0.145767	0.136604	0.128488	0.088978	0.084143	0.082237	0.170611	0.159463	0.150855	0.127664	0.119819	0.118928	0.180959	0.166867	0.157750
47.8	0.089084	0.084651	0.081577	0.173218	0.161446	0.154738	0.158135	0.148374	0.140501	0.106295	0.098919	0.091149	0.145785	0.136823	0.128803	0.089073	0.084414	0.082026	0.170928	0.159457	0.151365	0.127799	0.120011	0.118635	0.181260	0.167525	0.157829
48.0	0.089428	0.084588	0.081548	0.173284	0.161548	0.154798	0.158189	0.148322	0.140789	0.106639	0.099220	0.091300	0.145947	0.137033	0.129282	0.089246	0.084756	0.082095	0.171019	0.159393	0.151581	0.128086	0.120096	0.118753	0.181593	0.168269	0.157836
48.2	0.090154	0.084615	0.081672	0.173540	0.161614	0.154793	0.158600	0.148639	0.141063	0.107039	0.099059	0.091484	0.146033	0.137025	0.129423	0.089536	0.084946	0.082404	0.171329	0.159220	0.151728	0.128245	0.120232	0.119040	0.181947	0.168810	0.157957
48.4	0.090454	0.084920	0.081761	0.173932	0.161870	0.154989	0.158884	0.148886	0.141164	0.106499	0.098947	0.091848	0.146349	0.137081	0.129434	0.089711	0.085054	0.082461	0.171602	0.159182	0.152266	0.128580	0.120307	0.119239	0.182344	0.169270	0.158278
48.6	0.090923	0.084821	0.082244	0.174244	0.161989	0.155349	0.159329	0.148889	0.141332	0.106726	0.098894	0.092356	0.146538	0.137509	0.129511	0.090332	0.085096	0.082140	0.171655	0.159250	0.152452	0.128615	0.120140	0.119304	0.182651	0.169641	0.158562
48.8	0.091492	0.084798	0.082028	0.174396	0.162207	0.155711	0.159841	0.148813	0.141183	0.106728	0.098688	0.092774	0.147079	0.137961	0.130091	0.090681	0.085415	0.082358	0.171852	0.159415	0.152920	0.128692	0.119840	0.119470	0.183013	0.169844	0.158644
49.0	0.091405	0.085022	0.082210	0.174852	0.162532	0.155940	0.160165	0.148993	0.141387	0.106335	0.098800	0.092919	0.147177	0.138050	0.130533	0.090860	0.085939	0.082613	0.172191	0.159682	0.153230	0.128721	0.119949	0.119550	0.183508	0.169985	0.158892
49.2	0.091323	0.085114	0.082135	0.175054	0.162776	0.156068	0.160273	0.149134	0.141457	0.106207	0.099032	0.093515	0.147428	0.138609	0.131057	0.090794	0.085849	0.082944	0.172580	0.159983	0.153681	0.128652	0.119813	0.119646	0.183911	0.169982	0.159144
49.4	0.091462	0.085212	0.082198	0.175526	0.163139	0.156388	0.160846	0.149292	0.141442	0.106359	0.099176	0.093889	0.147907	0.138842	0.131181	0.091103	0.086437	0.083270	0.173036	0.160383	0.153985	0.129033	0.119855	0.119821	0.184237	0.170124	0.159566
49.6	0.091676	0.085402	0.082431	0.175697	0.163730	0.156523	0.161408	0.149370	0.141474	0.106434	0.099329	0.094106	0.148602	0.139284	0.131216	0.091002	0.086797	0.083422	0.173442	0.160716	0.154273	0.129207	0.119996	0.120052	0.184695	0.170211	0.159984
49.8	0.091681	0.085691	0.082827	0.175948	0.164036	0.156670	0.161945	0.149507	0.141748	0.106116	0.099644	0.094428	0.148761	0.139565	0.131137	0.091434	0.087217	0.083131	0.173747	0.161332	0.154758	0.129561	0.120190	0.120240	0.184892	0.170246	0.160276
50.0	0.091819	0.085798	0.082736	0.176324	0.164085	0.156751	0.162134	0.149772	0.141715	0.106517	0.100017	0.094727	0.149124	0.139501	0.130899	0.091513	0.088127	0.083106	0.173799	0.161643	0.155221	0.129893	0.120459	0.120355	0.185226	0.170593	0.160472
50.2	0.091980	0.086019	0.082932	0.176281	0.164322	0.156913	0.162526	0.149830	0.141881	0.106643	0.100418	0.095135	0.149465	0.139897	0.130871	0.091588	0.088632	0.083397	0.174037	0.162086	0.155226	0.130229	0.120780	0.120629	0.185267	0.171023	0.160925
50.4	0.091753	0.086256	0.083247	0.176805	0.164476	0.157292	0.162569	0.150033	0.142290	0.106690	0.100646	0.095401	0.149753	0.140027	0.130900	0.092312	0.088967	0.083777	0.174370	0.162465	0.155177	0.130390	0.121089	0.121071	0.185528	0.171623	0.161236
50.6	0.091589	0.086527	0.083483	0.177019	0.164971	0.157364	0.162980	0.150048	0.142220	0.106788	0.100815	0.095516	0.149817	0.139938	0.131062	0.092655	0.088910	0.084000	0.174814	0.162808	0.155355	0.131001	0.121491	0.121404	0.185736	0.171902	0.161678
50.8	0.091512	0.086721	0.083725	0.177156	0.164563	0.157525	0.163551	0.150568	0.141950	0.107109	0.100996	0.095590	0.150375	0.140194	0.131232	0.092843	0.088888	0.084119	0.175098	0.163105	0.155551	0.131467	0.121879	0.121787	0.185911	0.172014	0.161775
51.0	0.091386	0.086739	0.083915	0.177380	0.164590	0.158230	0.163552	0.151226	0.142081	0.107397	0.101050	0.095777	0.150455	0.140026	0.131102	0.092984	0.088808	0.083952	0.175194	0.163254	0.155695	0.131956	0.122226	0.122105	0.186330	0.172158	0.161986
51.2	0.091544	0.086934	0.084233	0.177494	0.164993	0.158362	0.163831	0.151844	0.142154	0.107640	0.101455	0.096298	0.150304	0.140219	0.131243	0.092826	0.088594	0.084304	0.175408	0.163488	0.155753	0.132559	0.122931	0.122132	0.186311	0.172266	0.162232
51.4	0.091681	0.087277	0.084517	0.177661	0.165394	0.158224	0.163772	0.152082	0.142388	0.108183	0.101682	0.096637	0.150514	0.140438	0.131391	0.093170	0.088725	0.084630	0.175452	0.164001	0.155865	0.132748	0.123524	0.122116	0.186480	0.172835	0.162631
51.6	0.091735	0.087193	0.084564	0.177858	0.165575	0.158743	0.163972	0.152566	0.142661	0.108146	0.101854	0.096432	0.150226	0.140531	0.131205	0.093154	0.088849	0.084370	0.175934	0.164271	0.156184	0.132712	0.123753	0.122119	0.186811	0.173362	0.162505
51.8	0.092180	0.087462	0.084689	0.178238	0.166037	0.159069	0.164120	0.152760	0.143000	0.108178	0.101968	0.096317	0.150572	0.140448	0.131443	0.093567	0.088875	0.084713	0.176332	0.164346	0.156326	0.133051	0.124241	0.122225	0.187252	0.174051	0.162665
52.0	0.092542	0.087829	0.084830	0.177790	0.166076	0.159572	0.163872	0.152876	0.143359	0.108477	0.102107	0.096282	0.150552	0.140482	0.131683	0.093650	0.088778	0.084786	0.176393	0.164326	0.156374	0.133764	0.124569	0.122369	0.187413	0.174593	0.162527
52.2	0.092906	0.088159	0.085324	0.178350	0.166441	0.159829	0.164174	0.153288	0.143735	0.108395	0.102013	0.095852	0.150222	0.140816	0.132085	0.094028	0.089185	0.084871	0.176538	0.164340	0.156390	0.134077	0.124640	0.122443	0.187922	0.174679	0.162952
52.4	0.092762	0.088437	0.085471	0.178381	0.166938	0.160129	0.164594	0.153402	0.143647	0.108493	0.102323	0.095994	0.150541	0.140925	0.132487	0.094427	0.088757	0.084813	0.176571	0.164591	0.156721	0.134274	0.124973	0.122614	0.188511	0.174898	0.163068
52.6	0.093291	0.088408	0.085775	0.178805	0.166934	0.160604	0.164600	0.153859	0.144051	0.108807	0.102545	0.095967	0.150206	0.141070	0.133246	0.094570	0.088394	0.084751	0.176887	0.164987	0.156914	0.134322	0.124754	0.122510	0.188670	0.175038	0.162978
52.8	0.093328	0.088546	0.085830	0.179342	0.167307	0.160559	0.164573	0.154212	0.144254	0.108980	0.102671	0.095806	0.150504	0.141301	0.134306	0.094383	0.088633	0.085093	0.177052	0.165354	0.157191	0.134185	0.125063	0.122875	0.188827	0.175475	0.163497
53.0	0.093597	0.088793	0.086100	0.179808	0.167533	0.160599	0.164591	0.154503	0.144764	0.109173	0.102934	0.095794	0.150020	0.141462	0.134605	0.094434	0.088638	0.085166	0.177645	0.165424	0.157385	0.134560	0.125094	0.122945	0.189127	0.175604	0.163941
53.2	0.093849	0.088952	0.086246	0.179723	0.167656	0.160798	0.164693	0.154862	0.145221	0.109180	0.103154	0.096100	0.150263	0.141903	0.135077	0.094566	0.088623	0.085052	0.178080	0.165715	0.157662	0.134566	0.124733	0.123240	0.189149	0.175603	0.164341
53.4	0.094053	0.088862	0.086371	0.179874	0.167942	0.161193	0.165297	0.155006	0.145643	0.109503	0.103425	0.096430	0.150525	0.141989	0.135156	0.095030	0.088980	0.084791	0.177965	0.165785	0.157897	0.134775	0.124822	0.123676	0.189260	0.175756	0.164724
53.6	0.094262	0.088831	0.086388	0.180140	0.168463	0.161310	0.165370	0.154895	0.146186	0.109383	0.103520	0.096903	0.150745	0.142256	0.135359	0.094936	0.089285	0.084457	0.178028	0.165904	0.158396	0.134755	0.125055	0.123728	0.189417	0.175736	0.164994
53.8	0.094604	0.088758	0.086476	0.180666	0.168728	0.161322	0.165797	0.154989	0.146535	0.109099	0.103902	0.097271	0.150857	0.142415	0.135771	0.094988	0.089818	0.084539	0.178128	0.165852	0.158598	0.134818	0.125098	0.124039	0.189599	0.175918	0.165533
54.0	0.094744	0.088836	0.086364	0.180883	0.168733	0.161325	0.166094	0.155100	0.146673	0.109227	0.104210	0.097633	0.151097	0.142465	0.135881	0.095064	0.089993	0.084834	0.178181	0.166237	0.158701	0.134923	0.124908	0.124190	0.190192	0.176269	0.166109
54.2	0.095153	0.088571	0.086406	0.180848	0.169179	0.161689	0.166586	0.155201	0.147044	0.109108	0.104359	0.097991	0.151644	0.143124	0.136358	0.095377	0.090163	0.085048	0.178363	0.166304	0.158817	0.134860	0.124935	0.124534	0.190356	0.176566	0.166611
54.4	0.095116	0.088509	0.086677	0.181346	0.169081	0.161787	0.166725	0.155542	0.147383	0.109041	0.104874	0.098112	0.151876	0.143806	0.136516	0.095661	0.090073	0.085391	0.178718	0.166629	0.158922	0.134993	0.125436	0.124794	0.190781	0.176896	0.166779
54.6	0.095476	0.088624	0.086909	0.181447	0.169248	0.161991	0.167257	0.155735	0.147242	0.109144	0.105063	0.098193	0.152700	0.144316	0.137016	0.095484	0.090103	0.085480	0.178636	0.166929	0.159327	0.135383	0.125552	0.125012	0.191131	0.177018	0.167118
54.8	0.095462	0.088394	0.087006	0.181568	0.169507	0.162455	0.167641	0.156052	0.147555	0.109355	0.105311	0.098511	0.153062	0.144698	0.137287	0.095600	0.090176	0.085726	0.178673	0.167075	0.159787	0.135332	0.125560	0.124999	0.191352	0.177245	0.167451
55.0	0.095620	0.088422	0.087280	0.182194	0.169899	0.162993	0.167631	0.156381	0.147979	0.109408	0.105763	0.098339	0.153579	0.145008	0.137344	0.095646	0.090408	0.085515	0.178693	0.167355	0.160262	0.135621	0.125467	0.124936	0.191646	0.177205	0.167886
55.2	0.095889	0.088472	0.087460	0.182444	0.170288	0.163206	0.168195	0.156769	0.148060	0.109545	0.106118	0.098404	0.154025	0.145800	0.137395	0.095785	0.090575	0.085891	0.178876	0.167680	0.160527	0.135618	0.125989	0.125066	0.191634	0.177508	0.168236
55.4	0.096066	0.088696	0.087303	0.182782	0.170521	0.163306	0.168398	0.156955	0.148212	0.109911	0.106063	0.098522	0.154144	0.146289	0.137481	0.096262	0.090782	0.086134	0.178679	0.168032	0.160998	0.135372	0.126355	0.125118	0.192024	0.177947	0.168563
55.6	0.096175	0.088612	0.087215	0.183133	0.170941	0.163754	0.168584	0.157185	0.148143	0.110265	0.106035	0.098174	0.154549	0.146845	0.137670	0.096333	0.091139	0.086371	0.178681	0.168342	0.161260	0.135343	0.126477	0.125323	0.192617	0.178189	0.168606
55.8	0.096165	0.088948	0.087039	0.183523	0.171043	0.164153	0.168906	0.157333	0.148440	0.110686	0.106197	0.098175	0.155149	0.146860	0.137649	0.096729	0.091209	0.087085	0.179066	0.168622	0.161454	0.135540	0.126907	0.125323	0.192984	0.178744	0.168712
56.0	0.096068	0.089233	0.087050	0.183857	0.171283	0.164227	0.169158	0.157396	0.148725	0.111048	0.106122	0.098007	0.155476	0.147049	0.137839	0.096667	0.091543	0.087307	0.179207	0.168934	0.162087	0.136026	0.127227	0.125316	0.193178	0.179211	0.168602
56.2	0.095998	0.089692	0.087195	0.184500	0.171672	0.164448	0.169817	0.157628	0.148851	0.111658	0.106094	0.098012	0.155896	0.147420	0.137509	0.096971	0.091717	0.087119	0.179711	0.169349	0.162285	0.135925	0.127185	0.125416	0.193645	0.179520	0.168693
56.4	0.096071	0.089958	0.087092	0.184789	0.172180	0.164514	0.170157	0.157855	0.148914	0.112000	0.106224	0.098217	0.156250	0.147508	0.137309	0.097128	0.091680	0.087462	0.179979	0.169768	0.162524	0.136031	0.127305	0.125789	0.194079	0.179994	0.168781
56.6	0.096426	0.090177	0.087140	0.185636	0.172175	0.164661	0.170101	0.158497	0.149344	0.112398	0.106324	0.098101	0.156705	0.147375	0.137144	0.097357	0.091956	0.087749	0.180647	0.170137	0.162718	0.135989	0.127301	0.125950	0.194001	0.180289	0.168893
56.8	0.096380	0.090507	0.087126	0.185989	0.172278	0.164892	0.170533	0.158640	0.149487	0.113013	0.106397	0.098422	0.157304	0.147403	0.136790	0.097549	0.092103	0.087704	0.180821	0.170305	0.162765	0.135752	0.127593	0.126283	0.194240	0.180710	0.169394
57.0	0.096757	0.090906	0.087252	0.186224	0.172491	0.164832	0.170640	0.158940	0.149634	0.113520	0.106720	0.099149	0.157212	0.147348	0.136282	0.097800	0.092061	0.087644	0.181315	0.170371	0.162904	0.136290	0.127523	0.126320	0.194427	0.180718	0.169658
57.2	0.096711	0.091013	0.087455	0.185800	0.172739	0.165155	0.170902	0.159043	0.150026	0.113597	0.106684	0.099546	0.157860	0.147425	0.136557	0.097970	0.092361	0.087773	0.181322	0.170784	0.162999	0.136282	0.127387	0.126492	0.194570	0.180823	0.169832
57.4	0.096983	0.091148	0.087587	0.186165	0.173042	0.165453	0.171154	0.159030	0.150040	0.113749	0.106652	0.099976	0.157814	0.147387	0.136438	0.097910	0.092884	0.088185	0.181527	0.170779	0.162899	0.136347	0.127569	0.126745	0.194721	0.181116	0.170124
57.6	0.097298	0.091449	0.087659	0.186629	0.173262	0.165355	0.171095	0.159096	0.150354	0.113509	0.106677	0.100341	0.157869	0.147420	0.136419	0.097655	0.092822	0.088500	0.182096	0.171184	0.162898	0.136570	0.127718	0.126753	0.194768	0.181328	0.170419
57.8	0.097623	0.091823	0.087923	0.187012	0.173826	0.165330	0.171731	0.159421	0.150405	0.113247	0.106993	0.100541	0.158033	0.147558	0.136839	0.097746	0.092832	0.088945	0.182306	0.171251	0.162643	0.136941	0.127739	0.127043	0.195266	0.181553	0.170721
58.0	0.097695	0.091802	0.087956	0.186977	0.174025	0.165517	0.171996	0.159697	0.150487	0.113277	0.107309	0.100926	0.157700	0.147994	0.137134	0.097954	0.092578	0.089332	0.182755	0.171779	0.162675	0.137201	0.127730	0.127260	0.195556	0.181920	0.170892
58.2	0.098137	0.091547	0.088204	0.187011	0.174563	0.165861	0.172125	0.159932	0.150752	0.113422	0.107224	0.101299	0.157747	0.148205	0.137516	0.097819	0.092976	0.089082	0.183453	0.171674	0.162675	0.137409	0.127992	0.127493	0.195675	0.182392	0.171071
58.4	0.098138	0.091764	0.088462	0.187531	0.174836	0.165726	0.172585	0.160068	0.150909	0.113601	0.107737	0.101371	0.157793	0.148730	0.138095	0.097744	0.092820	0.089410	0.183966	0.171853	0.162408	0.137677	0.128376	0.127756	0.196039	0.182668	0.171191
58.6	0.098720	0.091917	0.088707	0.187488	0.175044	0.165904	0.172722	0.159971	0.151061	0.113707	0.107259	0.101498	0.158061	0.148593	0.138682	0.097708	0.093113	0.089367	0.184043	0.172055	0.162730	0.137817	0.128262	0.127965	0.196343	0.183057	0.171585
58.8	0.098817	0.092000	0.088814	0.187566	0.175407	0.166583	0.172667	0.160252	0.151523	0.113575	0.107437	0.101668	0.157722	0.148501	0.139317	0.097723	0.093123	0.089315	0.184610	0.172219	0.163216	0.137859	0.128333	0.128167	0.196508	0.183209	0.172137
59.0	0.099213	0.092354	0.089160	0.187705	0.175580	0.166857	0.172936	0.160542	0.151457	0.113501	0.107708	0.101906	0.157634	0.149144	0.140114	0.097752	0.093226	0.089301	0.184873	0.172607	0.163140	0.138051	0.128578	0.128410	0.196788	0.183207	0.172351
59.2	0.099576	0.092411	0.089101	0.187244	0.176032	0.167410	0.173337	0.160737	0.151576	0.113821	0.107738	0.102238	0.157517	0.149227	0.140518	0.097897	0.093096	0.089280	0.184895	0.172450	0.163342	0.138035	0.129289	0.128470	0.196782	0.183561	0.172534
59.4	0.099746	0.092370	0.089112	0.187621	0.176084	0.167507	0.173404	0.160833	0.151959	0.114173	0.107798	0.102614	0.157729	0.149505	0.141294	0.098246	0.093234	0.089582	0.185118	0.172432	0.163591	0.138106	0.129556	0.128462	0.196958	0.183673	0.172856
59.6	0.099706	0.092293	0.089326	0.187749	0.176359	0.168005	0.173682	0.160886	0.152452	0.114603	0.107783	0.102490	0.158143	0.149586	0.141807	0.098607	0.093467	0.089815	0.185443	0.172746	0.163790	0.138284	0.129923	0.128732	0.197273	0.184025	0.172971
59.8	0.099699	0.092218	0.089418	0.188292	0.176505	0.168555	0.174061	0.161072	0.152857	0.114805	0.108385	0.102725	0.158815	0.149549	0.142047	0.098885	0.093659	0.089895	0.185873	0.173023	0.164129	0.138540	0.130418	0.129007	0.197589	0.184241	0.173067
60.0	0.099947	0.092389	0.089811	0.188228	0.176794	0.168761	0.174518	0.161296	0.153237	0.114943	0.108375	0.102755	0.158917	0.149726	0.142047	0.099083	0.093570	0.089483	0.185887	0.173388	0.164588	0.138924	0.130561	0.129301	0.197765	0.184307	0.173444
60.2	0.099922	0.092738	0.089914	0.188459	0.176801	0.169438	0.174735	0.161549	0.153715	0.115435	0.108896	0.103113	0.159237	0.150088	0.141649	0.099183	0.093515	0.089157	0.186087	0.173557	0.164645	0.138993	0.130587	0.129412	0.198100	0.184405	0.173765
60.4	0.099923	0.092961	0.090121	0.189254	0.176989	0.169960	0.174991	0.161781	0.154264	0.115220	0.109013	0.103311	0.159698	0.149911	0.141833	0.099646	0.093735	0.089105	0.186263	0.173727	0.164984	0.139318	0.130752	0.129505	0.198461	0.184687	0.173997
60.6	0.099969	0.093301	0.090093	0.189645	0.177173	0.170326	0.175248	0.162168	0.154377	0.115421	0.109328	0.103450	0.159847	0.150240	0.141909	0.100089	0.093559	0.088888	0.186306	0.174065	0.165408	0.139252	0.130893	0.129386	0.198753	0.184765	0.173978
60.8	0.099948	0.093394	0.090196	0.190065	0.177533	0.170525	0.175574	0.162278	0.154581	0.115979	0.109246	0.103787	0.160063	0.150573	0.142043	0.100102	0.093336	0.088451	0.186156	0.174173	0.166046	0.139415	0.130925	0.129425	0.199002	0.184991	0.174348
61.0	0.099738	0.093609	0.090563	0.190145	0.177815	0.170169	0.175492	0.162761	0.154718	0.116178	0.109452	0.103619	0.160339	0.150828	0.142167	0.100295	0.093358	0.088332	0.186100	0.174240	0.166606	0.139772	0.131035	0.129356	0.199227	0.185249	0.174249
61.2	0.099610	0.093875	0.090454	0.190295	0.177875	0.170439	0.175821	0.162950	0.155002	0.115937	0.109432	0.103310	0.160641	0.151487	0.142166	0.100501	0.093556	0.088520	0.186276	0.174449	0.166909	0.139766	0.131121	0.129196	0.199511	0.185505	0.174453
61.4	0.099761	0.094045	0.090539	0.191005	0.177897	0.170734	0.175976	0.162979	0.154960	0.115896	0.109686	0.102882	0.160872	0.151874	0.141881	0.100547	0.093535	0.088890	0.186723	0.174668	0.166886	0.139954	0.131134	0.129323	0.199643	0.185846	0.174494
61.6	0.099741	0.094101	0.090530	0.191395	0.177810	0.170859	0.176181	0.163196	0.155131	0.115819	0.110007	0.103027	0.161135	0.152306	0.141841	0.100362	0.093107	0.089477	0.187017	0.174813	0.167197	0.140514	0.131347	0.129385	0.199916	0.186037	0.174418
61.8	0.099778	0.094193	0.090567	0.191782	0.178093	0.170981	0.176675	0.163512	0.155039	0.116001	0.109746	0.102792	0.161128	0.152674	0.142038	0.100613	0.093349	0.089624	0.187275	0.175108	0.167370	0.140812	0.131728	0.129737	0.200578	0.186191	0.174380
62.0	0.099550	0.094445	0.090459	0.192042	0.178185	0.171362	0.176742	0.163898	0.154953	0.116390	0.109823	0.102994	0.161086	0.152650	0.141962	0.100734	0.093557	0.089942	0.188139	0.175426	0.167621	0.140991	0.131966	0.129872	0.200972	0.186473	0.174481
62.2	0.099540	0.094672	0.090705	0.192454	0.178514	0.171703	0.176806	0.164069	0.154994	0.116497	0.109568	0.102988	0.161034	0.152573	0.142130	0.100714	0.094058	0.089897	0.188526	0.175514	0.167759	0.141214	0.131968	0.130323	0.201244	0.186880	0.174770
62.4	0.099678	0.095022	0.090745	0.192930	0.178569	0.171927	0.177385	0.164245	0.155091	0.116667	0.109794	0.102758	0.161223	0.152791	0.142239	0.100243	0.094475	0.090219	0.188830	0.175934	0.167921	0.141437	0.132066	0.130503	0.201421	0.187098	0.175137
62.6	0.100016	0.095213	0.090991	0.193028	0.178460	0.172429	0.177025	0.164313	0.155262	0.116794	0.109798	0.103046	0.161384	0.152679	0.142434	0.100180	0.095025	0.090429	0.189053	0.176248	0.168531	0.141745	0.132121	0.130820	0.201664	0.187386	0.175444
62.8	0.100024	0.095341	0.090899	0.193227	0.178754	0.172992	0.176902	0.164725	0.155414	0.116770	0.110175	0.103282	0.161537	0.152864	0.142812	0.100012	0.095094	0.090427	0.189416	0.176574	0.168808	0.142011	0.132388	0.131017	0.201812	0.187368	0.175789
63.0	0.100400	0.095533	0.091079	0.193205	0.179256	0.172992	0.177105	0.164776	0.155593	0.117152	0.110225	0.103572	0.161852	0.153036	0.143202	0.100067	0.095629	0.090851	0.189749	0.176473	0.168649	0.142143	0.132653	0.131053	0.201840	0.187451	0.175855
63.2	0.100734	0.095467	0.091190	0.193325	0.179561	0.173495	0.177225	0.165072	0.155941	0.117261	0.110220	0.103853	0.162820	0.152865	0.143161	0.100171	0.095786	0.091059	0.190215	0.176527	0.169075	0.142394	0.132851	0.131146	0.201823	0.187514	0.176275
63.4	0.100896	0.095382	0.091356	0.193999	0.179233	0.173756	0.177215	0.165061	0.156458	0.117495	0.110344	0.104421	0.163420	0.152815	0.143519	0.100624	0.096273	0.091916	0.190563	0.176815	0.169084	0.142650	0.132844	0.131105	0.201922	0.187509	0.176775
63.6	0.101153	0.095335	0.091595	0.194384	0.179427	0.174209	0.177143	0.165155	0.156528	0.117668	0.110419	0.104424	0.163607	0.152666	0.143379	0.100939	0.096453	0.091894	0.190781	0.177282	0.169058	0.142744	0.133306	0.131479	0.202224	0.187778	0.177305
63.8	0.101198	0.095462	0.091847	0.194528	0.179498	0.174542	0.177222	0.165261	0.156720	0.117976	0.111167	0.104685	0.164013	0.152861	0.143659	0.101292	0.096785	0.091742	0.190901	0.177630	0.168900	0.143090	0.133522	0.131711	0.202615	0.187857	0.177760
64.0	0.101348	0.095749	0.092370	0.194513	0.179700	0.174794	0.177639	0.165141	0.157022	0.117674	0.111137	0.104976	0.163598	0.152797	0.143689	0.101816	0.096606	0.091382	0.190791	0.178074	0.168920	0.143096	0.133771	0.131856	0.202603	0.188105	0.178230
64.2	0.101316	0.095947	0.092439	0.195137	0.179936	0.175091	0.177752	0.165166	0.157052	0.117838	0.111173	0.105100	0.163849	0.153008	0.143864	0.102353	0.097218	0.091231	0.190938	0.178362	0.169088	0.143125	0.133955	0.131948	0.202756	0.188287	0.178612
64.4	0.101303	0.096136	0.092637	0.195537	0.179912	0.175080	0.178215	0.165107	0.157289	0.117583	0.111094	0.105108	0.163998	0.152840	0.144532	0.102983	0.097179	0.091247	0.190853	0.178689	0.169432	0.143252	0.133885	0.132129	0.203147	0.188377	0.178642
64.6	0.101220	0.096240	0.092511	0.195728	0.180279	0.175090	0.178436	0.165490	0.157021	0.117699	0.111361	0.104783	0.163750	0.153174	0.144969	0.103284	0.097337	0.091187	0.190805	0.178938	0.170016	0.143100	0.133939	0.132408	0.203362	0.188508	0.178917
64.8	0.101087	0.096088	0.092662	0.195932	0.180467	0.174940	0.178425	0.165435	0.156962	0.117709	0.111589	0.104532	0.164520	0.153317	0.145379	0.103478	0.097188	0.090781	0.191041	0.179073	0.170217	0.143333	0.133994	0.132679	0.203429	0.188933	0.179192
65.0	0.100973	0.096235	0.092850	0.195873	0.180683	0.174927	0.178406	0.165797	0.157149	0.117838	0.111792	0.104252	0.164605	0.153739	0.145845	0.103872	0.097406	0.090758	0.191086	0.179049	0.170376	0.143487	0.134311	0.132847	0.203673	0.189301	0.179167
65.2	0.101062	0.096336	0.092690	0.195732	0.180927	0.175315	0.178700	0.166062	0.157251	0.117864	0.112015	0.103932	0.164883	0.154360	0.145990	0.104124	0.097870	0.091228	0.191598	0.179326	0.170142	0.143612	0.134493	0.132904	0.203991	0.189732	0.179464
65.4	0.101256	0.096442	0.092890	0.195414	0.180979	0.175661	0.178920	0.166272	0.157636	0.118282	0.112316	0.103774	0.164854	0.154328	0.146243	0.104044	0.097996	0.091493	0.191885	0.179209	0.170318	0.143722	0.134662	0.133040	0.204534	0.190067	0.179513
65.6	0.101459	0.096587	0.093158	0.195065	0.181177	0.175576	0.179133	0.166920	0.157989	0.118661	0.112201	0.103924	0.164899	0.154485	0.146574	0.104020	0.098075	0.091628	0.192150	0.179217	0.170763	0.143926	0.135049	0.133124	0.205054	0.190336	0.179352
65.8	0.101565	0.096837	0.093241	0.195198	0.181400	0.175916	0.179409	0.167538	0.158188	0.118992	0.111954	0.103910	0.164987	0.154488	0.147034	0.104264	0.098261	0.091372	0.192289	0.179411	0.170895	0.143806	0.135274	0.133314	0.205425	0.190730	0.179535
66.0	0.101413	0.096929	0.093378	0.195094	0.182236	0.175883	0.179437	0.168192	0.158397	0.118970	0.112322	0.104117	0.164657	0.154635	0.147479	0.104220	0.098288	0.091705	0.192710	0.179464	0.171277	0.143928	0.135409	0.133423	0.205545	0.191059	0.179851
66.2	0.101814	0.096844	0.093535	0.195111	0.182706	0.175778	0.179650	0.168566	0.158860	0.119046	0.112501	0.104014	0.164609	0.154941	0.147734	0.103884	0.098894	0.091537	0.192704	0.179713	0.171446	0.144430	0.135536	0.133581	0.205627	0.191592	0.180212
66.4	0.102204	0.096872	0.093643	0.195097	0.182876	0.176097	0.180054	0.168954	0.159347	0.119155	0.112466	0.103969	0.164686	0.155151	0.147791	0.103206	0.099229	0.091682	0.192838	0.179918	0.171731	0.144726	0.135721	0.133461	0.205910	0.191936	0.180694
66.6	0.102522	0.097061	0.093970	0.195222	0.183709	0.175848	0.180132	0.169203	0.160037	0.119366	0.112499	0.104379	0.164923	0.155358	0.147654	0.103314	0.099244	0.091867	0.193201	0.179846	0.172445	0.145000	0.135806	0.133612	0.206312	0.192240	0.180638
66.8	0.102683	0.097260	0.093796	0.195486	0.184380	0.175830	0.180335	0.169595	0.160436	0.119978	0.112490	0.105004	0.165546	0.155432	0.147755	0.103266	0.099028	0.091980	0.193453	0.180030	0.172660	0.145195	0.135816	0.133557	0.206714	0.192357	0.180820
67.0	0.103130	0.097449	0.093957	0.195853	0.184776	0.175686	0.180736	0.169879	0.160963	0.120188	0.112867	0.105223	0.165695	0.155469	0.147709	0.103251	0.099168	0.092628	0.194010	0.180208	0.172890	0.145381	0.135781	0.133589	0.206967	0.192405	0.180990
67.2	0.103360	0.097550	0.094080	0.196464	0.184956	0.175851	0.181021	0.170170	0.161175	0.120044	0.112881	0.105915	0.166096	0.155675	0.147354	0.103256	0.098931	0.092602	0.194309	0.180484	0.173253	0.145726	0.135909	0.133506	0.207070	0.192729	0.181278
67.4	0.103708	0.097590	0.094114	0.197084	0.185151	0.175880	0.181246	0.170066	0.161516	0.120517	0.113259	0.106114	0.166026	0.156044	0.146892	0.103357	0.098878	0.092984	0.194399	0.180713	0.173375	0.145850	0.136292	0.133215	0.207230	0.192972	0.181544
67.6	0.104056	0.097778	0.094192	0.197759	0.185826	0.176275	0.181339	0.170128	0.161543	0.120849	0.113463	0.106068	0.166117	0.156467	0.146638	0.103305	0.099188	0.092610	0.194774	0.181181	0.173265	0.145856	0.136525	0.133662	0.207535	0.193262	0.181766
67.8	0.104026	0.098177	0.094176	0.198007	0.186057	0.176655	0.181684	0.170130	0.161767	0.120896	0.113788	0.106540	0.166099	0.157164	0.146480	0.103886	0.099436	0.092833	0.194801	0.181488	0.173509	0.146032	0.136561	0.133772	0.207955	0.193456	0.181642
68.0	0.104159	0.098331	0.094310	0.198622	0.186311	0.176694	0.182047	0.170015	0.161690	0.120416	0.113660	0.106698	0.166130	0.157512	0.146284	0.104233	0.099424	0.093172	0.194918	0.181873	0.173877	0.146299	0.136803	0.134267	0.208137	0.193497	0.181861
68.2	0.104167	0.098496	0.093891	0.198898	0.186365	0.177043	0.182384	0.170079	0.161590	0.120412	0.113913	0.106557	0.166317	0.157925	0.146738	0.104279	0.099576	0.093440	0.195146	0.181968	0.174244	0.146347	0.136880	0.134729	0.208479	0.193487	0.182315
68.4	0.104064	0.098831	0.094004	0.199391	0.185888	0.177427	0.182925	0.170095	0.161626	0.120235	0.114336	0.106540	0.166716	0.158088	0.147005	0.104117	0.099869	0.094153	0.195406	0.182285	0.174411	0.146655	0.136977	0.135221	0.208786	0.193734	0.182275
68.6	0.103766	0.098925	0.093796	0.199769	0.186207	0.177614	0.183185	0.170248	0.161522	0.120280	0.114663	0.106257	0.166887	0.158395	0.147193	0.104235	0.099723	0.094036	0.195915	0.182626	0.174692	0.146690	0.137365	0.135601	0.208734	0.193865	0.182790
68.8	0.103774	0.099044	0.093861	0.200158	0.185977	0.178016	0.183054	0.170216	0.161831	0.120368	0.114754	0.106050	0.167559	0.158761	0.147698	0.104480	0.099503	0.094166	0.196103	0.183117	0.174617	0.147159	0.137304	0.135794	0.208991	0.194449	0.182949
69.0	0.104080	0.099331	0.093762	0.200299	0.186047	0.178481	0.183115	0.170392	0.161990	0.120878	0.114779	0.106089	0.167640	0.159015	0.147986	0.104616	0.099787	0.094567	0.196412	0.183450	0.174612	0.147117	0.137547	0.136003	0.209082	0.194832	0.183419
69.2	0.104210	0.099467	0.093719	0.200343	0.186272	0.179429	0.183204	0.170704	0.161961	0.120728	0.114968	0.105947	0.167820	0.159178	0.147963	0.104379	0.100002	0.095030	0.196853	0.183739	0.174495	0.147214	0.137550	0.136064	0.209356	0.194990	0.183599
69.4	0.104721	0.099465	0.093725	0.200216	0.186015	0.180072	0.183295	0.170909	0.162221	0.121188	0.115181	0.105968	0.167706	0.159019	0.148271	0.104232	0.099892	0.095133	0.197187	0.183824	0.174884	0.147141	0.137978	0.136229	0.209687	0.195141	0.183897
69.6	0.105041	0.099305	0.093976	0.200345	0.186024	0.180597	0.183412	0.171406	0.162197	0.121351	0.115164	0.106132	0.167999	0.159346	0.148676	0.104055	0.099671	0.095254	0.197433	0.184166	0.175088	0.147272	0.138363	0.136552	0.209666	0.195528	0.184176
69.8	0.105240	0.099248	0.094099	0.200865	0.185990	0.180897	0.183704	0.171804	0.162032	0.121494	0.115184	0.106297	0.168124	0.159572	0.149035	0.104192	0.099787	0.095228	0.197602	0.184345	0.175307	0.147411	0.138604	0.136742	0.209503	0.195787	0.184852
70.0	0.105423	0.099001	0.094254	0.200668	0.186683	0.181037	0.183684	0.171855	0.162141	0.121336	0.114917	0.106446	0.168022	0.159693	0.149330	0.104336	0.099807	0.095311	0.197844	0.184577	0.175463	0.147589	0.138864	0.136688	0.209504	0.196042	0.185065
70.2	0.105589	0.099215	0.094522	0.200675	0.186603	0.181264	0.184028	0.172265	0.162583	0.121764	0.114873	0.106839	0.168510	0.159652	0.149259	0.104665	0.100125	0.095153	0.197642	0.184743	0.175680	0.147896	0.138938	0.136543	0.209609	0.196612	0.185325
70.4	0.105672	0.099173	0.095023	0.200806	0.187113	0.181646	0.184384	0.172206	0.162961	0.122058	0.114670	0.107211	0.168700	0.159709	0.149528	0.104897	0.099828	0.095388	0.197469	0.184861	0.176076	0.147963	0.138764	0.136646	0.209758	0.197072	0.185494
70.6	0.105721	0.099432	0.095401	0.200776	0.187935	0.181773	0.184818	0.172323	0.163498	0.122453	0.114949	0.107648	0.168611	0.159496	0.149311	0.105393	0.099677	0.095438	0.197499	0.185051	0.176429	0.148346	0.138829	0.136602	0.209884	0.197314	0.185568
70.8	0.105714	0.099389	0.095477	0.200964	0.188204	0.182125	0.185053	0.172449	0.163706	0.122551	0.115574	0.107862	0.168851	0.159336	0.149871	0.105516	0.099479	0.095429	0.197619	0.185118	0.176457	0.148666	0.138813	0.136632	0.210136	0.197284	0.185705
71.0	0.105805	0.099379	0.095961	0.201268	0.188480	0.182050	0.185494	0.172643	0.164040	0.122507	0.116197	0.107795	0.168816	0.159513	0.150052	0.105534	0.099669	0.095358	0.198053	0.185446	0.176880	0.149130	0.138851	0.136754	0.210230	0.197242	0.185653
71.2	0.105778	0.099273	0.096130	0.201630	0.188669	0.182298	0.185565	0.172674	0.164371	0.123074	0.116242	0.108036	0.168926	0.160081	0.150306	0.105553	0.099994	0.095136	0.198140	0.185405	0.177002	0.149516	0.139000	0.136612	0.210175	0.197649	0.185552
71.4	0.105721	0.099482	0.096535	0.201899	0.189130	0.182522	0.185620	0.172615	0.164391	0.123771	0.116315	0.108280	0.168922	0.160401	0.150274	0.105831	0.100185	0.095291	0.198166	0.185583	0.177274	0.149530	0.139064	0.136521	0.210635	0.197637	0.185655
71.6	0.105664	0.099718	0.096831	0.202337	0.189577	0.182446	0.185652	0.172747	0.164592	0.123914	0.116123	0.108606	0.169294	0.160395	0.150662	0.106202	0.100675	0.095040	0.198496	0.185589	0.177486	0.149634	0.138966	0.136972	0.211157	0.197750	0.185642
71.8	0.105648	0.099894	0.096951	0.202381	0.189644	0.182196	0.185878	0.172719	0.164751	0.123999	0.116162	0.108543	0.169561	0.160393	0.150812	0.106658	0.100883	0.095229	0.198498	0.185472	0.177687	0.149782	0.138818	0.137112	0.211630	0.197744	0.185259
72.0	0.105671	0.099955	0.097166	0.202527	0.189768	0.182418	0.186246	0.172849	0.164677	0.123653	0.116362	0.108232	0.170323	0.160646	0.151454	0.106861	0.101090	0.095401	0.198639	0.185583	0.178018	0.149924	0.138832	0.137590	0.211826	0.197724	0.185521
72.2	0.105619	0.100145	0.097166	0.202641	0.189797	0.182785	0.186406	0.172931	0.164885	0.123685	0.116847	0.107888	0.170522	0.160255	0.152238	0.106800	0.101395	0.095756	0.198873	0.185851	0.178200	0.149791	0.138864	0.137922	0.212237	0.198026	0.185555
72.4	0.105480	0.100453	0.097469	0.202943	0.189780	0.182884	0.186778	0.173056	0.164945	0.123868	0.117270	0.107685	0.170715	0.160590	0.152173	0.107054	0.102055	0.095692	0.199260	0.186113	0.178333	0.149913	0.138729	0.138251	0.212696	0.198182	0.185308
72.6	0.105462	0.100720	0.097272	0.203091	0.190034	0.182752	0.186705	0.173167	0.165205	0.124062	0.117402	0.107572	0.170971	0.160847	0.152759	0.107456	0.101778	0.095296	0.199431	0.186409	0.178645	0.149848	0.138382	0.138420	0.213068	0.198297	0.185525
72.8	0.105723	0.101031	0.097337	0.203623	0.190095	0.183394	0.186837	0.173223	0.165278	0.124274	0.117378	0.107679	0.171537	0.160831	0.152884	0.107526	0.102314	0.095444	0.199619	0.186671	0.178653	0.149972	0.138276	0.138685	0.213859	0.198638	0.185574
73.0	0.106209	0.101327	0.097389	0.204027	0.190289	0.183721	0.187103	0.173369	0.165048	0.124192	0.117727	0.107596	0.171376	0.160777	0.153164	0.107494	0.102641	0.095466	0.199933	0.186732	0.178522	0.149967	0.138556	0.138972	0.214262	0.198483	0.185907
73.2	0.106703	0.101379	0.097402	0.204614	0.190551	0.184420	0.187415	0.173589	0.164725	0.124135	0.118111	0.107727	0.171738	0.160706	0.153574	0.107208	0.102705	0.096016	0.200050	0.186852	0.179010	0.150059	0.138814	0.139095	0.214585	0.198369	0.186145
73.4	0.107161	0.101383	0.097311	0.204729	0.190138	0.184607	0.187657	0.173881	0.164740	0.124483	0.118215	0.107801	0.171681	0.160849	0.153618	0.107256	0.102652	0.096092	0.200339	0.187040	0.179363	0.150142	0.139280	0.139459	0.214955	0.198531	0.186416
73.6	0.107486	0.101552	0.097575	0.205371	0.190269	0.184922	0.188019	0.174319	0.164638	0.124583	0.118442	0.108222	0.172043	0.161200	0.153706	0.107375	0.102698	0.096188	0.200483	0.187334	0.179609	0.150450	0.139629	0.139673	0.215202	0.198777	0.186734
73.8	0.107852	0.101594	0.097626	0.205965	0.190346	0.185058	0.188187	0.174772	0.164576	0.124858	0.118695	0.108680	0.172285	0.161219	0.153791	0.108130	0.102876	0.096550	0.200658	0.187515	0.179676	0.150658	0.139930	0.139515	0.215155	0.198888	0.186978
74.0	0.108050	0.101536	0.097659	0.206077	0.190574	0.185586	0.188203	0.174904	0.164743	0.124755	0.118647	0.109192	0.172606	0.161437	0.153790	0.108376	0.102730	0.096733	0.200841	0.187699	0.179667	0.150773	0.140109	0.139446	0.215334	0.199495	0.187505
74.2	0.108033	0.101650	0.097732	0.206572	0.190515	0.185970	0.188592	0.175354	0.165221	0.124902	0.118967	0.109467	0.172762	0.161730	0.153517	0.108506	0.102852	0.097031	0.200689	0.187974	0.180112	0.150821	0.140363	0.139407	0.215384	0.200175	0.187963
74.4	0.108249	0.101719	0.097745	0.206600	0.190608	0.186412	0.188781	0.175276	0.165388	0.125037	0.119177	0.109572	0.172882	0.161533	0.153555	0.108368	0.102805	0.097096	0.200812	0.188252	0.180375	0.151058	0.140740	0.139588	0.215564	0.200203	0.188332
74.6	0.108564	0.101828	0.097662	0.206984	0.190606	0.186497	0.189233	0.175520	0.165496	0.124959	0.119291	0.109896	0.172661	0.161633	0.153617	0.108685	0.102826	0.097460	0.201240	0.188449	0.180614	0.151578	0.141442	0.139843	0.215681	0.200122	0.188924
74.8	0.108558	0.101823	0.097665	0.207023	0.190549	0.186440	0.189374	0.175471	0.165624	0.124894	0.119706	0.109876	0.172702	0.162343	0.153846	0.108767	0.102696	0.097734	0.201655	0.188658	0.180742	0.151659	0.141691	0.140081	0.215696	0.200183	0.189203
75.0	0.108269	0.101538	0.097895	0.207109	0.190652	0.186357	0.189378	0.175415	0.166025	0.125404	0.119817	0.110287	0.173016	0.162874	0.154215	0.109291	0.103120	0.097901	0.202071	0.189033	0.181122	0.151855	0.142059	0.140348	0.215666	0.200476	0.189336
75.2	0.108154	0.101380	0.097899	0.207070	0.190825	0.186297	0.189296	0.175437	0.166318	0.125836	0.119803	0.110713	0.173033	0.163588	0.153875	0.109693	0.103363	0.097817	0.202184	0.189293	0.180875	0.151807	0.142481	0.140416	0.215584	0.200823	0.189576
75.4	0.108046	0.101499	0.098354	0.207303	0.191781	0.186240	0.189467	0.175642	0.166370	0.126075	0.119518	0.111357	0.173459	0.163637	0.153618	0.109902	0.103330	0.097890	0.202447	0.189529	0.181202	0.151889	0.142719	0.140562	0.215904	0.200991	0.189916
75.6	0.108249	0.101473	0.098488	0.207944	0.192215	0.186012	0.189473	0.175984	0.166833	0.126105	0.119644	0.111272	0.174048	0.164060	0.153867	0.110194	0.103336	0.097663	0.203074	0.189861	0.181076	0.151898	0.142996	0.140925	0.216026	0.201269	0.189969
75.8	0.108330	0.101547	0.098505	0.207908	0.192734	0.186162	0.189404	0.176218	0.166984	0.126414	0.119631	0.111117	0.174115	0.164398	0.154251	0.110164	0.103173	0.097609	0.203154	0.190281	0.181070	0.151978	0.143047	0.140976	0.216118	0.201295	0.190145
76.0	0.108231	0.101658	0.098694	0.208133	0.193006	0.186603	0.189365	0.176593	0.166840	0.126097	0.119639	0.111560	0.174354	0.164754	0.154279	0.110211	0.102925	0.097781	0.203602	0.190468	0.181420	0.152099	0.143349	0.141195	0.216232	0.201677	0.190361
76.2	0.107960	0.101746	0.098921	0.208365	0.193585	0.186680	0.189413	0.176642	0.167301	0.126370	0.120157	0.111602	0.174199	0.164937	0.154312	0.110260	0.102900	0.097454	0.203978	0.190866	0.181436	0.152284	0.143755	0.141399	0.216549	0.202090	0.190432
76.4	0.108232	0.101936	0.099092	0.208364	0.194041	0.186734	0.189750	0.176864	0.167342	0.126669	0.120197	0.111699	0.174080	0.165473	0.154281	0.110265	0.102996	0.096902	0.204055	0.191195	0.181554	0.152218	0.143529	0.141618	0.216712	0.202139	0.190653
76.6	0.108394	0.102011	0.098993	0.208357	0.194514	0.186709	0.189851	0.177219	0.167696	0.126623	0.120028	0.111789	0.174351	0.165745	0.154719	0.110283	0.103094	0.096780	0.204026	0.191528	0.181503	0.152411	0.143371	0.141727	0.216780	0.202388	0.190953
76.8	0.108680	0.101959	0.099174	0.208290	0.194639	0.187352	0.190365	0.177354	0.167977	0.126734	0.119792	0.111766	0.174584	0.165978	0.154872	0.110500	0.103306	0.096842	0.204218	0.191617	0.181551	0.152772	0.143714	0.141847	0.217187	0.202329	0.191380
77.0	0.109118	0.102063	0.099485	0.208303	0.194865	0.187049	0.190799	0.177526	0.168048	0.126528	0.120144	0.111821	0.174555	0.166147	0.155469	0.110496	0.103165	0.097011	0.204375	0.191683	0.181642	0.153102	0.143491	0.141965	0.217149	0.202615	0.191684
77.2	0.109613	0.102119	0.099586	0.208150	0.195200	0.187075	0.191143	0.177781	0.168470	0.126514	0.120317	0.111996	0.175207	0.166386	0.155576	0.110395	0.102764	0.097320	0.204588	0.191836	0.182289	0.153504	0.143421	0.142069	0.217379	0.202770	0.191806
77.4	0.109888	0.102301	0.099780	0.208146	0.195106	0.187284	0.191297	0.178051	0.169004	0.126615	0.120375	0.112055	0.175147	0.166654	0.155480	0.110495	0.102709	0.097512	0.204750	0.191855	0.182314	0.153738	0.143521	0.142191	0.217865	0.202965	0.191896
77.6	0.110286	0.102587	0.100088	0.208345	0.195068	0.187500	0.191667	0.178681	0.169251	0.126528	0.120511	0.112265	0.175685	0.166688	0.155864	0.110556	0.102980	0.097655	0.204942	0.191953	0.182453	0.154048	0.143322	0.142072	0.217934	0.203374	0.192210
77.8	0.110331	0.102533	0.100200	0.208655	0.195075	0.187624	0.191601	0.179046	0.169467	0.126540	0.120413	0.112455	0.176066	0.167015	0.155812	0.110826	0.102862	0.098066	0.205115	0.191917	0.182487	0.154578	0.143248	0.141841	0.217895	0.203825	0.192667
78.0	0.110474	0.102863	0.100270	0.208947	0.194958	0.188288	0.191823	0.179285	0.169942	0.126907	0.120564	0.112676	0.176607	0.167216	0.155966	0.110196	0.102580	0.098132	0.205232	0.192050	0.182783	0.154707	0.142975	0.141869	0.218171	0.204371	0.193236
78.2	0.110652	0.103182	0.100243	0.209139	0.194853	0.188682	0.192105	0.179303	0.170271	0.126869	0.120563	0.112687	0.176888	0.166981	0.155918	0.110154	0.102972	0.098385	0.205243	0.192137	0.182967	0.154817	0.142877	0.141961	0.218445	0.204630	0.193176
78.4	0.110785	0.103526	0.100382	0.209203	0.194730	0.188736	0.192191	0.179330	0.170283	0.127164	0.120831	0.112369	0.177034	0.167003	0.156474	0.110211	0.103148	0.098993	0.205516	0.192178	0.182999	0.155049	0.142939	0.142274	0.218764	0.204571	0.193264
78.6	0.110835	0.103660	0.100522	0.209725	0.194934	0.189145	0.192415	0.179374	0.170284	0.126946	0.121062	0.112453	0.177326	0.167305	0.156802	0.110525	0.103010	0.099755	0.205624	0.192417	0.183064	0.155283	0.143056	0.142647	0.219036	0.204744	0.193277
78.8	0.110552	0.103492	0.100563	0.209382	0.195248	0.189383	0.192508	0.179255	0.170507	0.126986	0.121045	0.112306	0.177115	0.167704	0.156925	0.110994	0.103231	0.100045	0.205550	0.192705	0.183268	0.155264	0.143211	0.142617	0.219465	0.205269	0.193234
79.0	0.110548	0.103643	0.100735	0.209658	0.195553	0.189722	0.192728	0.179414	0.170818	0.127085	0.121184	0.112788	0.177514	0.167811	0.157138	0.111340	0.103695	0.100226	0.205874	0.193151	0.183503	0.155482	0.143645	0.142718	0.219871	0.205555	0.193090
79.2	0.110774	0.104340	0.100622	0.210158	0.195906	0.189898	0.193033	0.179797	0.170947	0.127211	0.121407	0.113292	0.177606	0.167995	0.156904	0.111536	0.103936	0.100150	0.206080	0.193555	0.183477	0.155821	0.143975	0.142590	0.220297	0.205572	0.193106
79.4	0.110767	0.104926	0.100804	0.210836	0.196391	0.190251	0.193201	0.180027	0.170966	0.127411	0.121388	0.113427	0.177731	0.168128	0.157515	0.111575	0.104073	0.100322	0.206423	0.193748	0.183890	0.155847	0.144320	0.142656	0.220705	0.205882	0.193314
79.6	0.110879	0.105294	0.100712	0.211302	0.196435	0.190684	0.193360	0.180187	0.170879	0.127650	0.121667	0.113348	0.177931	0.168042	0.158108	0.111672	0.104102	0.100397	0.206794	0.194371	0.183860	0.155574	0.144740	0.142743	0.220864	0.206083	0.193671
79.8	0.110917	0.105653	0.100634	0.211421	0.197024	0.190949	0.193667	0.180306	0.170786	0.127874	0.121350	0.113485	0.177813	0.167950	0.158463	0.111606	0.104293	0.100281	0.206830	0.194513	0.184078	0.155651	0.145407	0.142681	0.221049	0.206392	0.193996
80.0	0.110981	0.106142	0.100531	0.211588	0.197209	0.191232	0.193922	0.180485	0.170550	0.127656	0.121696	0.113851	0.178012	0.167744	0.158477	0.111791	0.104508	0.100061	0.207075	0.194582	0.184119	0.155449	0.145880	0.142917	0.221096	0.206731	0.194019
80.2	0.111045	0.106060	0.100535	0.211591	0.197586	0.191313	0.194087	0.180689	0.171117	0.127813	0.122156	0.113508	0.178077	0.167789	0.158968	0.111944	0.104863	0.099861	0.207056	0.194874	0.184289	0.155479	0.146407	0.143173	0.221039	0.206931	0.194357
80.4	0.111621	0.106093	0.100521	0.211490	0.198210	0.191617	0.194422	0.181052	0.171362	0.127906	0.121746	0.113613	0.177542	0.168118	0.159062	0.111856	0.105405	0.100021	0.207147	0.195066	0.184400	0.155763	0.146402	0.143278	0.220979	0.206928	0.194433
80.6	0.111514	0.105961	0.100304	0.211427	0.198688	0.191645	0.194739	0.181186	0.171995	0.127868	0.121334	0.113448	0.177871	0.168653	0.159163	0.112156	0.105774	0.100038	0.207416	0.194973	0.184592	0.155919	0.146600	0.143539	0.221077	0.207138	0.194712
80.8	0.111634	0.105914	0.100429	0.211484	0.198821	0.191594	0.195061	0.181329	0.172477	0.127676	0.121098	0.113484	0.178428	0.168953	0.159302	0.112246	0.106223	0.099979	0.207787	0.195030	0.184910	0.156199	0.146886	0.143855	0.221363	0.207123	0.195272
81.0	0.111722	0.106041	0.100511	0.211812	0.199351	0.191182	0.195264	0.181618	0.172662	0.127720	0.121508	0.113487	0.178398	0.169145	0.159425	0.112379	0.106194	0.100202	0.207974	0.194855	0.185139	0.156275	0.146989	0.144062	0.221435	0.207362	0.195499
81.2	0.111868	0.106189	0.100642	0.212014	0.199257	0.191311	0.195169	0.182183	0.173328	0.127574	0.121597	0.113369	0.179121	0.169291	0.159340	0.112281	0.106248	0.100375	0.208201	0.194928	0.185788	0.156548	0.147108	0.144155	0.221517	0.207354	0.195782
81.4	0.112100	0.106188	0.100740	0.212637	0.199298	0.191286	0.195265	0.182357	0.173575	0.127774	0.121511	0.113475	0.179418	0.169161	0.159328	0.112146	0.106619	0.100638	0.208413	0.194935	0.186085	0.156531	0.146898	0.144223	0.221795	0.207634	0.196381
81.6	0.112316	0.106117	0.100876	0.212838	0.199266	0.191349	0.195391	0.182839	0.173740	0.128111	0.121724	0.113578	0.179401	0.169115	0.159508	0.111921	0.107338	0.100826	0.208636	0.195063	0.186536	0.156797	0.146900	0.144413	0.221801	0.208040	0.196824
81.8	0.112173	0.106129	0.100920	0.213199	0.199547	0.191497	0.195577	0.182954	0.174115	0.128423	0.121998	0.113453	0.179693	0.169245	0.159610	0.111793	0.107347	0.101418	0.208870	0.195274	0.186646	0.157011	0.146668	0.144543	0.222048	0.208184	0.197114
82.0	0.112142	0.106262	0.101201	0.213576	0.199340	0.192194	0.195790	0.183031	0.174357	0.128631	0.122360	0.113472	0.179707	0.169239	0.159890	0.111730	0.107665	0.101529	0.209081	0.195344	0.186791	0.156940	0.146506	0.144759	0.222637	0.208357	0.197203
82.2	0.112120	0.106209	0.101513	0.213902	0.199404	0.192383	0.195950	0.183013	0.174079	0.128628	0.122408	0.113740	0.179931	0.169196	0.159947	0.111940	0.107862	0.101779	0.209590	0.195838	0.186911	0.157065	0.146338	0.145063	0.223162	0.208629	0.197087
82.4	0.111840	0.106056	0.101700	0.214230	0.199278	0.192747	0.195659	0.183380	0.173928	0.129098	0.122694	0.113637	0.180272	0.169607	0.160259	0.111994	0.107483	0.102020	0.209843	0.196026	0.187161	0.156981	0.146556	0.145339	0.223654	0.208912	0.197355
82.6	0.112039	0.105871	0.101735	0.214695	0.199381	0.193091	0.195770	0.183547	0.173843	0.129247	0.123012	0.113787	0.180578	0.169604	0.160259	0.112173	0.107202	0.102019	0.209665	0.196401	0.187719	0.156959	0.146515	0.145515	0.224221	0.209124	0.197529
82.8	0.112408	0.105886	0.102053	0.214786	0.199527	0.193189	0.196008	0.183692	0.173891	0.129339	0.123231	0.114112	0.180524	0.170061	0.160275	0.112296	0.107354	0.101906	0.209901	0.196844	0.188085	0.157192	0.146786	0.145368	0.224953	0.209489	0.197739
83.0	0.112611	0.106139	0.102006	0.215090	0.199820	0.193293	0.196105	0.183981	0.173531	0.129448	0.123497	0.114536	0.180618	0.170224	0.160210	0.112246	0.107532	0.102145	0.210063	0.197357	0.188276	0.157398	0.146833	0.145299	0.225277	0.209398	0.197929
83.2	0.112722	0.106231	0.102325	0.215552	0.199903	0.193494	0.196240	0.184023	0.173437	0.129954	0.123531	0.114669	0.180735	0.170444	0.160236	0.112669	0.107761	0.102053	0.210234	0.197408	0.188410	0.157453	0.146830	0.145268	0.225343	0.209517	0.197949
83.4	0.112863	0.106433	0.102520	0.215221	0.200280	0.193856	0.196467	0.183809	0.173147	0.130077	0.123551	0.114750	0.180748	0.170422	0.160201	0.112553	0.107632	0.101893	0.210443	0.197876	0.188673	0.157368	0.146868	0.145275	0.225527	0.209837	0.198279
83.6	0.112951	0.106309	0.102752	0.215429	0.200520	0.194317	0.196808	0.183840	0.173146	0.130285	0.123605	0.114654	0.180871	0.170706	0.159934	0.112715	0.107340	0.102088	0.210398	0.198165	0.188531	0.157434	0.147140	0.145370	0.225625	0.210112	0.198564
83.8	0.113092	0.106604	0.102833	0.215533	0.201099	0.194426	0.197015	0.183775	0.173289	0.130291	0.123575	0.114718	0.180881	0.170889	0.160060	0.113143	0.107336	0.101536	0.210570	0.198135	0.188530	0.157659	0.147529	0.145429	0.225767	0.210499	0.198572
84.0	0.113069	0.106751	0.102939	0.215891	0.201295	0.194450	0.196738	0.183926	0.173161	0.130533	0.124000	0.114804	0.180483	0.171106	0.160372	0.113211	0.107211	0.101485	0.210676	0.198462	0.188464	0.157896	0.147731	0.145612	0.225753	0.210480	0.198730
84.2	0.113053	0.106220	0.103187	0.216069	0.201733	0.194662	0.196979	0.183791	0.173771	0.130826	0.123845	0.114973	0.180326	0.171206	0.160475	0.113207	0.107075	0.101645	0.210810	0.198343	0.188764	0.158164	0.148109	0.145691	0.225723	0.210650	0.198940
84.4	0.113276	0.106407	0.103419	0.216509	0.202378	0.195154	0.197502	0.183745	0.174201	0.130881	0.123663	0.115502	0.179861	0.171573	0.160216	0.113216	0.107253	0.101664	0.211159	0.198446	0.188881	0.158496	0.148257	0.145820	0.225771	0.210784	0.199006
84.6	0.113193	0.106641	0.103577	0.216925	0.202599	0.195365	0.197617	0.183795	0.174512	0.131204	0.123623	0.115923	0.180740	0.171656	0.160409	0.113646	0.107325	0.101350	0.211344	0.198459	0.189065	0.158610	0.148624	0.146170	0.225961	0.210730	0.199420
84.8	0.113357	0.106834	0.103793	0.216960	0.202777	0.195583	0.197808	0.184091	0.174780	0.131430	0.124048	0.116086	0.180764	0.171968	0.160755	0.114107	0.107831	0.101619	0.211731	0.198631	0.189189	0.159166	0.148959	0.146149	0.226273	0.210571	0.199664
85.0	0.113714	0.107207	0.103805	0.217266	0.203108	0.195939	0.198055	0.184449	0.175016	0.131627	0.124243	0.116249	0.180616	0.172226	0.160727	0.114652	0.107705	0.101888	0.212034	0.198562	0.189459	0.159455	0.149268	0.146101	0.226254	0.210648	0.199625
85.2	0.113821	0.107468	0.103913	0.217514	0.202972	0.195990	0.198408	0.184650	0.175208	0.131429	0.124211	0.116453	0.181232	0.171883	0.160531	0.114529	0.108020	0.102292	0.212397	0.198793	0.190036	0.159880	0.149372	0.146224	0.226495	0.210781	0.199850
85.4	0.114252	0.107564	0.103915	0.218032	0.203271	0.196142	0.198753	0.184812	0.175314	0.131736	0.124399	0.116781	0.181454	0.171700	0.160722	0.114628	0.108539	0.102507	0.212623	0.198773	0.190325	0.159894	0.149488	0.146568	0.226918	0.210850	0.200289
85.6	0.114159	0.107764	0.103946	0.218202	0.202993	0.196491	0.199177	0.185092	0.175667	0.131935	0.124657	0.116705	0.181527	0.171817	0.160628	0.114862	0.109022	0.103060	0.212968	0.198892	0.190491	0.159932	0.149911	0.146821	0.227170	0.211357	0.200304
85.8	0.114058	0.108078	0.104207	0.218571	0.202896	0.196577	0.199612	0.185238	0.175954	0.131636	0.124738	0.116332	0.182253	0.172059	0.161075	0.115267	0.108997	0.103270	0.213022	0.199025	0.190676	0.159965	0.149876	0.147188	0.227427	0.211512	0.200214
86.0	0.114351	0.108050	0.104240	0.218960	0.202670	0.196564	0.199540	0.185364	0.175861	0.131381	0.125177	0.116373	0.182676	0.172367	0.161176	0.115618	0.109014	0.103082	0.213071	0.199174	0.190979	0.160027	0.150224	0.147517	0.227951	0.211854	0.200357
86.2	0.114672	0.107998	0.104062	0.219112	0.202739	0.196624	0.199677	0.185663	0.175752	0.131496	0.125483	0.116626	0.183350	0.172555	0.161528	0.115417	0.108622	0.103208	0.213397	0.199742	0.191332	0.159951	0.150214	0.147805	0.228258	0.212001	0.200253
86.4	0.114878	0.108179	0.103862	0.219175	0.202927	0.196836	0.199525	0.186178	0.176003	0.131942	0.125541	0.116335	0.184075	0.173103	0.161937	0.115848	0.108347	0.103252	0.213228	0.199791	0.191567	0.159784	0.150458	0.147779	0.228663	0.212372	0.200691
86.6	0.115182	0.108365	0.104076	0.219360	0.203291	0.197005	0.199971	0.186622	0.176178	0.132026	0.125714	0.116335	0.183997	0.173429	0.162109	0.115818	0.108609	0.103397	0.213059	0.200180	0.191890	0.160035	0.150287	0.147838	0.229010	0.212543	0.200618
86.8	0.115434	0.108252	0.104191	0.219240	0.203412	0.197153	0.200200	0.187069	0.176387	0.131746	0.125696	0.116590	0.184542	0.173858	0.162249	0.115830	0.108965	0.103996	0.213241	0.200542	0.191840	0.160203	0.150629	0.148079	0.229129	0.212871	0.200810
87.0	0.115509	0.108087	0.103937	0.219058	0.203916	0.197256	0.200371	0.187455	0.176313	0.132093	0.125382	0.116672	0.184691	0.173953	0.162310	0.116315	0.109263	0.104043	0.213103	0.200929	0.191931	0.160072	0.150444	0.148202	0.229361	0.212893	0.201082
87.2	0.115793	0.108342	0.104293	0.219345	0.204124	0.197646	0.200575	0.187432	0.176444	0.132456	0.125283	0.116477	0.184720	0.174335	0.162862	0.116684	0.108933	0.103844	0.213334	0.201095	0.192021	0.160067	0.150534	0.148243	0.229505	0.213212	0.201037
87.4	0.115917	0.108219	0.104054	0.219542	0.204125	0.197850	0.200886	0.187426	0.176711	0.132336	0.125497	0.116636	0.184826	0.174477	0.163084	0.116484	0.108855	0.104076	0.213395	0.201425	0.192256	0.160376	0.150557	0.148252	0.229913	0.213488	0.201523
87.6	0.116002	0.108049	0.104017	0.220238	0.204238	0.198213	0.200823	0.187520	0.176920	0.132399	0.125400	0.116458	0.184681	0.174860	0.163776	0.116785	0.108701	0.104610	0.213491	0.201578	0.191980	0.160324	0.150679	0.148378	0.229860	0.213950	0.202019
87.8	0.116174	0.108306	0.104094	0.220421	0.204499	0.198253	0.200876	0.187544	0.176965	0.132612	0.125227	0.116523	0.184818	0.175054	0.165012	0.116896	0.108623	0.104559	0.213695	0.201840	0.191949	0.160407	0.150977	0.148699	0.229860	0.214183	0.202388
88.0	0.116033	0.108297	0.104280	0.220748	0.204418	0.198315	0.200863	0.187587	0.177252	0.132943	0.125274	0.116862	0.184497	0.175288	0.165459	0.116498	0.108623	0.104838	0.213753	0.202295	0.191929	0.160315	0.150971	0.148871	0.229923	0.214322	0.202550
88.2	0.116409	0.108317	0.104430	0.220710	0.204404	0.198883	0.201304	0.187667	0.177652	0.132919	0.125054	0.117258	0.184553	0.175588	0.165813	0.116672	0.108792	0.104864	0.214011	0.202306	0.192036	0.160191	0.150938	0.148997	0.229910	0.214309	0.202793
88.4	0.116553	0.108713	0.104644	0.221052	0.204720	0.199459	0.201600	0.188034	0.178113	0.133192	0.125131	0.117659	0.184617	0.175945	0.166020	0.116652	0.109249	0.105350	0.214312	0.202591	0.192099	0.160455	0.150908	0.149282	0.229947	0.214438	0.202979
88.6	0.116731	0.108685	0.104775	0.220961	0.205397	0.200113	0.201843	0.188105	0.178229	0.134174	0.125173	0.118064	0.184952	0.176271	0.166401	0.116853	0.109474	0.105240	0.214587	0.202774	0.192097	0.160434	0.151121	0.149497	0.230233	0.214300	0.203226
88.8	0.116737	0.108716	0.104817	0.220967	0.205682	0.200371	0.202251	0.188153	0.178602	0.134386	0.125187	0.118202	0.184751	0.176708	0.166309	0.116884	0.109542	0.105491	0.215057	0.202952	0.192246	0.160744	0.151123	0.149392	0.230571	0.214398	0.203471
89.0	0.116822	0.108822	0.105017	0.221472	0.205856	0.200330	0.202665	0.188372	0.178565	0.134292	0.124990	0.118654	0.185292	0.176607	0.166213	0.116629	0.109429	0.105276	0.215261	0.203222	0.192413	0.160947	0.151296	0.149554	0.230613	0.214530	0.203601
89.2	0.116500	0.108731	0.105298	0.221896	0.205768	0.200683	0.202932	0.188687	0.178680	0.134585	0.124800	0.118927	0.185473	0.176228	0.166070	0.116595	0.109382	0.105391	0.215574	0.203173	0.192800	0.161304	0.151192	0.149613	0.230811	0.214708	0.204101
89.4	0.116580	0.109147	0.105556	0.222341	0.206231	0.200487	0.203022	0.189096	0.179018	0.134562	0.124931	0.119089	0.185739	0.176395	0.165865	0.116695	0.109784	0.105178	0.215971	0.203120	0.192825	0.161142	0.151365	0.149457	0.230791	0.214870	0.204382
89.6	0.116468	0.109300	0.105750	0.222372	0.206416	0.200344	0.203177	0.189371	0.179391	0.134493	0.124881	0.118933	0.186156	0.176356	0.165588	0.116805	0.109747	0.105477	0.216280	0.203309	0.192937	0.161370	0.151393	0.149664	0.231160	0.215260	0.204379
89.8	0.116642	0.109365	0.106031	0.222461	0.206434	0.200002	0.203719	0.189485	0.179435	0.134660	0.125161	0.118953	0.186470	0.176534	0.165774	0.116740	0.110034	0.105111	0.216248	0.203499	0.193363	0.161668	0.151567	0.149773	0.231046	0.215416	0.204269
90.0	0.117006	0.109380	0.105933	0.222486	0.206625	0.200116	0.203996	0.189746	0.179445	0.134815	0.125595	0.119316	0.186837	0.176538	0.165892	0.116746	0.109810	0.104885	0.216550	0.203647	0.193503	0.162052	0.151714	0.149724	0.231186	0.215558	0.204380
90.2	0.116928	0.109621	0.106095	0.222409	0.206913	0.200446	0.204421	0.189833	0.179634	0.135027	0.125503	0.119554	0.187167	0.176837	0.166153	0.116723	0.109989	0.105051	0.216931	0.203845	0.193799	0.162335	0.151931	0.149635	0.231329	0.215716	0.204121
90.4	0.116876	0.110115	0.106408	0.222409	0.207209	0.200797	0.204498	0.190168	0.179899	0.135505	0.125331	0.119846	0.187794	0.177070	0.166416	0.117218	0.110182	0.105086	0.217031	0.203737	0.193859	0.162661	0.152199	0.149671	0.231410	0.216107	0.204456
90.6	0.116744	0.110222	0.106619	0.222206	0.207493	0.201164	0.204720	0.190379	0.179962	0.135398	0.125376	0.120122	0.187980	0.177332	0.166092	0.117246	0.110467	0.104919	0.217309	0.204001	0.194022	0.163011	0.152399	0.149800	0.231694	0.216117	0.204643
90.8	0.116839	0.109979	0.106618	0.221977	0.207632	0.200982	0.204895	0.190356	0.180284	0.135232	0.125735	0.120232	0.188466	0.177178	0.165993	0.117523	0.110858	0.105136	0.217786	0.204193	0.194216	0.163132	0.152609	0.150095	0.231779	0.216482	0.204822
91.0	0.116861	0.110240	0.106621	0.222120	0.208076	0.201367	0.205026	0.190679	0.180160	0.135404	0.126288	0.120208	0.188716	0.177554	0.166180	0.117570	0.110823	0.104390	0.217821	0.204334	0.194454	0.163280	0.152765	0.150056	0.232120	0.216520	0.204900
91.2	0.116968	0.110228	0.106755	0.222719	0.208424	0.201249	0.205236	0.190729	0.180115	0.135218	0.126426	0.120340	0.188800	0.177586	0.166736	0.117584	0.110558	0.104342	0.218255	0.204304	0.194708	0.163598	0.153047	0.150082	0.232299	0.216783	0.205074
91.4	0.116893	0.110035	0.106827	0.222877	0.208680	0.200996	0.205247	0.190917	0.180361	0.135209	0.126908	0.120511	0.188937	0.177403	0.166792	0.117746	0.110774	0.104833	0.218550	0.204502	0.194759	0.163756	0.153030	0.150151	0.232437	0.216994	0.205631
91.6	0.117244	0.109928	0.106831	0.222713	0.208926	0.201351	0.204962	0.191096	0.180010	0.135263	0.126972	0.120729	0.189039	0.177606	0.167025	0.117945	0.110554	0.105000	0.218900	0.204721	0.194618	0.163802	0.153024	0.150126	0.232435	0.217367	0.205724
91.8	0.117152	0.110114	0.107215	0.222973	0.208975	0.201111	0.204899	0.191291	0.180011	0.135448	0.126837	0.120330	0.189350	0.177806	0.167390	0.118092	0.110533	0.104732	0.219117	0.204833	0.195036	0.164001	0.153287	0.150623	0.232831	0.217401	0.205677
92.0	0.116990	0.109982	0.107206	0.223145	0.209272	0.201155	0.204964	0.191410	0.180270	0.135458	0.127488	0.120409	0.188874	0.177883	0.167164	0.117908	0.110697	0.104636	0.218934	0.205462	0.195380	0.164047	0.153112	0.150474	0.232895	0.217528	0.205782
92.2	0.117226	0.110050	0.107031	0.223653	0.209657	0.201368	0.205123	0.191621	0.180371	0.135707	0.127746	0.120241	0.188865	0.178192	0.167177	0.117898	0.110965	0.104567	0.218926	0.205676	0.195588	0.164238	0.153100	0.150453	0.232834	0.217654	0.205973
92.4	0.117201	0.110070	0.107045	0.223954	0.209875	0.201398	0.205111	0.191722	0.180575	0.136060	0.128307	0.120137	0.189041	0.178479	0.167168	0.117637	0.111091	0.105297	0.218973	0.205944	0.195945	0.164251	0.153245	0.150807	0.233089	0.218093	0.206282
92.6	0.117397	0.109974	0.106794	0.224228	0.210317	0.201336	0.205262	0.191695	0.180633	0.136420	0.128541	0.120402	0.188686	0.178682	0.167364	0.117462	0.111218	0.105180	0.219175	0.206135	0.196038	0.164195	0.153451	0.151111	0.233471	0.218331	0.206646
92.8	0.117361	0.109967	0.106747	0.224580	0.210401	0.201370	0.205180	0.191955	0.180742	0.136301	0.128616	0.120630	0.188745	0.178725	0.167712	0.117409	0.111327	0.105098	0.219110	0.206265	0.196479	0.164337	0.153582	0.151098	0.233863	0.218731	0.206944
93.0	0.117464	0.110101	0.106592	0.224881	0.210476	0.201109	0.205290	0.192317	0.180757	0.136312	0.128444	0.120429	0.188572	0.178615	0.168540	0.117322	0.111699	0.105025	0.219284	0.206551	0.196895	0.164256	0.153693	0.151481	0.233966	0.219256	0.207039
93.2	0.117329	0.110232	0.106708	0.225062	0.210697	0.201292	0.205450	0.192563	0.181058	0.136545	0.128566	0.120413	0.188337	0.178618	0.168689	0.117455	0.111703	0.105140	0.219515	0.206442	0.197238	0.164299	0.153775	0.151372	0.233977	0.219477	0.207367
93.4	0.117665	0.110846	0.106730	0.225076	0.211206	0.201113	0.205525	0.192440	0.181233	0.136631	0.128621	0.120251	0.188287	0.178476	0.168773	0.117589	0.112006	0.105572	0.219446	0.206427	0.197444	0.164215	0.154067	0.151595	0.234144	0.219631	0.207474
93.6	0.118071	0.110735	0.106886	0.225260	0.211443	0.201503	0.205917	0.192373	0.181288	0.137363	0.128673	0.120172	0.188243	0.178291	0.169323	0.117656	0.112424	0.105810	0.219379	0.206635	0.197714	0.164271	0.154330	0.152169	0.234377	0.219865	0.207489
93.8	0.118263	0.110870	0.106991	0.225672	0.211509	0.201782	0.206305	0.192321	0.181527	0.137940	0.128771	0.120318	0.188176	0.178542	0.169742	0.117646	0.112909	0.105704	0.219358	0.206717	0.197957	0.164315	0.154431	0.152342	0.234440	0.220354	0.207447
94.0	0.118525	0.111187	0.106946	0.225762	0.211628	0.202303	0.206443	0.192263	0.181734	0.137832	0.128792	0.120516	0.188645	0.178555	0.170235	0.117831	0.112785	0.105974	0.219657	0.206618	0.197948	0.164416	0.154560	0.152693	0.234944	0.220459	0.207581
94.2	0.118653	0.111757	0.107159	0.226188	0.211841	0.202857	0.206601	0.192252	0.182025	0.137731	0.128288	0.120611	0.188784	0.178842	0.170454	0.117913	0.113230	0.106418	0.219545	0.206741	0.198026	0.164506	0.154820	0.152732	0.235019	0.220736	0.207760
94.4	0.118764	0.111953	0.107152	0.226292	0.212277	0.203552	0.206582	0.192465	0.182185	0.137699	0.127967	0.121039	0.189106	0.178997	0.170234	0.118223	0.113445	0.106603	0.219906	0.206641	0.198056	0.164527	0.154928	0.152992	0.235197	0.220699	0.208023
94.6	0.118923	0.111942	0.107247	0.226170	0.212456	0.204098	0.206771	0.192411	0.182586	0.137680	0.127740	0.121330	0.189156	0.179289	0.169911	0.118572	0.113480	0.106548	0.220208	0.206795	0.198035	0.164613	0.154989	0.153242	0.235413	0.220701	0.208113
94.8	0.119055	0.112132	0.107475	0.226481	0.212346	0.204216	0.207114	0.192735	0.183099	0.137379	0.128141	0.121372	0.189343	0.179470	0.170000	0.118892	0.113396	0.106630	0.220439	0.206869	0.198057	0.164861	0.154963	0.153342	0.235464	0.220854	0.208115
95.0	0.119083	0.112317	0.107816	0.226756	0.212536	0.204765	0.207243	0.192985	0.183211	0.137501	0.127999	0.121342	0.189435	0.179864	0.169923	0.118900	0.112964	0.106508	0.220333	0.207040	0.198142	0.165187	0.155321	0.153156	0.235781	0.220632	0.208430
95.2	0.119213	0.112236	0.108054	0.227163	0.212754	0.204779	0.207183	0.193185	0.183293	0.137970	0.128005	0.122095	0.189618	0.179597	0.169917	0.119348	0.112862	0.106902	0.220759	0.207436	0.198106	0.165459	0.155688	0.153192	0.236039	0.220394	0.208820
95.4	0.119479	0.112353	0.108275	0.227153	0.212981	0.205207	0.207199	0.193237	0.183360	0.138466	0.128565	0.122521	0.190064	0.179684	0.169909	0.119819	0.112575	0.107060	0.221038	0.207647	0.198350	0.165650	0.155717	0.152909	0.236291	0.220160	0.209082
95.6	0.119535	0.112278	0.108297	0.227369	0.212869	0.205546	0.207132	0.193293	0.183147	0.138365	0.128698	0.122870	0.190588	0.180126	0.169795	0.120217	0.112202	0.106868	0.221019	0.207773	0.198722	0.166032	0.155704	0.152738	0.236670	0.220154	0.208999
95.8	0.119470	0.112609	0.108649	0.228082	0.212896	0.205351	0.207286	0.193391	0.183618	0.138429	0.128709	0.122661	0.190958	0.180362	0.169995	0.120834	0.111810	0.107038	0.221153	0.207905	0.199176	0.166462	0.155858	0.152853	0.236809	0.220101	0.209395
96.0	0.119574	0.112755	0.108583	0.228440	0.213289	0.205343	0.207472	0.193780	0.183907	0.138393	0.129143	0.123266	0.190943	0.180338	0.169895	0.121057	0.111790	0.107090	0.221021	0.208418	0.199087	0.166548	0.155814	0.152617	0.236899	0.220397	0.209680
96.2	0.119515	0.113002	0.108853	0.228773	0.213182	0.205427	0.207516	0.194082	0.184059	0.138524	0.129440	0.123516	0.191278	0.180719	0.169754	0.121061	0.111787	0.107363	0.221370	0.208477	0.199368	0.166852	0.155878	0.152573	0.237137	0.220602	0.210013
96.4	0.119703	0.113132	0.109213	0.228979	0.212935	0.205328	0.207485	0.194422	0.184301	0.138388	0.129724	0.123762	0.191147	0.180986	0.170193	0.121265	0.111473	0.107793	0.221522	0.208915	0.199759	0.166980	0.156202	0.152498	0.237597	0.220869	0.210362
96.6	0.119653	0.112895	0.109036	0.228786	0.213240	0.205613	0.207726	0.194753	0.184721	0.138403	0.129873	0.124285	0.191227	0.181110	0.170330	0.121268	0.111497	0.108014	0.221709	0.208863	0.199809	0.167111	0.156251	0.152264	0.237886	0.221086	0.210569
96.8	0.119573	0.113056	0.109292	0.228810	0.213151	0.205853	0.207812	0.195103	0.184930	0.138498	0.129914	0.124033	0.191618	0.181516	0.170608	0.121162	0.111540	0.107852	0.221883	0.209234	0.200057	0.167439	0.156203	0.152382	0.238206	0.221701	0.210709
97.0	0.119724	0.113320	0.109471	0.228801	0.212984	0.205389	0.208126	0.195353	0.185165	0.138482	0.129916	0.123659	0.191878	0.181710	0.170810	0.120927	0.111637	0.107724	0.222084	0.209539	0.200319	0.167613	0.156144	0.152828	0.238161	0.222182	0.210611
97.2	0.119565	0.113612	0.109787	0.228881	0.213086	0.205751	0.208339	0.195566	0.185375	0.138550	0.130246	0.123556	0.192141	0.181597	0.170642	0.120961	0.111799	0.108195	0.222169	0.209423	0.200274	0.167890	0.156207	0.152758	0.238407	0.222406	0.210813
97.4	0.119612	0.113691	0.109916	0.228427	0.213205	0.205980	0.208517	0.195708	0.185417	0.139055	0.130399	0.123132	0.192423	0.181504	0.170867	0.120701	0.112245	0.108827	0.222465	0.209360	0.200532	0.167985	0.155996	0.153172	0.238530	0.222722	0.210962
97.6	0.119639	0.113559	0.109997	0.228601	0.213542	0.206087	0.208968	0.195839	0.185573	0.139324	0.130810	0.122995	0.193046	0.181540	0.170933	0.120728	0.112779	0.108845	0.222903	0.209685	0.200431	0.167848	0.156063	0.153539	0.238776	0.223043	0.210976
97.8	0.119470	0.113789	0.110139	0.228263	0.213874	0.206439	0.208845	0.195926	0.185660	0.139288	0.130509	0.122948	0.193307	0.181416	0.171138	0.120814	0.112698	0.108916	0.223110	0.209924	0.200500	0.167948	0.155903	0.153822	0.239214	0.223566	0.211232
98.0	0.119558	0.113898	0.110193	0.228237	0.213761	0.207252	0.209187	0.196206	0.185827	0.139055	0.130282	0.122842	0.193626	0.181671	0.171102	0.121028	0.112898	0.109170	0.223577	0.209970	0.200517	0.168125	0.156028	0.154004	0.239258	0.223854	0.211468
98.2	0.119836	0.114064	0.110501	0.228284	0.214122	0.207992	0.209301	0.196393	0.186036	0.139017	0.130262	0.122839	0.193477	0.181675	0.170956	0.120967	0.113277	0.109462	0.223695	0.210165	0.200467	0.167991	0.156228	0.154261	0.239024	0.224334	0.211552
98.4	0.120011	0.114093	0.110182	0.228089	0.214419	0.208543	0.209394	0.196493	0.186174	0.138935	0.130211	0.123011	0.194142	0.181550	0.170748	0.121347	0.113604	0.109523	0.224544	0.210313	0.200649	0.168024	0.156310	0.154712	0.239323	0.224368	0.211728
98.6	0.120325	0.114302	0.110278	0.227996	0.214317	0.208719	0.209364	0.196702	0.186313	0.138970	0.130468	0.122917	0.194184	0.181436	0.171226	0.121564	0.113687	0.109350	0.224480	0.210517	0.200838	0.168145	0.156238	0.154977	0.239490	0.224327	0.211912
98.8	0.120312	0.114522	0.110435	0.228373	0.214253	0.208847	0.209483	0.196930	0.186308	0.138942	0.130753	0.122600	0.194636	0.181666	0.171586	0.121523	0.113622	0.109643	0.224700	0.210979	0.201223	0.168410	0.156317	0.154912	0.239781	0.224213	0.212060
99.0	0.120413	0.114359	0.110500	0.229027	0.214464	0.208943	0.209572	0.196808	0.186283	0.139391	0.130875	0.122525	0.194825	0.181384	0.171820	0.121318	0.113715	0.109677	0.224930	0.211221	0.201549	0.168705	0.156741	0.155012	0.239867	0.223940	0.212345
99.2	0.120802	0.114343	0.110260	0.229715	0.214873	0.208867	0.209565	0.196726	0.186260	0.139275	0.131317	0.123043	0.195267	0.181538	0.172338	0.121498	0.114144	0.109935	0.225265	0.211388	0.201730	0.168666	0.156962	0.155336	0.239942	0.223684	0.212381
99.4	0.121152	0.114515	0.110336	0.230111	0.215079	0.209090	0.209790	0.196693	0.186297	0.139072	0.131425	0.123049	0.195881	0.181943	0.172850	0.121794	0.114308	0.109659	0.225608	0.211330	0.202121	0.168627	0.156915	0.155444	0.240073	0.223849	0.212600
99.6	0.121449	0.114584	0.110317	0.230645	0.215085	0.208839	0.209835	0.196725	0.186532	0.138704	0.131550	0.123027	0.195949	0.181974	0.172877	0.122399	0.114112	0.109578	0.225687	0.211640	0.202186	0.168564	0.157119	0.155672	0.240317	0.224104	0.212755
99.8	0.122007	0.114678	0.110543	0.231581	0.215509	0.208900	0.210228	0.196964	0.186847	0.139064	0.131667	0.122972	0.195986	0.182103	0.173054	0.122751	0.114124	0.109644	0.226014	0.211832	0.202401	0.168671	0.157334	0.155926	0.240375	0.224277	0.212903
100.0	0.122286	0.114432	0.110599	0.232333	0.215759	0.208783	0.210155	0.197259	0.187084	0.139244	0.131718	0.123324	0.195634	0.181787	0.173501	0.122725	0.114266	0.109268	0.226250	0.212152	0.202360	0.168599	0.157596	0.156051	0.240820	0.224439	0.213088
100.2	0.122311	0.114521	0.110763	0.232618	0.215841	0.208798	0.210420	0.197295	0.187173	0.139360	0.132075	0.123325	0.195247	0.182315	0.173499	0.122780	0.114413	0.109212	0.226349	0.212497	0.202635	0.168802	0.157953	0.155870	0.240802	0.224740	0.213539
100.4	0.122467	0.114587	0.110748	0.233130	0.215919	0.208892	0.210609	0.197716	0.187346	0.139673	0.131972	0.123559	0.195011	0.182605	0.173423	0.123014	0.114676	0.109397	0.226314	0.212919	0.202732	0.168999	0.158152	0.155839	0.241001	0.224820	0.213630
100.6	0.122513	0.114408	0.110802	0.233109	0.216373	0.208892	0.210637	0.198050	0.187528	0.139888	0.132102	0.123612	0.194921	0.183012	0.173445	0.122770	0.114453	0.109383	0.226567	0.213029	0.202753	0.169149	0.158161	0.155740	0.241408	0.225174	0.213961
100.8	0.122604	0.114760	0.110895	0.233374	0.216657	0.208585	0.210833	0.198288	0.187654	0.140048	0.131880	0.123352	0.195071	0.183687	0.173568	0.122689	0.114630	0.109295	0.226824	0.213639	0.202652	0.169661	0.158007	0.155960	0.241636	0.225877	0.214024
101.0	0.122871	0.114920	0.110805	0.233331	0.216741	0.208347	0.210994	0.198505	0.187856	0.139949	0.131830	0.123582	0.195247	0.183740	0.173723	0.122750	0.115048	0.109380	0.226855	0.213629	0.202747	0.169582	0.158251	0.155995	0.241788	0.226029	0.214158
101.2	0.122669	0.115114	0.110654	0.233475	0.216929	0.208366	0.211126	0.198944	0.187998	0.140080	0.132231	0.123264	0.195275	0.183846	0.173867	0.122999	0.115440	0.109912	0.227056	0.213760	0.202537	0.169768	0.158345	0.155925	0.242190	0.226279	0.214492
101.4	0.122478	0.114977	0.110822	0.233218	0.217015	0.208390	0.211360	0.199118	0.188136	0.140378	0.132744	0.123210	0.195534	0.184376	0.174416	0.123117	0.115455	0.110071	0.227300	0.214146	0.202614	0.169899	0.158342	0.155973	0.242246	0.226265	0.214612
101.6	0.122543	0.115050	0.111029	0.233429	0.217251	0.208853	0.211485	0.199196	0.188374	0.140501	0.133024	0.123274	0.195433	0.184489	0.174481	0.123513	0.115486	0.109768	0.227170	0.214524	0.202650	0.169984	0.158981	0.156248	0.242597	0.226698	0.214798
101.8	0.122441	0.115168	0.111587	0.233295	0.217453	0.209703	0.211593	0.199340	0.188277	0.140402	0.133050	0.123519	0.195065	0.184787	0.174911	0.124058	0.115693	0.109825	0.227127	0.214468	0.202871	0.170146	0.159061	0.156463	0.242816	0.227102	0.215245
102.0	0.122695	0.115174	0.111689	0.233302	0.217567	0.210210	0.211823	0.199421	0.188637	0.140313	0.133429	0.123967	0.195403	0.185555	0.174922	0.124295	0.116108	0.109814	0.227194	0.214486	0.203006	0.170167	0.159147	0.156724	0.242772	0.227356	0.215657
102.2	0.123155	0.115410	0.111693	0.233056	0.217627	0.210448	0.212038	0.199519	0.188741	0.140412	0.133961	0.124477	0.195959	0.185514	0.175169	0.124144	0.116137	0.109842	0.227169	0.214635	0.203323	0.170192	0.159256	0.156883	0.243035	0.227756	0.216010
102.4	0.123182	0.115741	0.111589	0.233224	0.217680	0.210711	0.212378	0.199570	0.188882	0.140389	0.133855	0.124641	0.196519	0.185457	0.175643	0.124725	0.116349	0.109827	0.227128	0.214800	0.203819	0.170263	0.159115	0.157120	0.243289	0.227825	0.216292
102.6	0.123250	0.115769	0.112063	0.233559	0.217817	0.210843	0.212499	0.199572	0.188884	0.140322	0.134236	0.124722	0.196502	0.185499	0.175720	0.124782	0.116066	0.109900	0.226957	0.214738	0.204131	0.170054	0.159138	0.157283	0.243537	0.227733	0.216433
102.8	0.123318	0.115725	0.112245	0.234021	0.217831	0.211256	0.212853	0.199310	0.189174	0.140702	0.134341	0.124610	0.197158	0.185738	0.175841	0.124441	0.115787	0.110121	0.227146	0.214875	0.204461	0.170235	0.159092	0.157379	0.243706	0.228123	0.216603
103.0	0.123511	0.115796	0.112345	0.234313	0.218053	0.211270	0.213006	0.199069	0.189665	0.140710	0.134197	0.124721	0.197449	0.185801	0.175978	0.124405	0.116042	0.109789	0.227253	0.214888	0.204582	0.170175	0.159252	0.157592	0.243582	0.228281	0.216958
103.2	0.123655	0.116062	0.112286	0.234194	0.218539	0.211802	0.213248	0.198886	0.189780	0.140587	0.133867	0.125133	0.197562	0.186344	0.175902	0.124429	0.116219	0.110142	0.227648	0.214789	0.204806	0.170193	0.159331	0.157920	0.243727	0.228494	0.216673
103.4	0.123975	0.116231	0.112498	0.234285	0.218488	0.212169	0.213418	0.199233	0.189947	0.140923	0.133591	0.125297	0.197830	0.186230	0.175832	0.124444	0.116447	0.110257	0.227943	0.214737	0.204904	0.170229	0.159371	0.158287	0.243688	0.228769	0.216930
103.6	0.124416	0.116121	0.112597	0.234547	0.218295	0.212336	0.213738	0.199198	0.190127	0.141275	0.133558	0.125347	0.197796	0.186118	0.175685	0.124518	0.116331	0.110379	0.227830	0.215072	0.205050	0.170148	0.159565	0.158398	0.244019	0.228942	0.216826
103.8	0.124596	0.116107	0.112771	0.234896	0.219001	0.212864	0.214051	0.199359	0.190227	0.141859	0.133304	0.125059	0.197473	0.186588	0.175618	0.124536	0.116585	0.110419	0.227959	0.215143	0.205425	0.170376	0.159500	0.158502	0.243973	0.228969	0.216710
104.0	0.124593	0.116174	0.112893	0.235053	0.219224	0.213341	0.214189	0.199675	0.190493	0.142075	0.132775	0.125054	0.197640	0.186713	0.175697	0.124445	0.116625	0.110908	0.228143	0.215457	0.205529	0.170524	0.159645	0.158484	0.244154	0.229171	0.216948
104.2	0.124469	0.116518	0.113074	0.234935	0.219732	0.213897	0.214684	0.199754	0.190248	0.142462	0.132950	0.124998	0.197440	0.186830	0.175159	0.124478	0.116641	0.111417	0.228250	0.215821	0.205689	0.170498	0.159778	0.158511	0.244214	0.229588	0.217325
104.4	0.124240	0.116500	0.113376	0.234796	0.220182	0.214130	0.214942	0.199927	0.190185	0.142638	0.132797	0.125241	0.197405	0.186951	0.175139	0.124124	0.116484	0.111789	0.228613	0.216143	0.206233	0.170670	0.159777	0.158548	0.244387	0.229635	0.217434
104.6	0.124309	0.116505	0.113239	0.234639	0.220739	0.214021	0.215278	0.200027	0.190283	0.142777	0.132684	0.125256	0.197546	0.187024	0.174903	0.123639	0.116118	0.111786	0.229017	0.216286	0.206476	0.170838	0.159920	0.158322	0.244699	0.229878	0.217472
104.8	0.124488	0.116791	0.112998	0.234891	0.221229	0.214182	0.215727	0.200055	0.190618	0.142828	0.132565	0.124873	0.198026	0.187036	0.174637	0.123668	0.116642	0.111958	0.229341	0.216563	0.206582	0.171086	0.159995	0.158233	0.244735	0.229913	0.217322
105.0	0.124522	0.116960	0.112942	0.235433	0.221113	0.214138	0.215873	0.200299	0.190764	0.143004	0.132779	0.124774	0.197898	0.187026	0.174416	0.123563	0.116733	0.112066	0.229586	0.216723	0.206765	0.171145	0.160436	0.158329	0.245213	0.229681	0.217635
105.2	0.124352	0.117001	0.112996	0.235656	0.220842	0.214130	0.216013	0.200622	0.191119	0.143170	0.132982	0.124623	0.197936	0.186874	0.174795	0.123751	0.116927	0.112480	0.229850	0.217284	0.206602	0.171180	0.160552	0.158594	0.245462	0.229738	0.217607
105.4	0.124523	0.117077	0.113309	0.236133	0.220861	0.214394	0.216190	0.200704	0.191514	0.143508	0.133541	0.124788	0.197995	0.187443	0.175135	0.123557	0.116804	0.112457	0.230314	0.217481	0.207044	0.171295	0.160736	0.158792	0.245543	0.229776	0.217930
105.6	0.124800	0.117058	0.113525	0.236492	0.221139	0.214567	0.216384	0.200870	0.191787	0.143726	0.133912	0.124675	0.198364	0.187396	0.175146	0.123729	0.116869	0.112638	0.230248	0.217425	0.207401	0.171513	0.161107	0.159134	0.245914	0.230016	0.218334
105.8	0.125026	0.117087	0.113457	0.236803	0.221437	0.214458	0.216856	0.200951	0.191724	0.143574	0.134493	0.125043	0.198449	0.187921	0.175267	0.124103	0.116981	0.112890	0.230351	0.217365	0.207365	0.171831	0.161055	0.159251	0.246099	0.229875	0.218742
106.0	0.125450	0.117301	0.113563	0.237000	0.221598	0.214135	0.217115	0.201009	0.191950	0.143509	0.134537	0.125250	0.198699	0.188073	0.175244	0.123953	0.117426	0.112681	0.230381	0.217679	0.207347	0.171989	0.161175	0.159396	0.246311	0.229710	0.218911
106.2	0.125705	0.117324	0.113577	0.237117	0.221664	0.213820	0.217188	0.201598	0.191910	0.143327	0.134718	0.125137	0.199393	0.188310	0.175591	0.123871	0.117396	0.112861	0.230638	0.217902	0.207677	0.172146	0.161314	0.159398	0.246770	0.229840	0.219118
106.4	0.125812	0.117430	0.113703	0.237578	0.221724	0.213623	0.217407	0.201817	0.191998	0.143415	0.134691	0.125132	0.199234	0.188202	0.175733	0.124256	0.117372	0.112960	0.230503	0.218115	0.207662	0.172260	0.161344	0.159610	0.247192	0.229791	0.219338
106.6	0.125916	0.117446	0.113898	0.238050	0.221839	0.213556	0.217220	0.201984	0.192138	0.143647	0.135107	0.125741	0.199861	0.188128	0.175873	0.124564	0.117069	0.113209	0.230983	0.218105	0.207937	0.172409	0.161683	0.159689	0.247744	0.229821	0.219612
106.8	0.125932	0.117493	0.113727	0.237880	0.221832	0.213392	0.217090	0.202320	0.192371	0.144106	0.135321	0.125914	0.200505	0.188624	0.176733	0.124494	0.117281	0.112970	0.231084	0.218326	0.207983	0.172693	0.161722	0.159931	0.247859	0.229998	0.219968
107.0	0.125746	0.117481	0.113617	0.237969	0.221976	0.213142	0.216934	0.202503	0.192623	0.144004	0.135031	0.126416	0.200592	0.188953	0.177074	0.124930	0.117759	0.112778	0.231662	0.218312	0.208031	0.172775	0.161876	0.159972	0.248048	0.230090	0.220251
107.2	0.125769	0.117465	0.113370	0.237889	0.222208	0.213410	0.216926	0.202953	0.192684	0.144404	0.135271	0.126834	0.200620	0.189510	0.177439	0.125001	0.117919	0.112827	0.231728	0.218258	0.208177	0.173006	0.162051	0.160209	0.248298	0.230283	0.220117
107.4	0.125960	0.117440	0.113528	0.238326	0.222286	0.213312	0.216806	0.203334	0.192745	0.144780	0.135010	0.126975	0.200721	0.189604	0.177823	0.125150	0.118289	0.112925	0.231644	0.218423	0.208353	0.173203	0.162118	0.160157	0.248474	0.230315	0.220248
107.6	0.125790	0.117257	0.113597	0.238528	0.222457	0.213816	0.216880	0.203379	0.192867	0.144976	0.134801	0.126972	0.200585	0.189973	0.178206	0.125441	0.118571	0.112734	0.231498	0.218688	0.208396	0.173195	0.162499	0.160179	0.248647	0.230758	0.220243
107.8	0.125616	0.117354	0.113446	0.238635	0.223011	0.214396	0.216985	0.203715	0.193164	0.144883	0.134697	0.126904	0.200501	0.190497	0.178676	0.125831	0.118762	0.112772	0.231588	0.218809	0.208731	0.173554	0.162506	0.160183	0.248552	0.230887	0.220225
108.0	0.125399	0.117647	0.113530	0.238501	0.223198	0.214879	0.216998	0.203993	0.193324	0.145114	0.134826	0.127110	0.200935	0.190275	0.179085	0.125710	0.118629	0.113285	0.231774	0.219135	0.208960	0.173707	0.162659	0.160720	0.248691	0.231203	0.220340
108.2	0.125084	0.117534	0.113547	0.238417	0.223786	0.215069	0.217145	0.203959	0.193362	0.145214	0.135161	0.127148	0.200338	0.190368	0.179569	0.125731	0.118750	0.113375	0.231990	0.219372	0.209011	0.173688	0.162685	0.161086	0.248619	0.231558	0.220390
108.4	0.124989	0.117758	0.113446	0.238235	0.224000	0.215063	0.217385	0.204242	0.193408	0.144950	0.134895	0.127483	0.200518	0.190645	0.179898	0.125535	0.119057	0.113171	0.232205	0.219476	0.209307	0.174036	0.162760	0.161160	0.248554	0.232062	0.220199
108.6	0.124995	0.117821	0.113187	0.238740	0.224150	0.215525	0.217409	0.204480	0.193671	0.145257	0.134719	0.127677	0.200464	0.190718	0.179858	0.125230	0.119319	0.112715	0.232356	0.219525	0.209378	0.174333	0.162659	0.161232	0.248755	0.232284	0.220090
108.8	0.124794	0.117921	0.113470	0.239279	0.224350	0.215651	0.217344	0.204389	0.193941	0.145488	0.134923	0.127562	0.200297	0.190571	0.180013	0.125456	0.119308	0.112588	0.232582	0.219833	0.209694	0.174228	0.162679	0.161254	0.248881	0.232447	0.220135
109.0	0.124513	0.117810	0.113527	0.239312	0.224010	0.215958	0.217353	0.204449	0.194035	0.145691	0.134836	0.128144	0.199924	0.190639	0.180322	0.125796	0.119198	0.112661	0.232707	0.220028	0.209681	0.174344	0.162916	0.161518	0.249188	0.232797	0.220277
109.2	0.124494	0.117914	0.113596	0.239598	0.223591	0.216234	0.217588	0.204652	0.194318	0.145987	0.134782	0.128472	0.199436	0.190556	0.180710	0.126227	0.119361	0.112631	0.232892	0.220328	0.209682	0.174338	0.162736	0.161494	0.248909	0.233111	0.220265
109.4	0.124756	0.117957	0.113830	0.240049	0.223857	0.216538	0.217648	0.204746	0.194667	0.145972	0.135504	0.128395	0.199531	0.190390	0.180560	0.126303	0.119023	0.112600	0.232926	0.220211	0.210062	0.174574	0.162696	0.161445	0.249164	0.233310	0.220538
109.6	0.124811	0.118086	0.113976	0.240360	0.224193	0.216605	0.218021	0.204745	0.194889	0.145750	0.135883	0.128443	0.199690	0.190453	0.180668	0.126473	0.118950	0.112369	0.233020	0.220366	0.210096	0.174739	0.162879	0.161279	0.249404	0.233433	0.220548
109.8	0.125096	0.118352	0.114199	0.240609	0.224326	0.216621	0.218417	0.205209	0.194846	0.145623	0.136342	0.128588	0.199316	0.190761	0.180653	0.126346	0.119046	0.112208	0.233310	0.220621	0.210089	0.174724	0.162885	0.161070	0.249547	0.233544	0.220343
110.0	0.125049	0.118648	0.114694	0.240827	0.224375	0.216707	0.218469	0.205564	0.194966	0.145351	0.136590	0.128399	0.199937	0.190571	0.180703	0.126530	0.119341	0.112290	0.233447	0.220705	0.210446	0.174919	0.163082	0.161083	0.249708	0.233738	0.220563
110.2	0.125373	0.118741	0.114766	0.241038	0.224474	0.216262	0.218438	0.205951	0.194851	0.145404	0.136866	0.128130	0.200631	0.190635	0.180951	0.126833	0.119077	0.112601	0.233602	0.220847	0.210701	0.175180	0.163322	0.160817	0.250082	0.234093	0.220879
110.4	0.125568	0.118975	0.114912	0.241491	0.224652	0.216371	0.218494	0.206057	0.194905	0.146208	0.137361	0.128410	0.200682	0.190420	0.181020	0.127335	0.118807	0.112827	0.233797	0.220848	0.210791	0.175212	0.163380	0.160660	0.250561	0.234158	0.221243
110.6	0.125623	0.118769	0.115144	0.241604	0.224814	0.216407	0.218535	0.206102	0.195280	0.146190	0.138208	0.128565	0.201441	0.190639	0.181169	0.127447	0.118622	0.112602	0.234277	0.220837	0.210974	0.175281	0.163630	0.160470	0.250823	0.234218	0.221577
110.8	0.125934	0.118619	0.115040	0.241688	0.224851	0.216623	0.218715	0.206157	0.195431	0.146228	0.138903	0.128121	0.201500	0.191335	0.181375	0.127489	0.118757	0.111911	0.234388	0.220909	0.210867	0.175082	0.163613	0.160278	0.251051	0.234252	0.221942
111.0	0.126144	0.118584	0.115006	0.241994	0.224776	0.217012	0.218755	0.206115	0.195873	0.146110	0.138870	0.128168	0.201993	0.191741	0.181035	0.127679	0.118876	0.111726	0.234421	0.220977	0.211179	0.175007	0.163798	0.160150	0.251368	0.234490	0.222274
111.2	0.126670	0.118800	0.114869	0.242090	0.225349	0.217480	0.218879	0.206499	0.196093	0.146014	0.139055	0.127470	0.202249	0.191763	0.181278	0.127789	0.119069	0.111889	0.234303	0.221015	0.211422	0.174847	0.164046	0.160314	0.251516	0.234537	0.222433
111.4	0.126874	0.119037	0.114779	0.242448	0.225413	0.217628	0.219290	0.206491	0.195990	0.146054	0.138654	0.127109	0.202777	0.191619	0.181214	0.127663	0.119345	0.112522	0.234111	0.221030	0.211532	0.175004	0.164079	0.160467	0.251651	0.234302	0.222637
111.6	0.126955	0.119203	0.114638	0.242345	0.225586	0.218058	0.219631	0.206305	0.196097	0.145584	0.138322	0.126945	0.203311	0.191760	0.181299	0.127711	0.119422	0.112648	0.234058	0.221099	0.211524	0.174884	0.164195	0.160662	0.251689	0.234642	0.222834
111.8	0.127279	0.119337	0.114449	0.242326	0.225828	0.218337	0.219878	0.206444	0.196211	0.145404	0.138166	0.126739	0.203653	0.192075	0.181399	0.127321	0.119626	0.113012	0.234316	0.221359	0.211770	0.175055	0.164176	0.161009	0.251567	0.234637	0.222819
112.0	0.127309	0.119580	0.114560	0.242071	0.226523	0.218571	0.220012	0.206477	0.196258	0.145293	0.137912	0.126686	0.203927	0.192186	0.181585	0.127077	0.119773	0.113361	0.234419	0.221403	0.211572	0.175200	0.164319	0.161692	0.251719	0.234883	0.222771
112.2	0.127460	0.119574	0.114464	0.242220	0.227056	0.218906	0.220312	0.206605	0.196112	0.144981	0.137078	0.126808	0.203685	0.192521	0.182106	0.127112	0.120154	0.113211	0.234712	0.221449	0.211760	0.175290	0.164388	0.161861	0.251631	0.235182	0.222921
112.4	0.127705	0.119922	0.114470	0.242529	0.227239	0.219245	0.220703	0.206825	0.196177	0.144653	0.136695	0.127241	0.203781	0.192515	0.182158	0.126976	0.120430	0.112942	0.234715	0.221613	0.211941	0.175573	0.164488	0.161920	0.251598	0.235519	0.223031
112.6	0.127689	0.119772	0.114638	0.242886	0.227469	0.219737	0.220777	0.206854	0.196317	0.144835	0.136385	0.127295	0.203738	0.192716	0.182291	0.126858	0.120518	0.112712	0.234761	0.221724	0.212241	0.175480	0.164471	0.162288	0.251752	0.235650	0.222980
112.8	0.127658	0.119958	0.114833	0.243059	0.227268	0.219936	0.221006	0.206977	0.196595	0.145111	0.136523	0.127350	0.203353	0.192767	0.182422	0.127110	0.120750	0.112994	0.234721	0.221852	0.212469	0.175625	0.164773	0.162528	0.251821	0.235853	0.222970
113.0	0.127934	0.119885	0.114992	0.243200	0.227370	0.220597	0.221163	0.207102	0.196986	0.145222	0.135963	0.127512	0.203068	0.192782	0.182788	0.126930	0.121139	0.113006	0.235041	0.222113	0.212646	0.175946	0.165100	0.162893	0.251832	0.236234	0.222862
113.2	0.128025	0.120222	0.115101	0.243668	0.227501	0.220848	0.221306	0.207194	0.197181	0.145346	0.136203	0.127708	0.202779	0.193072	0.182780	0.126897	0.121211	0.113163	0.235214	0.222555	0.212964	0.176301	0.164915	0.163031	0.251813	0.236322	0.222788
113.4	0.128202	0.120424	0.115335	0.243641	0.227947	0.221088	0.221466	0.207113	0.197537	0.145379	0.136093	0.127723	0.202841	0.193118	0.182997	0.126962	0.120982	0.113230	0.235473	0.222659	0.213149	0.176624	0.165262	0.163247	0.252256	0.236251	0.222794
113.6	0.128237	0.120703	0.115748	0.243468	0.228008	0.221209	0.221845	0.207520	0.197427	0.145533	0.136275	0.128162	0.202833	0.193671	0.183250	0.126675	0.121045	0.112975	0.235737	0.223177	0.213434	0.176570	0.165488	0.163228	0.252329	0.236423	0.222864
113.8	0.128249	0.120880	0.116171	0.243690	0.228039	0.221447	0.221858	0.207942	0.197409	0.145761	0.136563	0.128060	0.202789	0.193709	0.183528	0.126753	0.120741	0.113676	0.235960	0.223493	0.213712	0.176647	0.165628	0.163335	0.252677	0.236808	0.223069
114.0	0.128108	0.120895	0.116178	0.244026	0.228086	0.221510	0.221721	0.208066	0.197294	0.145940	0.136881	0.128082	0.203254	0.193609	0.183704	0.127304	0.120479	0.113762	0.236216	0.223415	0.213886	0.177065	0.166025	0.163505	0.253064	0.237129	0.223641
114.2	0.128301	0.120911	0.116382	0.244179	0.228130	0.221058	0.222139	0.208217	0.197285	0.146396	0.136868	0.127791	0.203321	0.193941	0.183580	0.127689	0.120278	0.114205	0.236681	0.223666	0.213769	0.177362	0.166100	0.163399	0.253525	0.237471	0.223774
114.4	0.128273	0.120876	0.116382	0.244235	0.228303	0.221268	0.222103	0.208332	0.197230	0.147138	0.137399	0.128124	0.202853	0.194403	0.183709	0.127872	0.120052	0.114424	0.237351	0.224161	0.213621	0.177591	0.166328	0.163526	0.254040	0.237721	0.223863
114.6	0.128425	0.120807	0.116506	0.244219	0.228369	0.221246	0.222356	0.208413	0.197503	0.147263	0.137947	0.128198	0.203085	0.194713	0.183327	0.128021	0.120191	0.114291	0.237679	0.224485	0.213279	0.177819	0.166457	0.163508	0.254262	0.237848	0.224119
114.8	0.128525	0.120987	0.116355	0.244006	0.228222	0.221475	0.222635	0.208353	0.197666	0.147477	0.138052	0.128352	0.203240	0.195028	0.183337	0.128282	0.120390	0.114971	0.237875	0.224823	0.213523	0.177946	0.166585	0.163621	0.254789	0.238083	0.224323
115.0	0.128586	0.121070	0.116141	0.244050	0.228527	0.221505	0.222669	0.208505	0.197809	0.147652	0.137932	0.128640	0.204083	0.195180	0.182999	0.128389	0.120331	0.115464	0.237901	0.225116	0.213604	0.178211	0.166665	0.163970	0.255036	0.238268	0.224712
115.2	0.128854	0.120952	0.115870	0.244144	0.228790	0.221528	0.222971	0.208569	0.197623	0.147656	0.137967	0.128653	0.204415	0.195235	0.183136	0.128432	0.120031	0.115802	0.238113	0.225301	0.213533	0.178350	0.166431	0.164042	0.255275	0.238394	0.225053
115.4	0.128882	0.121067	0.115844	0.244333	0.228710	0.221139	0.223565	0.208455	0.197362	0.147697	0.137857	0.129212	0.205221	0.195489	0.182622	0.128369	0.119978	0.115960	0.238148	0.225494	0.213655	0.178607	0.166216	0.164307	0.255489	0.238450	0.225334
115.6	0.129035	0.121154	0.115850	0.244520	0.229112	0.221216	0.224127	0.208493	0.197267	0.147508	0.137490	0.129741	0.205530	0.195755	0.182528	0.128283	0.120088	0.115894	0.238364	0.225672	0.213776	0.178684	0.166565	0.164316	0.255663	0.238965	0.225638
115.8	0.129289	0.121137	0.115989	0.244488	0.229563	0.221320	0.224241	0.208728	0.197422	0.147717	0.137036	0.129845	0.205633	0.195778	0.182414	0.128361	0.120479	0.116022	0.238830	0.225707	0.213943	0.178787	0.166705	0.164561	0.255704	0.239119	0.226011
116.0	0.129315	0.121220	0.116233	0.244952	0.230059	0.221400	0.224452	0.208837	0.197270	0.147762	0.136824	0.129892	0.205763	0.195524	0.182447	0.128628	0.120583	0.115943	0.238859	0.225499	0.213872	0.179096	0.166869	0.164667	0.255897	0.239269	0.226221
116.2	0.129543	0.121009	0.116084	0.245311	0.230797	0.221741	0.224794	0.208946	0.197436	0.148213	0.136880	0.129926	0.206036	0.195520	0.182749	0.129027	0.120795	0.115861	0.239194	0.225472	0.214428	0.179270	0.167070	0.164654	0.255808	0.239370	0.226582
116.4	0.129528	0.121103	0.116359	0.245723	0.231224	0.222133	0.224888	0.209102	0.197945	0.148126	0.137225	0.129953	0.206175	0.195683	0.183103	0.128568	0.121226	0.115593	0.239057	0.225568	0.214508	0.179413	0.167151	0.164847	0.255780	0.239505	0.226823
116.6	0.129744	0.121068	0.116396	0.245866	0.231359	0.222184	0.224829	0.209315	0.198225	0.148474	0.137494	0.129711	0.206360	0.195804	0.183099	0.128545	0.121248	0.115483	0.239271	0.225632	0.214783	0.179211	0.167154	0.165048	0.255882	0.239560	0.226966
116.8	0.129591	0.121266	0.116397	0.246030	0.231655	0.222287	0.224727	0.209506	0.198786	0.148749	0.137796	0.129985	0.206323	0.195974	0.183302	0.128381	0.121241	0.115722	0.239563	0.225604	0.215128	0.179673	0.167306	0.165132	0.255764	0.239723	0.227080
117.0	0.129691	0.121313	0.116350	0.246257	0.231890	0.222528	0.224949	0.209581	0.199070	0.148770	0.137589	0.130020	0.206598	0.196221	0.183468	0.127899	0.121299	0.115769	0.239718	0.225652	0.215738	0.179759	0.167222	0.165324	0.255748	0.239665	0.227175
117.2	0.129736	0.121730	0.116349	0.246474	0.232228	0.222373	0.224957	0.209763	0.199233	0.148624	0.138228	0.130101	0.206720	0.196336	0.183374	0.127835	0.121071	0.115961	0.239687	0.225895	0.215900	0.179797	0.167118	0.165283	0.255916	0.239698	0.227368
117.4	0.129407	0.122078	0.116567	0.246561	0.232218	0.222399	0.225099	0.210182	0.199560	0.148500	0.138035	0.130306	0.206681	0.196243	0.183653	0.127639	0.120870	0.115536	0.239669	0.225703	0.215945	0.179586	0.167332	0.165215	0.256093	0.239567	0.227582
117.6	0.129375	0.122226	0.116816	0.247073	0.232175	0.222350	0.224931	0.210658	0.199792	0.148027	0.138774	0.130308	0.207013	0.195955	0.184064	0.127096	0.120770	0.115483	0.239639	0.225798	0.216198	0.179483	0.167188	0.165248	0.256100	0.239924	0.227943
117.8	0.129349	0.122494	0.116963	0.247774	0.232296	0.222169	0.224870	0.210725	0.200087	0.148191	0.139103	0.130124	0.207080	0.195928	0.184639	0.127210	0.120421	0.115819	0.239945	0.225709	0.216361	0.179466	0.167458	0.165370	0.256317	0.240142	0.228107
118.0	0.129321	0.122685	0.116940	0.248132	0.232262	0.222013	0.224944	0.210923	0.200313	0.148350	0.139251	0.130175	0.207206	0.195936	0.184882	0.127515	0.120427	0.115737	0.240080	0.225596	0.216364	0.179566	0.167756	0.165401	0.256466	0.240292	0.228127
118.2	0.129318	0.123014	0.117180	0.248278	0.232246	0.221777	0.225223	0.210950	0.200690	0.148565	0.139410	0.130209	0.207202	0.196181	0.185140	0.127690	0.120599	0.116224	0.240289	0.225935	0.216321	0.179672	0.168009	0.165436	0.256503	0.240624	0.227982
118.4	0.129323	0.123262	0.117188	0.248514	0.232313	0.222018	0.225075	0.210849	0.200945	0.148886	0.139697	0.130728	0.206965	0.196177	0.185519	0.127745	0.120830	0.116382	0.240533	0.226373	0.216190	0.179736	0.168291	0.165518	0.256669	0.240860	0.227871
118.6	0.129324	0.123400	0.117302	0.248607	0.232311	0.222198	0.225181	0.210706	0.201495	0.148969	0.139841	0.130992	0.207499	0.196119	0.185447	0.127987	0.121091	0.116632	0.240557	0.226518	0.216274	0.179682	0.168378	0.165479	0.256703	0.241069	0.227972
118.8	0.129342	0.123352	0.117214	0.248698	0.232099	0.222548	0.225360	0.210529	0.201849	0.148931	0.139929	0.131516	0.207807	0.196218	0.185797	0.128078	0.121188	0.117073	0.240571	0.226900	0.216619	0.179878	0.168544	0.165516	0.256883	0.241443	0.228011
119.0	0.129513	0.123230	0.117222	0.249237	0.232141	0.222775	0.225372	0.210441	0.202067	0.148893	0.139981	0.131868	0.208226	0.196366	0.185925	0.128493	0.121231	0.116753	0.240609	0.227191	0.216553	0.179914	0.168504	0.165582	0.256860	0.241740	0.228082
119.2	0.129677	0.123140	0.117355	0.249460	0.231764	0.223107	0.225635	0.210306	0.202239	0.148681	0.139840	0.132211	0.208391	0.196395	0.186099	0.128869	0.121493	0.116697	0.240622	0.227532	0.216646	0.179891	0.168508	0.165537	0.256883	0.242088	0.228156
119.4	0.129756	0.123306	0.117461	0.249763	0.231659	0.223270	0.225948	0.210319	0.202385	0.148552	0.139683	0.132429	0.208541	0.196179	0.185976	0.129332	0.122142	0.116742	0.240738	0.227754	0.216862	0.179909	0.168768	0.165609	0.256927	0.242393	0.228215
119.6	0.129856	0.123189	0.117525	0.249840	0.231543	0.223867	0.226132	0.210288	0.202555	0.148685	0.139342	0.132485	0.208559	0.196110	0.186091	0.129670	0.122696	0.116868	0.240635	0.227952	0.216871	0.179973	0.169050	0.165591	0.256920	0.242709	0.228314
119.8	0.129893	0.123081	0.117760	0.249836	0.231503	0.224303	0.225987	0.210074	0.202779	0.148839	0.139164	0.132352	0.208715	0.195911	0.186110	0.130325	0.123042	0.116926	0.240830	0.228122	0.216918	0.180061	0.169029	0.165513	0.256870	0.242799	0.228369
