# Supplementary material for: A Russian Doll of Resistance: Nested Gains and Losses of Venom Immunity in Varanid Lizards
Source: Int J Mol Sci. 2024 Feb 23;25(5):2628. doi: 10.3390/ijms25052628 (PMC10932397; doi:10.3390/ijms25052628)
Supplement: Supplementary file 1 [file ijms-25-02628-s001.zip › ijms-2872523-supplementary/Supplemental datasheets - raw data/Figure 7/Fig 7 linear data used to calculate bar graphs/Acanthophis rugosus.csv]

Time	Varanus panoptes native	Varanus panoptes native	Varanus panoptes native	Varanus panoptes mutant 1	Varanus panoptes mutant 1	Varanus panoptes mutant 1	Varanus panoptes mutant 2	Varanus panoptes mutant 2	Varanus panoptes mutant 2	Varanus salvator native	Varanus salvator native	Varanus salvator native	Varanus salvator mutatnt	Varanus salvator mutant	Varanus salvator mutant	Varanus rosenberg native	Varanus rosenberg native	Varanus rosenberg native	Varanus rosenberg mutant	Varanus rosenberg mutant	Varanus rosenberg mutant	Varanus varius native	Varanus varius native	Varanus varius native	Varanus varius mutant	Varanus varius mutant	Varanus varius mutant
0.0	0.000000	0.000000	0.000000	0.000000	0.000000	0.000000	0.000000	0.000000	0.000000	0.000000	0.000000	0.000000	0.000000	0.000000	0.000000	0.000000	0.000000	0.000000	0.000000	0.000000	0.000000	0.000000	0.000000	0.000000	0.000000	0.000000	0.000000
0.2	0.004239	0.004283	0.004069	0.009810	0.008669	0.008374	0.009494	0.008799	0.007971	0.006193	0.005715	0.005323	0.009061	0.008718	0.007803	0.005342	0.004855	0.004741	0.009256	0.007937	0.008194	0.006190	0.006138	0.005701	0.010102	0.009138	0.008559
0.4	0.008654	0.008419	0.008385	0.020376	0.018110	0.017617	0.019994	0.018561	0.016904	0.013124	0.011849	0.011185	0.018978	0.018032	0.016440	0.010721	0.010161	0.009841	0.019134	0.016823	0.017028	0.013009	0.012417	0.011791	0.021130	0.019241	0.017923
0.6	0.013497	0.013039	0.012821	0.031767	0.028225	0.027356	0.031094	0.028541	0.026214	0.020190	0.018253	0.017171	0.029723	0.028086	0.025657	0.016567	0.015821	0.015334	0.029665	0.026315	0.026414	0.020322	0.019803	0.018334	0.032408	0.029878	0.028067
0.8	0.018725	0.017942	0.017418	0.043365	0.038676	0.037380	0.042494	0.038935	0.036123	0.027322	0.024745	0.023147	0.040599	0.038494	0.034966	0.022585	0.021555	0.020820	0.040770	0.035954	0.036209	0.027910	0.027280	0.025112	0.044348	0.041035	0.038387
1.0	0.024160	0.022824	0.022020	0.054980	0.049327	0.047415	0.053973	0.049462	0.046177	0.034634	0.031276	0.029161	0.051631	0.048792	0.044428	0.028528	0.027282	0.026285	0.051631	0.045909	0.046001	0.035352	0.034611	0.032417	0.056074	0.051710	0.048810
1.2	0.029006	0.027252	0.026603	0.066674	0.059794	0.057269	0.065046	0.059810	0.055501	0.041413	0.037422	0.035092	0.062353	0.059044	0.053469	0.034320	0.032839	0.031321	0.062263	0.055298	0.055446	0.042893	0.041538	0.039524	0.067580	0.062261	0.058727
1.4	0.033593	0.031667	0.030748	0.077469	0.069948	0.066499	0.075806	0.069421	0.064537	0.047849	0.042989	0.040460	0.072614	0.068503	0.062184	0.039649	0.037817	0.036141	0.072495	0.064509	0.064449	0.049941	0.048044	0.046214	0.078391	0.072197	0.068378
1.6	0.037733	0.035599	0.034551	0.087496	0.078882	0.074947	0.085538	0.077867	0.072952	0.053327	0.047926	0.045483	0.081937	0.076991	0.070130	0.044281	0.042414	0.040186	0.081712	0.072808	0.072325	0.056363	0.054275	0.052107	0.087649	0.081353	0.076667
1.8	0.041488	0.038482	0.037589	0.095914	0.086547	0.082030	0.093573	0.084764	0.079845	0.057737	0.052042	0.049294	0.089601	0.084102	0.076448	0.048211	0.046181	0.043706	0.089588	0.079709	0.079166	0.061914	0.059456	0.057483	0.095763	0.088884	0.084117
2.0	0.044222	0.040980	0.040045	0.102447	0.092711	0.087496	0.100105	0.090475	0.085438	0.060939	0.055104	0.052178	0.095736	0.089535	0.081575	0.051135	0.049131	0.045968	0.095458	0.085117	0.084302	0.066306	0.063526	0.061603	0.101883	0.094563	0.090103
2.2	0.046392	0.042469	0.041497	0.106779	0.096962	0.091004	0.104292	0.094099	0.089131	0.062846	0.056773	0.053682	0.099660	0.092767	0.084698	0.052891	0.050792	0.047233	0.099219	0.088551	0.087312	0.069250	0.066085	0.064186	0.105932	0.098578	0.093921
2.4	0.048361	0.044381	0.043027	0.110724	0.101008	0.094194	0.107423	0.096958	0.092336	0.064702	0.058069	0.055320	0.103344	0.095782	0.087719	0.054389	0.052242	0.048566	0.102298	0.092057	0.090417	0.071635	0.068928	0.066844	0.109702	0.101568	0.097515
2.6	0.049840	0.045717	0.044599	0.114656	0.104533	0.097246	0.110733	0.099430	0.095176	0.066257	0.059702	0.056751	0.106974	0.098818	0.090509	0.056235	0.053767	0.049744	0.105762	0.095746	0.093470	0.074170	0.071291	0.069462	0.112910	0.104909	0.100855
2.8	0.051506	0.046850	0.045692	0.118168	0.107831	0.100244	0.114083	0.102072	0.097794	0.067524	0.061395	0.058195	0.110376	0.101826	0.093097	0.057780	0.055239	0.051094	0.108765	0.098815	0.096016	0.076585	0.073534	0.071695	0.116116	0.108136	0.104270
3.0	0.052614	0.048254	0.046750	0.121087	0.111075	0.103463	0.117234	0.104538	0.100511	0.069094	0.062712	0.059538	0.113089	0.104678	0.095421	0.059187	0.056591	0.052168	0.111751	0.101271	0.098616	0.078765	0.075785	0.073742	0.119022	0.110593	0.107065
3.2	0.053834	0.049649	0.047669	0.123953	0.114033	0.106309	0.120007	0.107326	0.102598	0.070616	0.064249	0.060853	0.115659	0.107258	0.097529	0.060405	0.057673	0.053107	0.114102	0.103453	0.100977	0.081117	0.077770	0.075998	0.121773	0.113218	0.109498
3.4	0.054869	0.051079	0.048627	0.126646	0.116660	0.108862	0.122480	0.109533	0.105132	0.071671	0.065530	0.062215	0.118010	0.109545	0.099665	0.061765	0.058716	0.054009	0.116852	0.105758	0.103353	0.082549	0.079667	0.077552	0.124590	0.115373	0.111798
3.6	0.056455	0.052391	0.049062	0.129082	0.119107	0.111647	0.124843	0.111284	0.107779	0.073131	0.066599	0.063436	0.120442	0.111717	0.101852	0.062849	0.059664	0.055112	0.119160	0.107659	0.105543	0.084325	0.081446	0.078869	0.127251	0.117834	0.113927
3.8	0.057377	0.053829	0.050153	0.131321	0.121262	0.114048	0.126729	0.113036	0.109932	0.074160	0.067470	0.064481	0.122404	0.113573	0.103759	0.063489	0.060416	0.056321	0.121607	0.109058	0.107355	0.086554	0.082778	0.080410	0.130632	0.119966	0.116574
4.0	0.058031	0.055239	0.050805	0.133772	0.123409	0.116407	0.128880	0.114978	0.112101	0.075281	0.068495	0.065464	0.124294	0.115504	0.105217	0.064471	0.061228	0.057027	0.123571	0.110724	0.108682	0.088287	0.084715	0.081600	0.132684	0.121847	0.118692
4.2	0.058935	0.056262	0.051189	0.135938	0.125407	0.118064	0.130987	0.117104	0.114119	0.075977	0.069742	0.066480	0.126034	0.117260	0.106646	0.065482	0.062261	0.057924	0.125440	0.112099	0.110340	0.089793	0.086145	0.082833	0.135197	0.123965	0.120767
4.4	0.059658	0.056912	0.051722	0.137848	0.127510	0.119911	0.132765	0.118968	0.116093	0.076995	0.070713	0.067327	0.127632	0.119067	0.108491	0.066121	0.063127	0.058741	0.127000	0.113677	0.111823	0.091253	0.087591	0.083723	0.137365	0.125671	0.122670
4.6	0.060839	0.058365	0.052436	0.139799	0.129080	0.121493	0.134534	0.120256	0.117769	0.077979	0.071613	0.068203	0.129421	0.121017	0.109962	0.066966	0.063924	0.059771	0.128866	0.115373	0.113226	0.092702	0.089328	0.084806	0.139157	0.127446	0.124301
4.8	0.061818	0.059018	0.053047	0.141392	0.130675	0.122954	0.136292	0.121728	0.119635	0.078773	0.072545	0.069005	0.130878	0.122777	0.111427	0.067894	0.064654	0.060395	0.130513	0.116923	0.115083	0.094117	0.090411	0.086316	0.141088	0.129043	0.125492
5.0	0.062522	0.059450	0.053456	0.143214	0.132352	0.124673	0.137938	0.123070	0.121035	0.079723	0.073585	0.070119	0.132372	0.124445	0.112867	0.068643	0.065406	0.061049	0.131980	0.118322	0.116483	0.095348	0.091127	0.087791	0.142724	0.130223	0.126914
5.2	0.062889	0.059895	0.054224	0.145283	0.133822	0.126394	0.139259	0.124246	0.121896	0.080555	0.074303	0.071185	0.134043	0.126088	0.114408	0.069332	0.065929	0.061702	0.133439	0.119568	0.117985	0.096994	0.091971	0.089165	0.144229	0.131762	0.128061
5.4	0.063433	0.060600	0.054703	0.146789	0.135468	0.127905	0.140992	0.125444	0.123042	0.081619	0.075098	0.072275	0.135579	0.127616	0.116162	0.069991	0.066374	0.062525	0.134972	0.121107	0.119240	0.098364	0.093070	0.090373	0.145737	0.133043	0.129564
5.6	0.064350	0.061042	0.055185	0.148836	0.136543	0.129434	0.142639	0.126747	0.124353	0.082562	0.076234	0.073116	0.136967	0.128936	0.117440	0.070674	0.067090	0.063096	0.136268	0.122375	0.120488	0.099403	0.094247	0.091320	0.146799	0.134340	0.130585
5.8	0.065136	0.061410	0.055894	0.150274	0.137924	0.130713	0.143813	0.127952	0.125284	0.083476	0.077388	0.073494	0.138200	0.130037	0.118268	0.071690	0.067645	0.063746	0.137213	0.123720	0.121640	0.100229	0.094847	0.092690	0.148149	0.135493	0.132006
6.0	0.065895	0.061851	0.056719	0.151882	0.139449	0.132056	0.144951	0.129613	0.126229	0.084486	0.078171	0.074155	0.139769	0.131106	0.119323	0.072514	0.068398	0.064214	0.137876	0.124939	0.122219	0.101278	0.095798	0.093643	0.149239	0.137013	0.133097
6.2	0.066333	0.062231	0.057438	0.153432	0.140771	0.133219	0.146112	0.130739	0.126893	0.085292	0.078981	0.074625	0.141213	0.132126	0.120183	0.073150	0.069090	0.064859	0.138843	0.126111	0.123173	0.102208	0.096755	0.094716	0.150263	0.138256	0.134061
6.4	0.066940	0.063071	0.058253	0.154988	0.142171	0.134453	0.146990	0.131652	0.127456	0.085914	0.079533	0.075156	0.142497	0.133037	0.121067	0.073809	0.069674	0.065349	0.139888	0.127490	0.124203	0.103028	0.097597	0.096011	0.151057	0.139185	0.135102
6.6	0.067539	0.063618	0.058927	0.156470	0.143342	0.135712	0.148084	0.132945	0.128076	0.086460	0.080524	0.075600	0.143802	0.133938	0.122032	0.074544	0.070296	0.065824	0.141549	0.128664	0.125102	0.104072	0.098082	0.097321	0.151920	0.140618	0.136150
6.8	0.067983	0.064047	0.059373	0.157742	0.144578	0.136957	0.149110	0.134282	0.129136	0.087220	0.080991	0.076193	0.144861	0.134643	0.122744	0.074897	0.070596	0.066518	0.142239	0.129335	0.125667	0.104957	0.098903	0.098141	0.152856	0.141657	0.136926
7.0	0.068362	0.064580	0.059813	0.158914	0.145740	0.138260	0.149957	0.135574	0.129983	0.087878	0.081563	0.076570	0.145651	0.135512	0.123591	0.075247	0.070959	0.066850	0.143258	0.129922	0.126591	0.105788	0.099825	0.099190	0.153463	0.142671	0.137625
7.2	0.068883	0.065108	0.060243	0.160304	0.147013	0.139669	0.150715	0.137054	0.130899	0.088355	0.082154	0.076920	0.146685	0.136279	0.124629	0.075625	0.071403	0.067138	0.144532	0.131064	0.127578	0.106587	0.100648	0.100092	0.154510	0.143676	0.138078
7.4	0.069503	0.065477	0.060112	0.161649	0.148096	0.140791	0.151312	0.137837	0.131826	0.088995	0.082573	0.076945	0.147396	0.137178	0.125365	0.076061	0.071810	0.067748	0.145997	0.132051	0.128468	0.107055	0.101342	0.100717	0.155567	0.144321	0.138762
7.6	0.070597	0.065639	0.060707	0.162719	0.149359	0.142072	0.152033	0.139054	0.132568	0.089587	0.082923	0.077171	0.148450	0.137790	0.125956	0.076416	0.072176	0.068050	0.147334	0.132618	0.129174	0.108052	0.102247	0.101604	0.157053	0.145581	0.139578
7.8	0.071035	0.066418	0.060934	0.163777	0.150588	0.143043	0.152764	0.139974	0.133233	0.089951	0.083439	0.077711	0.149176	0.138534	0.126685	0.077110	0.072726	0.068226	0.148161	0.133254	0.129926	0.109157	0.103014	0.102486	0.158275	0.146371	0.140639
8.0	0.071162	0.067107	0.061402	0.165206	0.151789	0.144053	0.153538	0.140762	0.133961	0.090309	0.083735	0.078069	0.150314	0.139405	0.127250	0.077649	0.073236	0.068412	0.149028	0.134296	0.130789	0.109952	0.104072	0.103035	0.159129	0.147014	0.141272
8.2	0.071850	0.067491	0.061537	0.166026	0.153224	0.145032	0.154400	0.141825	0.134873	0.090452	0.084049	0.078384	0.150982	0.139795	0.128306	0.078051	0.073871	0.068846	0.150101	0.134878	0.131749	0.110857	0.104861	0.103719	0.160750	0.148066	0.141768
8.4	0.072248	0.067896	0.062414	0.167376	0.154575	0.145991	0.155289	0.142467	0.135945	0.091044	0.084253	0.078942	0.151693	0.140741	0.129343	0.078384	0.074583	0.068997	0.151067	0.136058	0.132772	0.111215	0.105749	0.104195	0.161728	0.148861	0.142392
8.6	0.072865	0.068073	0.062623	0.168460	0.155548	0.146924	0.156121	0.143107	0.137217	0.091519	0.084533	0.079557	0.152602	0.141655	0.129994	0.078617	0.075221	0.069342	0.152138	0.136883	0.134092	0.111876	0.106327	0.104912	0.162664	0.149968	0.143074
8.8	0.073357	0.067581	0.062884	0.169551	0.156802	0.147876	0.156852	0.144001	0.138276	0.091783	0.084849	0.080042	0.153116	0.142456	0.130885	0.078986	0.075833	0.069603	0.152643	0.137433	0.135411	0.112685	0.106951	0.105731	0.163970	0.150905	0.143580
9.0	0.073769	0.067766	0.063285	0.170655	0.158069	0.149162	0.157833	0.144654	0.139129	0.092484	0.085293	0.080805	0.153848	0.143353	0.131806	0.079539	0.076096	0.070019	0.153344	0.137969	0.136263	0.113272	0.107290	0.106208	0.165181	0.151639	0.144629
9.2	0.074060	0.068041	0.064111	0.171942	0.159218	0.150385	0.158569	0.145329	0.139877	0.093188	0.085661	0.081421	0.154596	0.144092	0.132938	0.079970	0.076360	0.070644	0.153808	0.138766	0.137201	0.114013	0.108018	0.106939	0.166206	0.152518	0.145643
9.4	0.074460	0.068308	0.064604	0.172989	0.160398	0.151370	0.159581	0.146386	0.140767	0.093991	0.086455	0.082220	0.154905	0.145021	0.133792	0.080397	0.077052	0.071289	0.154307	0.139566	0.138069	0.114978	0.108709	0.107265	0.167456	0.153150	0.146734
9.6	0.075123	0.068701	0.064850	0.174347	0.161411	0.152659	0.160495	0.147254	0.142030	0.094711	0.087024	0.082579	0.155559	0.145625	0.134375	0.081210	0.077433	0.071898	0.154892	0.140312	0.139148	0.115270	0.109113	0.107826	0.168132	0.154334	0.147748
9.8	0.075392	0.068963	0.065399	0.175078	0.162482	0.153441	0.160878	0.147774	0.142820	0.095173	0.087383	0.082995	0.156451	0.146355	0.134679	0.081893	0.077768	0.072443	0.155306	0.140936	0.139561	0.115915	0.109780	0.108555	0.168865	0.155521	0.148866
10.0	0.075768	0.069287	0.065668	0.176037	0.163548	0.154353	0.161405	0.148456	0.143642	0.095467	0.087610	0.083696	0.157230	0.146980	0.135167	0.082125	0.078078	0.073169	0.155799	0.141395	0.140110	0.116898	0.110477	0.109275	0.169752	0.156687	0.149861
10.2	0.075626	0.069996	0.065928	0.176920	0.164365	0.155220	0.162225	0.148988	0.144155	0.095904	0.088241	0.084359	0.157819	0.147594	0.135957	0.082614	0.078582	0.073436	0.156508	0.142045	0.140718	0.117491	0.111139	0.110063	0.170490	0.156997	0.150790
10.4	0.076366	0.070783	0.066052	0.177943	0.165120	0.156153	0.162784	0.149374	0.144800	0.096657	0.088596	0.084832	0.158288	0.148062	0.136526	0.083222	0.078730	0.073963	0.157188	0.143048	0.140868	0.118226	0.111391	0.110627	0.171588	0.157893	0.151742
10.6	0.076756	0.071011	0.066208	0.178868	0.165680	0.156970	0.163718	0.150194	0.145334	0.097085	0.089048	0.085192	0.159151	0.148627	0.137177	0.083673	0.078866	0.074524	0.158068	0.143715	0.141045	0.118566	0.111773	0.111160	0.172067	0.158731	0.153068
10.8	0.077044	0.071589	0.066296	0.179732	0.166278	0.157580	0.164375	0.150587	0.145742	0.097603	0.089447	0.085446	0.159746	0.149212	0.137856	0.083922	0.079089	0.074945	0.158409	0.144259	0.141244	0.118926	0.112076	0.111697	0.172339	0.159475	0.153939
11.0	0.077371	0.072338	0.066548	0.180604	0.166991	0.158469	0.165054	0.150967	0.146005	0.098106	0.090190	0.085715	0.160399	0.150065	0.138508	0.084517	0.079499	0.075317	0.159074	0.144580	0.141449	0.119705	0.112591	0.112026	0.172866	0.160011	0.154791
11.2	0.078023	0.072837	0.066574	0.181410	0.167778	0.159445	0.165740	0.151378	0.146623	0.098721	0.090933	0.085819	0.161055	0.150570	0.139411	0.085052	0.079824	0.075545	0.160147	0.145503	0.141849	0.120344	0.112986	0.112804	0.173336	0.160297	0.155311
11.4	0.078396	0.073037	0.066563	0.182092	0.168332	0.160192	0.166525	0.151417	0.146954	0.099235	0.091413	0.085850	0.161655	0.151228	0.139822	0.085471	0.079998	0.075941	0.161265	0.146305	0.141872	0.120915	0.113887	0.113365	0.173817	0.160590	0.156014
11.6	0.079109	0.073546	0.066812	0.182918	0.169413	0.160817	0.167209	0.151725	0.147247	0.099521	0.092064	0.086165	0.162398	0.151735	0.140220	0.085903	0.080143	0.075981	0.162055	0.147032	0.142132	0.121411	0.114507	0.114143	0.174410	0.161168	0.156615
11.8	0.078949	0.074199	0.067277	0.183685	0.170125	0.161485	0.167860	0.151516	0.147819	0.099831	0.092333	0.086551	0.163217	0.152300	0.140640	0.086192	0.080474	0.076157	0.162415	0.147874	0.142877	0.122434	0.114993	0.114773	0.174808	0.161562	0.157079
12.0	0.079189	0.074377	0.067981	0.184452	0.170833	0.162411	0.168439	0.151711	0.148442	0.099829	0.092693	0.086632	0.164119	0.152774	0.141247	0.086125	0.080817	0.076327	0.163147	0.148832	0.143581	0.123008	0.115892	0.115464	0.175585	0.162173	0.157673
12.2	0.079595	0.074864	0.068325	0.185383	0.171591	0.163269	0.169365	0.152417	0.149467	0.100299	0.093108	0.086673	0.164720	0.153175	0.141758	0.086366	0.081347	0.076433	0.163730	0.149510	0.143809	0.123419	0.116499	0.115754	0.176229	0.162858	0.157773
12.4	0.079810	0.074901	0.068889	0.186386	0.172189	0.163700	0.170203	0.153289	0.150144	0.100600	0.093192	0.087213	0.165341	0.154136	0.142334	0.086452	0.081872	0.076448	0.164113	0.150424	0.144382	0.123911	0.117214	0.116385	0.176656	0.163393	0.158487
12.6	0.080367	0.074995	0.069345	0.187163	0.173088	0.164452	0.170635	0.153935	0.150668	0.100621	0.093618	0.087350	0.166154	0.155081	0.142879	0.086758	0.082278	0.076626	0.165067	0.150889	0.144960	0.124781	0.117709	0.116908	0.177610	0.164076	0.158833
12.8	0.080488	0.075078	0.070149	0.187883	0.173889	0.165212	0.171342	0.154568	0.151001	0.100985	0.093940	0.087843	0.166681	0.155658	0.143416	0.087059	0.082648	0.076859	0.165187	0.151598	0.145106	0.125480	0.118393	0.117477	0.178696	0.164788	0.158803
13.0	0.080724	0.075629	0.071072	0.188592	0.174775	0.166120	0.172133	0.154888	0.151246	0.101443	0.094377	0.088402	0.167326	0.156487	0.144011	0.087584	0.082993	0.077059	0.165943	0.152509	0.145359	0.125779	0.119197	0.117685	0.179081	0.165041	0.159532
13.2	0.080753	0.075975	0.071608	0.189523	0.175511	0.167105	0.172590	0.155671	0.151642	0.101842	0.094890	0.088808	0.167918	0.157184	0.144270	0.087779	0.083466	0.077488	0.166230	0.152997	0.145926	0.126563	0.119935	0.118087	0.179683	0.165947	0.159930
13.4	0.081353	0.075958	0.072080	0.190288	0.176290	0.167769	0.173144	0.156470	0.152410	0.102422	0.095144	0.089223	0.168596	0.157807	0.144493	0.088171	0.084003	0.077857	0.166813	0.153646	0.146889	0.127435	0.120556	0.118574	0.180233	0.166814	0.160575
13.6	0.081658	0.076081	0.072391	0.191188	0.177045	0.168545	0.173263	0.157364	0.153092	0.102980	0.095073	0.089739	0.169511	0.158199	0.144770	0.088636	0.084188	0.077998	0.167623	0.153840	0.147517	0.127592	0.121561	0.119410	0.180640	0.167906	0.161192
13.8	0.081911	0.076120	0.072936	0.191931	0.177891	0.168864	0.173503	0.157899	0.153414	0.103376	0.095279	0.090264	0.170252	0.158573	0.144993	0.088707	0.084321	0.078288	0.167838	0.154190	0.147865	0.128089	0.122452	0.120019	0.181458	0.168409	0.161946
14.0	0.082091	0.076514	0.073492	0.192735	0.178753	0.169654	0.173383	0.158892	0.153916	0.103687	0.095648	0.091064	0.170559	0.158976	0.145513	0.088998	0.084724	0.078699	0.168369	0.154627	0.148385	0.128517	0.123218	0.120608	0.182415	0.168927	0.162596
14.2	0.082432	0.076540	0.073932	0.193499	0.179308	0.170284	0.173555	0.159783	0.154096	0.104182	0.095944	0.091502	0.170837	0.159303	0.145929	0.089594	0.085209	0.078962	0.169045	0.155001	0.148875	0.128493	0.123670	0.120947	0.182979	0.169308	0.163108
14.4	0.083010	0.076686	0.074167	0.194440	0.179880	0.170669	0.174007	0.160229	0.154186	0.104766	0.096423	0.091914	0.171350	0.159838	0.146435	0.089786	0.085540	0.079285	0.169631	0.155627	0.149383	0.128795	0.124337	0.121049	0.183562	0.169947	0.164011
14.6	0.083037	0.076849	0.074319	0.195214	0.180504	0.171307	0.174617	0.161105	0.154300	0.105147	0.096749	0.092206	0.171843	0.160311	0.147038	0.090030	0.085701	0.079483	0.170290	0.155846	0.149629	0.129175	0.124624	0.121305	0.183870	0.170391	0.164586
14.8	0.083358	0.077411	0.074546	0.195926	0.181295	0.171847	0.174629	0.161005	0.154411	0.105697	0.097033	0.092565	0.171966	0.160620	0.147578	0.090311	0.085915	0.079889	0.170750	0.156055	0.150132	0.129739	0.124769	0.121864	0.184435	0.170757	0.165080
15.0	0.083566	0.077514	0.074640	0.196465	0.182035	0.172449	0.174783	0.161493	0.155066	0.105915	0.097343	0.092752	0.172472	0.160907	0.148061	0.090933	0.086158	0.080396	0.171129	0.156384	0.150684	0.130334	0.125089	0.122310	0.184899	0.171123	0.165833
15.2	0.084037	0.077612	0.074818	0.197049	0.182643	0.172900	0.175127	0.162028	0.155433	0.106121	0.097659	0.092832	0.172794	0.161047	0.148653	0.091261	0.086280	0.080721	0.171966	0.156965	0.151360	0.130804	0.125597	0.123017	0.184879	0.171249	0.166194
15.4	0.084243	0.077820	0.074763	0.197701	0.183399	0.173555	0.175341	0.162387	0.155642	0.106265	0.097836	0.093085	0.173301	0.161006	0.148998	0.091592	0.086477	0.081044	0.172574	0.157558	0.151530	0.131479	0.125929	0.123103	0.185303	0.171471	0.166611
15.6	0.084954	0.078271	0.074863	0.198261	0.183976	0.174137	0.175661	0.162614	0.156090	0.106558	0.098209	0.093298	0.173838	0.161142	0.149362	0.091785	0.086566	0.081388	0.173009	0.157993	0.152189	0.132170	0.126045	0.123548	0.185650	0.171862	0.167115
15.8	0.084835	0.078477	0.075345	0.198684	0.184132	0.174900	0.176332	0.163200	0.156988	0.106481	0.098212	0.093757	0.174260	0.161194	0.149787	0.091763	0.086670	0.081686	0.173194	0.158126	0.153121	0.133052	0.126229	0.123951	0.186258	0.172327	0.167641
16.0	0.085827	0.078777	0.075566	0.199183	0.184667	0.175626	0.176748	0.163755	0.157655	0.106620	0.098409	0.093961	0.174272	0.161781	0.150556	0.091795	0.086822	0.081807	0.173510	0.158752	0.153656	0.133471	0.126500	0.124483	0.186838	0.172883	0.168302
16.2	0.085963	0.079646	0.075441	0.199717	0.185174	0.176177	0.177342	0.164333	0.158329	0.106983	0.098427	0.094244	0.174600	0.162088	0.151188	0.092100	0.087088	0.082052	0.173826	0.159023	0.154411	0.134400	0.126922	0.124322	0.187368	0.173534	0.168595
16.4	0.086473	0.079644	0.075270	0.200076	0.185815	0.176597	0.177872	0.164576	0.158461	0.106978	0.098691	0.094835	0.175019	0.162756	0.151950	0.092575	0.087111	0.082147	0.174492	0.159492	0.155363	0.135349	0.127277	0.124729	0.188185	0.173964	0.169132
16.6	0.086484	0.080157	0.075364	0.200394	0.186492	0.177393	0.178352	0.164419	0.158936	0.107066	0.099281	0.094920	0.175501	0.163329	0.152462	0.092991	0.087310	0.082395	0.174942	0.159758	0.155726	0.135862	0.127644	0.125106	0.188617	0.174419	0.169379
16.8	0.086599	0.080363	0.075174	0.200647	0.187049	0.178062	0.179151	0.164846	0.159458	0.107629	0.099588	0.095291	0.175969	0.163826	0.152651	0.093055	0.087419	0.082720	0.175390	0.159971	0.156163	0.136076	0.128061	0.125554	0.188986	0.175174	0.169345
17.0	0.087066	0.080720	0.075115	0.201433	0.187620	0.178716	0.179790	0.165357	0.159972	0.108205	0.099895	0.095544	0.176410	0.164412	0.153013	0.093475	0.087767	0.082871	0.176161	0.160304	0.156762	0.136323	0.128378	0.125676	0.189226	0.175601	0.169865
17.2	0.087101	0.080884	0.075027	0.202016	0.188173	0.179224	0.180460	0.165852	0.160479	0.108626	0.100350	0.095643	0.176906	0.164667	0.153269	0.093558	0.088076	0.083090	0.176450	0.160495	0.157527	0.137080	0.128578	0.126292	0.189901	0.176188	0.169939
17.4	0.087441	0.080721	0.075303	0.202612	0.188742	0.179701	0.180594	0.166120	0.161374	0.109126	0.100651	0.095692	0.177334	0.164854	0.153770	0.093981	0.088499	0.083419	0.177434	0.160907	0.158063	0.137411	0.129160	0.126617	0.190182	0.176462	0.170508
17.6	0.086965	0.081172	0.075608	0.203411	0.189276	0.180250	0.180738	0.166652	0.161628	0.109693	0.100982	0.095799	0.177675	0.165183	0.154511	0.094180	0.088715	0.083607	0.177901	0.161191	0.158461	0.137605	0.129998	0.127346	0.190596	0.176520	0.170833
17.8	0.087058	0.081480	0.076116	0.204224	0.189941	0.180910	0.181111	0.166990	0.161980	0.109835	0.101430	0.096064	0.177858	0.165426	0.154953	0.094381	0.088905	0.084228	0.178127	0.161850	0.158699	0.137742	0.130409	0.128036	0.191143	0.176523	0.171522
18.0	0.087010	0.081825	0.076835	0.204753	0.190565	0.181677	0.181075	0.167761	0.162410	0.110271	0.101946	0.096524	0.178075	0.165905	0.155209	0.094834	0.089306	0.084544	0.178946	0.162400	0.159174	0.138073	0.131200	0.128741	0.191717	0.177138	0.171909
18.2	0.087268	0.081703	0.076970	0.205483	0.191143	0.182161	0.181760	0.167988	0.162547	0.110940	0.102560	0.096764	0.178351	0.166420	0.155525	0.095082	0.089408	0.084777	0.179426	0.162737	0.159353	0.138099	0.131876	0.129195	0.192077	0.177712	0.172124
18.4	0.087395	0.081995	0.077255	0.206301	0.191853	0.182393	0.182322	0.168545	0.162884	0.111423	0.103088	0.096930	0.178670	0.167039	0.155881	0.095023	0.089974	0.085004	0.179782	0.163262	0.159402	0.138628	0.132752	0.129676	0.192251	0.178248	0.172628
18.6	0.087351	0.082163	0.077469	0.207076	0.192383	0.183027	0.182905	0.168992	0.163533	0.111634	0.103070	0.097097	0.178978	0.167598	0.155932	0.095583	0.090266	0.085518	0.180211	0.163741	0.159457	0.139151	0.132767	0.130645	0.192753	0.178595	0.172948
18.8	0.087700	0.082520	0.077856	0.207596	0.193002	0.183249	0.182940	0.168976	0.163837	0.111783	0.103200	0.097249	0.179154	0.168051	0.156163	0.095933	0.090750	0.085915	0.180951	0.164265	0.159653	0.139480	0.133273	0.131741	0.193316	0.179028	0.173697
19.0	0.087744	0.082660	0.078081	0.208368	0.193458	0.183646	0.183516	0.169861	0.164381	0.111853	0.103751	0.097415	0.180012	0.168606	0.156571	0.096493	0.091307	0.086343	0.181238	0.164716	0.160009	0.139715	0.133924	0.132568	0.193428	0.179715	0.174259
19.2	0.088389	0.082661	0.078359	0.209195	0.194052	0.184026	0.183916	0.170372	0.164176	0.112243	0.104024	0.097971	0.180266	0.169050	0.156880	0.096995	0.091558	0.086521	0.181922	0.164903	0.160366	0.139883	0.134668	0.132907	0.193781	0.179937	0.174087
19.4	0.088895	0.082779	0.078319	0.209892	0.194640	0.184424	0.184349	0.170825	0.164442	0.112235	0.104503	0.098409	0.180984	0.169416	0.157134	0.097122	0.092138	0.086451	0.182436	0.165314	0.160597	0.140280	0.135016	0.133387	0.194274	0.180306	0.174502
19.6	0.089631	0.082877	0.078639	0.210512	0.195043	0.184866	0.185313	0.171488	0.164894	0.112510	0.104954	0.098805	0.181542	0.170016	0.157450	0.097298	0.092250	0.086542	0.182727	0.165518	0.161121	0.140816	0.135473	0.133945	0.194796	0.181027	0.175387
19.8	0.089976	0.083230	0.078542	0.211084	0.195604	0.185230	0.185743	0.172075	0.165213	0.112317	0.105029	0.099263	0.181896	0.170619	0.157793	0.097550	0.092596	0.086676	0.182751	0.165711	0.161597	0.141087	0.135445	0.134292	0.195517	0.181872	0.176073
20.0	0.090336	0.083564	0.078751	0.211699	0.196170	0.185634	0.186306	0.172189	0.165350	0.112824	0.105241	0.099406	0.182225	0.171242	0.158328	0.097840	0.092878	0.087049	0.182877	0.166149	0.162170	0.141639	0.135769	0.134988	0.196222	0.182754	0.176605
20.2	0.090579	0.083879	0.078278	0.212195	0.196526	0.185960	0.186930	0.172423	0.165376	0.113032	0.105476	0.099677	0.182939	0.171639	0.158580	0.098290	0.093204	0.087227	0.182523	0.166092	0.162862	0.142504	0.136400	0.135189	0.196759	0.183228	0.176880
20.4	0.091464	0.083828	0.078246	0.212702	0.196841	0.186274	0.187528	0.172332	0.165785	0.113230	0.105994	0.099894	0.183525	0.172308	0.159057	0.098565	0.093082	0.087335	0.182842	0.166464	0.163381	0.142674	0.136930	0.135378	0.197234	0.183596	0.177213
20.6	0.091213	0.083971	0.078358	0.213069	0.197156	0.187013	0.187889	0.172829	0.166309	0.113422	0.106200	0.100134	0.184058	0.172532	0.159362	0.098636	0.093369	0.087636	0.183275	0.166347	0.163679	0.142910	0.136969	0.135544	0.197341	0.183986	0.177159
20.8	0.091689	0.084192	0.078685	0.213566	0.197463	0.187395	0.188302	0.173294	0.166516	0.113544	0.106582	0.100360	0.184633	0.172744	0.159842	0.098736	0.093384	0.087803	0.183898	0.166700	0.164066	0.143115	0.136998	0.135446	0.197819	0.184522	0.177216
21.0	0.091992	0.084184	0.079347	0.214204	0.198200	0.187742	0.188607	0.173745	0.167054	0.113796	0.106744	0.100601	0.184850	0.172978	0.160393	0.099040	0.093719	0.087862	0.184142	0.167014	0.164655	0.143755	0.137486	0.135516	0.198126	0.184552	0.177626
21.2	0.092044	0.084217	0.079922	0.214637	0.198593	0.188270	0.188978	0.173843	0.167215	0.113825	0.107187	0.100557	0.185151	0.173055	0.160671	0.099141	0.093852	0.088133	0.184594	0.167477	0.165265	0.144342	0.137895	0.135796	0.198373	0.184562	0.177822
21.4	0.092374	0.084389	0.080559	0.215297	0.198954	0.189111	0.188709	0.174238	0.167732	0.114161	0.107292	0.100760	0.185501	0.173273	0.161088	0.099618	0.094043	0.088388	0.184855	0.167766	0.165511	0.144712	0.138241	0.135815	0.198494	0.184774	0.178151
21.6	0.092235	0.084604	0.081139	0.215880	0.199493	0.189728	0.188922	0.174572	0.167942	0.114397	0.107276	0.101177	0.185919	0.173476	0.161519	0.099791	0.094084	0.088216	0.185188	0.168349	0.165773	0.145129	0.138902	0.136409	0.198827	0.185136	0.178487
21.8	0.092538	0.084833	0.081958	0.216423	0.200126	0.190230	0.188747	0.174694	0.168461	0.114565	0.107729	0.101611	0.185964	0.173722	0.161577	0.100188	0.094235	0.088454	0.185618	0.168910	0.166134	0.145574	0.139571	0.136601	0.199503	0.185980	0.179017
22.0	0.092600	0.085109	0.082462	0.216885	0.200876	0.190908	0.188928	0.174767	0.168814	0.115356	0.108145	0.102114	0.186089	0.174081	0.161932	0.100652	0.094161	0.088205	0.186028	0.169405	0.166340	0.146374	0.140146	0.137190	0.200144	0.186402	0.179399
22.2	0.093020	0.085547	0.082787	0.217397	0.201535	0.191161	0.189571	0.174849	0.169161	0.116002	0.108174	0.102055	0.186211	0.174585	0.162140	0.100613	0.094488	0.088525	0.186291	0.169602	0.166548	0.146681	0.140771	0.137199	0.200422	0.186505	0.179712
22.4	0.093202	0.086344	0.083267	0.217933	0.202128	0.191590	0.189796	0.175298	0.169558	0.116188	0.108011	0.102455	0.186392	0.174906	0.162399	0.100775	0.094912	0.088829	0.186558	0.170353	0.166833	0.147220	0.141133	0.137699	0.200764	0.187023	0.180209
22.6	0.092836	0.086399	0.083376	0.218539	0.202273	0.192100	0.190016	0.175153	0.170033	0.116836	0.108272	0.102833	0.186623	0.175317	0.162634	0.101265	0.095169	0.088975	0.187093	0.170920	0.167265	0.147748	0.141591	0.138667	0.201135	0.187367	0.180967
22.8	0.092829	0.086824	0.083656	0.218931	0.202835	0.192396	0.190108	0.175474	0.170088	0.117303	0.108570	0.102992	0.186741	0.175830	0.162962	0.101338	0.095270	0.088928	0.187729	0.171351	0.167508	0.148262	0.142258	0.139279	0.201668	0.187383	0.181380
23.0	0.093123	0.086941	0.083901	0.219620	0.203461	0.192946	0.190358	0.175946	0.170642	0.117805	0.108980	0.103522	0.187031	0.176338	0.163250	0.101713	0.095493	0.089059	0.188036	0.172038	0.168314	0.148089	0.142630	0.139653	0.201556	0.188009	0.181745
23.2	0.093489	0.086570	0.084072	0.220061	0.204098	0.193138	0.190570	0.175962	0.170548	0.118271	0.109231	0.103849	0.187466	0.176824	0.163696	0.101766	0.095644	0.089185	0.188796	0.172341	0.168492	0.148311	0.142738	0.139789	0.202173	0.187802	0.181848
23.4	0.093929	0.087058	0.084343	0.220554	0.204426	0.193429	0.190790	0.176599	0.171129	0.118514	0.109687	0.103913	0.187932	0.177115	0.164012	0.101854	0.096276	0.089342	0.188943	0.172863	0.168755	0.148934	0.142808	0.140035	0.202374	0.188045	0.182707
23.6	0.094209	0.087352	0.084571	0.220966	0.205048	0.193879	0.191203	0.177127	0.171528	0.118881	0.109974	0.103944	0.188348	0.177353	0.164264	0.102260	0.096428	0.089636	0.189135	0.173179	0.168868	0.149444	0.142778	0.140490	0.202990	0.188886	0.183109
23.8	0.093901	0.087900	0.084439	0.221369	0.205486	0.194157	0.191627	0.177290	0.171925	0.119158	0.110064	0.104011	0.188682	0.177549	0.164553	0.102502	0.096909	0.090180	0.189285	0.173706	0.168780	0.149603	0.142620	0.141137	0.203492	0.189366	0.183379
24.0	0.094028	0.087794	0.084672	0.221646	0.205796	0.194579	0.192180	0.177325	0.172183	0.119792	0.110297	0.104181	0.189263	0.177952	0.165043	0.102489	0.097251	0.090756	0.189288	0.174128	0.169128	0.149959	0.142923	0.141740	0.204050	0.189662	0.183731
24.2	0.094786	0.087733	0.084085	0.221974	0.206207	0.194815	0.192809	0.177529	0.172597	0.119977	0.110273	0.104478	0.189704	0.178217	0.165302	0.102557	0.097628	0.091161	0.189399	0.174568	0.169388	0.150320	0.143562	0.141929	0.204243	0.189786	0.183593
24.4	0.095258	0.087734	0.084211	0.222211	0.206462	0.195110	0.193318	0.177850	0.173128	0.120126	0.110695	0.104531	0.190328	0.178440	0.165826	0.102615	0.097736	0.091447	0.190148	0.175039	0.169589	0.150299	0.143637	0.142068	0.204653	0.189923	0.183452
24.6	0.095121	0.087781	0.084488	0.222390	0.206907	0.195810	0.193397	0.178690	0.173866	0.120425	0.110849	0.104859	0.190664	0.178371	0.166346	0.102689	0.097855	0.091866	0.190848	0.175049	0.169902	0.150553	0.143481	0.142284	0.204648	0.190165	0.183491
24.8	0.095875	0.088180	0.084508	0.222923	0.207219	0.196011	0.193758	0.178914	0.174323	0.120520	0.111190	0.104877	0.191114	0.178634	0.166653	0.103146	0.097850	0.092089	0.190922	0.175370	0.169888	0.151118	0.143759	0.142515	0.204921	0.190454	0.183884
25.0	0.096395	0.088003	0.084249	0.223241	0.207892	0.196484	0.194424	0.179578	0.174688	0.120731	0.111440	0.105282	0.191546	0.178604	0.166964	0.103341	0.097956	0.092352	0.191207	0.175639	0.170383	0.151661	0.144165	0.142883	0.205079	0.191041	0.183760
25.2	0.097241	0.087784	0.084052	0.223923	0.208152	0.197146	0.194533	0.180278	0.174757	0.120781	0.111753	0.105371	0.191791	0.178776	0.167137	0.103548	0.097962	0.092322	0.191377	0.175914	0.170796	0.152188	0.144562	0.143197	0.205599	0.191607	0.183888
25.4	0.097563	0.087936	0.083833	0.224306	0.208652	0.197446	0.194786	0.181098	0.175415	0.121004	0.111854	0.105749	0.192243	0.179183	0.167577	0.103918	0.098093	0.092419	0.191459	0.176018	0.171083	0.152449	0.144969	0.143462	0.206167	0.192163	0.184037
25.6	0.097983	0.087890	0.083619	0.224591	0.209020	0.197762	0.195016	0.181317	0.175619	0.120895	0.112487	0.105943	0.192671	0.179422	0.167954	0.104185	0.097911	0.092398	0.192194	0.176344	0.171486	0.152821	0.145423	0.143456	0.206746	0.192795	0.184319
25.8	0.098294	0.088407	0.083889	0.225239	0.209517	0.198127	0.195377	0.181248	0.175905	0.121248	0.113031	0.106045	0.192843	0.179826	0.168190	0.104412	0.097890	0.092505	0.192306	0.176763	0.172102	0.153156	0.146075	0.143314	0.207408	0.193301	0.184658
26.0	0.098368	0.088639	0.083877	0.225916	0.210047	0.198663	0.196051	0.181559	0.175912	0.121653	0.113118	0.106517	0.192957	0.180163	0.168591	0.104704	0.097952	0.092468	0.192571	0.177364	0.172232	0.153657	0.146572	0.143453	0.207694	0.193096	0.184842
26.2	0.098368	0.088904	0.083904	0.226430	0.210593	0.198763	0.196582	0.181994	0.175846	0.121819	0.113183	0.106679	0.193271	0.180647	0.168693	0.104734	0.098089	0.092847	0.193022	0.177410	0.172552	0.153850	0.147227	0.143495	0.208031	0.193676	0.185129
26.4	0.098104	0.088908	0.083535	0.227063	0.210688	0.199399	0.196606	0.182574	0.175791	0.121942	0.113453	0.107312	0.193567	0.180799	0.168884	0.104861	0.098222	0.092901	0.193348	0.177933	0.172860	0.154287	0.147646	0.143866	0.208385	0.194137	0.185627
26.6	0.097900	0.088767	0.083598	0.227450	0.210985	0.199731	0.197124	0.183123	0.176100	0.122219	0.113965	0.107314	0.193487	0.181122	0.169154	0.105126	0.098528	0.092888	0.194052	0.178120	0.173462	0.154630	0.148089	0.144229	0.208429	0.194185	0.186329
26.8	0.097940	0.089357	0.084086	0.227919	0.211683	0.200188	0.197491	0.183393	0.176164	0.122180	0.114190	0.107613	0.193716	0.181548	0.169360	0.105148	0.098637	0.092839	0.194579	0.178513	0.173946	0.154899	0.148763	0.144192	0.208885	0.194033	0.186466
27.0	0.098250	0.089233	0.084501	0.228591	0.211944	0.200787	0.197767	0.183480	0.176564	0.122393	0.114325	0.107974	0.194181	0.182057	0.169712	0.105074	0.099031	0.092833	0.195105	0.178841	0.174099	0.154803	0.149220	0.144321	0.208757	0.194834	0.187234
27.2	0.097774	0.089379	0.084681	0.229025	0.212232	0.201104	0.198165	0.183550	0.176263	0.122551	0.114298	0.108175	0.194351	0.182554	0.170266	0.105085	0.099400	0.093060	0.195725	0.178901	0.174242	0.155760	0.149165	0.144082	0.209335	0.194499	0.187679
27.4	0.097929	0.089692	0.085021	0.229510	0.212519	0.201387	0.198234	0.184213	0.176762	0.122757	0.114504	0.108285	0.194541	0.182701	0.170309	0.105269	0.099665	0.093238	0.195741	0.179011	0.174532	0.156536	0.149719	0.144340	0.209749	0.194976	0.188556
27.6	0.097652	0.089478	0.085273	0.229826	0.212835	0.201820	0.198810	0.184230	0.176614	0.122671	0.114488	0.108747	0.194929	0.182876	0.170425	0.105307	0.099990	0.093511	0.196029	0.179198	0.174571	0.156789	0.149818	0.145015	0.209969	0.195439	0.188992
27.8	0.097448	0.089294	0.085538	0.230218	0.213110	0.202372	0.199189	0.184407	0.176795	0.122960	0.114331	0.109171	0.195284	0.183173	0.170661	0.105168	0.100220	0.094015	0.196264	0.179592	0.174547	0.157112	0.150038	0.145519	0.210223	0.195392	0.189664
28.0	0.097568	0.089379	0.085870	0.230385	0.213372	0.202751	0.199329	0.184571	0.177048	0.122993	0.114245	0.109544	0.195799	0.183624	0.171119	0.105283	0.100706	0.094383	0.196433	0.180070	0.175061	0.157662	0.150557	0.145718	0.210473	0.195817	0.190355
28.2	0.097803	0.089171	0.085869	0.230767	0.213614	0.203066	0.199790	0.184629	0.177393	0.123281	0.114361	0.109786	0.195987	0.183688	0.171254	0.105317	0.100940	0.094731	0.196824	0.180401	0.175184	0.158578	0.150915	0.146422	0.210429	0.196324	0.190329
28.4	0.097911	0.089172	0.086598	0.230988	0.213772	0.203269	0.199794	0.184844	0.177917	0.123571	0.114532	0.109888	0.196475	0.184051	0.171498	0.105556	0.101085	0.094809	0.197195	0.180234	0.175387	0.159275	0.150846	0.146850	0.210769	0.196851	0.190798
28.6	0.097994	0.089472	0.086864	0.231263	0.214148	0.203665	0.199760	0.185097	0.178599	0.123909	0.114604	0.110266	0.196534	0.184175	0.171984	0.105678	0.101233	0.095361	0.197546	0.180484	0.175588	0.159782	0.151332	0.147328	0.211063	0.197285	0.191473
28.8	0.098780	0.089698	0.086736	0.231569	0.214438	0.203815	0.200144	0.184637	0.178995	0.124058	0.114900	0.110562	0.197104	0.184508	0.172225	0.106169	0.101372	0.095453	0.197486	0.180895	0.175599	0.160305	0.151463	0.147822	0.211602	0.197868	0.191904
29.0	0.099378	0.089841	0.087058	0.231799	0.214670	0.204127	0.200362	0.184999	0.178943	0.124466	0.115019	0.110763	0.197320	0.184506	0.172535	0.106070	0.101321	0.095574	0.197571	0.181154	0.175989	0.160622	0.151901	0.147937	0.211799	0.198333	0.191982
29.2	0.100507	0.090127	0.087470	0.232099	0.215122	0.204255	0.200346	0.185147	0.179488	0.124751	0.115437	0.110821	0.197519	0.185090	0.172720	0.106342	0.101436	0.095948	0.197627	0.181323	0.176444	0.161391	0.152468	0.148120	0.212487	0.198380	0.192647
29.4	0.100319	0.090535	0.087748	0.232378	0.215564	0.204380	0.200947	0.185266	0.180182	0.125006	0.115747	0.110978	0.198199	0.185456	0.173051	0.106804	0.101547	0.096377	0.198023	0.181602	0.176500	0.161462	0.152796	0.148097	0.212859	0.198462	0.193040
29.6	0.101192	0.091106	0.088592	0.232963	0.215883	0.204834	0.201172	0.185046	0.180670	0.125235	0.116326	0.111161	0.198461	0.185807	0.173239	0.106938	0.101466	0.096718	0.198243	0.181764	0.176805	0.162064	0.153087	0.148024	0.213496	0.198828	0.193013
29.8	0.101192	0.091700	0.089163	0.233612	0.216464	0.205172	0.201639	0.184896	0.180941	0.125628	0.116561	0.111229	0.198946	0.186315	0.173496	0.107247	0.101836	0.096889	0.198311	0.182321	0.176994	0.162516	0.153745	0.148296	0.213859	0.199087	0.192969
30.0	0.101448	0.091945	0.089272	0.234118	0.217017	0.205673	0.201881	0.185253	0.181088	0.125759	0.116782	0.111383	0.199037	0.186834	0.173594	0.107962	0.102232	0.097179	0.198868	0.182956	0.177263	0.162773	0.154109	0.148627	0.214299	0.199340	0.193038
30.2	0.101528	0.092610	0.089367	0.234659	0.217588	0.206055	0.202357	0.185644	0.181564	0.125884	0.117277	0.111319	0.199562	0.187185	0.173759	0.108179	0.102560	0.097498	0.199259	0.182961	0.177419	0.162989	0.154690	0.149212	0.214568	0.199825	0.193503
30.4	0.101947	0.092962	0.089331	0.235195	0.217882	0.206549	0.202759	0.186216	0.181935	0.126077	0.117661	0.111575	0.199824	0.187261	0.173891	0.108488	0.102948	0.097736	0.199318	0.183338	0.177838	0.163139	0.155167	0.149573	0.215079	0.199995	0.193679
30.6	0.102169	0.093433	0.089803	0.235534	0.218512	0.206815	0.203254	0.186353	0.182091	0.126294	0.118150	0.111423	0.199999	0.187597	0.174248	0.108952	0.103274	0.097689	0.199913	0.183650	0.178216	0.163231	0.155580	0.150226	0.215536	0.200494	0.193929
30.8	0.102151	0.094090	0.090178	0.236013	0.219059	0.206903	0.203333	0.186523	0.182148	0.126656	0.118351	0.111658	0.200500	0.187972	0.174336	0.109157	0.103561	0.097475	0.200346	0.184245	0.178410	0.163314	0.156164	0.150641	0.216101	0.200859	0.194176
31.0	0.102229	0.094038	0.090242	0.236599	0.219547	0.207243	0.203886	0.187290	0.182191	0.126887	0.118623	0.111802	0.200718	0.188293	0.174503	0.109242	0.103842	0.097503	0.200545	0.184503	0.178691	0.163366	0.156042	0.151397	0.216197	0.201264	0.194768
31.2	0.102039	0.094581	0.090216	0.236872	0.220073	0.207364	0.203793	0.187977	0.182464	0.127257	0.118997	0.112002	0.200666	0.188346	0.175027	0.109568	0.104135	0.097729	0.200856	0.184344	0.179332	0.163773	0.156258	0.152006	0.216636	0.200949	0.195299
31.4	0.102136	0.094292	0.090481	0.237294	0.220467	0.207797	0.203757	0.188832	0.183026	0.127435	0.119379	0.112327	0.201114	0.188349	0.175098	0.109628	0.104474	0.097925	0.201172	0.184636	0.179545	0.164126	0.156426	0.152814	0.216952	0.201383	0.195641
31.6	0.101700	0.094534	0.090465	0.237706	0.220833	0.208385	0.204068	0.189200	0.183332	0.127442	0.119342	0.112698	0.201326	0.188331	0.175403	0.109654	0.104897	0.098228	0.201260	0.185111	0.180146	0.164095	0.156618	0.153261	0.216934	0.201721	0.195966
31.8	0.101378	0.094447	0.090525	0.238141	0.221100	0.209012	0.204231	0.190108	0.183940	0.127601	0.119525	0.113073	0.201708	0.188623	0.175708	0.109820	0.104907	0.098268	0.201276	0.185564	0.180403	0.164167	0.157097	0.153582	0.217141	0.202301	0.196249
32.0	0.100994	0.094620	0.090518	0.238270	0.221318	0.209384	0.204321	0.190801	0.184361	0.127800	0.119684	0.113379	0.201824	0.188739	0.176116	0.110230	0.105139	0.098385	0.201731	0.185889	0.180806	0.164466	0.157668	0.154035	0.217475	0.202918	0.196548
32.2	0.101152	0.094167	0.090418	0.238501	0.221504	0.209797	0.204493	0.190998	0.184590	0.128399	0.119906	0.113543	0.202002	0.188873	0.176108	0.110273	0.105202	0.098602	0.202156	0.186009	0.181063	0.164947	0.157779	0.154749	0.217852	0.203402	0.196696
32.4	0.100854	0.094373	0.090391	0.238719	0.221818	0.210190	0.204787	0.191306	0.184636	0.128618	0.119593	0.113835	0.202444	0.189035	0.176539	0.110590	0.105243	0.098974	0.202523	0.186065	0.181477	0.164950	0.158135	0.155017	0.218328	0.203530	0.197112
32.6	0.100793	0.094776	0.090397	0.238871	0.221865	0.210551	0.205278	0.191515	0.184859	0.128831	0.119545	0.114029	0.202398	0.189115	0.177138	0.110634	0.105495	0.099220	0.202811	0.186338	0.181802	0.165006	0.158658	0.155143	0.218521	0.203726	0.197553
32.8	0.101402	0.094936	0.090222	0.239232	0.222043	0.211187	0.205625	0.191463	0.184889	0.128883	0.119577	0.114336	0.202656	0.189403	0.177337	0.110464	0.105417	0.099328	0.203337	0.186523	0.181821	0.165000	0.158907	0.155270	0.218439	0.204034	0.197882
33.0	0.101922	0.095230	0.090627	0.239551	0.222020	0.211399	0.205768	0.191838	0.184735	0.129131	0.119599	0.114468	0.202956	0.189606	0.177370	0.110305	0.105369	0.099640	0.203732	0.186730	0.181982	0.165508	0.159428	0.155238	0.218756	0.204195	0.197964
33.2	0.101967	0.095354	0.090395	0.239748	0.222181	0.211468	0.206332	0.191875	0.185334	0.129021	0.119942	0.114644	0.203220	0.190031	0.177781	0.110478	0.105533	0.099963	0.204223	0.186766	0.182312	0.166213	0.159894	0.155071	0.219414	0.204332	0.198330
33.4	0.101954	0.095674	0.090828	0.240205	0.222249	0.211880	0.206760	0.192475	0.185494	0.129122	0.119769	0.114731	0.203783	0.190403	0.178118	0.110585	0.105432	0.099980	0.204701	0.186917	0.182236	0.166515	0.160157	0.155157	0.219802	0.204484	0.198726
33.6	0.102489	0.096301	0.090744	0.240698	0.222307	0.212393	0.207347	0.192511	0.186231	0.129317	0.120211	0.114915	0.204092	0.190919	0.178341	0.110521	0.105605	0.100203	0.204974	0.187210	0.182404	0.167356	0.160448	0.155447	0.219997	0.205063	0.198576
33.8	0.102724	0.096235	0.090793	0.241284	0.222572	0.212865	0.207613	0.192505	0.185933	0.129518	0.120553	0.114792	0.204518	0.191396	0.178609	0.110736	0.106041	0.100088	0.205122	0.187777	0.182488	0.168103	0.160827	0.155329	0.220158	0.205437	0.198778
34.0	0.102926	0.096591	0.090819	0.241617	0.222850	0.213269	0.207748	0.192491	0.186508	0.129767	0.120751	0.114915	0.204697	0.191656	0.178493	0.111103	0.106073	0.100201	0.205486	0.187931	0.182706	0.168581	0.161418	0.155142	0.220292	0.205608	0.198928
34.2	0.103025	0.096822	0.090814	0.242100	0.223251	0.213487	0.208200	0.192536	0.187075	0.129903	0.121327	0.114950	0.205179	0.191937	0.178748	0.111345	0.106138	0.100188	0.205667	0.187825	0.182484	0.169128	0.161487	0.155305	0.220741	0.205912	0.199261
34.4	0.103463	0.096907	0.091124	0.242412	0.223586	0.213512	0.208634	0.192410	0.187493	0.130035	0.121728	0.115199	0.205462	0.191917	0.179054	0.111614	0.106213	0.100207	0.205741	0.188137	0.182831	0.169653	0.161674	0.155788	0.221177	0.206472	0.199251
34.6	0.103619	0.097241	0.091436	0.242620	0.223948	0.213318	0.208876	0.192299	0.187906	0.130258	0.122080	0.115258	0.205629	0.192065	0.179368	0.111750	0.106704	0.100267	0.206337	0.188506	0.182980	0.170145	0.161445	0.156117	0.221276	0.206721	0.199293
34.8	0.103925	0.097756	0.091768	0.243086	0.224614	0.213306	0.209162	0.192456	0.188111	0.130568	0.122539	0.115507	0.205672	0.192344	0.179600	0.112088	0.106795	0.100268	0.206578	0.189070	0.183395	0.170336	0.161574	0.156204	0.221494	0.206713	0.199211
35.0	0.104412	0.097509	0.091998	0.243469	0.225286	0.213563	0.209933	0.192415	0.188491	0.130869	0.123142	0.115656	0.205775	0.192613	0.179948	0.112389	0.107131	0.100713	0.206695	0.189133	0.183871	0.170661	0.161480	0.156468	0.221534	0.206964	0.199143
35.2	0.104579	0.097705	0.092458	0.243814	0.225823	0.214058	0.209766	0.192483	0.188980	0.131328	0.123537	0.115849	0.206109	0.192689	0.180271	0.112710	0.107472	0.100816	0.207055	0.189148	0.184048	0.171101	0.161954	0.156775	0.221903	0.207376	0.199686
35.4	0.104324	0.097422	0.092955	0.244273	0.226375	0.214536	0.210369	0.192794	0.189452	0.131552	0.123645	0.116209	0.206424	0.192961	0.180247	0.112920	0.107711	0.100971	0.207458	0.189919	0.184496	0.171419	0.162299	0.156828	0.222341	0.208195	0.199369
35.6	0.104307	0.097636	0.093266	0.244723	0.226862	0.215007	0.210869	0.192918	0.189822	0.131998	0.123738	0.116643	0.206732	0.193159	0.180290	0.113047	0.107924	0.101143	0.207348	0.190381	0.184876	0.171305	0.162671	0.157257	0.222750	0.208412	0.199767
35.8	0.104256	0.097015	0.093639	0.244852	0.226956	0.215394	0.211051	0.193734	0.189753	0.132302	0.123946	0.117176	0.206913	0.193658	0.180476	0.113476	0.107858	0.101404	0.207571	0.190860	0.185062	0.171146	0.163204	0.157689	0.222793	0.208690	0.199970
36.0	0.104417	0.097138	0.094093	0.244852	0.227378	0.215623	0.211147	0.194019	0.189454	0.132653	0.124067	0.117251	0.206862	0.193856	0.180526	0.113769	0.107905	0.101698	0.207909	0.190886	0.185027	0.171146	0.163271	0.157977	0.223148	0.208724	0.200266
36.2	0.104818	0.097338	0.094363	0.245253	0.228052	0.215910	0.211545	0.194251	0.189103	0.133136	0.124066	0.117202	0.207319	0.193951	0.180659	0.113955	0.108232	0.101996	0.208024	0.190929	0.185210	0.171391	0.163260	0.158478	0.223152	0.209098	0.200438
36.4	0.104978	0.097563	0.094502	0.245654	0.228455	0.216243	0.211942	0.194596	0.189234	0.133100	0.123705	0.117521	0.207677	0.194014	0.181036	0.114233	0.108531	0.102452	0.208183	0.191099	0.185468	0.171611	0.163303	0.159055	0.223105	0.209584	0.200535
36.6	0.105562	0.097556	0.094631	0.246100	0.228649	0.216536	0.212167	0.194943	0.189586	0.133058	0.123655	0.117560	0.207649	0.194137	0.181296	0.114386	0.108850	0.102371	0.208502	0.191494	0.185806	0.171906	0.163631	0.159646	0.223192	0.210010	0.200917
36.8	0.106076	0.097506	0.094221	0.246379	0.229245	0.216681	0.211849	0.195209	0.189467	0.133137	0.123512	0.117799	0.207992	0.194412	0.181337	0.114304	0.108915	0.102606	0.208720	0.191583	0.185962	0.171969	0.164010	0.160520	0.223682	0.210141	0.201401
37.0	0.106302	0.097645	0.094150	0.246703	0.229391	0.216640	0.211910	0.195381	0.189664	0.133243	0.123595	0.118042	0.208446	0.194684	0.181379	0.114688	0.109029	0.102514	0.208996	0.191623	0.186173	0.172605	0.164416	0.160971	0.224220	0.210695	0.201753
37.2	0.106297	0.097881	0.093898	0.246944	0.229347	0.216866	0.212266	0.195651	0.189976	0.133182	0.123505	0.118217	0.208500	0.194924	0.181558	0.114845	0.109202	0.102577	0.208924	0.191602	0.186513	0.172874	0.164453	0.161208	0.224268	0.210613	0.202125
37.4	0.106432	0.098024	0.093890	0.247117	0.229320	0.217399	0.212185	0.196264	0.190045	0.133555	0.123783	0.118556	0.209194	0.195132	0.181840	0.115111	0.109211	0.102717	0.208765	0.192129	0.186762	0.173107	0.164883	0.161840	0.224577	0.210455	0.202773
37.6	0.106000	0.097920	0.093685	0.247424	0.229728	0.217954	0.212364	0.196142	0.190605	0.133818	0.124320	0.118757	0.209451	0.195574	0.181979	0.115118	0.109504	0.102664	0.208800	0.192264	0.186976	0.173629	0.165260	0.162359	0.224750	0.210849	0.202990
37.8	0.105890	0.097908	0.093661	0.247950	0.229873	0.218370	0.212169	0.196296	0.190563	0.133985	0.124571	0.119004	0.209613	0.196043	0.182188	0.115454	0.109388	0.102572	0.208862	0.192479	0.187200	0.174180	0.165282	0.162468	0.225345	0.210971	0.203548
38.0	0.105660	0.098514	0.093336	0.248152	0.230106	0.218737	0.211978	0.196222	0.190875	0.134036	0.124706	0.119259	0.209917	0.196226	0.182046	0.115542	0.109276	0.102675	0.209158	0.192702	0.187428	0.174440	0.165491	0.162858	0.225853	0.210694	0.203983
38.2	0.105612	0.098358	0.093390	0.248502	0.230537	0.219050	0.212238	0.196495	0.191087	0.133977	0.125170	0.119401	0.210040	0.196491	0.182580	0.115700	0.109541	0.102830	0.209489	0.192709	0.187490	0.174633	0.165530	0.163428	0.226279	0.210785	0.204334
38.4	0.105518	0.098761	0.093456	0.248861	0.230814	0.219270	0.212595	0.196718	0.191184	0.134144	0.125482	0.119755	0.209939	0.196656	0.182752	0.115459	0.109531	0.103163	0.209311	0.193161	0.187634	0.175261	0.166105	0.163416	0.226616	0.211307	0.204596
38.6	0.105332	0.098825	0.093444	0.249088	0.230979	0.219277	0.212770	0.197161	0.191313	0.134494	0.125495	0.120108	0.209855	0.196892	0.183349	0.115549	0.109754	0.103491	0.209880	0.193368	0.188014	0.175525	0.166429	0.163677	0.227129	0.211126	0.204772
38.8	0.105396	0.098905	0.093655	0.249445	0.231395	0.219896	0.213032	0.197164	0.191154	0.135145	0.126066	0.120219	0.209910	0.197427	0.183789	0.115932	0.109829	0.103646	0.210372	0.193432	0.188363	0.175824	0.166848	0.163711	0.227829	0.211364	0.204837
39.0	0.105377	0.099039	0.094003	0.249475	0.231807	0.220085	0.213439	0.197543	0.191504	0.135658	0.126251	0.120216	0.209989	0.197848	0.183992	0.116162	0.110092	0.103730	0.210635	0.193637	0.188586	0.176184	0.167156	0.163607	0.228287	0.211767	0.205329
39.2	0.105044	0.099370	0.094114	0.249783	0.232079	0.220520	0.213454	0.198027	0.191889	0.136219	0.126619	0.120109	0.210340	0.198071	0.184108	0.116315	0.110235	0.103576	0.211098	0.194080	0.188988	0.176525	0.167698	0.164028	0.228601	0.212176	0.205791
39.4	0.105164	0.099226	0.094737	0.250200	0.232411	0.220695	0.213786	0.198572	0.192303	0.136666	0.126907	0.120158	0.210549	0.198460	0.184401	0.116270	0.110595	0.103730	0.211543	0.194628	0.189363	0.176771	0.168527	0.164114	0.229010	0.212268	0.205749
39.6	0.105426	0.099577	0.095419	0.250328	0.232787	0.221166	0.213825	0.198976	0.192438	0.137249	0.127224	0.120210	0.210694	0.198785	0.184491	0.116349	0.111106	0.103836	0.212071	0.195002	0.189450	0.176923	0.168499	0.164188	0.229120	0.212167	0.206039
39.8	0.105896	0.099330	0.096071	0.250525	0.232949	0.221303	0.214000	0.199779	0.192183	0.137402	0.127659	0.120330	0.210891	0.199093	0.185017	0.116520	0.111266	0.104095	0.212565	0.195325	0.189477	0.177266	0.168666	0.164164	0.229166	0.212300	0.206538
40.0	0.106520	0.099991	0.096430	0.250996	0.233380	0.221269	0.214221	0.199900	0.192203	0.137669	0.127816	0.120364	0.210953	0.199111	0.185156	0.116593	0.111617	0.104200	0.212593	0.195406	0.189504	0.177694	0.168393	0.164154	0.229566	0.212455	0.206970
40.2	0.107488	0.100215	0.097018	0.251531	0.234042	0.221614	0.214471	0.199908	0.192753	0.138036	0.127747	0.120266	0.211549	0.199162	0.185665	0.116827	0.112063	0.104341	0.212714	0.195668	0.189783	0.177872	0.168523	0.164812	0.229430	0.212889	0.207106
40.4	0.108107	0.100466	0.097605	0.252023	0.234278	0.221554	0.214440	0.199934	0.193537	0.138093	0.127684	0.120654	0.211888	0.199415	0.186115	0.116985	0.112568	0.104621	0.212802	0.195932	0.189814	0.177962	0.168573	0.165030	0.229153	0.213115	0.207029
40.6	0.108598	0.100361	0.097396	0.252358	0.234627	0.221677	0.214446	0.200044	0.193674	0.138244	0.127840	0.120574	0.212163	0.199401	0.186420	0.117384	0.112966	0.104680	0.213165	0.196210	0.189989	0.178217	0.169170	0.165493	0.229030	0.212914	0.207198
40.8	0.109108	0.100635	0.097666	0.252770	0.235194	0.221747	0.214392	0.200187	0.194296	0.138319	0.128028	0.120841	0.212553	0.199463	0.186456	0.117416	0.113272	0.104945	0.213114	0.196032	0.190163	0.178316	0.169421	0.165494	0.229075	0.213081	0.207340
41.0	0.109626	0.100650	0.098009	0.253140	0.235330	0.222231	0.214852	0.200001	0.194616	0.138221	0.128373	0.121057	0.212778	0.199573	0.186491	0.117513	0.113240	0.105131	0.213312	0.196190	0.190368	0.178494	0.169688	0.165539	0.229060	0.213473	0.207523
41.2	0.109666	0.100622	0.097985	0.253061	0.235366	0.222633	0.215183	0.200186	0.194630	0.138259	0.128577	0.121093	0.213122	0.199625	0.186816	0.117602	0.113400	0.105608	0.213025	0.196510	0.190769	0.178709	0.169459	0.165942	0.229008	0.213456	0.207813
41.4	0.109530	0.100640	0.097946	0.253286	0.235561	0.223120	0.215085	0.200247	0.194959	0.138649	0.128890	0.121196	0.213738	0.199840	0.186986	0.117894	0.113460	0.105887	0.213095	0.196696	0.191014	0.178773	0.169733	0.166565	0.229311	0.213460	0.208178
41.6	0.109726	0.100797	0.098234	0.253535	0.236245	0.223261	0.215204	0.200359	0.195199	0.138426	0.128904	0.121345	0.213928	0.200067	0.186893	0.117875	0.113375	0.106104	0.213521	0.196646	0.191024	0.179078	0.169826	0.166625	0.229360	0.213821	0.208550
41.8	0.109654	0.101222	0.097875	0.253876	0.236159	0.223414	0.215541	0.200616	0.195347	0.138382	0.129022	0.121686	0.214365	0.200436	0.186919	0.118068	0.113259	0.106424	0.213949	0.197396	0.191093	0.179286	0.169745	0.166835	0.229505	0.213901	0.208986
42.0	0.109646	0.101192	0.098082	0.254019	0.236496	0.223636	0.216074	0.200726	0.195563	0.138335	0.128797	0.121827	0.214557	0.200605	0.186743	0.118155	0.113198	0.106614	0.214030	0.197503	0.191543	0.179612	0.170047	0.167095	0.229600	0.214157	0.209282
42.2	0.109648	0.100999	0.098013	0.254019	0.236878	0.223734	0.216807	0.201141	0.195722	0.138341	0.128924	0.122138	0.214492	0.200687	0.187118	0.118355	0.113084	0.106921	0.214588	0.197230	0.191373	0.179761	0.170420	0.167428	0.230046	0.215039	0.209497
42.4	0.109731	0.101207	0.097662	0.254188	0.236782	0.224202	0.217379	0.201443	0.195537	0.138577	0.128878	0.122658	0.214614	0.201046	0.187117	0.118653	0.113051	0.107103	0.214584	0.197708	0.191313	0.180124	0.171157	0.167738	0.230825	0.215740	0.209870
42.6	0.109679	0.101097	0.097804	0.254186	0.237173	0.224021	0.217668	0.201926	0.195713	0.138716	0.128860	0.122751	0.214732	0.201336	0.187650	0.119179	0.113372	0.107198	0.215049	0.197596	0.191968	0.180021	0.171622	0.168527	0.231194	0.216026	0.210078
42.8	0.109917	0.101245	0.097721	0.254622	0.237209	0.224155	0.218224	0.202172	0.195940	0.139049	0.129348	0.122665	0.215202	0.201709	0.187836	0.119709	0.113515	0.107107	0.215089	0.197598	0.192067	0.180448	0.171958	0.168589	0.231788	0.216397	0.210283
43.0	0.109995	0.101257	0.097541	0.254836	0.237352	0.223983	0.218495	0.202741	0.196471	0.139259	0.129427	0.122699	0.215204	0.201871	0.187821	0.119872	0.113425	0.106846	0.215396	0.198164	0.192619	0.180597	0.172359	0.168816	0.232025	0.216829	0.210594
43.2	0.110042	0.100994	0.097617	0.255111	0.237468	0.224322	0.218697	0.202905	0.196568	0.139451	0.129735	0.122785	0.215512	0.202114	0.188218	0.120284	0.113646	0.106861	0.215922	0.198540	0.192913	0.180883	0.173064	0.169230	0.232711	0.217071	0.210961
43.4	0.110458	0.100903	0.098166	0.255390	0.237518	0.224740	0.219100	0.203489	0.196614	0.139635	0.129829	0.122989	0.215840	0.202177	0.188336	0.120541	0.113717	0.106837	0.216342	0.198840	0.193102	0.181286	0.173682	0.169334	0.233364	0.217509	0.211279
43.6	0.110753	0.101172	0.098046	0.255645	0.237685	0.225129	0.219549	0.203715	0.196715	0.139683	0.129948	0.123341	0.216015	0.202510	0.188220	0.120777	0.113773	0.106780	0.216989	0.199009	0.193081	0.181480	0.173792	0.169458	0.233424	0.217883	0.211929
43.8	0.110891	0.101107	0.098351	0.255965	0.237615	0.225154	0.220146	0.203934	0.196823	0.139577	0.130313	0.123959	0.216247	0.202646	0.188681	0.120573	0.114045	0.106758	0.216936	0.199485	0.193386	0.181652	0.173992	0.169890	0.234061	0.218218	0.212518
44.0	0.110865	0.101696	0.098399	0.256556	0.237815	0.225344	0.220079	0.203998	0.197063	0.139689	0.130173	0.124337	0.216352	0.203052	0.188902	0.120887	0.113819	0.106689	0.216782	0.199762	0.193838	0.181554	0.174104	0.170154	0.234344	0.218540	0.212961
44.2	0.111122	0.101416	0.099009	0.256656	0.238025	0.225529	0.220218	0.204212	0.197307	0.139988	0.130291	0.124354	0.216807	0.203317	0.189563	0.121071	0.114135	0.106613	0.216966	0.200133	0.193833	0.181409	0.174214	0.170626	0.234247	0.218718	0.212914
44.4	0.111019	0.101582	0.098943	0.257026	0.238239	0.225680	0.220765	0.204782	0.197705	0.140108	0.130501	0.124709	0.216859	0.203704	0.189966	0.121031	0.114541	0.106782	0.217311	0.200315	0.193717	0.181739	0.174479	0.170475	0.234371	0.219042	0.212959
44.6	0.111604	0.101705	0.098791	0.257335	0.238633	0.226210	0.220907	0.204907	0.197918	0.139936	0.130729	0.124776	0.216975	0.203507	0.190179	0.121093	0.114695	0.107006	0.217743	0.200774	0.193870	0.182217	0.174736	0.170843	0.234914	0.219090	0.212748
44.8	0.111657	0.102084	0.099134	0.257721	0.239188	0.226674	0.220886	0.205103	0.198281	0.140041	0.131025	0.124933	0.216999	0.203521	0.190409	0.120868	0.114803	0.107399	0.217950	0.201068	0.194175	0.182512	0.175250	0.170656	0.235179	0.219238	0.213190
45.0	0.111556	0.102220	0.099144	0.257673	0.239310	0.227119	0.220779	0.204891	0.198362	0.140092	0.131393	0.125129	0.217170	0.203571	0.190845	0.120688	0.114848	0.107629	0.218047	0.201453	0.194534	0.182727	0.175635	0.170716	0.235371	0.219493	0.213134
45.2	0.111495	0.102620	0.099164	0.257697	0.239893	0.227177	0.220763	0.205158	0.198791	0.140099	0.131563	0.125028	0.217519	0.203740	0.191367	0.120882	0.115231	0.107859	0.217880	0.201782	0.194812	0.183461	0.175669	0.171094	0.235149	0.219545	0.213196
45.4	0.111726	0.102954	0.099325	0.257955	0.240323	0.227491	0.221145	0.205034	0.199288	0.140162	0.131488	0.125280	0.217814	0.204255	0.191531	0.120920	0.115524	0.108029	0.217984	0.202101	0.195060	0.183937	0.175673	0.171086	0.235251	0.219379	0.213192
45.6	0.111502	0.103369	0.099663	0.258123	0.240549	0.227628	0.221697	0.205458	0.199552	0.140190	0.131612	0.125543	0.218128	0.204351	0.191975	0.120777	0.115641	0.108260	0.218484	0.202101	0.195501	0.184352	0.176048	0.170887	0.235259	0.219521	0.213251
45.8	0.111172	0.103907	0.099606	0.258337	0.240570	0.228035	0.222111	0.205370	0.199602	0.140723	0.131680	0.125682	0.218447	0.204805	0.192238	0.120886	0.115657	0.108490	0.218629	0.202559	0.195461	0.184791	0.176080	0.171126	0.235108	0.219870	0.213381
46.0	0.111573	0.104527	0.099860	0.258632	0.240869	0.228329	0.222645	0.205601	0.199607	0.140915	0.131754	0.125929	0.218402	0.205287	0.192273	0.121206	0.115612	0.108404	0.218988	0.202348	0.195666	0.185560	0.176141	0.171520	0.235355	0.220419	0.213463
46.2	0.111841	0.104901	0.099694	0.258853	0.241402	0.228469	0.223122	0.205897	0.199503	0.141260	0.131955	0.125952	0.218581	0.205728	0.192400	0.121458	0.115655	0.108579	0.219457	0.202540	0.195729	0.185923	0.176154	0.172192	0.235354	0.220818	0.213450
46.4	0.112144	0.105069	0.100075	0.259218	0.241408	0.228907	0.223217	0.206199	0.199263	0.141459	0.132175	0.126116	0.218653	0.206156	0.192510	0.121740	0.116051	0.108821	0.219498	0.202396	0.195936	0.186276	0.176558	0.172493	0.235472	0.220686	0.213222
46.6	0.112097	0.104968	0.100459	0.259596	0.241916	0.228647	0.223218	0.206570	0.199736	0.141526	0.132515	0.125983	0.218800	0.206448	0.192596	0.121844	0.116150	0.108741	0.219471	0.202179	0.196300	0.186535	0.176727	0.172740	0.235639	0.220914	0.213269
46.8	0.112175	0.105097	0.100652	0.260164	0.241885	0.228927	0.223586	0.206554	0.199941	0.141904	0.132950	0.126145	0.219247	0.206839	0.192821	0.122288	0.116338	0.108949	0.219924	0.202214	0.196320	0.186982	0.177184	0.173075	0.235862	0.220972	0.213320
47.0	0.112235	0.105223	0.100993	0.260449	0.242112	0.229273	0.223481	0.206793	0.199970	0.142259	0.133264	0.126415	0.219307	0.207020	0.192835	0.122513	0.116569	0.109164	0.220360	0.202465	0.196748	0.187175	0.177148	0.173653	0.235996	0.221225	0.213281
47.2	0.112642	0.105681	0.101512	0.261027	0.242334	0.229704	0.223611	0.206730	0.199961	0.142532	0.133260	0.126744	0.219750	0.207195	0.193073	0.123038	0.116741	0.109475	0.220699	0.202560	0.197168	0.187559	0.177425	0.173879	0.236377	0.221467	0.213645
47.4	0.113208	0.105666	0.101360	0.261243	0.242482	0.229987	0.223774	0.207025	0.200423	0.142970	0.133471	0.126696	0.220212	0.207560	0.192868	0.123092	0.116657	0.109393	0.220983	0.202956	0.197211	0.187898	0.177676	0.174278	0.236319	0.221959	0.213892
47.6	0.113392	0.105581	0.101214	0.261712	0.242743	0.230315	0.223893	0.207140	0.201076	0.143101	0.133658	0.126792	0.220444	0.207897	0.192936	0.123159	0.116877	0.109465	0.221175	0.203066	0.197250	0.188202	0.177950	0.174427	0.236284	0.222305	0.214425
47.8	0.113244	0.105938	0.101350	0.262159	0.242756	0.230557	0.224130	0.207565	0.201024	0.143329	0.133880	0.127160	0.220552	0.208021	0.193095	0.123312	0.117278	0.109632	0.220907	0.203266	0.197616	0.188458	0.177772	0.174865	0.237061	0.222937	0.214759
48.0	0.113788	0.105729	0.101040	0.262411	0.243273	0.230996	0.224091	0.207950	0.200973	0.143443	0.133814	0.126985	0.220588	0.208302	0.193254	0.123777	0.117072	0.109842	0.221116	0.203269	0.197666	0.188763	0.177948	0.175227	0.237090	0.223063	0.215317
48.2	0.114045	0.105690	0.101025	0.262148	0.243306	0.231320	0.224599	0.208383	0.201280	0.143723	0.134030	0.126620	0.220704	0.208251	0.193545	0.123646	0.117825	0.110001	0.221670	0.203631	0.197593	0.189105	0.178348	0.175550	0.237101	0.223144	0.215576
48.4	0.114799	0.105948	0.100980	0.262416	0.243747	0.231772	0.224887	0.208430	0.201991	0.143517	0.133977	0.126766	0.220647	0.208223	0.193595	0.123726	0.117878	0.110411	0.222237	0.203840	0.197951	0.189506	0.178920	0.175716	0.237405	0.223323	0.215957
48.6	0.114984	0.106190	0.101288	0.262870	0.244286	0.232125	0.224610	0.208530	0.202308	0.143631	0.134056	0.126880	0.220678	0.207739	0.193737	0.123922	0.117863	0.110616	0.222223	0.204090	0.198218	0.189606	0.179155	0.175875	0.237638	0.223174	0.215724
48.8	0.114781	0.106196	0.101208	0.262933	0.244621	0.232329	0.224551	0.209004	0.202395	0.143807	0.134162	0.126801	0.220797	0.207645	0.194001	0.123900	0.118107	0.110683	0.222364	0.204636	0.198434	0.189687	0.179619	0.175728	0.237450	0.223265	0.216334
49.0	0.114958	0.106218	0.101195	0.263044	0.244922	0.232565	0.224761	0.209001	0.203012	0.143838	0.134117	0.126992	0.220928	0.207587	0.194242	0.124033	0.118301	0.110829	0.222597	0.204720	0.199002	0.189791	0.180048	0.175753	0.237968	0.223267	0.216428
49.2	0.115502	0.106432	0.101056	0.263345	0.245244	0.232728	0.225241	0.209328	0.203380	0.143862	0.134204	0.127178	0.221046	0.207884	0.194544	0.124411	0.118567	0.110935	0.222438	0.204837	0.199385	0.190380	0.180184	0.176035	0.238475	0.223085	0.216913
49.4	0.115204	0.106490	0.100564	0.263572	0.245435	0.233155	0.225884	0.209814	0.203232	0.144379	0.134200	0.127797	0.221043	0.208131	0.194486	0.124564	0.118536	0.111084	0.222883	0.205142	0.199651	0.190375	0.180422	0.176017	0.239023	0.223100	0.217250
49.6	0.114883	0.106810	0.100750	0.263783	0.245411	0.233198	0.226067	0.210430	0.202835	0.144935	0.134631	0.127909	0.221277	0.207899	0.194574	0.124658	0.118448	0.111249	0.223161	0.205299	0.199823	0.190055	0.181184	0.176032	0.239396	0.223451	0.217772
49.8	0.115530	0.106977	0.100916	0.263969	0.245575	0.233464	0.226370	0.210668	0.202639	0.145471	0.134870	0.127829	0.221589	0.208064	0.194536	0.124867	0.118208	0.111316	0.223373	0.205523	0.199481	0.190136	0.181495	0.176406	0.239656	0.223964	0.218226
50.0	0.115556	0.107231	0.100982	0.264216	0.245858	0.233831	0.226426	0.210884	0.202743	0.145506	0.134956	0.127736	0.221718	0.208521	0.194482	0.125038	0.118306	0.111341	0.224023	0.205237	0.199613	0.190197	0.181782	0.176438	0.240021	0.224077	0.218871
50.2	0.115405	0.106926	0.101259	0.264280	0.246221	0.234016	0.226557	0.211083	0.203146	0.145529	0.134972	0.127640	0.221888	0.208666	0.194482	0.125190	0.118425	0.111527	0.224424	0.205356	0.199766	0.190493	0.181899	0.176627	0.240432	0.224183	0.219226
50.4	0.115467	0.107063	0.101621	0.264344	0.246267	0.234292	0.226486	0.211121	0.203351	0.145587	0.135380	0.127945	0.221923	0.208786	0.194578	0.125336	0.118513	0.111759	0.224804	0.204986	0.199753	0.190548	0.182161	0.176364	0.240951	0.224304	0.219663
50.6	0.115274	0.107024	0.101859	0.264896	0.246719	0.234455	0.226438	0.211286	0.203858	0.145701	0.135644	0.128020	0.222461	0.209096	0.194798	0.125493	0.118592	0.111970	0.224915	0.205417	0.199443	0.190569	0.182401	0.176409	0.241372	0.224984	0.220111
50.8	0.115036	0.107398	0.102006	0.265125	0.246725	0.234829	0.226696	0.211362	0.203892	0.145862	0.136068	0.128601	0.223083	0.209462	0.195269	0.125885	0.118797	0.112216	0.224895	0.205708	0.199550	0.190579	0.182661	0.176849	0.241602	0.225372	0.220348
51.0	0.115386	0.107597	0.102161	0.265339	0.246907	0.235211	0.226691	0.211616	0.203984	0.146140	0.136160	0.128828	0.223676	0.209572	0.195536	0.125944	0.119008	0.112436	0.224691	0.206272	0.199863	0.191027	0.182551	0.176932	0.242044	0.225870	0.220398
51.2	0.115651	0.107875	0.102166	0.265802	0.247235	0.235297	0.226695	0.211576	0.204367	0.146378	0.136096	0.129263	0.224323	0.209928	0.195796	0.126020	0.118978	0.112262	0.224715	0.206588	0.200213	0.191486	0.182845	0.176764	0.242424	0.226306	0.220780
51.4	0.115735	0.107609	0.102219	0.265793	0.247566	0.235465	0.226889	0.211786	0.204858	0.146516	0.136457	0.129209	0.224888	0.210420	0.195953	0.125981	0.118891	0.112191	0.224676	0.206936	0.200095	0.192057	0.182938	0.176915	0.242653	0.226593	0.220942
51.6	0.115797	0.107687	0.102142	0.266181	0.247588	0.235677	0.227131	0.211926	0.205032	0.146533	0.136833	0.129386	0.225190	0.210591	0.196434	0.126100	0.119080	0.112254	0.224665	0.207041	0.200446	0.192706	0.183191	0.177312	0.242819	0.227358	0.220675
51.8	0.115734	0.108029	0.102214	0.266522	0.247786	0.235927	0.227275	0.211960	0.205039	0.146552	0.137104	0.129662	0.225376	0.210911	0.196768	0.126304	0.119374	0.112216	0.224601	0.207258	0.200550	0.192870	0.183297	0.178040	0.243074	0.227648	0.220944
52.0	0.116011	0.107966	0.102317	0.266543	0.248037	0.236182	0.227423	0.211982	0.205333	0.146603	0.137291	0.129664	0.225536	0.211269	0.197296	0.126452	0.119216	0.112127	0.224902	0.207630	0.200845	0.193026	0.183584	0.178750	0.242932	0.227579	0.221031
52.2	0.116182	0.108303	0.102568	0.266784	0.248145	0.236654	0.227566	0.212135	0.205755	0.146785	0.137332	0.129746	0.225865	0.211477	0.197651	0.126401	0.119423	0.111916	0.225401	0.207810	0.201278	0.193503	0.183802	0.179384	0.243057	0.227624	0.220865
52.4	0.116616	0.108101	0.103018	0.267300	0.248689	0.236674	0.227637	0.212164	0.206021	0.146833	0.137437	0.129877	0.225966	0.211425	0.198086	0.126658	0.119033	0.111936	0.225608	0.208023	0.201926	0.194137	0.183766	0.180069	0.243309	0.227652	0.220555
52.6	0.116519	0.108392	0.102887	0.267817	0.248989	0.236922	0.227787	0.212702	0.206149	0.147147	0.137584	0.129813	0.226084	0.211470	0.198448	0.126766	0.119205	0.111804	0.225473	0.208098	0.202370	0.194547	0.183680	0.180546	0.243298	0.227548	0.220095
52.8	0.116879	0.108397	0.102941	0.267853	0.249139	0.236984	0.227993	0.212826	0.206339	0.147130	0.137448	0.129802	0.226010	0.211801	0.198689	0.126614	0.119428	0.111673	0.226059	0.208405	0.202918	0.194978	0.183681	0.180782	0.243323	0.227579	0.220379
53.0	0.116891	0.108283	0.102940	0.268371	0.249292	0.237078	0.228274	0.213329	0.206459	0.147558	0.137607	0.130126	0.226040	0.212261	0.198797	0.126565	0.119619	0.112009	0.226341	0.208495	0.203869	0.195286	0.184104	0.181390	0.243861	0.227381	0.220247
53.2	0.117233	0.108146	0.102641	0.268794	0.249086	0.237219	0.228308	0.213731	0.206435	0.147976	0.137873	0.130392	0.226092	0.212639	0.198886	0.126785	0.119860	0.111999	0.226302	0.209056	0.204012	0.195668	0.184213	0.181838	0.243997	0.227492	0.220332
53.4	0.117202	0.108115	0.102869	0.268996	0.249221	0.237510	0.228433	0.213837	0.205989	0.148395	0.137771	0.130596	0.226180	0.212826	0.199028	0.126885	0.120031	0.111962	0.226685	0.209260	0.204548	0.195639	0.184821	0.181807	0.244093	0.228055	0.220452
53.6	0.117457	0.108350	0.103316	0.269294	0.249269	0.237544	0.228792	0.214138	0.206020	0.148243	0.137910	0.130403	0.226494	0.213070	0.199370	0.126881	0.120431	0.112232	0.226612	0.209046	0.204676	0.195568	0.185105	0.181939	0.244334	0.228489	0.220887
53.8	0.117433	0.108176	0.103409	0.269546	0.249657	0.237944	0.228694	0.214063	0.206397	0.148154	0.137737	0.130172	0.226638	0.213549	0.199416	0.127079	0.120725	0.112393	0.227084	0.208677	0.204867	0.195488	0.185350	0.182287	0.244626	0.228811	0.221035
54.0	0.117302	0.108251	0.103875	0.269933	0.249951	0.238019	0.228579	0.213772	0.206653	0.148050	0.137733	0.130115	0.226484	0.214030	0.199564	0.127168	0.121057	0.112796	0.227626	0.208650	0.205078	0.195491	0.185469	0.182094	0.245078	0.228904	0.221624
54.2	0.117328	0.108097	0.104039	0.270246	0.250381	0.237802	0.228904	0.213874	0.206769	0.148082	0.137851	0.130203	0.226601	0.214077	0.199765	0.127220	0.121321	0.113021	0.227822	0.209093	0.205197	0.196089	0.185450	0.182500	0.245449	0.229230	0.221843
54.4	0.117789	0.108117	0.104173	0.270710	0.250587	0.238033	0.229049	0.213870	0.206966	0.148156	0.137941	0.130395	0.226715	0.214126	0.199905	0.127265	0.121291	0.113268	0.227973	0.209107	0.205005	0.195962	0.185913	0.182282	0.245452	0.229804	0.222272
54.6	0.117828	0.108171	0.104260	0.271062	0.250665	0.238094	0.229266	0.214118	0.207235	0.148194	0.137897	0.130408	0.226952	0.214244	0.200363	0.127422	0.121477	0.113516	0.228008	0.209463	0.205042	0.195917	0.186270	0.182292	0.245572	0.230484	0.222501
54.8	0.118014	0.108513	0.104312	0.270986	0.250704	0.238350	0.229237	0.214297	0.207427	0.148208	0.138021	0.130940	0.227140	0.214501	0.200350	0.127586	0.121424	0.113623	0.228021	0.209400	0.205325	0.196327	0.186765	0.182440	0.245706	0.231107	0.222768
55.0	0.118229	0.108474	0.104369	0.271010	0.251058	0.238521	0.229376	0.214404	0.207425	0.148293	0.138004	0.130798	0.227374	0.214844	0.200305	0.127706	0.121639	0.113898	0.228372	0.209515	0.205405	0.196660	0.187113	0.182258	0.245942	0.231741	0.222881
55.2	0.118412	0.108759	0.104373	0.271199	0.251419	0.238315	0.229872	0.214355	0.207687	0.148564	0.138188	0.131039	0.227650	0.215219	0.200209	0.127805	0.121566	0.113937	0.228505	0.209571	0.205674	0.196560	0.187163	0.182215	0.246093	0.232095	0.223123
55.4	0.118833	0.108944	0.104754	0.271130	0.251497	0.238630	0.230371	0.214567	0.207978	0.148749	0.138630	0.131106	0.227861	0.215280	0.200184	0.127993	0.121509	0.114430	0.228979	0.209777	0.206115	0.196768	0.187607	0.182434	0.246247	0.232279	0.223289
55.6	0.119250	0.109237	0.104686	0.271507	0.251235	0.238838	0.230792	0.214624	0.208009	0.148934	0.139029	0.131583	0.227878	0.215410	0.200516	0.128224	0.121686	0.114728	0.229020	0.210227	0.206416	0.196810	0.188348	0.182951	0.246397	0.232735	0.223540
55.8	0.119353	0.109516	0.105118	0.271731	0.251387	0.239179	0.230781	0.214595	0.207979	0.149044	0.138989	0.132028	0.228099	0.215584	0.200560	0.128667	0.121730	0.114892	0.229173	0.210605	0.206534	0.196594	0.188895	0.183285	0.246579	0.232306	0.224128
56.0	0.119755	0.109895	0.105258	0.271820	0.251543	0.239485	0.230988	0.214652	0.208036	0.149133	0.139016	0.132546	0.228352	0.215603	0.200599	0.128844	0.121452	0.115104	0.229851	0.210779	0.206739	0.196857	0.189225	0.183730	0.247084	0.232272	0.224308
56.2	0.120135	0.110143	0.105618	0.271918	0.251908	0.239967	0.231157	0.214611	0.208225	0.149424	0.139104	0.132705	0.228878	0.215543	0.200673	0.128881	0.121478	0.115189	0.230403	0.210529	0.206728	0.197412	0.189874	0.183965	0.247277	0.232199	0.224390
56.4	0.120478	0.110063	0.106210	0.272092	0.252226	0.240014	0.231450	0.215138	0.208356	0.149758	0.139305	0.132990	0.229118	0.215523	0.200712	0.128840	0.121412	0.115381	0.230760	0.210935	0.206796	0.198051	0.190224	0.184267	0.247692	0.232036	0.224231
56.6	0.120439	0.110505	0.106056	0.272410	0.252493	0.240278	0.231689	0.215429	0.208398	0.149985	0.139477	0.133247	0.229364	0.215675	0.200386	0.128907	0.121647	0.115279	0.230780	0.211261	0.206821	0.198300	0.190562	0.184379	0.247434	0.231760	0.224298
56.8	0.120903	0.110478	0.106126	0.272529	0.252653	0.240348	0.231839	0.215799	0.208584	0.150164	0.139378	0.133575	0.229499	0.215923	0.200435	0.128624	0.121912	0.115231	0.231027	0.211899	0.206820	0.198498	0.190602	0.184236	0.247632	0.231676	0.224702
57.0	0.121093	0.110565	0.106089	0.273018	0.252606	0.240699	0.232061	0.216114	0.208837	0.150760	0.139740	0.133978	0.229939	0.216105	0.200527	0.128720	0.122230	0.115404	0.231163	0.212521	0.206608	0.198793	0.191038	0.184528	0.247868	0.231429	0.224843
57.2	0.121192	0.110892	0.105952	0.273234	0.252516	0.241103	0.232288	0.215852	0.209417	0.150981	0.140109	0.134174	0.230280	0.216137	0.200764	0.129331	0.122673	0.115615	0.230596	0.212975	0.206331	0.199478	0.191026	0.184391	0.248040	0.231674	0.225034
57.4	0.121059	0.111187	0.106061	0.273531	0.252865	0.241645	0.232529	0.215943	0.209539	0.150797	0.140233	0.134615	0.230513	0.216292	0.201094	0.129511	0.122909	0.115435	0.230295	0.213041	0.206595	0.199605	0.191284	0.184442	0.248009	0.232202	0.225145
57.6	0.120830	0.111533	0.106080	0.273931	0.253522	0.241895	0.232807	0.216556	0.209588	0.150878	0.140682	0.134704	0.230614	0.216458	0.201406	0.129677	0.122993	0.115501	0.230233	0.212964	0.206612	0.199585	0.191254	0.184754	0.248166	0.232137	0.225485
57.8	0.120529	0.111791	0.106000	0.274101	0.254063	0.242217	0.232584	0.216295	0.210062	0.151163	0.141036	0.134651	0.230869	0.216515	0.201637	0.129853	0.123070	0.115285	0.230568	0.213199	0.206639	0.199620	0.191370	0.185082	0.248366	0.232081	0.225448
58.0	0.120745	0.111861	0.106414	0.274387	0.254555	0.242513	0.233271	0.216148	0.210338	0.151227	0.141445	0.134736	0.230975	0.216529	0.202054	0.129931	0.123235	0.115339	0.230607	0.213376	0.206863	0.200199	0.191720	0.185196	0.248792	0.232204	0.225822
58.2	0.120557	0.111612	0.106142	0.274673	0.254988	0.242533	0.233413	0.216468	0.210433	0.151412	0.141800	0.134704	0.231261	0.216654	0.202373	0.129978	0.123477	0.115016	0.230477	0.213773	0.207071	0.200513	0.192066	0.185842	0.248732	0.232519	0.225803
58.4	0.120727	0.111632	0.106392	0.275001	0.255275	0.242925	0.233925	0.216682	0.210819	0.151141	0.142038	0.134848	0.231473	0.216666	0.202768	0.130238	0.123424	0.115175	0.230555	0.213779	0.207230	0.200627	0.192165	0.186155	0.248827	0.233060	0.226045
58.6	0.120469	0.111696	0.106007	0.274940	0.255646	0.242918	0.234187	0.216909	0.211299	0.151223	0.142375	0.134731	0.231729	0.216888	0.203275	0.130411	0.123361	0.115385	0.230688	0.213908	0.207508	0.201165	0.191989	0.186733	0.248890	0.233462	0.225857
58.8	0.120288	0.111589	0.106102	0.274893	0.256179	0.243262	0.234560	0.217171	0.211510	0.151168	0.142670	0.134904	0.232085	0.217142	0.203352	0.130560	0.123529	0.115499	0.230778	0.214084	0.207615	0.201829	0.192142	0.187043	0.249153	0.234107	0.226460
59.0	0.120117	0.111313	0.105931	0.275016	0.256627	0.243143	0.235318	0.217134	0.211598	0.151124	0.142896	0.134818	0.232352	0.217457	0.203758	0.130762	0.123748	0.115637	0.231225	0.214387	0.208067	0.201856	0.191940	0.187270	0.249171	0.234669	0.226612
59.2	0.120452	0.111413	0.105917	0.275059	0.256996	0.243473	0.235921	0.217122	0.211712	0.151483	0.143176	0.135021	0.232382	0.217489	0.203946	0.130910	0.123755	0.115957	0.231413	0.214414	0.208847	0.201971	0.192013	0.187747	0.249368	0.234953	0.226945
59.4	0.120597	0.111601	0.106346	0.275163	0.256822	0.243786	0.235989	0.217342	0.211830	0.151488	0.143132	0.135148	0.232616	0.217413	0.204245	0.131132	0.123938	0.116535	0.231698	0.214383	0.209565	0.202771	0.192551	0.188159	0.250108	0.235012	0.227334
59.6	0.120728	0.111763	0.106414	0.275370	0.256936	0.243849	0.236461	0.217635	0.211681	0.151708	0.143070	0.135358	0.232656	0.217870	0.204482	0.131208	0.123994	0.117132	0.231753	0.214503	0.209933	0.203023	0.192682	0.188644	0.250668	0.235191	0.227808
59.8	0.121056	0.111855	0.106561	0.275525	0.257416	0.243953	0.236472	0.217960	0.211306	0.151771	0.142919	0.135463	0.232969	0.218088	0.204366	0.131392	0.124391	0.117249	0.232245	0.214410	0.210460	0.203064	0.192816	0.189279	0.251252	0.235422	0.228048
60.0	0.121209	0.111953	0.106520	0.275401	0.257681	0.244257	0.236560	0.218266	0.211389	0.152048	0.142795	0.135539	0.232897	0.218116	0.204574	0.131419	0.124377	0.117508	0.233140	0.214388	0.210605	0.203221	0.193261	0.189694	0.252139	0.235579	0.228166
60.2	0.121284	0.111969	0.106880	0.275526	0.257772	0.244654	0.236477	0.218429	0.211596	0.152572	0.142925	0.135619	0.232919	0.218272	0.204852	0.131629	0.124573	0.117729	0.233338	0.214549	0.210741	0.203639	0.193684	0.189881	0.252122	0.235799	0.228526
60.4	0.121662	0.112105	0.107275	0.275806	0.257914	0.244510	0.236729	0.219025	0.211505	0.153138	0.142930	0.135677	0.232949	0.218491	0.204632	0.131555	0.124940	0.117783	0.233764	0.214883	0.211060	0.203963	0.193649	0.190034	0.252533	0.235886	0.228351
60.6	0.121734	0.112482	0.106866	0.276194	0.257987	0.244380	0.236795	0.218842	0.211667	0.153239	0.143251	0.135676	0.232893	0.218429	0.204672	0.131556	0.125246	0.117770	0.233806	0.215042	0.210985	0.203880	0.193714	0.190103	0.252532	0.235899	0.228615
60.8	0.122409	0.112764	0.107066	0.276379	0.257681	0.244511	0.236272	0.219457	0.212443	0.153638	0.143135	0.135556	0.232767	0.218581	0.204746	0.131613	0.125422	0.118060	0.234135	0.215327	0.211022	0.204103	0.193889	0.190357	0.252862	0.236224	0.229223
61.0	0.122435	0.113120	0.107332	0.276814	0.257575	0.244988	0.236515	0.219539	0.212962	0.154089	0.143438	0.135569	0.232568	0.218756	0.204540	0.131913	0.125437	0.118267	0.234493	0.215308	0.210828	0.204299	0.193979	0.190692	0.252840	0.236542	0.229255
61.2	0.122462	0.113403	0.107559	0.277312	0.257395	0.245014	0.236563	0.219943	0.213574	0.154287	0.143778	0.135474	0.232394	0.218879	0.204757	0.132207	0.125389	0.118364	0.234404	0.215603	0.210867	0.204568	0.194204	0.190906	0.253033	0.237146	0.229671
61.4	0.122610	0.113790	0.107678	0.277549	0.257666	0.245446	0.236809	0.220752	0.213650	0.154385	0.143655	0.135579	0.232516	0.219032	0.204883	0.132195	0.125347	0.118060	0.234831	0.215580	0.210729	0.204378	0.194949	0.190993	0.253201	0.237252	0.230117
61.6	0.122595	0.114219	0.108000	0.277664	0.257857	0.245695	0.236697	0.221109	0.213737	0.154705	0.143737	0.135803	0.232651	0.219160	0.205003	0.132435	0.125309	0.117913	0.235236	0.215676	0.210673	0.204284	0.195461	0.190962	0.253690	0.237186	0.230214
61.8	0.122373	0.114766	0.108016	0.277591	0.258051	0.245700	0.236965	0.221264	0.214760	0.154618	0.143927	0.135968	0.233088	0.219426	0.205140	0.132700	0.125587	0.117959	0.235481	0.215716	0.210837	0.204673	0.195959	0.191058	0.253707	0.237249	0.230692
62.0	0.122414	0.114882	0.108293	0.277649	0.258052	0.245922	0.237350	0.221638	0.214915	0.154504	0.143994	0.136315	0.233264	0.219783	0.205194	0.132884	0.125836	0.117835	0.235457	0.215957	0.210947	0.205023	0.196845	0.190920	0.254016	0.237610	0.231240
62.2	0.122488	0.114896	0.108584	0.277874	0.258320	0.245906	0.237522	0.221888	0.215451	0.154753	0.144349	0.136754	0.233617	0.219771	0.205648	0.132876	0.125833	0.117899	0.235563	0.216122	0.210715	0.204889	0.196872	0.191430	0.254066	0.237864	0.231482
62.4	0.122524	0.115066	0.108714	0.277961	0.258535	0.246138	0.238184	0.222058	0.216161	0.154734	0.144293	0.136908	0.234111	0.219550	0.206193	0.133244	0.126026	0.118134	0.235751	0.216206	0.210618	0.205243	0.197249	0.191863	0.254351	0.238022	0.231715
62.6	0.122431	0.115151	0.108866	0.277918	0.258895	0.246337	0.238470	0.222333	0.216530	0.154950	0.144468	0.136983	0.234547	0.219738	0.206400	0.133247	0.126053	0.118065	0.235856	0.216240	0.210619	0.205726	0.197668	0.191952	0.254794	0.238488	0.231906
62.8	0.122036	0.115261	0.109471	0.278134	0.259012	0.246547	0.239049	0.222393	0.216772	0.154884	0.144489	0.137239	0.234914	0.219753	0.206686	0.133515	0.126111	0.117840	0.235774	0.216700	0.210840	0.206224	0.197735	0.191922	0.254646	0.238595	0.232709
63.0	0.122159	0.115111	0.109659	0.278397	0.259233	0.246689	0.239317	0.222094	0.216921	0.154974	0.144504	0.137520	0.235010	0.220138	0.206984	0.133546	0.126133	0.117880	0.236109	0.216551	0.211122	0.206632	0.197726	0.192067	0.254780	0.239022	0.232874
63.2	0.122193	0.114787	0.109624	0.278410	0.259180	0.246987	0.239775	0.222109	0.217152	0.155223	0.144197	0.137663	0.235145	0.220236	0.206872	0.133790	0.126208	0.117997	0.235921	0.216607	0.211423	0.207302	0.198252	0.192523	0.255382	0.238983	0.233108
63.4	0.122270	0.114877	0.109938	0.278648	0.259262	0.246740	0.240176	0.222619	0.217380	0.155336	0.143761	0.137608	0.235524	0.220665	0.207145	0.133909	0.126410	0.118294	0.235859	0.216850	0.211675	0.208027	0.198343	0.192634	0.255815	0.239171	0.233164
63.6	0.122995	0.114812	0.109757	0.278932	0.259780	0.246863	0.240598	0.222932	0.217164	0.155611	0.143695	0.137802	0.235981	0.220914	0.207105	0.133976	0.126379	0.118661	0.235997	0.217226	0.211858	0.208213	0.198273	0.193021	0.255759	0.239445	0.233461
63.8	0.123396	0.114771	0.109873	0.279310	0.260107	0.246962	0.241056	0.222861	0.216839	0.155654	0.143894	0.137982	0.236366	0.220958	0.207104	0.133959	0.126414	0.118881	0.236134	0.217856	0.212244	0.208696	0.198441	0.193170	0.256008	0.239518	0.233435
64.0	0.123200	0.114598	0.110056	0.279563	0.260291	0.247409	0.241014	0.222759	0.217153	0.155708	0.143862	0.138087	0.236272	0.221061	0.207259	0.134030	0.126306	0.119035	0.236407	0.218369	0.212523	0.208802	0.198746	0.193226	0.256235	0.239413	0.233366
64.2	0.123350	0.114552	0.110380	0.280019	0.260365	0.247627	0.241094	0.222665	0.217349	0.155747	0.144125	0.138130	0.236363	0.221313	0.207174	0.134098	0.126225	0.119180	0.236371	0.218862	0.212945	0.209310	0.198584	0.193162	0.255859	0.239303	0.233504
64.4	0.123382	0.114473	0.110561	0.280484	0.260423	0.247558	0.241526	0.222950	0.217373	0.155654	0.144161	0.138293	0.236422	0.221603	0.206865	0.133749	0.126220	0.119516	0.236525	0.218955	0.213439	0.209628	0.198517	0.193401	0.256205	0.239378	0.233443
64.6	0.123458	0.114418	0.110627	0.281067	0.260700	0.247909	0.241429	0.223134	0.217429	0.155635	0.144548	0.138416	0.236377	0.221770	0.206938	0.133683	0.126126	0.119772	0.236662	0.219122	0.213501	0.209829	0.198603	0.193472	0.256369	0.239410	0.233735
64.8	0.123761	0.114416	0.110593	0.281461	0.260557	0.248349	0.241266	0.223914	0.217448	0.155833	0.144721	0.138464	0.236257	0.222281	0.206831	0.133546	0.125953	0.120148	0.237254	0.219388	0.213845	0.210101	0.198805	0.194130	0.256529	0.239675	0.233695
65.0	0.123620	0.114418	0.110517	0.281874	0.260903	0.248600	0.241593	0.224073	0.217185	0.155708	0.144723	0.138596	0.236339	0.222707	0.207032	0.133719	0.125995	0.120492	0.237645	0.219657	0.214205	0.210325	0.198626	0.194261	0.256763	0.239499	0.233676
65.2	0.123782	0.114655	0.109941	0.282506	0.261111	0.248883	0.242035	0.224587	0.217049	0.155668	0.144990	0.138758	0.236602	0.222943	0.207314	0.133715	0.126122	0.120716	0.237559	0.219894	0.214538	0.210415	0.199035	0.194353	0.257246	0.239686	0.233965
65.4	0.124002	0.114910	0.109853	0.282342	0.261587	0.249204	0.241995	0.225002	0.216857	0.155702	0.145296	0.138880	0.236883	0.223187	0.207377	0.133924	0.126309	0.120918	0.237709	0.219899	0.214724	0.210214	0.199611	0.194150	0.257612	0.239811	0.233928
65.6	0.123991	0.114794	0.109570	0.282401	0.261847	0.249229	0.241750	0.225252	0.216972	0.155828	0.145530	0.139187	0.236803	0.223404	0.207741	0.134118	0.126682	0.120972	0.237982	0.219925	0.215179	0.210225	0.199928	0.194313	0.257546	0.240275	0.233929
65.8	0.123908	0.115090	0.109668	0.282579	0.262159	0.249497	0.241625	0.225362	0.217114	0.156084	0.145960	0.139375	0.237067	0.223438	0.208132	0.134029	0.126977	0.121090	0.238097	0.219757	0.215317	0.210268	0.200246	0.194209	0.257771	0.240172	0.234442
66.0	0.124395	0.115057	0.109539	0.282744	0.262210	0.249861	0.241496	0.225151	0.217044	0.156338	0.146153	0.139590	0.237111	0.223489	0.208249	0.133972	0.127403	0.120973	0.238342	0.219911	0.215164	0.210059	0.200743	0.194231	0.257881	0.240243	0.234373
66.2	0.124153	0.115200	0.109663	0.282972	0.262740	0.250133	0.241488	0.224789	0.217456	0.156848	0.146437	0.139729	0.237170	0.223364	0.208629	0.133903	0.127564	0.121009	0.238445	0.219802	0.215602	0.209915	0.201028	0.194765	0.258457	0.240266	0.234203
66.4	0.124363	0.115384	0.109690	0.283132	0.262780	0.250333	0.241342	0.224806	0.217703	0.156974	0.146268	0.139553	0.237342	0.223668	0.208874	0.134304	0.127917	0.120895	0.238683	0.220076	0.215993	0.210136	0.201738	0.195276	0.258841	0.240563	0.234229
66.6	0.124316	0.115388	0.109935	0.283249	0.263086	0.250624	0.241518	0.224699	0.217587	0.157310	0.146379	0.139578	0.237220	0.224237	0.209006	0.134365	0.127900	0.120754	0.238772	0.220035	0.216002	0.210386	0.201950	0.194912	0.259094	0.240873	0.234469
66.8	0.124135	0.115199	0.109934	0.283482	0.263021	0.250712	0.241524	0.224536	0.217776	0.157447	0.146344	0.139478	0.237337	0.224543	0.209215	0.134705	0.128144	0.120223	0.238805	0.220297	0.215866	0.210584	0.201906	0.195044	0.259196	0.241005	0.234740
67.0	0.124312	0.114888	0.109955	0.283644	0.263193	0.250930	0.241660	0.224505	0.218133	0.157766	0.146473	0.139624	0.237311	0.224924	0.209530	0.134834	0.128566	0.120014	0.239263	0.220269	0.215310	0.211040	0.202341	0.194965	0.259464	0.241586	0.234823
67.2	0.124597	0.114702	0.109869	0.283729	0.263309	0.250962	0.241860	0.224924	0.218690	0.157766	0.146423	0.139635	0.237664	0.225026	0.209607	0.135294	0.128787	0.120031	0.239363	0.220803	0.215095	0.211173	0.202977	0.195180	0.259522	0.242090	0.234625
67.4	0.124891	0.115201	0.110008	0.284025	0.263727	0.250877	0.241798	0.225104	0.218729	0.157936	0.146700	0.139778	0.238079	0.225069	0.209859	0.135559	0.128791	0.120167	0.239430	0.221260	0.214992	0.211545	0.203005	0.195729	0.259606	0.242453	0.235098
67.6	0.125315	0.115283	0.110063	0.284217	0.264007	0.251094	0.241686	0.224871	0.218650	0.157985	0.146998	0.139984	0.238435	0.224911	0.209837	0.135680	0.128674	0.120252	0.239814	0.221889	0.215184	0.211857	0.202885	0.195975	0.259709	0.242820	0.235431
67.8	0.125373	0.115751	0.110537	0.284553	0.264109	0.251504	0.241884	0.225268	0.219112	0.157973	0.147428	0.139995	0.238567	0.225261	0.209952	0.135799	0.128568	0.119865	0.239930	0.222040	0.215003	0.212127	0.202919	0.196258	0.260001	0.243130	0.235490
68.0	0.125381	0.115768	0.110614	0.284766	0.264502	0.251710	0.241507	0.225686	0.219747	0.157909	0.147569	0.140161	0.238688	0.225328	0.210145	0.135935	0.128766	0.119682	0.240148	0.222254	0.214913	0.212375	0.202894	0.196618	0.260403	0.243276	0.235773
68.2	0.125658	0.116060	0.110911	0.284908	0.264640	0.252040	0.241744	0.226121	0.220164	0.157915	0.147715	0.140312	0.238729	0.225369	0.210594	0.135794	0.128745	0.119827	0.240366	0.222646	0.214864	0.213322	0.203286	0.196797	0.260464	0.243311	0.235983
68.4	0.125958	0.116407	0.111165	0.285155	0.264632	0.252491	0.241960	0.226495	0.220420	0.157870	0.147879	0.140469	0.239020	0.225804	0.210996	0.135966	0.128964	0.119967	0.240654	0.222927	0.215277	0.214085	0.203498	0.197233	0.260981	0.243896	0.236512
68.6	0.125974	0.116641	0.111092	0.285591	0.264955	0.252578	0.242127	0.227237	0.220179	0.158317	0.148030	0.140596	0.239309	0.226076	0.211394	0.136114	0.129141	0.119993	0.240972	0.222903	0.215576	0.214178	0.203470	0.197543	0.261096	0.244213	0.236755
68.8	0.125944	0.116784	0.111058	0.285743	0.265078	0.252772	0.242067	0.227808	0.220285	0.158339	0.148136	0.140694	0.239508	0.226075	0.211753	0.136036	0.129139	0.120118	0.241172	0.223377	0.215998	0.214723	0.203525	0.198293	0.261135	0.244479	0.236555
69.0	0.125742	0.116746	0.110987	0.285722	0.265319	0.252923	0.242387	0.228207	0.220203	0.158367	0.148301	0.140883	0.239848	0.226148	0.212001	0.136253	0.129279	0.120260	0.241471	0.223489	0.216375	0.214911	0.203592	0.198178	0.261248	0.244789	0.236989
69.2	0.126350	0.117013	0.110790	0.285706	0.265362	0.253297	0.242833	0.228474	0.220690	0.158625	0.148852	0.141050	0.239988	0.226017	0.212219	0.136279	0.129469	0.120365	0.241565	0.223477	0.216439	0.214769	0.203569	0.198324	0.261234	0.245290	0.236945
69.4	0.126527	0.117069	0.111276	0.285437	0.265514	0.253088	0.242460	0.228626	0.220932	0.159052	0.149164	0.141071	0.240087	0.226029	0.212533	0.136392	0.129369	0.120362	0.241868	0.223399	0.216498	0.214901	0.203604	0.198867	0.261143	0.245590	0.237176
69.6	0.126430	0.117138	0.111132	0.285557	0.265952	0.253182	0.242401	0.228894	0.221008	0.159178	0.149115	0.141465	0.240226	0.225901	0.212907	0.136330	0.129654	0.120699	0.241902	0.223325	0.216743	0.215148	0.203653	0.199151	0.260975	0.245784	0.237438
69.8	0.126462	0.117178	0.111446	0.285801	0.266142	0.253406	0.242186	0.228677	0.221133	0.159374	0.148971	0.141725	0.240580	0.225831	0.212603	0.136255	0.129617	0.121045	0.242071	0.223520	0.217152	0.215333	0.203905	0.199384	0.261221	0.245545	0.237597
70.0	0.126587	0.117345	0.111026	0.285748	0.266303	0.253470	0.242275	0.228683	0.221142	0.159246	0.148943	0.141887	0.240644	0.226105	0.212450	0.136331	0.129861	0.121451	0.242433	0.224079	0.217526	0.215506	0.204172	0.199681	0.261099	0.245701	0.237590
70.2	0.126235	0.117292	0.111014	0.285939	0.266563	0.253674	0.242594	0.228720	0.221534	0.159651	0.148712	0.142076	0.240664	0.226294	0.212399	0.136413	0.129985	0.121598	0.242369	0.224409	0.218019	0.215385	0.204644	0.199909	0.261356	0.245968	0.237553
70.4	0.126553	0.117066	0.111339	0.286115	0.266580	0.253793	0.242966	0.228901	0.221701	0.159691	0.148436	0.142278	0.240680	0.226651	0.212278	0.136804	0.129998	0.121978	0.242969	0.224861	0.218139	0.215752	0.204637	0.200028	0.261451	0.245934	0.237997
70.6	0.126471	0.116842	0.111306	0.286370	0.266673	0.253919	0.243179	0.229302	0.221743	0.159657	0.148561	0.142316	0.240586	0.226974	0.212236	0.136860	0.129987	0.122255	0.242901	0.224984	0.218108	0.216181	0.204928	0.199599	0.261631	0.246025	0.238399
70.8	0.126533	0.116736	0.111240	0.286783	0.266765	0.254452	0.243324	0.229661	0.221870	0.159631	0.148811	0.142465	0.240771	0.227137	0.212239	0.137338	0.130052	0.122285	0.243201	0.225243	0.218076	0.216328	0.205001	0.199668	0.261938	0.246451	0.238658
71.0	0.126904	0.116665	0.111606	0.286897	0.266753	0.254760	0.243853	0.229649	0.222094	0.159835	0.149059	0.142758	0.240585	0.227164	0.212411	0.137578	0.130228	0.122632	0.243511	0.225431	0.217753	0.216673	0.205360	0.199740	0.261993	0.246891	0.239008
71.2	0.127403	0.116670	0.111454	0.287047	0.267049	0.254835	0.244013	0.229997	0.222379	0.159835	0.149131	0.142966	0.240895	0.227258	0.212415	0.137932	0.130069	0.122952	0.243533	0.225729	0.218309	0.216540	0.205650	0.200134	0.262110	0.247234	0.239219
71.4	0.127780	0.116862	0.111293	0.287491	0.267314	0.254987	0.244156	0.229591	0.222254	0.159840	0.149116	0.143145	0.240855	0.227083	0.212348	0.138298	0.129970	0.123005	0.243446	0.225951	0.218408	0.216837	0.205688	0.200450	0.262455	0.247088	0.239725
71.6	0.127565	0.116802	0.111579	0.287774	0.267422	0.255366	0.244320	0.229693	0.222396	0.160015	0.149096	0.142996	0.240797	0.227296	0.212656	0.138244	0.129978	0.122890	0.243416	0.225876	0.218420	0.216880	0.205733	0.200326	0.262491	0.247292	0.239566
71.8	0.128124	0.117164	0.111612	0.288203	0.267434	0.255663	0.244558	0.229917	0.222522	0.160197	0.149010	0.142933	0.241059	0.227495	0.212943	0.138436	0.130131	0.123016	0.243727	0.225737	0.217846	0.216882	0.205882	0.200620	0.263178	0.247110	0.239769
72.0	0.127873	0.116912	0.111807	0.288143	0.268145	0.255498	0.244707	0.229693	0.222809	0.160392	0.149197	0.142800	0.241454	0.227675	0.213408	0.138744	0.130378	0.123475	0.243696	0.226245	0.218058	0.217225	0.206480	0.200643	0.263860	0.247081	0.239995
72.2	0.128446	0.117347	0.112017	0.288262	0.268056	0.256019	0.245297	0.229273	0.223013	0.160291	0.149283	0.142593	0.241583	0.227719	0.213885	0.138775	0.130490	0.123551	0.243570	0.226327	0.218129	0.217625	0.207123	0.200816	0.263887	0.247155	0.239858
72.4	0.128575	0.117841	0.112435	0.288434	0.268059	0.256363	0.245615	0.229312	0.222953	0.160421	0.149335	0.142508	0.241813	0.228218	0.214131	0.139080	0.130538	0.123764	0.243738	0.226414	0.218319	0.217866	0.207057	0.201099	0.264312	0.247465	0.240398
72.6	0.128473	0.117854	0.112451	0.288715	0.268260	0.256585	0.246129	0.229302	0.222898	0.160862	0.149459	0.142807	0.242330	0.228393	0.214337	0.139248	0.130754	0.123746	0.243717	0.226222	0.218489	0.217941	0.207043	0.201253	0.264551	0.247843	0.240388
72.8	0.128469	0.117930	0.112788	0.288584	0.268154	0.256950	0.246249	0.229442	0.222915	0.161120	0.149759	0.143193	0.242553	0.228456	0.214493	0.139248	0.130735	0.123600	0.243880	0.226191	0.218703	0.218475	0.207249	0.201339	0.264730	0.247991	0.240577
73.0	0.128833	0.118035	0.112752	0.288430	0.268127	0.257240	0.246500	0.229237	0.223101	0.161268	0.150116	0.143272	0.243026	0.228737	0.214585	0.139186	0.130899	0.123460	0.244347	0.226066	0.219186	0.218705	0.207404	0.201430	0.264833	0.248293	0.241091
73.2	0.129209	0.118472	0.113306	0.288352	0.268432	0.257471	0.246191	0.229075	0.223448	0.161414	0.150460	0.143412	0.243399	0.228826	0.214959	0.139027	0.131017	0.123554	0.244233	0.225950	0.219537	0.219287	0.207227	0.202063	0.264922	0.248135	0.241028
73.4	0.129132	0.118913	0.113710	0.288494	0.268802	0.257358	0.246378	0.229176	0.223022	0.161603	0.150723	0.143599	0.243702	0.228984	0.215270	0.138965	0.130922	0.123611	0.244431	0.225753	0.219632	0.219634	0.207586	0.202777	0.265342	0.248281	0.241195
73.6	0.128944	0.119008	0.113912	0.288693	0.269186	0.257430	0.246735	0.229324	0.222995	0.161804	0.150762	0.143652	0.243886	0.229145	0.215467	0.139028	0.131213	0.123890	0.244732	0.225690	0.220404	0.219602	0.208102	0.202931	0.265838	0.248702	0.241357
73.8	0.128951	0.119355	0.114128	0.288986	0.269273	0.257510	0.246832	0.229449	0.223225	0.162099	0.150760	0.143704	0.244337	0.229158	0.215466	0.139061	0.131308	0.123831	0.245057	0.225978	0.220742	0.219638	0.208241	0.203334	0.266245	0.248661	0.241530
74.0	0.128648	0.119637	0.114195	0.289159	0.269720	0.257605	0.247032	0.229893	0.223148	0.162358	0.151200	0.143870	0.244634	0.229291	0.215688	0.139012	0.131562	0.123752	0.245251	0.226270	0.220786	0.219856	0.208305	0.203338	0.266528	0.248579	0.241451
74.2	0.128504	0.119442	0.114570	0.289370	0.269886	0.257697	0.247208	0.229718	0.223385	0.162837	0.151280	0.143969	0.244824	0.229660	0.215877	0.139028	0.131683	0.123507	0.245322	0.226336	0.221133	0.220026	0.208640	0.203306	0.266819	0.248623	0.241663
74.4	0.128397	0.119624	0.115095	0.289760	0.269942	0.257716	0.246926	0.229945	0.223570	0.162699	0.151430	0.144120	0.244852	0.230041	0.216265	0.138925	0.131539	0.123670	0.245701	0.226304	0.221461	0.220570	0.208652	0.203522	0.267492	0.248426	0.242022
74.6	0.128754	0.119694	0.115380	0.290168	0.270315	0.258070	0.246916	0.230259	0.223638	0.162690	0.151732	0.144329	0.244946	0.230150	0.216530	0.138884	0.131719	0.123848	0.245819	0.226553	0.221790	0.220816	0.208954	0.203656	0.267926	0.248678	0.242363
74.8	0.128786	0.119656	0.115474	0.290340	0.270628	0.258299	0.247140	0.230265	0.223736	0.163184	0.152057	0.144569	0.244930	0.230311	0.216975	0.139155	0.131795	0.123707	0.246485	0.226696	0.222230	0.220619	0.209013	0.204118	0.268409	0.248983	0.242547
75.0	0.129005	0.119606	0.115429	0.290441	0.270957	0.258201	0.247654	0.230140	0.224118	0.163361	0.151866	0.144622	0.244861	0.230029	0.217010	0.139036	0.131779	0.123902	0.246922	0.226716	0.222205	0.220416	0.209129	0.204601	0.268494	0.249444	0.242735
75.2	0.128854	0.119801	0.115358	0.290727	0.271314	0.258229	0.247401	0.230582	0.224488	0.163426	0.151836	0.144701	0.244970	0.230095	0.217233	0.139150	0.131656	0.123951	0.247229	0.226857	0.222529	0.220112	0.209456	0.204915	0.268133	0.249165	0.242528
75.4	0.128601	0.119479	0.115170	0.290813	0.271543	0.258372	0.247561	0.230791	0.224644	0.163495	0.152005	0.144746	0.244861	0.229817	0.217063	0.139039	0.131939	0.124217	0.247425	0.227412	0.222154	0.220040	0.209487	0.204968	0.268111	0.249176	0.242577
75.6	0.127860	0.119400	0.115175	0.291016	0.271754	0.258374	0.247690	0.231254	0.224864	0.163889	0.152223	0.144662	0.244914	0.230283	0.217153	0.138991	0.132237	0.124449	0.247781	0.227890	0.221924	0.219711	0.209733	0.205254	0.268365	0.249309	0.242444
75.8	0.128311	0.119742	0.114936	0.291277	0.272016	0.258336	0.247711	0.231493	0.225017	0.163859	0.152165	0.144656	0.245143	0.229996	0.217117	0.139405	0.132522	0.124868	0.248447	0.228571	0.221664	0.219381	0.210144	0.205412	0.268973	0.249311	0.242729
76.0	0.128163	0.119838	0.114996	0.291228	0.272530	0.258438	0.247659	0.231763	0.225289	0.163786	0.152452	0.144592	0.245516	0.230162	0.217253	0.139798	0.132593	0.125046	0.248368	0.228936	0.221752	0.219667	0.210780	0.205241	0.268785	0.249731	0.242876
76.2	0.128829	0.120129	0.114846	0.291390	0.272454	0.258612	0.247973	0.231941	0.225664	0.163668	0.152371	0.144809	0.245672	0.230056	0.217355	0.139570	0.132697	0.125247	0.248586	0.228963	0.221605	0.220044	0.210717	0.205480	0.268429	0.250119	0.243047
76.4	0.128600	0.120270	0.114760	0.291845	0.272696	0.258929	0.247731	0.232878	0.225987	0.163621	0.152385	0.145258	0.245720	0.230357	0.217356	0.139876	0.132935	0.125426	0.248865	0.229211	0.221659	0.220330	0.210792	0.205868	0.268420	0.250920	0.243832
76.6	0.128647	0.120089	0.114219	0.292441	0.272821	0.259311	0.247584	0.233100	0.226255	0.163542	0.152516	0.145635	0.246102	0.230369	0.217341	0.140029	0.133070	0.125586	0.248979	0.229261	0.221926	0.220686	0.210898	0.205761	0.268265	0.251363	0.243942
76.8	0.128484	0.120131	0.114000	0.292879	0.272714	0.259449	0.247678	0.233414	0.226152	0.163489	0.152444	0.145923	0.246027	0.230512	0.217263	0.140052	0.133060	0.125852	0.249022	0.229109	0.222112	0.220909	0.211064	0.206139	0.268128	0.251475	0.244207
77.0	0.129003	0.120130	0.113887	0.292834	0.272752	0.259672	0.247821	0.233161	0.226592	0.163457	0.152386	0.145898	0.246253	0.230717	0.217146	0.140221	0.133308	0.126110	0.249203	0.229494	0.222384	0.221747	0.211371	0.206860	0.267823	0.251890	0.244402
77.2	0.129045	0.120281	0.114079	0.293070	0.272700	0.259653	0.248228	0.233376	0.226604	0.163511	0.152389	0.146276	0.246462	0.230774	0.217324	0.140363	0.133567	0.126417	0.249049	0.229396	0.222208	0.222290	0.211819	0.207081	0.267919	0.251871	0.244239
77.4	0.129228	0.120554	0.114006	0.293265	0.272673	0.259655	0.249154	0.233460	0.226808	0.163863	0.152330	0.146557	0.246656	0.230934	0.217676	0.140827	0.133695	0.126301	0.249014	0.229536	0.222176	0.222316	0.211970	0.207356	0.268076	0.252077	0.244387
77.6	0.129095	0.120682	0.113995	0.293365	0.272980	0.259933	0.249511	0.233390	0.226901	0.164294	0.152274	0.146545	0.246883	0.231023	0.217813	0.141038	0.134042	0.126286	0.248842	0.229396	0.222255	0.222468	0.212202	0.207184	0.268137	0.252321	0.244336
77.8	0.129500	0.121112	0.113952	0.293589	0.273218	0.260175	0.249621	0.233590	0.227134	0.164384	0.152273	0.146627	0.247290	0.230976	0.218037	0.141303	0.134182	0.126254	0.248996	0.229391	0.222011	0.222920	0.212274	0.207437	0.268270	0.252304	0.244218
78.0	0.129682	0.121218	0.113904	0.293583	0.273333	0.260244	0.250054	0.233676	0.227314	0.164620	0.152340	0.146528	0.247368	0.231252	0.218168	0.141216	0.134188	0.126225	0.248937	0.229221	0.222459	0.223380	0.212738	0.207420	0.268594	0.252447	0.244093
78.2	0.130162	0.120642	0.114115	0.293536	0.273296	0.260503	0.250304	0.233459	0.227336	0.164700	0.152304	0.146541	0.247394	0.231675	0.218334	0.141170	0.134404	0.126303	0.248930	0.228825	0.222900	0.223565	0.213178	0.207645	0.269087	0.252696	0.244483
78.4	0.130346	0.120489	0.114279	0.293508	0.273364	0.260492	0.250680	0.233475	0.227282	0.164588	0.152319	0.146585	0.247613	0.231934	0.218727	0.141060	0.134632	0.126290	0.249105	0.228846	0.223444	0.223566	0.213345	0.208352	0.269713	0.252615	0.244624
78.6	0.130903	0.120449	0.114552	0.293609	0.273665	0.260590	0.251199	0.233388	0.227134	0.164584	0.152546	0.146582	0.247766	0.232033	0.218616	0.141352	0.134918	0.126296	0.249351	0.228969	0.224011	0.223566	0.213448	0.208823	0.269959	0.252954	0.245171
78.8	0.130719	0.120207	0.114593	0.293738	0.273842	0.260789	0.251517	0.233417	0.227653	0.164899	0.152727	0.146396	0.247768	0.232450	0.219186	0.141479	0.134631	0.125981	0.249369	0.228788	0.224476	0.223662	0.213753	0.209401	0.270293	0.253260	0.245367
79.0	0.130892	0.120080	0.114484	0.293855	0.274038	0.260882	0.251989	0.233671	0.227885	0.165149	0.152692	0.146171	0.247960	0.232608	0.219204	0.141464	0.134402	0.126131	0.249610	0.228905	0.224418	0.223622	0.214039	0.209768	0.270368	0.253610	0.245581
79.2	0.130762	0.120274	0.114712	0.294042	0.274008	0.261158	0.251581	0.234093	0.228161	0.165436	0.153138	0.146082	0.248044	0.233203	0.219387	0.141436	0.134392	0.125990	0.249664	0.229245	0.224636	0.223464	0.214322	0.210018	0.270163	0.253719	0.245775
79.4	0.130879	0.120034	0.114732	0.294285	0.274401	0.261175	0.251896	0.234651	0.228334	0.165632	0.153288	0.146256	0.248032	0.233293	0.219079	0.141408	0.134610	0.126003	0.249695	0.229788	0.224906	0.223542	0.214551	0.210035	0.270343	0.254217	0.245855
79.6	0.131046	0.120248	0.115034	0.294840	0.274709	0.261271	0.251943	0.234910	0.228624	0.165950	0.153345	0.146118	0.248103	0.233863	0.219185	0.141592	0.134423	0.125929	0.249977	0.229831	0.225140	0.223760	0.214880	0.210241	0.270813	0.254156	0.245758
79.8	0.131437	0.120655	0.115435	0.295110	0.275163	0.261483	0.251898	0.235164	0.228825	0.165926	0.153801	0.146523	0.248339	0.233568	0.219290	0.141779	0.134205	0.125976	0.250001	0.229891	0.225451	0.224082	0.215375	0.210227	0.271124	0.254240	0.246022
80.0	0.131394	0.120571	0.115840	0.295277	0.275404	0.261700	0.251674	0.235549	0.228738	0.165937	0.154331	0.146529	0.248532	0.233937	0.219567	0.141889	0.134147	0.126103	0.250158	0.230177	0.225688	0.224869	0.215334	0.210367	0.270610	0.254688	0.246321
80.2	0.131640	0.120746	0.116122	0.295716	0.275644	0.261863	0.251471	0.235934	0.229087	0.165979	0.154558	0.146500	0.248815	0.234238	0.219799	0.141830	0.134218	0.126307	0.250250	0.230273	0.225935	0.224995	0.215030	0.210977	0.270723	0.254874	0.246585
80.4	0.131313	0.121051	0.116029	0.296280	0.275630	0.262427	0.251254	0.236520	0.229178	0.166059	0.154710	0.146530	0.248609	0.234323	0.219950	0.142279	0.134370	0.126541	0.250176	0.231016	0.226034	0.225605	0.215268	0.211478	0.270748	0.255143	0.246682
80.6	0.131261	0.121056	0.116348	0.296475	0.275603	0.262806	0.251354	0.236395	0.229156	0.166021	0.154883	0.146692	0.248853	0.234589	0.220152	0.142400	0.134262	0.127047	0.250227	0.231426	0.226166	0.225882	0.215395	0.211714	0.270817	0.255209	0.246540
80.8	0.130990	0.121564	0.116445	0.296492	0.275425	0.263035	0.251718	0.236306	0.228872	0.165875	0.154816	0.146686	0.248760	0.234854	0.220042	0.142761	0.134439	0.126914	0.250216	0.231745	0.225965	0.226049	0.215551	0.212181	0.270872	0.255202	0.246575
81.0	0.131233	0.121610	0.116610	0.296225	0.275440	0.263271	0.251974	0.236227	0.229096	0.165781	0.154761	0.146978	0.248982	0.235029	0.219968	0.142917	0.134623	0.127062	0.250210	0.232184	0.225737	0.226926	0.215861	0.212034	0.271056	0.255047	0.246805
81.2	0.131031	0.121894	0.116647	0.296476	0.275606	0.263438	0.252365	0.236629	0.229293	0.166028	0.154757	0.147192	0.249201	0.235043	0.220204	0.142746	0.134821	0.127122	0.250099	0.232633	0.225606	0.227063	0.215925	0.211760	0.271324	0.254531	0.246779
81.4	0.131232	0.122464	0.116762	0.296507	0.275688	0.263628	0.252460	0.236555	0.229353	0.166133	0.154887	0.147422	0.249695	0.234961	0.220602	0.142807	0.135343	0.127095	0.250082	0.233059	0.225531	0.227179	0.215927	0.212027	0.271484	0.254539	0.246856
81.6	0.131589	0.122610	0.116706	0.296671	0.275698	0.263920	0.252778	0.236439	0.229133	0.166055	0.154942	0.147402	0.249792	0.234624	0.220749	0.142934	0.135511	0.127350	0.250334	0.233067	0.225316	0.227554	0.216024	0.212074	0.271719	0.254890	0.246898
81.8	0.131759	0.122782	0.116586	0.296885	0.275710	0.263912	0.253216	0.236786	0.229171	0.166056	0.154828	0.147456	0.250170	0.234613	0.221076	0.142979	0.135617	0.127367	0.250731	0.233284	0.225640	0.227856	0.216212	0.212541	0.271950	0.255019	0.247291
82.0	0.132050	0.123148	0.116632	0.296682	0.275649	0.263834	0.253879	0.236907	0.229642	0.166108	0.154807	0.147632	0.250274	0.234864	0.221067	0.142869	0.135581	0.127373	0.250675	0.233312	0.226185	0.228046	0.216434	0.212242	0.272274	0.255163	0.247581
82.2	0.132093	0.122778	0.116689	0.296534	0.276167	0.263924	0.254039	0.236702	0.229395	0.166173	0.154751	0.147790	0.250502	0.235076	0.221194	0.142852	0.135960	0.127651	0.251047	0.233490	0.226355	0.228381	0.216560	0.212147	0.272804	0.255281	0.247803
82.4	0.132026	0.123134	0.116628	0.296434	0.276345	0.263772	0.254425	0.236376	0.229167	0.165969	0.154574	0.147984	0.250947	0.235184	0.221309	0.142784	0.135980	0.127275	0.251351	0.234045	0.226594	0.228083	0.216385	0.212486	0.273069	0.255239	0.247949
82.6	0.131913	0.123286	0.116702	0.296969	0.276577	0.263900	0.254714	0.236220	0.229690	0.166009	0.154754	0.148302	0.251095	0.235458	0.221367	0.143147	0.136175	0.127480	0.251704	0.234175	0.226686	0.228135	0.216446	0.212352	0.272870	0.255742	0.248401
82.8	0.132100	0.123178	0.116689	0.297330	0.276907	0.264069	0.255089	0.236577	0.230444	0.166507	0.154802	0.148650	0.251378	0.235795	0.221859	0.143299	0.136013	0.127492	0.252048	0.234318	0.226667	0.228230	0.216574	0.212277	0.273037	0.256159	0.248571
83.0	0.132210	0.123345	0.116196	0.297668	0.277230	0.263959	0.255265	0.236857	0.230771	0.166793	0.155000	0.149031	0.251654	0.235967	0.221743	0.143229	0.136017	0.127813	0.252483	0.234329	0.226910	0.228088	0.216573	0.212240	0.272989	0.256575	0.248683
83.2	0.132474	0.123530	0.116092	0.297940	0.277729	0.264215	0.255186	0.236819	0.231054	0.166742	0.155176	0.149330	0.251605	0.236403	0.221712	0.143488	0.135947	0.127581	0.252619	0.234354	0.227078	0.228209	0.216393	0.212079	0.272707	0.257018	0.248617
83.4	0.132563	0.123354	0.116092	0.298350	0.278185	0.264181	0.255473	0.237437	0.231200	0.167074	0.155246	0.149810	0.251453	0.236470	0.221403	0.143697	0.136049	0.127791	0.252732	0.233808	0.227162	0.228588	0.216395	0.212015	0.272731	0.257666	0.248779
83.6	0.132987	0.123021	0.116219	0.298522	0.278538	0.264377	0.255573	0.237372	0.231503	0.167561	0.155581	0.149969	0.251802	0.236685	0.221529	0.143713	0.135620	0.128124	0.252745	0.233709	0.227019	0.228910	0.216447	0.212280	0.272944	0.257873	0.248578
83.8	0.132865	0.123101	0.116759	0.298680	0.279035	0.264463	0.255573	0.237550	0.231449	0.167568	0.156061	0.150146	0.251937	0.236646	0.221428	0.143624	0.135642	0.128377	0.252882	0.233718	0.227086	0.229116	0.216746	0.212417	0.273060	0.258132	0.248884
84.0	0.133301	0.122937	0.116816	0.298836	0.278968	0.264570	0.255459	0.237973	0.231409	0.167802	0.156395	0.149793	0.252047	0.236933	0.221620	0.143882	0.135824	0.128839	0.253014	0.234103	0.227014	0.229671	0.216647	0.212752	0.272906	0.258499	0.248982
84.2	0.133103	0.122988	0.116708	0.299000	0.279171	0.264839	0.255796	0.238373	0.231523	0.167920	0.156507	0.149543	0.252255	0.237431	0.221556	0.144181	0.136057	0.128964	0.252991	0.234252	0.227264	0.229374	0.217138	0.213190	0.273541	0.258671	0.249357
84.4	0.132862	0.122718	0.116765	0.298951	0.279395	0.265264	0.256193	0.238415	0.231767	0.168217	0.156564	0.149480	0.252129	0.237515	0.221609	0.144608	0.136239	0.129162	0.252877	0.234569	0.227341	0.229517	0.217839	0.213561	0.273748	0.259201	0.249359
84.6	0.132706	0.122784	0.116946	0.299241	0.279791	0.265417	0.256117	0.238361	0.231714	0.168007	0.156765	0.149470	0.252346	0.237582	0.221886	0.144631	0.136185	0.129139	0.252966	0.234453	0.227505	0.229576	0.218297	0.213604	0.273999	0.259162	0.249595
84.8	0.132817	0.123014	0.116781	0.299454	0.280052	0.265795	0.256206	0.238511	0.231838	0.168038	0.156735	0.149080	0.252156	0.237589	0.221621	0.144701	0.136452	0.128937	0.252675	0.234358	0.227507	0.229679	0.218357	0.213774	0.274328	0.258844	0.250054
85.0	0.133046	0.122711	0.117028	0.299642	0.280221	0.266039	0.256306	0.238553	0.231912	0.167978	0.156846	0.149037	0.252270	0.237744	0.222085	0.144616	0.136566	0.129213	0.252855	0.234572	0.227383	0.229948	0.218746	0.213644	0.274935	0.258694	0.250355
85.2	0.133211	0.122772	0.116995	0.299968	0.280502	0.266341	0.256519	0.238910	0.232340	0.168475	0.157006	0.148979	0.252530	0.237807	0.222398	0.144804	0.136821	0.129253	0.252878	0.234566	0.227256	0.230063	0.219111	0.214081	0.275218	0.258760	0.250539
85.4	0.133470	0.123107	0.117369	0.300310	0.280421	0.266664	0.256415	0.238948	0.232298	0.168438	0.157219	0.149080	0.252766	0.237790	0.222790	0.144836	0.137198	0.129301	0.253197	0.234555	0.227406	0.230433	0.219624	0.214632	0.275454	0.259207	0.250771
85.6	0.133627	0.122908	0.117534	0.300396	0.280561	0.266861	0.257040	0.239149	0.232387	0.168420	0.157182	0.149120	0.252854	0.237552	0.223032	0.144936	0.136960	0.129391	0.253284	0.234635	0.227760	0.231001	0.220028	0.214855	0.275693	0.259423	0.251145
85.8	0.133671	0.123610	0.118226	0.300595	0.280941	0.267110	0.257403	0.239630	0.232848	0.168355	0.157264	0.149145	0.253192	0.237803	0.223416	0.144847	0.137404	0.129055	0.253330	0.234839	0.228162	0.231517	0.220451	0.214825	0.275913	0.259417	0.251326
86.0	0.134165	0.124103	0.118635	0.300626	0.281246	0.267232	0.257829	0.239932	0.233359	0.168352	0.157447	0.149191	0.253150	0.237945	0.223423	0.144858	0.137649	0.129223	0.253602	0.234927	0.228332	0.231827	0.220696	0.214458	0.276328	0.259526	0.251416
86.2	0.134355	0.124025	0.119011	0.300748	0.281647	0.267585	0.257776	0.239698	0.233232	0.168370	0.157422	0.149410	0.253196	0.237745	0.223706	0.144977	0.137843	0.129333	0.254262	0.235444	0.228714	0.232276	0.220804	0.214663	0.276693	0.259569	0.251407
86.4	0.134569	0.124530	0.119341	0.300818	0.281740	0.267805	0.258207	0.239873	0.233331	0.168422	0.157604	0.149693	0.253547	0.237601	0.223867	0.145017	0.138077	0.129005	0.254785	0.235408	0.228634	0.232121	0.221147	0.214868	0.276817	0.259777	0.251524
86.6	0.134709	0.124703	0.119449	0.301291	0.281960	0.268145	0.258331	0.240128	0.233650	0.168669	0.157784	0.150070	0.253849	0.237920	0.223986	0.145221	0.138250	0.129246	0.255231	0.235578	0.229145	0.232402	0.221313	0.214947	0.276500	0.260151	0.251655
86.8	0.135214	0.124782	0.119368	0.301346	0.282200	0.268258	0.258604	0.240602	0.233760	0.168771	0.157963	0.150238	0.254015	0.238041	0.224163	0.145309	0.138168	0.129341	0.255423	0.235691	0.229584	0.232709	0.221652	0.214860	0.276497	0.260454	0.251783
87.0	0.135087	0.124910	0.119708	0.301403	0.282182	0.268365	0.258510	0.240679	0.233626	0.168679	0.158247	0.150443	0.254030	0.238412	0.224202	0.145182	0.138204	0.129402	0.255589	0.235862	0.229748	0.232888	0.221673	0.215327	0.276556	0.260318	0.251637
87.2	0.135114	0.124913	0.119769	0.301459	0.282365	0.268545	0.258395	0.240713	0.233651	0.168675	0.158322	0.150652	0.253878	0.238821	0.224044	0.145451	0.138135	0.129257	0.255349	0.236213	0.229658	0.233283	0.221971	0.215436	0.276490	0.260402	0.251688
87.4	0.135130	0.124754	0.119754	0.301605	0.282319	0.268514	0.258177	0.241169	0.233340	0.169206	0.158492	0.151030	0.254065	0.238760	0.224016	0.145271	0.138297	0.129509	0.255329	0.236488	0.229636	0.233386	0.222056	0.215983	0.276438	0.260880	0.252059
87.6	0.135577	0.124612	0.119863	0.301673	0.282505	0.268876	0.257922	0.241020	0.233220	0.169595	0.158674	0.151099	0.254452	0.239062	0.224183	0.145133	0.138118	0.129490	0.255433	0.236952	0.229935	0.233589	0.222626	0.216317	0.276395	0.260654	0.251941
87.8	0.135726	0.124825	0.119817	0.301855	0.282432	0.268951	0.257696	0.241296	0.233139	0.169684	0.158891	0.151031	0.254440	0.239165	0.224247	0.145096	0.138111	0.129568	0.255783	0.236886	0.229980	0.233697	0.222484	0.216362	0.276581	0.260617	0.252287
88.0	0.135913	0.124665	0.118998	0.301779	0.282528	0.268842	0.257775	0.241616	0.233278	0.170277	0.158970	0.151112	0.254395	0.239407	0.224525	0.145405	0.137959	0.129701	0.255673	0.237071	0.230144	0.234025	0.222840	0.216567	0.276630	0.260988	0.252336
88.2	0.135707	0.124784	0.119118	0.301985	0.282749	0.268831	0.257979	0.241757	0.233512	0.170559	0.158889	0.151293	0.254703	0.239548	0.224558	0.145655	0.137980	0.129582	0.255808	0.237067	0.230349	0.233785	0.223080	0.216938	0.276622	0.261417	0.252971
88.4	0.136244	0.124972	0.119064	0.302237	0.282810	0.268996	0.257925	0.241637	0.234066	0.170857	0.158931	0.151519	0.254707	0.239563	0.224782	0.145844	0.137859	0.129477	0.255685	0.236835	0.230560	0.233834	0.223061	0.217072	0.276837	0.261557	0.253298
88.6	0.136106	0.125164	0.118996	0.302696	0.282980	0.268791	0.257708	0.241459	0.233744	0.170855	0.159004	0.151788	0.254688	0.239560	0.225086	0.145918	0.137751	0.129553	0.255886	0.236788	0.230508	0.234237	0.223227	0.217400	0.277080	0.261308	0.253560
88.8	0.136431	0.125017	0.118940	0.302600	0.283120	0.268937	0.257749	0.241579	0.234078	0.171247	0.159094	0.151649	0.254829	0.239953	0.225164	0.146032	0.137908	0.129542	0.256212	0.237077	0.230492	0.234303	0.223357	0.217863	0.277437	0.261736	0.253880
89.0	0.136381	0.125050	0.119304	0.302894	0.283202	0.268894	0.257668	0.241748	0.234083	0.171226	0.159046	0.151790	0.254889	0.240202	0.225436	0.146339	0.137855	0.129772	0.256848	0.237375	0.230168	0.234507	0.223706	0.217714	0.277858	0.262000	0.253740
89.2	0.136398	0.124865	0.119701	0.303111	0.283415	0.269122	0.257905	0.242080	0.234336	0.171491	0.159072	0.151953	0.255013	0.240367	0.225402	0.146465	0.138044	0.129710	0.256788	0.237415	0.230288	0.234741	0.223763	0.218031	0.278106	0.262255	0.253803
89.4	0.136100	0.124757	0.120356	0.303300	0.283338	0.269214	0.258203	0.242181	0.234647	0.171339	0.159308	0.152118	0.255074	0.240445	0.225828	0.146333	0.138221	0.129840	0.256963	0.237705	0.230557	0.234837	0.223796	0.218306	0.278413	0.262603	0.253942
89.6	0.136489	0.124668	0.120862	0.303305	0.283617	0.269378	0.258389	0.242010	0.235060	0.171363	0.159173	0.152018	0.255526	0.240208	0.226193	0.146460	0.138358	0.130070	0.256786	0.238053	0.230620	0.235071	0.223934	0.218161	0.278647	0.262903	0.253927
89.8	0.136706	0.124875	0.121406	0.303563	0.283861	0.269518	0.258464	0.242268	0.235632	0.171279	0.159506	0.152282	0.255524	0.240420	0.226684	0.146444	0.138820	0.130070	0.256735	0.238010	0.230722	0.235505	0.223689	0.218314	0.278929	0.263023	0.254069
90.0	0.136909	0.124453	0.121603	0.303903	0.284034	0.269649	0.258445	0.242080	0.235842	0.171325	0.159503	0.152685	0.255731	0.240260	0.226993	0.146596	0.138591	0.130300	0.256891	0.238203	0.230394	0.235593	0.223898	0.218342	0.279093	0.263080	0.253922
90.2	0.136736	0.124356	0.121888	0.304082	0.284171	0.269986	0.258641	0.241933	0.236200	0.171428	0.159492	0.152739	0.255890	0.240225	0.227199	0.146752	0.138449	0.130489	0.257413	0.238573	0.230469	0.235833	0.223933	0.218640	0.279321	0.263564	0.253648
90.4	0.136944	0.124383	0.121928	0.304293	0.284594	0.270361	0.258604	0.241989	0.236175	0.171886	0.159558	0.152780	0.256178	0.240299	0.227388	0.146481	0.138681	0.130625	0.257445	0.238615	0.230394	0.235803	0.224384	0.218768	0.279209	0.263563	0.253779
90.6	0.137115	0.124135	0.122199	0.304616	0.284621	0.270819	0.258755	0.242026	0.235934	0.171425	0.159432	0.153070	0.256455	0.240390	0.227639	0.146458	0.138617	0.130800	0.257264	0.239119	0.231074	0.236379	0.224437	0.219055	0.279257	0.263450	0.253774
90.8	0.137315	0.124249	0.122560	0.304647	0.284789	0.270774	0.259059	0.242110	0.236212	0.171104	0.159617	0.153059	0.256672	0.240487	0.227709	0.146600	0.138858	0.130884	0.257205	0.239597	0.231394	0.236721	0.224761	0.218932	0.279434	0.263811	0.253726
91.0	0.137174	0.124392	0.122726	0.304579	0.284799	0.270927	0.259180	0.242133	0.236204	0.170890	0.159693	0.153241	0.256862	0.240735	0.227715	0.146672	0.139304	0.130843	0.257216	0.239867	0.231333	0.236900	0.225148	0.219254	0.279342	0.263403	0.253576
91.2	0.136764	0.124742	0.122231	0.304878	0.285092	0.271494	0.259205	0.242228	0.236286	0.171005	0.159762	0.153424	0.256881	0.240885	0.227750	0.146846	0.139531	0.130947	0.257275	0.240098	0.231595	0.237325	0.225722	0.219499	0.279380	0.263480	0.253722
91.4	0.137199	0.124976	0.122150	0.305005	0.285389	0.271832	0.259464	0.242576	0.236029	0.171214	0.159906	0.153473	0.257376	0.240967	0.228018	0.146832	0.139781	0.131111	0.257636	0.240273	0.231767	0.237493	0.225789	0.219625	0.279632	0.263648	0.254085
91.6	0.136785	0.125101	0.121827	0.305280	0.285334	0.272385	0.259781	0.242846	0.236459	0.171311	0.160152	0.153495	0.257538	0.241383	0.228035	0.147066	0.139917	0.131278	0.257940	0.240096	0.231831	0.237686	0.226140	0.219498	0.279835	0.263547	0.254695
91.8	0.136617	0.125185	0.121503	0.305241	0.285206	0.272291	0.260255	0.243419	0.236554	0.171483	0.160052	0.153561	0.257579	0.241293	0.228029	0.147169	0.139872	0.131578	0.257714	0.239818	0.231805	0.237787	0.225965	0.219338	0.280041	0.263754	0.255167
92.0	0.136204	0.125488	0.121220	0.305517	0.285372	0.272136	0.260189	0.243921	0.236590	0.171738	0.160014	0.153649	0.257532	0.241392	0.228066	0.147294	0.139927	0.131399	0.257947	0.239863	0.232244	0.237878	0.226368	0.219415	0.280178	0.263841	0.255775
92.2	0.136322	0.125893	0.121342	0.305773	0.285121	0.272294	0.260581	0.244151	0.236722	0.171710	0.160134	0.153498	0.257850	0.241707	0.227851	0.147664	0.140352	0.131344	0.258065	0.239955	0.232383	0.237902	0.226375	0.219515	0.280326	0.264027	0.256510
92.4	0.135999	0.126080	0.120955	0.306115	0.285109	0.272567	0.261060	0.244242	0.236515	0.172058	0.160395	0.153364	0.257776	0.241970	0.227774	0.147932	0.140446	0.131575	0.258208	0.239690	0.232596	0.238202	0.226592	0.219749	0.280542	0.264068	0.256998
92.6	0.135235	0.126027	0.121461	0.306229	0.285239	0.272418	0.261245	0.244473	0.236248	0.172036	0.160403	0.153381	0.257784	0.242144	0.227750	0.148111	0.140701	0.131609	0.258460	0.239842	0.232554	0.238106	0.226905	0.220271	0.281027	0.264227	0.257585
92.8	0.135188	0.125908	0.121270	0.306485	0.285596	0.272457	0.261341	0.245001	0.236797	0.172383	0.160571	0.153436	0.257992	0.242530	0.227866	0.148194	0.140975	0.131461	0.258750	0.240417	0.232922	0.237850	0.226962	0.220480	0.281008	0.264325	0.258015
93.0	0.135011	0.126102	0.121340	0.306655	0.285763	0.272550	0.261655	0.245273	0.236646	0.172477	0.160602	0.153587	0.258001	0.242887	0.227596	0.148219	0.141141	0.131532	0.258722	0.240729	0.233100	0.237896	0.227151	0.220564	0.281139	0.264026	0.258052
93.2	0.134529	0.126008	0.121499	0.306869	0.285792	0.272537	0.261886	0.245224	0.237024	0.172568	0.160867	0.153780	0.258011	0.243261	0.227751	0.148364	0.141225	0.131523	0.258419	0.241048	0.233008	0.237852	0.226859	0.220834	0.281292	0.264008	0.258155
93.4	0.134343	0.125925	0.121485	0.306813	0.285796	0.272518	0.261825	0.244921	0.237565	0.172709	0.161217	0.153961	0.258155	0.243412	0.227924	0.148603	0.141251	0.131844	0.258368	0.241679	0.233219	0.238300	0.226567	0.221062	0.281531	0.264056	0.257889
93.6	0.134965	0.126347	0.121455	0.306946	0.285893	0.272626	0.261476	0.245040	0.237727	0.173242	0.161224	0.154090	0.258310	0.243517	0.227889	0.148637	0.141141	0.132019	0.258336	0.241913	0.233356	0.238492	0.227084	0.221459	0.281775	0.264559	0.257941
93.8	0.134811	0.126609	0.121070	0.307192	0.285975	0.272652	0.261835	0.245374	0.238004	0.173209	0.161502	0.154476	0.258417	0.243781	0.227992	0.148638	0.141063	0.132019	0.258263	0.241857	0.233235	0.238982	0.227175	0.221879	0.281877	0.264734	0.258110
94.0	0.135366	0.126727	0.121090	0.307633	0.286121	0.272882	0.261925	0.244782	0.238421	0.173232	0.161610	0.154531	0.258657	0.243901	0.228083	0.148845	0.140800	0.131928	0.258450	0.241999	0.232993	0.239105	0.227718	0.222080	0.282041	0.264939	0.257673
94.2	0.135435	0.126856	0.121109	0.307674	0.286319	0.272869	0.261998	0.245080	0.238528	0.173581	0.161759	0.154557	0.258822	0.244058	0.228135	0.148764	0.140930	0.131999	0.258861	0.242400	0.233349	0.239473	0.227893	0.222303	0.282366	0.265285	0.257835
94.4	0.136467	0.126604	0.121337	0.307786	0.286662	0.273333	0.261946	0.245037	0.238493	0.173580	0.161761	0.154769	0.258958	0.244177	0.228439	0.148877	0.140914	0.132144	0.258984	0.242552	0.234230	0.239746	0.228059	0.222725	0.282567	0.265407	0.257646
94.6	0.137084	0.126727	0.121302	0.307892	0.286743	0.273626	0.262333	0.245063	0.238449	0.173071	0.161716	0.155169	0.259152	0.244180	0.228754	0.148856	0.140819	0.132176	0.259126	0.242388	0.234945	0.240174	0.228419	0.222744	0.282852	0.266287	0.257097
94.8	0.137679	0.127250	0.121468	0.307977	0.286823	0.273706	0.262423	0.245069	0.239004	0.172940	0.162033	0.155157	0.259163	0.244390	0.228675	0.149156	0.140847	0.132279	0.259386	0.242640	0.235269	0.240496	0.228656	0.223051	0.282953	0.266705	0.256699
95.0	0.137366	0.127348	0.121436	0.307930	0.286901	0.273986	0.262556	0.244960	0.239052	0.172880	0.162187	0.155343	0.259009	0.244476	0.229041	0.149144	0.140812	0.132436	0.259695	0.242388	0.235067	0.240708	0.228832	0.223363	0.283109	0.266449	0.256499
95.2	0.137612	0.127884	0.121688	0.308276	0.287080	0.274416	0.262527	0.244888	0.239349	0.172962	0.162321	0.155457	0.259183	0.244737	0.229536	0.149034	0.140546	0.132798	0.259939	0.242305	0.235204	0.240875	0.229163	0.223869	0.283892	0.266645	0.256483
95.4	0.137980	0.128028	0.122079	0.308269	0.287220	0.274553	0.262599	0.245132	0.239510	0.173122	0.162354	0.155444	0.259439	0.244716	0.229997	0.149088	0.140422	0.132856	0.260144	0.242241	0.235153	0.240936	0.229121	0.223643	0.284334	0.266997	0.256428
95.6	0.137946	0.128187	0.122420	0.308252	0.287036	0.274508	0.262613	0.245398	0.239875	0.173098	0.162418	0.155446	0.259465	0.244938	0.230272	0.148979	0.140550	0.133222	0.260234	0.241979	0.234965	0.241294	0.229278	0.223527	0.284137	0.267366	0.256949
95.8	0.138406	0.128193	0.122715	0.308175	0.287292	0.274283	0.262493	0.245623	0.239756	0.173213	0.162267	0.155363	0.259451	0.244824	0.230594	0.148877	0.140226	0.133317	0.260106	0.241738	0.234925	0.241311	0.229375	0.223387	0.284273	0.267613	0.256970
96.0	0.138219	0.128481	0.122905	0.308656	0.287200	0.274395	0.262193	0.246047	0.239830	0.173312	0.162119	0.155384	0.259556	0.245071	0.230851	0.148930	0.140169	0.133302	0.260920	0.241494	0.235061	0.241330	0.229377	0.223560	0.284293	0.267613	0.257278
96.2	0.138382	0.128404	0.123297	0.308759	0.287480	0.274898	0.262738	0.246567	0.239942	0.173559	0.162124	0.155009	0.259813	0.245114	0.231443	0.148915	0.140501	0.133678	0.260720	0.241314	0.234946	0.241844	0.229554	0.223824	0.284136	0.267834	0.257353
96.4	0.137835	0.128462	0.123633	0.309140	0.287683	0.275193	0.263061	0.247009	0.239825	0.173835	0.162257	0.155245	0.260024	0.244957	0.231708	0.148954	0.140665	0.133887	0.260876	0.240787	0.235028	0.242034	0.229618	0.223933	0.283907	0.267676	0.257619
96.6	0.137574	0.128363	0.123968	0.309123	0.287986	0.275358	0.263024	0.247614	0.240130	0.173759	0.162328	0.155430	0.260279	0.244935	0.231795	0.149038	0.140937	0.133538	0.260934	0.241085	0.234853	0.241803	0.229700	0.223809	0.284141	0.267768	0.258219
96.8	0.137523	0.128405	0.123827	0.309450	0.288484	0.275285	0.262913	0.248178	0.240457	0.174087	0.162351	0.155637	0.260700	0.245215	0.231840	0.149031	0.141104	0.133575	0.260855	0.241429	0.235069	0.241744	0.230165	0.223759	0.284072	0.267754	0.257940
97.0	0.137567	0.128479	0.124246	0.309681	0.288720	0.275475	0.263317	0.248552	0.240468	0.174204	0.162420	0.155563	0.261074	0.245265	0.231790	0.149002	0.141580	0.133514	0.260740	0.241868	0.234904	0.242377	0.230518	0.223667	0.284223	0.267667	0.258070
97.2	0.137125	0.128488	0.124442	0.310003	0.289041	0.275346	0.263462	0.249195	0.240852	0.174231	0.162318	0.155492	0.260950	0.245245	0.231959	0.149402	0.141948	0.133604	0.260521	0.242245	0.234995	0.242677	0.230273	0.223691	0.284452	0.267997	0.258198
97.4	0.137173	0.128588	0.124610	0.310092	0.289277	0.275594	0.263971	0.249974	0.240748	0.174604	0.162531	0.155484	0.261278	0.245243	0.231690	0.149475	0.142334	0.133571	0.260630	0.242847	0.235829	0.243511	0.230721	0.223925	0.284744	0.268252	0.258500
97.6	0.137158	0.129039	0.124647	0.310402	0.289406	0.275761	0.264699	0.250352	0.240943	0.174905	0.162513	0.155384	0.261740	0.245465	0.231636	0.149607	0.142708	0.133695	0.260764	0.242854	0.235806	0.243183	0.231421	0.224161	0.285257	0.268503	0.258964
97.8	0.137173	0.128892	0.124495	0.310594	0.289817	0.276074	0.265171	0.250583	0.241151	0.174871	0.162697	0.155350	0.261991	0.245508	0.231887	0.149826	0.143046	0.133346	0.260940	0.243105	0.235890	0.243436	0.231504	0.224335	0.285576	0.268339	0.259214
98.0	0.137345	0.128740	0.124565	0.311035	0.290049	0.276216	0.265270	0.250698	0.241443	0.174912	0.162951	0.155500	0.262099	0.245627	0.231816	0.150054	0.143236	0.133383	0.261209	0.243665	0.236718	0.243434	0.231622	0.224504	0.286128	0.268402	0.259364
98.2	0.137402	0.128413	0.124517	0.311078	0.290275	0.276379	0.265480	0.251076	0.241321	0.175084	0.163109	0.155701	0.262268	0.245765	0.231893	0.150110	0.143523	0.133640	0.261689	0.244356	0.237595	0.243599	0.231628	0.224795	0.286104	0.268460	0.259594
98.4	0.137858	0.128508	0.124475	0.311188	0.290509	0.276840	0.265710	0.250843	0.241568	0.175235	0.163143	0.155758	0.262208	0.246010	0.231759	0.150571	0.143609	0.133933	0.262408	0.244392	0.238400	0.243544	0.231695	0.225263	0.286031	0.268830	0.259615
98.6	0.138256	0.129007	0.124082	0.311325	0.290478	0.276955	0.265619	0.250748	0.241596	0.175161	0.163104	0.155899	0.262100	0.246222	0.231877	0.150584	0.143537	0.133884	0.262541	0.244642	0.239003	0.243686	0.231915	0.225329	0.286416	0.268918	0.259710
98.8	0.138401	0.129332	0.124203	0.311446	0.290421	0.277194	0.265548	0.250483	0.241719	0.175354	0.163376	0.155637	0.261951	0.246657	0.232039	0.150800	0.143309	0.133834	0.262951	0.245288	0.238936	0.243974	0.231673	0.225759	0.286965	0.268708	0.260023
99.0	0.138560	0.129210	0.124287	0.311736	0.290851	0.277377	0.265618	0.250030	0.241682	0.175483	0.163544	0.155849	0.262137	0.246947	0.232353	0.151016	0.143032	0.133982	0.263402	0.245194	0.238933	0.243855	0.231579	0.226098	0.287059	0.268971	0.260239
99.2	0.139017	0.129736	0.124312	0.311712	0.290939	0.277401	0.265458	0.249751	0.241637	0.175561	0.163502	0.155825	0.262096	0.247378	0.232660	0.151069	0.142676	0.134122	0.263635	0.245711	0.239234	0.243737	0.232059	0.226324	0.287272	0.269275	0.260679
99.4	0.139071	0.130011	0.124070	0.311621	0.291149	0.277461	0.265182	0.249563	0.241538	0.175597	0.163465	0.155887	0.261968	0.247713	0.232870	0.151440	0.142540	0.134108	0.263924	0.245841	0.238927	0.243785	0.231649	0.226375	0.287157	0.269800	0.261185
99.6	0.139754	0.130095	0.124166	0.311314	0.291335	0.277139	0.265345	0.249310	0.241539	0.175667	0.163317	0.155955	0.261897	0.248299	0.232746	0.151429	0.142390	0.134353	0.264282	0.245938	0.239320	0.244222	0.231864	0.226374	0.287196	0.269898	0.261939
99.8	0.139692	0.129776	0.123909	0.311218	0.291530	0.277148	0.265575	0.249217	0.241446	0.175864	0.163176	0.156299	0.262064	0.248583	0.232778	0.151419	0.142104	0.134333	0.264607	0.246041	0.239278	0.244221	0.232171	0.226510	0.287533	0.270404	0.262317
100.0	0.139843	0.129851	0.123820	0.311651	0.291440	0.277372	0.265772	0.249403	0.241251	0.175779	0.163286	0.156467	0.262586	0.248583	0.233092	0.151552	0.142129	0.134600	0.264968	0.245761	0.239480	0.244459	0.232405	0.226627	0.287268	0.270456	0.262806
100.2	0.140289	0.129731	0.123849	0.311649	0.291877	0.277696	0.266139	0.249425	0.240868	0.175816	0.163365	0.156468	0.263036	0.248493	0.233350	0.151604	0.142331	0.134587	0.264844	0.245785	0.239317	0.244962	0.232482	0.226705	0.286963	0.270842	0.262829
100.4	0.140313	0.129936	0.123737	0.311746	0.291795	0.278097	0.266282	0.249174	0.240757	0.175884	0.163420	0.156565	0.263215	0.248335	0.233132	0.151850	0.142063	0.134424	0.265111	0.245438	0.239212	0.245200	0.232689	0.226573	0.287232	0.270903	0.263257
100.6	0.140436	0.129970	0.123935	0.311908	0.291987	0.278204	0.266556	0.249026	0.240849	0.175914	0.163618	0.156721	0.263505	0.248430	0.233131	0.151866	0.142237	0.134104	0.264877	0.245800	0.239269	0.245339	0.233203	0.226764	0.287431	0.271534	0.263527
100.8	0.140482	0.130070	0.124283	0.312171	0.292361	0.278101	0.266836	0.249369	0.241072	0.175909	0.163803	0.157079	0.263599	0.248437	0.233348	0.151865	0.142437	0.134063	0.264774	0.245991	0.239046	0.245285	0.233832	0.226860	0.287526	0.271674	0.263544
101.0	0.140494	0.129862	0.124474	0.312679	0.292615	0.278437	0.267580	0.249425	0.241444	0.175872	0.163956	0.157325	0.263804	0.248415	0.233505	0.151839	0.142739	0.134102	0.264906	0.246334	0.238548	0.245711	0.233741	0.226977	0.287505	0.271603	0.263680
101.2	0.140282	0.130030	0.124293	0.313138	0.292977	0.278341	0.268062	0.249750	0.241863	0.175858	0.163893	0.157676	0.263781	0.248601	0.233558	0.151912	0.142982	0.134197	0.264891	0.246596	0.238578	0.245765	0.234009	0.227268	0.287751	0.271835	0.263697
101.4	0.140076	0.129831	0.124425	0.313318	0.292761	0.278677	0.268325	0.249839	0.242237	0.175985	0.164298	0.157879	0.263871	0.248553	0.233251	0.151895	0.143293	0.134011	0.265018	0.246682	0.238802	0.245978	0.234112	0.227474	0.288245	0.271829	0.263543
101.6	0.139927	0.129760	0.124469	0.313732	0.292559	0.278781	0.268749	0.249678	0.242981	0.175976	0.164277	0.157982	0.263802	0.248529	0.233439	0.151785	0.143550	0.133978	0.265238	0.246811	0.238550	0.245599	0.234357	0.227807	0.288691	0.271793	0.263326
101.8	0.139851	0.129288	0.124492	0.314100	0.292815	0.279143	0.268523	0.250336	0.243243	0.175985	0.164578	0.158269	0.263459	0.248341	0.233705	0.151742	0.143853	0.133828	0.265478	0.247050	0.238956	0.245684	0.234653	0.228086	0.288965	0.272067	0.263290
102.0	0.139626	0.129515	0.124368	0.314491	0.292654	0.279189	0.268565	0.250409	0.243648	0.176087	0.164953	0.158508	0.263610	0.248500	0.233552	0.151766	0.144104	0.134187	0.265686	0.247237	0.239204	0.245845	0.234774	0.228301	0.288997	0.271749	0.263047
102.2	0.139579	0.129773	0.124167	0.314478	0.292729	0.279434	0.268571	0.250543	0.243785	0.176356	0.164993	0.158498	0.263858	0.248393	0.233710	0.151951	0.144453	0.134362	0.265846	0.246877	0.239561	0.246189	0.235159	0.229008	0.288785	0.271445	0.262911
102.4	0.140011	0.130187	0.123808	0.314785	0.292934	0.279600	0.268440	0.250390	0.244195	0.176643	0.164889	0.158258	0.263903	0.248455	0.233818	0.151971	0.144384	0.134328	0.266019	0.246809	0.239893	0.246033	0.235337	0.229071	0.288866	0.271276	0.263040
102.6	0.140182	0.130227	0.123814	0.314932	0.292856	0.279781	0.268157	0.250565	0.244519	0.176751	0.165001	0.158036	0.264012	0.248761	0.234050	0.151961	0.144515	0.134496	0.265825	0.246969	0.240123	0.246349	0.235646	0.229214	0.289377	0.271479	0.262955
102.8	0.140198	0.129962	0.123710	0.315124	0.293161	0.280217	0.267997	0.250556	0.244583	0.177125	0.165416	0.158078	0.264263	0.249121	0.234127	0.152137	0.144427	0.134823	0.265867	0.247139	0.239932	0.246453	0.235754	0.229670	0.289402	0.271652	0.263122
103.0	0.140379	0.129994	0.123928	0.315120	0.293404	0.280437	0.268064	0.250618	0.245060	0.177235	0.165575	0.158156	0.264256	0.249213	0.234153	0.152512	0.144562	0.135190	0.265953	0.247081	0.239923	0.246425	0.235904	0.230086	0.289285	0.271635	0.263435
103.2	0.140469	0.130059	0.123917	0.314908	0.293346	0.280463	0.267608	0.250699	0.245068	0.177502	0.165542	0.158132	0.264048	0.249502	0.234382	0.152470	0.144598	0.135360	0.265874	0.247496	0.239971	0.246434	0.236043	0.230064	0.289483	0.271880	0.263430
103.4	0.140798	0.129814	0.123829	0.314675	0.293863	0.280562	0.267597	0.250829	0.245293	0.177725	0.165349	0.157921	0.264310	0.249608	0.234466	0.152472	0.144661	0.135564	0.266000	0.247719	0.240076	0.246698	0.235841	0.230203	0.289548	0.271860	0.263413
103.6	0.141078	0.129433	0.124294	0.314676	0.294065	0.280417	0.267654	0.251036	0.245453	0.177884	0.165038	0.157834	0.264439	0.249739	0.234513	0.152292	0.144704	0.135791	0.266237	0.247792	0.240729	0.247238	0.236523	0.230467	0.289392	0.272096	0.263729
103.8	0.141140	0.129239	0.124446	0.315066	0.294422	0.280416	0.267654	0.251201	0.245586	0.177783	0.165435	0.157732	0.264964	0.249805	0.234997	0.152330	0.144835	0.136151	0.266228	0.247707	0.240397	0.247534	0.236903	0.230467	0.289627	0.272348	0.263706
104.0	0.141772	0.129140	0.124909	0.315258	0.294482	0.280453	0.267615	0.251059	0.245170	0.177807	0.165761	0.157725	0.265090	0.249735	0.235489	0.152516	0.144774	0.136333	0.266432	0.247474	0.240377	0.247998	0.236992	0.230489	0.289537	0.271997	0.263935
104.2	0.141772	0.129100	0.125228	0.314865	0.294592	0.280721	0.267841	0.251219	0.245109	0.178055	0.165914	0.157780	0.265399	0.250134	0.235564	0.152458	0.144771	0.136300	0.266853	0.247330	0.240903	0.248432	0.237103	0.230685	0.289572	0.272205	0.264065
104.4	0.142067	0.129238	0.125618	0.315032	0.294695	0.281096	0.268319	0.251413	0.245205	0.178116	0.166249	0.157815	0.265587	0.250167	0.235653	0.152452	0.144721	0.136338	0.266968	0.247300	0.241475	0.248788	0.237288	0.230927	0.290031	0.272290	0.264268
104.6	0.142072	0.129600	0.126254	0.314971	0.295348	0.280845	0.268760	0.251784	0.245541	0.178306	0.166542	0.158233	0.265784	0.250420	0.235790	0.152454	0.144987	0.136374	0.266890	0.247840	0.241915	0.249188	0.237717	0.231029	0.289884	0.272461	0.263964
104.8	0.142273	0.129611	0.126416	0.315107	0.295650	0.280787	0.269211	0.252539	0.245819	0.178300	0.166484	0.158568	0.265812	0.250617	0.236097	0.152719	0.144910	0.136676	0.267234	0.248196	0.241632	0.249447	0.237887	0.231211	0.289953	0.272546	0.264169
105.0	0.142506	0.129449	0.126432	0.315395	0.295677	0.280784	0.269687	0.252654	0.246030	0.178138	0.166685	0.158657	0.265829	0.250936	0.236224	0.152928	0.145157	0.136782	0.267293	0.248465	0.241838	0.249667	0.237941	0.231082	0.290430	0.273018	0.263945
105.2	0.142447	0.129383	0.126451	0.315409	0.295720	0.280690	0.270343	0.252801	0.246106	0.178216	0.167122	0.158772	0.266050	0.251017	0.236305	0.153214	0.145427	0.136587	0.267682	0.248901	0.242330	0.249616	0.238294	0.231320	0.290856	0.273215	0.264034
105.4	0.142522	0.129315	0.126583	0.315552	0.295686	0.281092	0.270789	0.253064	0.245872	0.178032	0.167224	0.158595	0.265799	0.250998	0.236312	0.153262	0.145579	0.136592	0.268036	0.249146	0.242440	0.249924	0.238436	0.231269	0.291228	0.273612	0.264045
105.6	0.142531	0.129572	0.126508	0.315760	0.296035	0.281136	0.271497	0.253203	0.245676	0.177853	0.167445	0.158948	0.265787	0.251352	0.236447	0.153274	0.145782	0.136628	0.268260	0.249542	0.242501	0.250230	0.238744	0.231568	0.291366	0.273731	0.264352
105.8	0.142541	0.129803	0.126410	0.315936	0.296135	0.281376	0.271784	0.253593	0.245202	0.177921	0.167748	0.159236	0.266098	0.251322	0.236561	0.153355	0.145867	0.136753	0.268446	0.249364	0.242557	0.250400	0.238761	0.231603	0.291345	0.273708	0.264425
106.0	0.142438	0.130017	0.126457	0.316260	0.296203	0.281427	0.272270	0.253638	0.245037	0.178098	0.167852	0.159302	0.266737	0.251436	0.236568	0.153274	0.145831	0.136652	0.268703	0.249493	0.242423	0.250668	0.238711	0.232044	0.291228	0.273777	0.264609
106.2	0.142636	0.130198	0.125788	0.316256	0.296603	0.281821	0.272562	0.253950	0.245264	0.178029	0.167807	0.159364	0.266785	0.251442	0.236758	0.153175	0.145951	0.136619	0.268671	0.249499	0.242703	0.250996	0.238802	0.232611	0.291453	0.274180	0.265010
106.4	0.143001	0.130336	0.125553	0.316493	0.296437	0.281789	0.272706	0.253775	0.245354	0.178298	0.167943	0.159692	0.266919	0.251637	0.236598	0.152962	0.145727	0.136408	0.268531	0.249952	0.242444	0.250857	0.238866	0.232422	0.291670	0.274421	0.264969
106.6	0.143208	0.130241	0.125692	0.316772	0.296297	0.281974	0.272522	0.254191	0.245476	0.178703	0.167950	0.159965	0.266941	0.251936	0.236279	0.153078	0.145803	0.136748	0.268676	0.250186	0.242329	0.251143	0.239080	0.232580	0.291651	0.275075	0.264989
106.8	0.143397	0.130478	0.125387	0.317277	0.296262	0.282469	0.272576	0.254045	0.245518	0.178650	0.168180	0.160233	0.267026	0.251935	0.236313	0.152824	0.145673	0.136793	0.268944	0.250341	0.242262	0.251057	0.238520	0.232925	0.291724	0.275102	0.265547
107.0	0.143457	0.130946	0.125792	0.317617	0.296425	0.282638	0.272557	0.253980	0.245788	0.178892	0.168044	0.160195	0.266670	0.251717	0.236546	0.152645	0.145571	0.136763	0.269335	0.250147	0.241865	0.251206	0.238581	0.233065	0.291755	0.275651	0.265653
107.2	0.143673	0.131119	0.125840	0.317889	0.296454	0.282821	0.272149	0.254157	0.246013	0.179108	0.167815	0.160449	0.266738	0.251534	0.236747	0.152634	0.145291	0.136909	0.269491	0.250245	0.241900	0.251402	0.238852	0.232986	0.291960	0.276186	0.265596
107.4	0.143438	0.131723	0.125809	0.318394	0.296994	0.283110	0.272261	0.254618	0.246378	0.179304	0.167746	0.160470	0.266794	0.251519	0.236751	0.152387	0.145210	0.137053	0.269848	0.250397	0.241889	0.251471	0.238832	0.233241	0.291881	0.276286	0.265878
107.6	0.143438	0.132167	0.126222	0.318866	0.297027	0.283154	0.271925	0.254540	0.246213	0.179470	0.167813	0.160564	0.266764	0.251623	0.237057	0.152624	0.145215	0.137010	0.270317	0.250294	0.241896	0.251514	0.239052	0.233714	0.291904	0.276474	0.266661
107.8	0.143397	0.132350	0.126257	0.319070	0.296985	0.283208	0.271740	0.254566	0.246189	0.179676	0.168371	0.160512	0.266925	0.251734	0.237300	0.152670	0.145235	0.137188	0.271168	0.250215	0.241998	0.251723	0.239161	0.233523	0.292282	0.276501	0.266753
108.0	0.143424	0.132342	0.126534	0.319050	0.296761	0.283280	0.271871	0.254319	0.246293	0.180177	0.168312	0.160467	0.266904	0.251667	0.237401	0.152662	0.145131	0.137087	0.271800	0.250235	0.242278	0.251768	0.239292	0.233850	0.292069	0.276684	0.267113
108.2	0.142984	0.132522	0.126621	0.319146	0.297026	0.283536	0.272020	0.254745	0.246485	0.180293	0.168290	0.160224	0.267363	0.251888	0.237592	0.152636	0.145249	0.137319	0.272035	0.250499	0.243135	0.251492	0.239475	0.233857	0.292291	0.276850	0.267015
108.4	0.143368	0.132884	0.127248	0.319508	0.297093	0.283632	0.272259	0.255000	0.246503	0.180563	0.168286	0.160084	0.267368	0.251977	0.237756	0.153037	0.145262	0.137617	0.272041	0.250676	0.243522	0.251617	0.239418	0.234316	0.292897	0.276852	0.267067
108.6	0.143228	0.133010	0.127560	0.319467	0.297214	0.283628	0.272048	0.255031	0.246766	0.180768	0.168051	0.159809	0.267529	0.252067	0.238145	0.153602	0.145158	0.137915	0.272260	0.251142	0.243510	0.251644	0.239968	0.234339	0.292954	0.276814	0.266993
108.8	0.143266	0.132803	0.127565	0.319501	0.296992	0.284116	0.272215	0.255205	0.246660	0.180947	0.167774	0.159611	0.267983	0.252357	0.238479	0.154219	0.145427	0.138270	0.272174	0.251232	0.243666	0.251446	0.240153	0.234537	0.293176	0.276883	0.267310
109.0	0.142970	0.133035	0.127899	0.319535	0.297214	0.284295	0.272265	0.255002	0.246497	0.180816	0.168038	0.159550	0.268200	0.252395	0.238898	0.154851	0.145689	0.138426	0.272314	0.251359	0.244254	0.251445	0.240252	0.234322	0.293617	0.276955	0.267577
109.2	0.142790	0.132644	0.128076	0.319647	0.297441	0.284588	0.272469	0.254947	0.246465	0.180815	0.168324	0.159462	0.268599	0.252404	0.239081	0.155310	0.145856	0.138655	0.272906	0.251729	0.244453	0.251650	0.240381	0.234832	0.293920	0.276796	0.267753
109.4	0.142725	0.132442	0.128090	0.319958	0.297628	0.284918	0.272532	0.255349	0.246398	0.180529	0.168111	0.159418	0.268719	0.252740	0.239252	0.155432	0.146173	0.139090	0.272758	0.251725	0.244287	0.252197	0.240365	0.234757	0.294084	0.276792	0.268117
109.6	0.142775	0.132149	0.127920	0.319732	0.297612	0.285054	0.272916	0.255274	0.246375	0.180617	0.168339	0.159673	0.269044	0.252804	0.239410	0.155554	0.146682	0.139113	0.272613	0.251421	0.244639	0.252518	0.240457	0.234879	0.294155	0.276855	0.268366
109.8	0.142923	0.132250	0.127839	0.319677	0.297571	0.285325	0.273230	0.255523	0.246489	0.180679	0.168392	0.159917	0.269435	0.252732	0.239546	0.155712	0.146551	0.139204	0.272551	0.251373	0.244826	0.252757	0.240474	0.235335	0.294235	0.276807	0.268269
110.0	0.142890	0.131905	0.127643	0.319447	0.297693	0.285619	0.273339	0.255514	0.246763	0.180886	0.168450	0.159938	0.269595	0.253074	0.239635	0.155594	0.146702	0.139216	0.272286	0.252044	0.244896	0.253015	0.240552	0.235887	0.294595	0.277125	0.268725
110.2	0.143158	0.131733	0.127013	0.319386	0.297751	0.285876	0.273476	0.255672	0.247422	0.180828	0.168530	0.160225	0.269511	0.253230	0.239488	0.155608	0.147040	0.139247	0.271933	0.252136	0.244719	0.253763	0.240425	0.236092	0.294969	0.277092	0.269025
110.4	0.143145	0.131634	0.127062	0.319713	0.297515	0.285636	0.273525	0.255943	0.247212	0.181080	0.168343	0.160464	0.269728	0.253380	0.239223	0.155530	0.147124	0.139174	0.271378	0.252238	0.244702	0.254021	0.240483	0.236035	0.295008	0.276854	0.268695
110.6	0.143561	0.131473	0.127217	0.320072	0.297956	0.286073	0.273748	0.256234	0.247521	0.180856	0.168388	0.160400	0.269472	0.253446	0.239395	0.155518	0.147177	0.139368	0.271640	0.252187	0.244782	0.254289	0.240699	0.236255	0.295062	0.276918	0.269066
110.8	0.143287	0.131719	0.127308	0.320454	0.298256	0.286356	0.273854	0.256126	0.247741	0.180490	0.168664	0.160599	0.269545	0.253470	0.239615	0.155278	0.147121	0.139029	0.271791	0.251850	0.245079	0.254663	0.240728	0.236252	0.295171	0.276804	0.269512
111.0	0.143393	0.132097	0.127368	0.320615	0.298783	0.286407	0.273627	0.256488	0.248122	0.180646	0.168574	0.160755	0.269588	0.253295	0.239814	0.155403	0.146991	0.138961	0.271790	0.251760	0.245267	0.255104	0.241432	0.236351	0.295162	0.277141	0.269388
111.2	0.143545	0.132508	0.127257	0.320697	0.299180	0.286472	0.273519	0.256742	0.248361	0.180707	0.168664	0.161224	0.269540	0.253488	0.239648	0.155196	0.147281	0.138927	0.271696	0.251899	0.245575	0.255490	0.241431	0.236458	0.295421	0.277106	0.269333
111.4	0.143600	0.132938	0.127524	0.320865	0.299631	0.286527	0.273773	0.256859	0.248215	0.180815	0.168888	0.161098	0.269462	0.253734	0.239597	0.154914	0.147481	0.138962	0.271938	0.252282	0.245802	0.255538	0.241498	0.236791	0.295416	0.277117	0.269539
111.6	0.143896	0.133038	0.127437	0.320911	0.299908	0.286306	0.273605	0.256449	0.248224	0.180912	0.169043	0.160990	0.269265	0.253982	0.239750	0.154921	0.147585	0.138772	0.272021	0.252264	0.246248	0.255859	0.241677	0.237079	0.295848	0.276975	0.269928
111.8	0.144020	0.133062	0.127272	0.320962	0.300156	0.286304	0.273818	0.256362	0.248725	0.180864	0.169499	0.161038	0.269176	0.254071	0.239576	0.154797	0.147551	0.138667	0.272193	0.252543	0.246436	0.256068	0.241919	0.237116	0.295965	0.277150	0.269712
112.0	0.143973	0.133187	0.127440	0.321239	0.300639	0.286382	0.273738	0.256149	0.248997	0.181024	0.169558	0.160987	0.269235	0.254046	0.239668	0.154674	0.147597	0.138625	0.272068	0.252856	0.246377	0.255942	0.242073	0.237225	0.296384	0.276923	0.269859
112.2	0.144187	0.133368	0.127623	0.321238	0.301049	0.286499	0.273748	0.256203	0.249138	0.180956	0.169626	0.161008	0.269268	0.254668	0.239736	0.154638	0.147527	0.138581	0.271700	0.252778	0.246590	0.255698	0.242411	0.237125	0.297016	0.276803	0.269898
112.4	0.144293	0.133474	0.128053	0.321246	0.301042	0.286531	0.273839	0.256135	0.249360	0.181159	0.169568	0.161233	0.269418	0.255065	0.239786	0.154899	0.147280	0.138331	0.271794	0.252881	0.246726	0.255641	0.242742	0.237258	0.297406	0.277028	0.270252
112.6	0.144053	0.133180	0.128087	0.321356	0.301606	0.286664	0.273577	0.256223	0.249952	0.181534	0.169322	0.161355	0.269903	0.255154	0.239865	0.155076	0.147301	0.138435	0.271733	0.253127	0.246456	0.255418	0.243203	0.237014	0.297437	0.276929	0.270224
112.8	0.144040	0.133463	0.128360	0.321222	0.302069	0.286924	0.273538	0.256574	0.250441	0.181716	0.169211	0.161683	0.269965	0.255499	0.239971	0.155274	0.147430	0.138427	0.271445	0.252950	0.246726	0.255499	0.243569	0.236974	0.297938	0.277274	0.270204
113.0	0.143867	0.133202	0.128634	0.321300	0.302353	0.286733	0.273799	0.256871	0.250519	0.181691	0.169582	0.162011	0.269802	0.255723	0.240090	0.155286	0.147216	0.138379	0.271924	0.253175	0.247249	0.255584	0.243829	0.236650	0.298446	0.277597	0.270665
113.2	0.143895	0.132985	0.128723	0.321548	0.302466	0.286895	0.274054	0.257250	0.250740	0.181833	0.169853	0.161904	0.270076	0.255905	0.240181	0.155386	0.147526	0.138504	0.272082	0.253450	0.246960	0.255851	0.244016	0.236772	0.298708	0.278240	0.270547
113.4	0.143755	0.133073	0.128658	0.321604	0.302171	0.287132	0.274549	0.257727	0.250825	0.182052	0.169988	0.162082	0.270435	0.256296	0.240239	0.155510	0.147626	0.138601	0.271776	0.253189	0.246993	0.255868	0.244275	0.236634	0.298918	0.278551	0.270739
113.6	0.144162	0.133071	0.128661	0.321530	0.302037	0.287357	0.274911	0.257695	0.250678	0.182255	0.170009	0.162174	0.270789	0.256536	0.240331	0.155745	0.147450	0.138771	0.271761	0.253299	0.246646	0.255913	0.244755	0.236989	0.298935	0.279232	0.270764
113.8	0.144531	0.133299	0.128744	0.321548	0.302201	0.287611	0.275282	0.258236	0.250517	0.182390	0.170202	0.162301	0.270914	0.256815	0.240295	0.156123	0.147309	0.138885	0.271862	0.253904	0.246390	0.255931	0.245046	0.237429	0.299144	0.279500	0.270843
114.0	0.144406	0.133153	0.128590	0.321661	0.302157	0.287907	0.275537	0.258591	0.250201	0.182553	0.170242	0.162179	0.270886	0.257114	0.240380	0.156002	0.147546	0.138982	0.271796	0.253959	0.245736	0.256258	0.245302	0.237292	0.299194	0.279739	0.271312
114.2	0.144285	0.132714	0.128775	0.322281	0.302131	0.288192	0.276235	0.258934	0.250009	0.182107	0.170148	0.162270	0.271272	0.256995	0.240362	0.156246	0.147705	0.139346	0.271634	0.253936	0.245596	0.256549	0.245391	0.237472	0.298727	0.280304	0.271498
114.4	0.144296	0.133095	0.129017	0.322645	0.301956	0.288346	0.276320	0.259101	0.249791	0.182046	0.169933	0.162370	0.271507	0.257035	0.240478	0.156554	0.147779	0.139423	0.271676	0.253911	0.245892	0.256390	0.245739	0.237392	0.298281	0.280134	0.271323
114.6	0.144267	0.132918	0.129201	0.322678	0.302002	0.288824	0.276469	0.259264	0.249781	0.181840	0.170159	0.162261	0.271656	0.257007	0.240739	0.156750	0.147557	0.139703	0.272102	0.253710	0.245972	0.256335	0.246184	0.237621	0.298169	0.280580	0.271627
114.8	0.144241	0.133144	0.129196	0.323057	0.301757	0.288972	0.276523	0.259218	0.249764	0.181987	0.170192	0.162418	0.272137	0.257061	0.240790	0.156669	0.147420	0.139842	0.272171	0.253852	0.246152	0.256531	0.246472	0.237665	0.297736	0.280831	0.271471
115.0	0.144325	0.133408	0.129299	0.323322	0.301634	0.289145	0.276535	0.259602	0.249973	0.182234	0.169946	0.162562	0.272282	0.256978	0.241016	0.156685	0.147736	0.140082	0.272152	0.254029	0.246394	0.257152	0.246683	0.238268	0.297542	0.281156	0.271559
115.2	0.144467	0.133671	0.129416	0.323523	0.301678	0.289389	0.276919	0.259400	0.249786	0.182301	0.170005	0.162610	0.272275	0.257138	0.240977	0.156754	0.148128	0.140174	0.272174	0.254234	0.246443	0.257623	0.246700	0.238678	0.297431	0.281695	0.271655
115.4	0.144401	0.133722	0.129694	0.323878	0.301681	0.289690	0.276701	0.259341	0.250076	0.182578	0.170309	0.162376	0.272432	0.256979	0.240949	0.156887	0.148200	0.140111	0.272496	0.254194	0.246660	0.257948	0.247004	0.239053	0.297361	0.281449	0.272295
115.6	0.144484	0.133932	0.129423	0.324192	0.302022	0.289843	0.276263	0.259396	0.250698	0.182652	0.170677	0.162380	0.272565	0.256912	0.241235	0.157098	0.148265	0.140206	0.272802	0.254301	0.247016	0.258238	0.247015	0.239548	0.297474	0.281526	0.272450
115.8	0.144846	0.133800	0.129545	0.324274	0.302122	0.289959	0.276462	0.259733	0.251135	0.182721	0.170938	0.162710	0.272654	0.256762	0.241258	0.157225	0.148344	0.140067	0.273242	0.254789	0.247233	0.257798	0.247235	0.239687	0.297241	0.281460	0.272478
116.0	0.144977	0.134069	0.129537	0.324531	0.302500	0.290276	0.276172	0.260056	0.250854	0.182931	0.171181	0.162654	0.272808	0.256712	0.241926	0.156922	0.148429	0.139891	0.273579	0.254926	0.247580	0.257945	0.247490	0.239800	0.297538	0.281317	0.272779
116.2	0.145430	0.133963	0.129237	0.324481	0.302932	0.290581	0.276474	0.260280	0.251224	0.183148	0.171429	0.162787	0.272900	0.257021	0.242050	0.156748	0.148506	0.139688	0.273770	0.255115	0.248079	0.258058	0.247932	0.240002	0.297448	0.281540	0.272860
116.4	0.145319	0.134126	0.129221	0.324341	0.303123	0.290904	0.276547	0.260469	0.251842	0.183589	0.171346	0.162779	0.272933	0.256992	0.242108	0.156778	0.148718	0.139545	0.274297	0.255686	0.248524	0.258235	0.248338	0.239949	0.297516	0.281374	0.272963
116.6	0.145491	0.134220	0.129013	0.324327	0.303483	0.290890	0.276403	0.260644	0.251939	0.184019	0.171562	0.162773	0.273097	0.256748	0.242135	0.157040	0.148832	0.139802	0.274485	0.255798	0.248880	0.258174	0.248367	0.240182	0.297836	0.281059	0.272982
116.8	0.145463	0.134423	0.129059	0.324183	0.303570	0.291046	0.276461	0.260874	0.251851	0.184155	0.171590	0.162935	0.272995	0.257248	0.242381	0.157154	0.148982	0.139690	0.274722	0.255980	0.249382	0.258583	0.248449	0.240358	0.298149	0.281336	0.273165
117.0	0.145401	0.134582	0.129126	0.324268	0.303606	0.291037	0.276497	0.261087	0.251526	0.184286	0.171787	0.162905	0.273058	0.257354	0.242473	0.157010	0.149053	0.139556	0.275000	0.256576	0.249830	0.258474	0.248766	0.240468	0.297889	0.281503	0.273833
117.2	0.145397	0.134973	0.129159	0.324649	0.303680	0.291261	0.276523	0.261134	0.251607	0.184467	0.171727	0.162933	0.273134	0.257483	0.243037	0.157349	0.149351	0.139764	0.275111	0.256847	0.249574	0.258771	0.248831	0.241008	0.297956	0.281612	0.273728
117.4	0.145870	0.135126	0.129042	0.324770	0.303685	0.291314	0.276563	0.261140	0.251500	0.184577	0.172008	0.163213	0.273363	0.257637	0.242894	0.157345	0.149207	0.139986	0.275380	0.257062	0.249946	0.258666	0.248858	0.241176	0.298090	0.281664	0.273700
117.6	0.146463	0.134642	0.129123	0.325064	0.303906	0.291155	0.276366	0.261032	0.251288	0.184539	0.171690	0.163303	0.273475	0.257957	0.243050	0.157729	0.149324	0.139961	0.275530	0.257529	0.249738	0.258918	0.248948	0.241277	0.298164	0.282065	0.273807
117.8	0.146718	0.134702	0.129273	0.325127	0.304080	0.291145	0.276476	0.261056	0.251241	0.184541	0.171728	0.163192	0.273471	0.257967	0.243003	0.157804	0.149559	0.139911	0.275511	0.257585	0.249940	0.259373	0.249220	0.241211	0.298465	0.281887	0.274299
118.0	0.146577	0.134749	0.129265	0.325300	0.304090	0.291115	0.276570	0.260726	0.251249	0.184350	0.171586	0.163212	0.273616	0.258079	0.243015	0.157801	0.149618	0.140007	0.275347	0.257263	0.249914	0.259922	0.249115	0.241231	0.298622	0.281765	0.274755
118.2	0.146635	0.134627	0.129559	0.325570	0.303944	0.291116	0.276926	0.260394	0.251452	0.184150	0.171440	0.163333	0.274035	0.258068	0.242958	0.158063	0.149609	0.140225	0.275241	0.257307	0.250178	0.260094	0.249114	0.241388	0.298763	0.281903	0.275117
118.4	0.146625	0.134839	0.129646	0.325529	0.303896	0.290994	0.276872	0.260267	0.251745	0.184180	0.171262	0.163432	0.274095	0.258200	0.243007	0.158254	0.149656	0.140164	0.275539	0.257082	0.250196	0.260345	0.249158	0.241222	0.299296	0.281656	0.275202
118.6	0.146552	0.134552	0.129735	0.325500	0.303931	0.290948	0.277228	0.260365	0.251732	0.184146	0.171273	0.163452	0.274225	0.258296	0.243167	0.158300	0.149528	0.140285	0.275615	0.256801	0.249933	0.260673	0.249268	0.241405	0.299936	0.281946	0.275371
118.8	0.146616	0.134672	0.129882	0.325866	0.303886	0.290899	0.277750	0.260373	0.251928	0.184166	0.171082	0.163727	0.274259	0.258328	0.243252	0.158444	0.149564	0.140259	0.275759	0.256823	0.249675	0.261048	0.249318	0.241337	0.300310	0.281865	0.275335
119.0	0.146493	0.134571	0.130148	0.326052	0.304051	0.290953	0.278040	0.260550	0.252072	0.184011	0.170919	0.163936	0.274081	0.258433	0.243469	0.158795	0.149796	0.140157	0.276043	0.256520	0.249747	0.261482	0.249204	0.241335	0.300600	0.281930	0.275580
119.2	0.146472	0.134519	0.130194	0.326202	0.304203	0.291069	0.278330	0.260376	0.252038	0.183790	0.171137	0.163989	0.274076	0.258490	0.243561	0.159145	0.149877	0.140070	0.276499	0.256296	0.249582	0.261521	0.249123	0.241258	0.300939	0.282063	0.275485
119.4	0.146274	0.134423	0.130487	0.326358	0.304426	0.291085	0.278253	0.260665	0.252243	0.183695	0.171377	0.164169	0.273929	0.258533	0.243713	0.159241	0.149851	0.140022	0.277104	0.255990	0.249572	0.261466	0.248965	0.241152	0.301398	0.281626	0.275432
119.6	0.146446	0.134492	0.130405	0.326311	0.304673	0.291137	0.278730	0.261128	0.252151	0.183376	0.171403	0.164308	0.273773	0.258615	0.244141	0.159496	0.149842	0.140264	0.277509	0.256069	0.249736	0.261165	0.248890	0.241064	0.301700	0.281764	0.275027
119.8	0.146634	0.134451	0.130302	0.326325	0.304824	0.291274	0.279369	0.261466	0.251815	0.183182	0.171538	0.164668	0.273415	0.258773	0.244366	0.159568	0.149928	0.140086	0.277869	0.255963	0.249771	0.260866	0.248834	0.240727	0.301963	0.281620	0.274714
