# Supplementary material for: A Russian Doll of Resistance: Nested Gains and Losses of Venom Immunity in Varanid Lizards
Source: Int J Mol Sci. 2024 Feb 23;25(5):2628. doi: 10.3390/ijms25052628 (PMC10932397; doi:10.3390/ijms25052628)
Supplement: Supplementary file 1 [file ijms-25-02628-s001.zip › ijms-2872523-supplementary/Supplemental datasheets - raw data/Figure 7/Fig 7 linear data used to calculate bar graphs/Acanthophis hawkei.csv]

Time	Varanus panoptes native	Varanus panoptes native	Varanus panoptes native	Varanus panoptes mutant 1	Varanus panoptes mutant 1	Varanus panoptes mutant 1	Varanus panoptes mutant 2	Varanus panoptes mutant 2	Varanus panoptes mutant 2	Varanus salvator native	Varanus salvator native	Varanus salvator native	Varanus salvator mutatnt	Varanus salvator mutant	Varanus salvator mutant	Varanus rosenbergi native	Varanus rosenbergi native	Varanus rosenbergi native	Varanus rosenberg mutant	Varanus rosenberg mutant	Varanus rosenberg mutant	Varanus varius native	Varanus varius native	Varanus varius native	Varanus varius mutant	Varanus varius mutant	Varanus varius mutant
0.0	0.000000	0.000000	0.000000	0.000000	0.000000	0.000000	0.000000	0.000000	0.000000	0.000000	0.000000	0.000000	0.000000	0.000000	0.000000	0.000000	0.000000	0.000000	0.000000	0.000000	0.000000	0.000000	0.000000	0.000000	0.000000	0.000000	0.000000
0.2	0.001200	0.001188	0.001110	0.002973	0.003006	0.002518	0.002950	0.003131	0.002416	0.002203	0.001976	0.002048	0.002933	0.003076	0.002718	0.001560	0.001275	0.001415	0.003170	0.003167	0.003207	0.001718	0.002134	0.001473	0.003408	0.003356	0.002672
0.4	0.002489	0.002287	0.002210	0.006272	0.006293	0.005266	0.006401	0.006541	0.005081	0.004518	0.004141	0.004229	0.006207	0.006360	0.005784	0.003075	0.002763	0.002871	0.006646	0.006399	0.006526	0.003558	0.004347	0.003179	0.006938	0.006800	0.005643
0.6	0.003712	0.003351	0.003461	0.009566	0.009482	0.007943	0.009691	0.010050	0.007624	0.007146	0.006516	0.006441	0.009701	0.009812	0.008878	0.004817	0.004442	0.004377	0.010696	0.009909	0.009956	0.005477	0.006646	0.004790	0.010617	0.010479	0.008563
0.8	0.005225	0.004553	0.004687	0.013114	0.012705	0.010765	0.013286	0.013760	0.010462	0.009744	0.008830	0.008594	0.013396	0.013524	0.011962	0.006607	0.006026	0.006128	0.014847	0.013514	0.013401	0.007710	0.008911	0.006723	0.014603	0.014347	0.011973
1.0	0.006379	0.005784	0.005690	0.016457	0.016097	0.013491	0.016903	0.017458	0.013606	0.012519	0.011120	0.010810	0.017183	0.017047	0.015116	0.008275	0.007466	0.007762	0.019232	0.017129	0.016436	0.010031	0.011145	0.008559	0.018484	0.018054	0.015154
1.2	0.007689	0.006942	0.006682	0.019910	0.019274	0.016429	0.020221	0.020688	0.016411	0.015026	0.013374	0.012803	0.020822	0.020598	0.018565	0.009843	0.009070	0.009196	0.023202	0.020611	0.019905	0.012380	0.013279	0.010466	0.022436	0.021641	0.018385
1.4	0.009028	0.007573	0.007512	0.023157	0.022166	0.019095	0.023453	0.024189	0.018864	0.017393	0.015598	0.014686	0.024091	0.023760	0.021468	0.011397	0.010520	0.010782	0.026799	0.023638	0.022790	0.014728	0.015136	0.012484	0.025812	0.024732	0.021284
1.6	0.010001	0.008424	0.008090	0.026056	0.024464	0.021493	0.026021	0.026852	0.021689	0.019399	0.017381	0.016387	0.026975	0.026544	0.024151	0.012573	0.012038	0.012206	0.030333	0.026214	0.025234	0.016680	0.016761	0.014033	0.029012	0.027683	0.024198
1.8	0.010550	0.008927	0.008417	0.028456	0.026539	0.023710	0.028668	0.029113	0.023697	0.020989	0.018704	0.017482	0.029699	0.028903	0.026394	0.013483	0.013148	0.013326	0.033291	0.028419	0.027195	0.018125	0.018019	0.015413	0.031678	0.030332	0.026659
2.0	0.011334	0.009196	0.008668	0.030408	0.028139	0.025228	0.030544	0.030931	0.025684	0.022020	0.019869	0.018409	0.031758	0.030745	0.028140	0.014119	0.013965	0.014133	0.035458	0.030083	0.028713	0.019472	0.018900	0.016549	0.033816	0.032340	0.028685
2.2	0.011542	0.009038	0.008401	0.031267	0.028795	0.026285	0.031786	0.031682	0.026834	0.022482	0.020465	0.018847	0.033163	0.031788	0.029313	0.014391	0.014583	0.014590	0.036633	0.031083	0.029976	0.020295	0.019535	0.017536	0.035409	0.033493	0.030330
2.4	0.011619	0.009018	0.008471	0.032574	0.029564	0.027337	0.032829	0.033013	0.028032	0.023296	0.021245	0.019080	0.034061	0.032712	0.030408	0.014739	0.014775	0.015156	0.037926	0.032215	0.031102	0.021154	0.020232	0.018494	0.037045	0.034623	0.031555
2.6	0.011839	0.009021	0.008600	0.033609	0.030396	0.027986	0.033636	0.033951	0.028706	0.024043	0.021631	0.019336	0.035287	0.033778	0.031293	0.015600	0.015240	0.015592	0.038889	0.033227	0.031491	0.022106	0.020640	0.019150	0.038421	0.036018	0.032347
2.8	0.012237	0.009421	0.008840	0.034512	0.031239	0.028335	0.034818	0.034591	0.029488	0.024686	0.022316	0.019940	0.036256	0.034712	0.031876	0.015948	0.015562	0.015986	0.039963	0.034039	0.032504	0.022978	0.021279	0.020135	0.039768	0.036943	0.033451
3.0	0.012196	0.009741	0.009184	0.035622	0.032158	0.028829	0.035268	0.035575	0.030396	0.025376	0.022859	0.020149	0.037199	0.035503	0.032655	0.016456	0.015969	0.016479	0.041362	0.035053	0.033390	0.024022	0.021853	0.020989	0.041148	0.037724	0.034196
3.2	0.012000	0.009996	0.009464	0.036694	0.033152	0.029299	0.036037	0.035909	0.031056	0.025808	0.023205	0.020736	0.038132	0.036265	0.033438	0.016808	0.016309	0.017041	0.042203	0.035769	0.034691	0.024930	0.022331	0.021562	0.042625	0.038449	0.035412
3.4	0.012212	0.010200	0.010070	0.037211	0.033953	0.030237	0.036769	0.036813	0.031787	0.026262	0.023242	0.021230	0.039035	0.037030	0.033977	0.017292	0.016475	0.017311	0.042973	0.036872	0.035184	0.025766	0.022866	0.021984	0.043797	0.038776	0.036671
3.6	0.012197	0.010282	0.010311	0.038094	0.034912	0.030655	0.037646	0.037491	0.032097	0.026535	0.023688	0.021724	0.039793	0.037559	0.034619	0.017773	0.016592	0.017711	0.043934	0.037749	0.035610	0.026099	0.023255	0.022222	0.044800	0.039773	0.037752
3.8	0.012191	0.010601	0.010630	0.038353	0.035550	0.031323	0.038627	0.038603	0.032922	0.026668	0.024107	0.022248	0.040300	0.038273	0.034961	0.018141	0.016803	0.018061	0.044848	0.038433	0.036598	0.026328	0.024050	0.022593	0.046183	0.040245	0.038284
4.0	0.012460	0.010662	0.010966	0.038907	0.036252	0.031816	0.039580	0.039266	0.033588	0.026822	0.024574	0.022668	0.040646	0.038810	0.035403	0.018588	0.016924	0.018087	0.045753	0.039964	0.037363	0.026664	0.024344	0.022981	0.046960	0.040683	0.038508
4.2	0.012901	0.010712	0.011536	0.039568	0.037231	0.032241	0.040385	0.039768	0.034156	0.027187	0.024745	0.023181	0.041226	0.039456	0.035724	0.018755	0.016933	0.018059	0.046430	0.040718	0.038061	0.027324	0.025145	0.023154	0.047791	0.041557	0.038905
4.4	0.013302	0.010922	0.011962	0.040084	0.038164	0.032533	0.041095	0.040538	0.034373	0.027525	0.025180	0.023549	0.041796	0.039855	0.036167	0.018857	0.017238	0.018263	0.047340	0.041601	0.038575	0.027509	0.025577	0.023311	0.048543	0.042106	0.039370
4.6	0.013535	0.011211	0.012491	0.040614	0.038636	0.032815	0.041662	0.040798	0.034861	0.027828	0.025559	0.023898	0.042357	0.040345	0.036247	0.019411	0.017415	0.018275	0.048338	0.042327	0.039046	0.027708	0.026227	0.023486	0.049311	0.042725	0.039576
4.8	0.013898	0.011783	0.012913	0.041099	0.039478	0.033358	0.042220	0.041394	0.035597	0.028184	0.025831	0.024150	0.042963	0.041006	0.036708	0.019798	0.017445	0.018641	0.049106	0.043249	0.039455	0.028317	0.026554	0.024196	0.050328	0.043746	0.039997
5.0	0.013870	0.012362	0.013208	0.041537	0.040285	0.033929	0.043026	0.041961	0.036324	0.028577	0.026031	0.024607	0.043519	0.041431	0.037212	0.019943	0.017707	0.018489	0.049479	0.043874	0.039206	0.028679	0.026746	0.024446	0.051087	0.044263	0.040095
5.2	0.014415	0.012858	0.013304	0.042361	0.040804	0.034408	0.043345	0.042528	0.036583	0.028905	0.026417	0.024983	0.043964	0.042020	0.038060	0.020235	0.018334	0.018757	0.049786	0.044409	0.039683	0.029207	0.026979	0.025056	0.051518	0.044872	0.040255
5.4	0.014607	0.013140	0.013386	0.043046	0.041305	0.034727	0.043932	0.043638	0.036811	0.029222	0.026920	0.025509	0.044232	0.042382	0.038057	0.020466	0.018672	0.019096	0.050488	0.044721	0.039728	0.029607	0.027525	0.025486	0.052100	0.045264	0.040622
5.6	0.014683	0.013746	0.013474	0.043693	0.041502	0.035251	0.044629	0.043860	0.037608	0.029461	0.026969	0.025845	0.044366	0.042749	0.038171	0.020395	0.019043	0.019286	0.051056	0.045105	0.040089	0.029291	0.027718	0.025441	0.052766	0.046329	0.041212
5.8	0.014994	0.014057	0.013457	0.044241	0.042006	0.035748	0.045523	0.044477	0.037850	0.029856	0.027285	0.026141	0.045326	0.043236	0.038507	0.020637	0.019259	0.019454	0.051410	0.045457	0.040626	0.029220	0.027833	0.025891	0.053197	0.047277	0.041536
6.0	0.015514	0.014345	0.013748	0.044582	0.042333	0.035916	0.046016	0.044899	0.038374	0.030183	0.027851	0.026418	0.045564	0.043806	0.038706	0.020836	0.019439	0.019566	0.051234	0.045879	0.041352	0.029460	0.028008	0.026252	0.053785	0.047846	0.042342
6.2	0.015830	0.014717	0.013800	0.044745	0.042484	0.036407	0.046839	0.044879	0.038383	0.030611	0.028394	0.026548	0.046039	0.044230	0.039308	0.021136	0.019666	0.019721	0.051916	0.045989	0.041605	0.029484	0.028539	0.026999	0.054350	0.048655	0.043235
6.4	0.016089	0.015042	0.014106	0.045473	0.042742	0.036619	0.047317	0.045223	0.038834	0.031102	0.028787	0.026430	0.046411	0.044627	0.039673	0.021405	0.019993	0.020104	0.052869	0.046234	0.041762	0.029755	0.028857	0.027390	0.054844	0.049106	0.043935
6.6	0.016497	0.015426	0.014317	0.045930	0.042994	0.036692	0.047977	0.045170	0.038835	0.031360	0.029050	0.026595	0.047058	0.044877	0.040096	0.021893	0.020332	0.020519	0.053097	0.046215	0.042076	0.030308	0.029149	0.028017	0.055216	0.049538	0.044363
6.8	0.017018	0.015724	0.014422	0.046248	0.043241	0.036895	0.048417	0.045568	0.039240	0.031772	0.029534	0.026739	0.047522	0.045223	0.040351	0.022021	0.020572	0.021038	0.053306	0.046369	0.042763	0.030920	0.029586	0.028486	0.055629	0.049510	0.045172
7.0	0.016924	0.015944	0.014776	0.046608	0.043396	0.037310	0.048887	0.045772	0.039632	0.032081	0.029676	0.026955	0.048104	0.045766	0.040848	0.022254	0.020760	0.021249	0.053800	0.047057	0.043617	0.031394	0.029929	0.028807	0.055797	0.050064	0.045870
7.2	0.016909	0.016261	0.014773	0.046808	0.043791	0.037946	0.049312	0.045876	0.039588	0.032436	0.029959	0.027421	0.048467	0.046429	0.041417	0.022581	0.020844	0.021554	0.054708	0.047010	0.044552	0.031799	0.030076	0.029062	0.056217	0.050254	0.046669
7.4	0.017096	0.016596	0.014890	0.046854	0.043926	0.038488	0.049898	0.046306	0.039868	0.032504	0.030217	0.027421	0.048635	0.046904	0.041816	0.023067	0.021031	0.021919	0.055615	0.047669	0.045033	0.031911	0.030371	0.029287	0.056361	0.050312	0.047158
7.6	0.017390	0.016531	0.015070	0.047304	0.044068	0.038805	0.050587	0.046362	0.040110	0.032726	0.030543	0.027493	0.048699	0.047267	0.042055	0.023285	0.021039	0.021988	0.055989	0.047949	0.045722	0.031657	0.030814	0.029306	0.056252	0.050698	0.047110
7.8	0.017456	0.016123	0.015095	0.047374	0.044325	0.039637	0.050839	0.046794	0.040429	0.032875	0.030677	0.027693	0.049178	0.047753	0.042337	0.023431	0.021057	0.021999	0.056629	0.048460	0.045981	0.032108	0.031276	0.029384	0.057010	0.050437	0.047514
8.0	0.017317	0.015996	0.015339	0.047917	0.044809	0.040056	0.051096	0.047201	0.040458	0.033172	0.030868	0.027899	0.049449	0.047796	0.042476	0.023640	0.021059	0.021911	0.057117	0.049048	0.046049	0.032609	0.031599	0.029143	0.057806	0.050557	0.047731
8.2	0.017377	0.016142	0.015620	0.048536	0.045509	0.040353	0.051314	0.047440	0.040757	0.033490	0.031063	0.027885	0.050046	0.048052	0.042774	0.023737	0.021232	0.022031	0.057560	0.049213	0.046738	0.033148	0.032269	0.029122	0.058238	0.050900	0.047660
8.4	0.017475	0.016382	0.015677	0.049015	0.045797	0.040928	0.051266	0.047895	0.040977	0.033544	0.031230	0.027907	0.050554	0.048345	0.043273	0.024053	0.021541	0.022251	0.057739	0.049620	0.047336	0.033324	0.032811	0.028794	0.059103	0.051068	0.048130
8.6	0.017534	0.016547	0.015913	0.049763	0.046089	0.041638	0.051712	0.047851	0.041274	0.033839	0.031221	0.028212	0.051405	0.048666	0.043305	0.024637	0.021664	0.022264	0.058026	0.050021	0.047557	0.033892	0.033205	0.028989	0.059553	0.051255	0.048246
8.8	0.017554	0.016742	0.015738	0.050212	0.046506	0.041917	0.051584	0.048649	0.041568	0.034329	0.031399	0.028295	0.051836	0.048904	0.043794	0.024854	0.022106	0.022271	0.058410	0.050661	0.047679	0.034353	0.033276	0.029206	0.060395	0.051649	0.048370
9.0	0.017713	0.016580	0.015534	0.050755	0.046695	0.042306	0.052020	0.049016	0.041762	0.034639	0.031351	0.028785	0.052281	0.048956	0.043863	0.024984	0.022431	0.022253	0.058738	0.051081	0.047363	0.034621	0.033626	0.029129	0.060821	0.051888	0.048640
9.2	0.017967	0.016709	0.015293	0.051186	0.047230	0.042458	0.051841	0.049266	0.041672	0.034919	0.031416	0.029313	0.052695	0.049229	0.044213	0.025169	0.022657	0.022491	0.059199	0.051591	0.047702	0.035055	0.034014	0.029313	0.061083	0.052063	0.049080
9.4	0.018047	0.016671	0.015349	0.051673	0.047596	0.042604	0.052033	0.049537	0.041900	0.035187	0.031774	0.029685	0.052827	0.049459	0.043986	0.025238	0.022946	0.022404	0.059583	0.051988	0.048297	0.035153	0.034222	0.029348	0.062044	0.052323	0.049636
9.6	0.018335	0.016724	0.015360	0.051693	0.047690	0.042720	0.052323	0.049875	0.042102	0.035803	0.031868	0.029897	0.052937	0.049643	0.043760	0.025474	0.023255	0.022503	0.059737	0.052095	0.048457	0.035213	0.033868	0.029412	0.062103	0.052991	0.049731
9.8	0.018709	0.016700	0.015603	0.051968	0.047975	0.042907	0.052317	0.050131	0.042547	0.036196	0.032400	0.030271	0.053565	0.049866	0.043857	0.025703	0.023806	0.022940	0.060258	0.052313	0.048578	0.035664	0.033895	0.029660	0.062342	0.053320	0.049975
10.0	0.019337	0.016850	0.016158	0.052255	0.048327	0.043072	0.052811	0.050561	0.042834	0.036529	0.032836	0.030368	0.053691	0.050169	0.043946	0.025766	0.023765	0.023303	0.060430	0.052440	0.048881	0.036188	0.033991	0.030006	0.062611	0.053707	0.050651
10.2	0.020044	0.017083	0.016167	0.052439	0.048590	0.043155	0.053013	0.050619	0.043093	0.036855	0.033460	0.030649	0.054393	0.050422	0.044300	0.026012	0.024004	0.023525	0.061284	0.052689	0.048829	0.036506	0.034306	0.030578	0.063037	0.054504	0.050685
10.4	0.020234	0.017022	0.016276	0.052733	0.048776	0.043137	0.053126	0.051133	0.043564	0.037176	0.033569	0.030829	0.054784	0.050933	0.044418	0.026013	0.024501	0.024167	0.061802	0.052966	0.049570	0.037136	0.034280	0.030788	0.063395	0.054748	0.050850
10.6	0.020808	0.017397	0.016346	0.052972	0.049202	0.043191	0.053621	0.051084	0.044154	0.037309	0.033642	0.031224	0.055183	0.051347	0.044661	0.026290	0.024616	0.024446	0.061999	0.053374	0.049744	0.037815	0.034306	0.031166	0.063502	0.055549	0.050714
10.8	0.021609	0.017756	0.016474	0.053215	0.049656	0.043299	0.053517	0.051029	0.044493	0.037672	0.033793	0.031550	0.055464	0.051998	0.044652	0.026460	0.024827	0.024674	0.062390	0.053855	0.049823	0.038257	0.034310	0.031457	0.063442	0.056030	0.050981
11.0	0.021359	0.017995	0.017002	0.053380	0.049942	0.043323	0.053823	0.051331	0.044600	0.037740	0.034069	0.031908	0.055471	0.052340	0.044915	0.026637	0.025204	0.024911	0.063204	0.054592	0.050184	0.038537	0.034314	0.031831	0.063309	0.056786	0.051241
11.2	0.021420	0.018179	0.016859	0.053742	0.050513	0.043691	0.053835	0.051562	0.044627	0.037814	0.034256	0.032088	0.055596	0.052735	0.045598	0.027050	0.025335	0.025278	0.063755	0.054702	0.050722	0.038675	0.034279	0.032474	0.063408	0.057176	0.051501
11.4	0.021618	0.018483	0.016983	0.054201	0.050816	0.043630	0.054447	0.051804	0.044887	0.037549	0.034227	0.031816	0.055590	0.052928	0.045967	0.027046	0.025522	0.025393	0.063936	0.055144	0.051137	0.038748	0.034635	0.032812	0.063491	0.057269	0.051528
11.6	0.021711	0.018474	0.017113	0.054727	0.051115	0.044049	0.054810	0.052058	0.045246	0.037564	0.034397	0.031989	0.055608	0.053125	0.046531	0.026901	0.025370	0.025265	0.064274	0.055252	0.051080	0.038661	0.034738	0.033078	0.063826	0.057566	0.051707
11.8	0.021354	0.018816	0.017211	0.055053	0.051641	0.044419	0.055017	0.052736	0.045243	0.037759	0.034476	0.032308	0.055807	0.053257	0.047052	0.027089	0.025461	0.025636	0.064462	0.055787	0.050620	0.039044	0.034895	0.033364	0.064527	0.057474	0.052215
12.0	0.021179	0.019351	0.017305	0.055652	0.052108	0.044528	0.055311	0.053081	0.045518	0.037971	0.034643	0.032233	0.055837	0.053393	0.047434	0.027072	0.025499	0.025943	0.064409	0.055947	0.051112	0.039068	0.035457	0.033264	0.064964	0.057800	0.052640
12.2	0.021632	0.019502	0.017462	0.056110	0.052215	0.044791	0.055739	0.053483	0.045682	0.038149	0.034827	0.032285	0.056178	0.053825	0.047903	0.027130	0.025611	0.026079	0.064779	0.056038	0.051581	0.039294	0.036057	0.033715	0.065147	0.057875	0.052614
12.4	0.021700	0.019728	0.017468	0.056705	0.052069	0.045381	0.056452	0.053688	0.045816	0.038416	0.034927	0.032508	0.056660	0.054065	0.048327	0.027369	0.025663	0.026382	0.065209	0.056565	0.051581	0.039437	0.036278	0.033558	0.065712	0.058083	0.053329
12.6	0.021920	0.019859	0.017410	0.056984	0.052431	0.045886	0.056981	0.053808	0.045714	0.038732	0.035154	0.032765	0.056858	0.053995	0.048589	0.027571	0.025700	0.026500	0.065208	0.057128	0.051341	0.039491	0.036678	0.034228	0.065783	0.058292	0.053110
12.8	0.021928	0.019502	0.017013	0.057027	0.052559	0.046205	0.057193	0.054160	0.046121	0.038946	0.035328	0.033020	0.056731	0.053780	0.049143	0.027759	0.025994	0.026692	0.065398	0.057457	0.051304	0.039057	0.036987	0.034609	0.065930	0.058596	0.053390
13.0	0.022215	0.019438	0.016914	0.057017	0.052827	0.046679	0.057760	0.054002	0.046263	0.038977	0.035221	0.033330	0.057063	0.053748	0.049227	0.028003	0.026047	0.026933	0.065822	0.057486	0.051488	0.039037	0.037278	0.035182	0.066227	0.058968	0.053858
13.2	0.022296	0.019698	0.016837	0.057023	0.053245	0.047057	0.058097	0.054536	0.046527	0.039321	0.035448	0.033675	0.057451	0.054120	0.049583	0.028236	0.026437	0.026996	0.065624	0.057371	0.052320	0.038897	0.037543	0.035505	0.066814	0.059012	0.053980
13.4	0.022459	0.019539	0.016977	0.057280	0.053238	0.047362	0.058266	0.054892	0.046786	0.039376	0.035912	0.033873	0.057611	0.054103	0.049654	0.028542	0.027022	0.027178	0.065711	0.057249	0.052788	0.038990	0.037901	0.035706	0.067272	0.059542	0.054013
13.6	0.022627	0.019643	0.017179	0.057446	0.053232	0.047569	0.058967	0.055461	0.047190	0.039381	0.036060	0.034241	0.058118	0.054067	0.049859	0.028800	0.027234	0.027189	0.066257	0.057204	0.052710	0.039225	0.038195	0.035861	0.067318	0.059448	0.054238
13.8	0.022556	0.019531	0.017707	0.057990	0.053221	0.047946	0.059581	0.055870	0.048114	0.039426	0.036405	0.034522	0.058745	0.053978	0.049869	0.028820	0.027470	0.027351	0.066513	0.057310	0.053672	0.039517	0.038745	0.036307	0.067313	0.059551	0.054246
14.0	0.022658	0.019535	0.017708	0.058300	0.053382	0.048105	0.059940	0.055807	0.048466	0.039576	0.036799	0.034608	0.059324	0.054221	0.050335	0.029180	0.027420	0.027409	0.066734	0.057330	0.054265	0.039994	0.039010	0.036486	0.067871	0.059468	0.054540
14.2	0.022586	0.019480	0.017625	0.058094	0.053567	0.048256	0.060164	0.055813	0.048849	0.039647	0.037207	0.034859	0.059879	0.054584	0.050517	0.029423	0.027729	0.027500	0.067430	0.057548	0.054601	0.040103	0.039313	0.036568	0.068356	0.059722	0.054456
14.4	0.022569	0.019759	0.017699	0.058418	0.053896	0.048390	0.060264	0.055794	0.049121	0.039860	0.037280	0.035058	0.059845	0.054911	0.050589	0.029615	0.027798	0.027971	0.067479	0.057478	0.055012	0.040228	0.039435	0.036786	0.068210	0.060030	0.054799
14.6	0.022896	0.020174	0.017927	0.058872	0.054224	0.048631	0.060351	0.055573	0.049204	0.040029	0.037612	0.035175	0.060068	0.054973	0.050737	0.029941	0.027965	0.027724	0.067429	0.057804	0.055220	0.040888	0.039299	0.037025	0.068787	0.060191	0.055152
14.8	0.022980	0.020130	0.018369	0.059210	0.054410	0.048916	0.060332	0.056063	0.049364	0.039935	0.037805	0.035249	0.060124	0.055224	0.050811	0.030170	0.028300	0.027725	0.067912	0.057913	0.055350	0.041192	0.039415	0.037124	0.068871	0.060203	0.055800
15.0	0.022549	0.020019	0.018683	0.059768	0.054468	0.049263	0.060541	0.056613	0.049581	0.040169	0.038161	0.035327	0.060028	0.055366	0.051103	0.030431	0.028431	0.027965	0.068124	0.058263	0.055604	0.041510	0.039582	0.037271	0.069005	0.060373	0.056411
15.2	0.022483	0.020381	0.018628	0.060215	0.054797	0.049371	0.060328	0.056593	0.049805	0.040257	0.038200	0.035590	0.060201	0.055772	0.051522	0.030282	0.028474	0.027867	0.067409	0.058005	0.056043	0.041684	0.040022	0.037394	0.069566	0.060691	0.056813
15.4	0.022508	0.020662	0.018964	0.060383	0.055123	0.049304	0.060419	0.056761	0.049915	0.040423	0.038525	0.035405	0.060188	0.055772	0.051908	0.030404	0.028414	0.027984	0.067579	0.058312	0.056350	0.041830	0.040264	0.037517	0.069893	0.060776	0.057316
15.6	0.022772	0.020855	0.019430	0.060767	0.055405	0.049472	0.060818	0.057182	0.050005	0.040831	0.038901	0.035628	0.060272	0.056244	0.052536	0.030436	0.028317	0.028356	0.067887	0.058962	0.056627	0.041956	0.040346	0.037367	0.070348	0.061003	0.057805
15.8	0.022850	0.021186	0.019660	0.060961	0.055664	0.049713	0.060903	0.057278	0.049912	0.041533	0.039153	0.035654	0.060433	0.056770	0.052790	0.030767	0.028561	0.028682	0.067740	0.059274	0.056629	0.042232	0.040598	0.037511	0.070689	0.060950	0.058212
16.0	0.023133	0.021092	0.019382	0.061200	0.055818	0.049941	0.060832	0.057805	0.050096	0.042009	0.039362	0.035781	0.060472	0.057445	0.052897	0.030549	0.028294	0.028776	0.068051	0.059417	0.056748	0.042781	0.040677	0.037287	0.070824	0.061531	0.058920
16.2	0.023397	0.020892	0.019764	0.061543	0.056000	0.050253	0.061019	0.058088	0.050342	0.042383	0.039547	0.036092	0.060482	0.057906	0.053177	0.030682	0.028356	0.028988	0.068381	0.059870	0.056896	0.043066	0.040710	0.037434	0.071255	0.061771	0.058619
16.4	0.023653	0.020995	0.019676	0.061882	0.056177	0.050574	0.061268	0.058430	0.050532	0.042997	0.039651	0.036357	0.060793	0.058521	0.053500	0.031079	0.028489	0.029299	0.068200	0.060744	0.057143	0.043022	0.040551	0.037466	0.071365	0.062562	0.059040
16.6	0.023879	0.021090	0.019689	0.061692	0.056549	0.051064	0.061374	0.058824	0.050690	0.043480	0.039857	0.036502	0.060802	0.058887	0.053727	0.031408	0.028764	0.029515	0.068375	0.061321	0.057194	0.043104	0.040964	0.037896	0.071726	0.062824	0.058845
16.8	0.024193	0.021379	0.019389	0.061748	0.056981	0.051231	0.061422	0.058887	0.050970	0.043969	0.039716	0.036914	0.061064	0.059258	0.054011	0.031693	0.029078	0.029783	0.069095	0.061511	0.057553	0.043430	0.040903	0.038242	0.071909	0.063362	0.059249
17.0	0.024413	0.021533	0.019393	0.061837	0.057246	0.051377	0.061786	0.059281	0.051054	0.044203	0.039761	0.037056	0.061629	0.059433	0.054054	0.031787	0.029265	0.029741	0.069706	0.061458	0.058122	0.043907	0.041206	0.038285	0.072477	0.063753	0.059526
17.2	0.024750	0.021626	0.019276	0.061915	0.057496	0.051588	0.062061	0.059920	0.051539	0.044670	0.040085	0.037276	0.062110	0.059636	0.054271	0.031883	0.029601	0.029649	0.069709	0.061643	0.058170	0.044317	0.041646	0.038238	0.072934	0.064168	0.059249
17.4	0.025215	0.021845	0.019604	0.062012	0.057508	0.051497	0.062106	0.059801	0.051616	0.044475	0.040281	0.037384	0.062503	0.059476	0.054411	0.032085	0.029717	0.029687	0.069963	0.062008	0.058154	0.044425	0.042040	0.038503	0.073318	0.064630	0.059337
17.6	0.025406	0.022198	0.019794	0.061998	0.057652	0.051241	0.062755	0.059808	0.052116	0.044717	0.040347	0.037688	0.062955	0.059551	0.054642	0.032162	0.029804	0.029518	0.070681	0.062348	0.058284	0.044570	0.042112	0.038902	0.073507	0.064411	0.059369
17.8	0.025466	0.022376	0.019913	0.062041	0.057796	0.051411	0.062944	0.059955	0.052460	0.045343	0.040412	0.037833	0.063172	0.059571	0.054753	0.032297	0.029859	0.029716	0.070854	0.062402	0.058518	0.044708	0.042422	0.039454	0.073583	0.064744	0.059069
18.0	0.025475	0.022426	0.019717	0.061850	0.058272	0.051496	0.063005	0.059491	0.052460	0.045435	0.040767	0.037823	0.063296	0.059845	0.055376	0.032510	0.029943	0.029965	0.070796	0.062610	0.057911	0.044576	0.042465	0.039455	0.074325	0.064730	0.059543
18.2	0.025618	0.022773	0.020024	0.061736	0.058285	0.051744	0.063437	0.059565	0.052646	0.045428	0.041157	0.038023	0.063419	0.059717	0.055256	0.032593	0.030236	0.030285	0.071211	0.062702	0.057972	0.044663	0.042500	0.039829	0.073958	0.065262	0.059802
18.4	0.025626	0.023022	0.019943	0.062455	0.058610	0.051744	0.063662	0.059832	0.052793	0.045615	0.041231	0.038258	0.063411	0.059425	0.055203	0.032706	0.030127	0.030292	0.071152	0.063006	0.058131	0.044780	0.042555	0.040432	0.073944	0.065571	0.060036
18.6	0.025680	0.022946	0.020431	0.062759	0.058631	0.052035	0.064111	0.060011	0.052885	0.045500	0.041280	0.038167	0.063479	0.059402	0.055255	0.032871	0.030628	0.030047	0.071604	0.063066	0.058398	0.045316	0.042832	0.040465	0.074559	0.065941	0.060581
18.8	0.025326	0.022842	0.020513	0.062970	0.058690	0.052467	0.064159	0.060376	0.053450	0.045233	0.041246	0.038192	0.063570	0.059499	0.055084	0.032974	0.030863	0.030070	0.071866	0.063056	0.057996	0.045366	0.043484	0.040511	0.073847	0.066214	0.060723
19.0	0.025140	0.022903	0.020585	0.063250	0.058905	0.052798	0.063931	0.060619	0.053623	0.045439	0.041518	0.038219	0.063628	0.059492	0.055086	0.032927	0.030738	0.030004	0.071672	0.063310	0.058194	0.045468	0.043770	0.040873	0.074328	0.066820	0.061310
19.2	0.025053	0.023319	0.020520	0.063409	0.059465	0.052701	0.063823	0.060617	0.053841	0.045606	0.041641	0.038305	0.063676	0.059580	0.055226	0.033044	0.031027	0.029843	0.071681	0.063556	0.058921	0.045813	0.043975	0.041224	0.074575	0.067064	0.061793
19.4	0.025293	0.023327	0.020934	0.063680	0.059623	0.052970	0.064152	0.060760	0.053336	0.045553	0.041668	0.038299	0.063846	0.059451	0.055449	0.033462	0.030896	0.030012	0.072279	0.064299	0.059635	0.045848	0.044012	0.041278	0.074394	0.067044	0.062207
19.6	0.025582	0.023418	0.021216	0.064181	0.059829	0.053336	0.064578	0.061287	0.053496	0.045659	0.041469	0.038564	0.063862	0.059967	0.055696	0.033760	0.031097	0.030214	0.072496	0.064769	0.060061	0.046097	0.044076	0.041551	0.074541	0.066953	0.062249
19.8	0.025747	0.023360	0.021072	0.064643	0.060011	0.053685	0.064540	0.061203	0.053925	0.046073	0.041646	0.038739	0.064000	0.060454	0.055702	0.033996	0.031319	0.030414	0.072234	0.065027	0.060429	0.046337	0.044179	0.041903	0.074371	0.067038	0.062568
20.0	0.025656	0.023321	0.021065	0.065005	0.060128	0.053736	0.064530	0.061913	0.053957	0.046378	0.041564	0.038861	0.064050	0.060787	0.055829	0.034040	0.031320	0.030477	0.072383	0.065631	0.060820	0.046915	0.043976	0.041896	0.074565	0.067613	0.063282
20.2	0.025568	0.023510	0.021096	0.065492	0.060387	0.054206	0.064772	0.061962	0.054051	0.046525	0.041536	0.038929	0.064283	0.061064	0.056031	0.034440	0.031369	0.030788	0.072415	0.066397	0.061405	0.047076	0.044026	0.042151	0.075125	0.067777	0.063082
20.4	0.025893	0.023761	0.020927	0.065677	0.060439	0.054423	0.064981	0.062143	0.053925	0.046540	0.041512	0.039135	0.064651	0.061641	0.055898	0.034763	0.031511	0.030950	0.072692	0.066993	0.062111	0.047366	0.044245	0.042431	0.075552	0.067988	0.063454
20.6	0.026021	0.024004	0.021125	0.065810	0.060502	0.054835	0.065332	0.062438	0.053822	0.046641	0.041671	0.039253	0.064860	0.062087	0.056264	0.034841	0.031637	0.031104	0.073314	0.067045	0.062563	0.047873	0.044489	0.042360	0.075876	0.068040	0.063546
20.8	0.026395	0.023928	0.020976	0.066002	0.060810	0.054715	0.065319	0.062243	0.053893	0.046917	0.041779	0.039460	0.064950	0.062225	0.056657	0.034835	0.031500	0.031029	0.073969	0.067313	0.062952	0.048255	0.044330	0.042449	0.076275	0.068478	0.063410
21.0	0.026679	0.023705	0.021242	0.066226	0.060737	0.054843	0.065804	0.062626	0.054129	0.046964	0.042166	0.039665	0.065466	0.062194	0.056698	0.035015	0.031615	0.031283	0.074447	0.067406	0.063209	0.048334	0.044374	0.042471	0.076646	0.068466	0.063478
21.2	0.027173	0.024003	0.021302	0.066449	0.061028	0.054962	0.065850	0.062693	0.054542	0.047355	0.042718	0.039700	0.065923	0.062455	0.056711	0.035139	0.031400	0.031413	0.074429	0.067597	0.062825	0.048871	0.044647	0.042812	0.076982	0.068572	0.063277
21.4	0.027548	0.024075	0.021749	0.066599	0.061010	0.054907	0.065942	0.062376	0.054405	0.047543	0.042852	0.040081	0.066016	0.062574	0.056890	0.035248	0.031422	0.031805	0.074485	0.067812	0.062917	0.048643	0.044937	0.043256	0.077942	0.068432	0.063288
21.6	0.027785	0.024182	0.021960	0.066613	0.061331	0.055052	0.066331	0.062464	0.054461	0.047831	0.043126	0.040407	0.066122	0.062820	0.057418	0.035319	0.031604	0.032127	0.074733	0.067853	0.062992	0.048742	0.045159	0.043341	0.078348	0.068299	0.063503
21.8	0.027690	0.024306	0.022053	0.067251	0.061404	0.055328	0.066680	0.062487	0.054621	0.048092	0.043162	0.040687	0.066417	0.062949	0.057903	0.035613	0.031820	0.032366	0.074675	0.067802	0.063059	0.048868	0.045638	0.043349	0.078644	0.068561	0.063789
22.0	0.027384	0.024129	0.022254	0.067211	0.061667	0.055543	0.067064	0.062424	0.054756	0.048033	0.043555	0.040826	0.066573	0.062971	0.058126	0.035273	0.032222	0.032623	0.074679	0.067696	0.062648	0.048896	0.045811	0.043252	0.078992	0.068853	0.064329
22.2	0.027281	0.024244	0.022705	0.067403	0.061564	0.055747	0.067473	0.062428	0.054986	0.048002	0.044005	0.040973	0.066929	0.062785	0.058130	0.035164	0.032465	0.033147	0.075241	0.067528	0.062755	0.049092	0.046166	0.043452	0.078876	0.069114	0.064412
22.4	0.027424	0.024302	0.022785	0.067664	0.062082	0.055761	0.067680	0.062806	0.055213	0.048053	0.044083	0.041229	0.067116	0.062801	0.058232	0.035175	0.032734	0.033079	0.075326	0.067408	0.063004	0.048842	0.046722	0.043915	0.079324	0.069228	0.064572
22.6	0.027504	0.024370	0.022825	0.067514	0.062058	0.056004	0.068088	0.062751	0.055136	0.048046	0.044280	0.041156	0.067309	0.063084	0.058481	0.035383	0.033118	0.032966	0.075653	0.067030	0.063064	0.048807	0.047040	0.043549	0.079475	0.069470	0.064812
22.8	0.027293	0.024732	0.022643	0.067434	0.062236	0.056127	0.067666	0.063223	0.055448	0.048168	0.044506	0.041407	0.067622	0.063169	0.058596	0.035293	0.033272	0.032595	0.076002	0.067111	0.062704	0.049053	0.047224	0.043453	0.079124	0.069086	0.064759
23.0	0.027457	0.024994	0.022821	0.067508	0.062526	0.056266	0.067751	0.063314	0.055567	0.048346	0.044843	0.041617	0.067660	0.063378	0.058744	0.035320	0.033331	0.032374	0.076399	0.066943	0.062426	0.048975	0.047122	0.043596	0.079566	0.069249	0.065338
23.2	0.027581	0.025172	0.022857	0.067905	0.062645	0.056182	0.068381	0.063310	0.055688	0.048656	0.044902	0.041980	0.067799	0.063700	0.058928	0.035558	0.033507	0.032381	0.076535	0.067236	0.062502	0.048945	0.047057	0.043801	0.079388	0.068966	0.065524
23.4	0.027654	0.025147	0.023093	0.068258	0.062652	0.056293	0.068601	0.063804	0.056061	0.048511	0.044905	0.042328	0.067626	0.064024	0.059134	0.035815	0.033772	0.032573	0.076251	0.067492	0.062234	0.049009	0.047089	0.043711	0.079394	0.069291	0.065540
23.6	0.027568	0.025180	0.023323	0.068556	0.062752	0.056201	0.068747	0.064207	0.056925	0.048832	0.045141	0.042226	0.067785	0.064091	0.059170	0.036375	0.033905	0.032661	0.076399	0.067721	0.062506	0.049329	0.047014	0.044240	0.079490	0.069518	0.065823
23.8	0.027418	0.025541	0.023488	0.068918	0.063032	0.056108	0.068947	0.064336	0.057097	0.049287	0.045296	0.041966	0.068164	0.064162	0.059309	0.036417	0.034003	0.032761	0.076570	0.067950	0.062361	0.049449	0.047021	0.044411	0.079329	0.069917	0.066136
24.0	0.027115	0.025795	0.023528	0.069003	0.063242	0.056198	0.069001	0.064430	0.057272	0.049233	0.045407	0.042022	0.068473	0.064035	0.059198	0.036280	0.033991	0.032760	0.076902	0.068301	0.062051	0.049796	0.046985	0.044705	0.079886	0.070581	0.066553
24.2	0.027070	0.025984	0.023208	0.069360	0.063445	0.056595	0.069287	0.064573	0.057376	0.049185	0.045409	0.042049	0.068795	0.064409	0.059181	0.036404	0.033886	0.032866	0.077050	0.068387	0.062183	0.050132	0.046925	0.044945	0.079926	0.070793	0.066524
24.4	0.027357	0.025946	0.023431	0.069399	0.063662	0.056684	0.069182	0.064973	0.057539	0.049253	0.045503	0.042132	0.069161	0.064757	0.059437	0.036313	0.034206	0.032862	0.077256	0.068440	0.062907	0.050209	0.046874	0.045071	0.080028	0.071122	0.066837
24.6	0.027425	0.025893	0.023890	0.069551	0.063769	0.056863	0.069316	0.065263	0.057944	0.049647	0.045746	0.042370	0.069433	0.064770	0.059738	0.036337	0.034111	0.032855	0.077712	0.068566	0.063069	0.050388	0.046876	0.045210	0.080043	0.071408	0.067346
24.8	0.027576	0.025746	0.024106	0.069936	0.063997	0.056994	0.069260	0.065274	0.058545	0.049927	0.046178	0.042462	0.069729	0.064880	0.059719	0.036214	0.034166	0.033038	0.077992	0.068996	0.062677	0.050684	0.046946	0.045737	0.080082	0.071900	0.067291
25.0	0.027546	0.025902	0.024247	0.070415	0.064186	0.057242	0.069291	0.065443	0.058840	0.049765	0.046297	0.042624	0.070011	0.064997	0.059338	0.036591	0.034403	0.033335	0.077761	0.069089	0.062840	0.051230	0.047374	0.046236	0.080179	0.072267	0.067794
25.2	0.027967	0.026045	0.024422	0.070740	0.064691	0.057630	0.069445	0.065394	0.059009	0.049816	0.046369	0.042651	0.070354	0.065380	0.059477	0.036671	0.034417	0.033551	0.077513	0.069331	0.063123	0.051569	0.047863	0.046541	0.080277	0.072452	0.068012
25.4	0.028162	0.025910	0.024904	0.070882	0.065138	0.057695	0.069646	0.065934	0.059072	0.049719	0.046377	0.042841	0.070504	0.065654	0.059643	0.036714	0.034792	0.033924	0.077642	0.069869	0.063699	0.051588	0.048425	0.046660	0.081034	0.072522	0.068142
25.6	0.028402	0.025899	0.025214	0.071102	0.065588	0.057921	0.069749	0.066033	0.059113	0.049734	0.046508	0.042844	0.070883	0.065926	0.059941	0.036905	0.034926	0.034171	0.077893	0.070152	0.064525	0.051764	0.048604	0.046677	0.081281	0.072774	0.068394
25.8	0.028478	0.025948	0.025258	0.071731	0.065835	0.058069	0.069975	0.066154	0.059342	0.049641	0.046312	0.042977	0.071044	0.066309	0.059852	0.036831	0.035004	0.034435	0.078016	0.070288	0.064289	0.052363	0.048867	0.046834	0.081349	0.072974	0.068504
26.0	0.029039	0.025831	0.025448	0.071732	0.066450	0.058213	0.070195	0.066244	0.059354	0.049459	0.046257	0.043152	0.071262	0.066655	0.059831	0.036454	0.035242	0.034687	0.078193	0.070419	0.064309	0.052398	0.048737	0.046955	0.081643	0.073071	0.068478
26.2	0.029558	0.025825	0.025415	0.071727	0.066547	0.058262	0.070627	0.066321	0.059178	0.049234	0.046558	0.043245	0.071364	0.067100	0.060236	0.036734	0.035147	0.034759	0.078176	0.070667	0.064669	0.052515	0.048980	0.046998	0.081467	0.072959	0.068460
26.4	0.030363	0.025927	0.025346	0.072016	0.066833	0.058565	0.070996	0.066789	0.058961	0.049341	0.046520	0.043616	0.071572	0.067713	0.060323	0.037130	0.035408	0.034750	0.078417	0.070803	0.064995	0.052735	0.049064	0.047023	0.082083	0.072623	0.068347
26.6	0.030623	0.025892	0.025624	0.072258	0.066840	0.058531	0.071580	0.066936	0.058962	0.049716	0.046421	0.043754	0.071818	0.067962	0.060777	0.037201	0.035471	0.034610	0.078547	0.070747	0.064800	0.053081	0.049168	0.046837	0.082362	0.072851	0.068296
26.8	0.030745	0.026088	0.025838	0.072391	0.066954	0.058196	0.071461	0.067382	0.059315	0.049806	0.046643	0.043824	0.071784	0.068188	0.061039	0.037287	0.035710	0.034600	0.078715	0.071153	0.064844	0.053606	0.049206	0.046741	0.082499	0.072919	0.068272
27.0	0.030754	0.026141	0.026047	0.072575	0.067068	0.058319	0.072093	0.067407	0.059623	0.050326	0.047010	0.044123	0.072047	0.068180	0.061305	0.037568	0.035751	0.034758	0.078943	0.071035	0.064841	0.053454	0.049198	0.046888	0.083151	0.073016	0.068392
27.2	0.030780	0.026304	0.026087	0.072873	0.067045	0.058071	0.072428	0.067897	0.059987	0.050508	0.047152	0.044311	0.072097	0.068319	0.061478	0.038095	0.035756	0.034767	0.079073	0.071417	0.065291	0.053410	0.049148	0.047029	0.083389	0.073483	0.068537
27.4	0.030969	0.026344	0.025908	0.073126	0.067277	0.058123	0.072558	0.068526	0.060306	0.050534	0.047257	0.044369	0.072132	0.068379	0.061626	0.038608	0.035844	0.035268	0.079072	0.071805	0.065193	0.053805	0.049049	0.047260	0.083933	0.073887	0.068665
27.6	0.031007	0.026608	0.026065	0.073178	0.067306	0.058588	0.072741	0.068576	0.060105	0.051232	0.047377	0.044367	0.072585	0.068173	0.061596	0.038732	0.035644	0.035350	0.079141	0.072063	0.065408	0.053949	0.049188	0.047576	0.083944	0.074052	0.069033
27.8	0.030613	0.027166	0.025784	0.073566	0.067285	0.058526	0.073208	0.068476	0.060004	0.051314	0.047410	0.044544	0.073169	0.068146	0.061837	0.038571	0.035889	0.035618	0.079653	0.072307	0.065166	0.053945	0.048975	0.047683	0.084210	0.074358	0.069167
28.0	0.030486	0.027340	0.025638	0.073758	0.067329	0.058794	0.073457	0.068680	0.060187	0.051545	0.047558	0.044743	0.073374	0.067943	0.062104	0.038330	0.036001	0.035844	0.080039	0.072768	0.065610	0.053938	0.049131	0.047805	0.084452	0.074664	0.069534
28.2	0.030363	0.027475	0.025459	0.074075	0.067180	0.059413	0.073720	0.069025	0.060181	0.052001	0.047494	0.044778	0.073467	0.068188	0.062502	0.038474	0.035966	0.036008	0.080223	0.072606	0.066218	0.054192	0.049072	0.048123	0.084368	0.074698	0.070066
28.4	0.029985	0.027677	0.025582	0.074023	0.067251	0.059563	0.073833	0.069764	0.060080	0.052391	0.047509	0.045194	0.073858	0.068197	0.062834	0.038377	0.036314	0.036231	0.080109	0.072709	0.066744	0.054268	0.049418	0.048200	0.084604	0.074849	0.070378
28.6	0.029817	0.027679	0.025702	0.074183	0.067128	0.059875	0.073942	0.069790	0.060392	0.052450	0.047750	0.045573	0.074048	0.068042	0.062977	0.038199	0.036769	0.036543	0.079827	0.072832	0.066528	0.054095	0.049968	0.048384	0.084577	0.075157	0.070608
28.8	0.029801	0.027907	0.025675	0.074473	0.067105	0.060157	0.074011	0.069872	0.060331	0.052291	0.047773	0.045397	0.074230	0.068231	0.062943	0.038119	0.036937	0.036746	0.079769	0.072909	0.066349	0.054012	0.050017	0.048588	0.084458	0.075605	0.070669
29.0	0.029695	0.027851	0.025771	0.073965	0.067443	0.060135	0.074058	0.069949	0.060096	0.052264	0.047677	0.045333	0.074206	0.068285	0.062915	0.038560	0.037231	0.036983	0.080111	0.072932	0.066859	0.054050	0.049986	0.049007	0.084564	0.075685	0.071069
29.2	0.029935	0.027935	0.026003	0.074006	0.067631	0.060413	0.074311	0.070276	0.060179	0.052276	0.047728	0.045340	0.074594	0.068387	0.063172	0.038508	0.037284	0.037373	0.080396	0.073211	0.067494	0.053844	0.050050	0.049120	0.084694	0.075588	0.071005
29.4	0.029865	0.027783	0.026341	0.073951	0.068033	0.060645	0.074122	0.070573	0.060738	0.052239	0.047985	0.045392	0.074751	0.068650	0.063057	0.038561	0.037382	0.037346	0.080775	0.073519	0.067487	0.054005	0.050141	0.049101	0.084741	0.075140	0.070918
29.6	0.030261	0.027656	0.026287	0.074144	0.068356	0.060888	0.074059	0.070196	0.060957	0.052505	0.047821	0.045356	0.074847	0.068701	0.063259	0.038628	0.037332	0.037276	0.081448	0.073522	0.067356	0.054310	0.050072	0.049312	0.084768	0.075115	0.071132
29.8	0.030569	0.028065	0.026285	0.074584	0.068728	0.061168	0.074097	0.070506	0.061195	0.052658	0.047603	0.045438	0.074910	0.068972	0.063073	0.038563	0.037515	0.037401	0.081693	0.073455	0.067577	0.054783	0.050468	0.049411	0.084949	0.075105	0.071219
30.0	0.030973	0.028163	0.026670	0.074646	0.068999	0.061423	0.074375	0.070559	0.061244	0.052737	0.047645	0.045697	0.075141	0.069380	0.063769	0.038746	0.037799	0.037199	0.081618	0.073464	0.068235	0.054597	0.050930	0.049319	0.085133	0.075343	0.071179
30.2	0.031321	0.028332	0.026704	0.074560	0.068969	0.061857	0.074620	0.070591	0.061306	0.053015	0.047933	0.045914	0.075096	0.069802	0.064281	0.038939	0.037627	0.037263	0.081748	0.073222	0.068123	0.055002	0.051332	0.049134	0.085251	0.075180	0.071651
30.4	0.031498	0.028523	0.027344	0.075101	0.069285	0.062166	0.074295	0.070719	0.061390	0.053314	0.047701	0.046027	0.075244	0.070051	0.064137	0.039310	0.037775	0.037404	0.082268	0.073298	0.068377	0.055267	0.051886	0.049203	0.086012	0.075199	0.071308
30.6	0.031423	0.028545	0.027721	0.075221	0.069700	0.062105	0.074311	0.070613	0.062103	0.053705	0.047781	0.046050	0.075424	0.069805	0.064283	0.039347	0.038111	0.037109	0.082765	0.073338	0.068515	0.055638	0.052697	0.049180	0.086296	0.076097	0.071637
30.8	0.031315	0.028640	0.027825	0.075246	0.070141	0.062007	0.074276	0.070817	0.062442	0.053932	0.048272	0.046111	0.075437	0.070047	0.064553	0.039767	0.038229	0.037088	0.083305	0.073515	0.069468	0.056044	0.053105	0.048917	0.086788	0.076316	0.071725
31.0	0.031313	0.028831	0.027840	0.075319	0.070194	0.062284	0.074443	0.070453	0.062690	0.054413	0.048623	0.046354	0.075912	0.070245	0.064444	0.040125	0.038322	0.036862	0.083499	0.073570	0.069610	0.055992	0.053461	0.049032	0.087197	0.076524	0.071933
31.2	0.031586	0.028884	0.027696	0.075667	0.070143	0.062464	0.074402	0.070597	0.062627	0.054450	0.048988	0.046464	0.076122	0.070407	0.064690	0.040385	0.038198	0.036930	0.083717	0.074206	0.069840	0.056096	0.053610	0.049353	0.087160	0.077061	0.072205
31.4	0.032067	0.028853	0.027637	0.075834	0.070243	0.062795	0.074620	0.070585	0.062666	0.054931	0.049204	0.046640	0.076246	0.070634	0.064856	0.040476	0.038121	0.037330	0.083347	0.074568	0.069548	0.056558	0.053791	0.049470	0.087386	0.077217	0.072177
31.6	0.031837	0.029271	0.027365	0.076161	0.070113	0.063204	0.074927	0.070779	0.062477	0.055297	0.049598	0.046838	0.076483	0.070720	0.064973	0.040372	0.038055	0.037259	0.083580	0.074770	0.069864	0.056997	0.053898	0.049437	0.086979	0.077525	0.072653
31.8	0.031659	0.029464	0.027323	0.076523	0.069955	0.062874	0.075385	0.070967	0.062606	0.055128	0.049789	0.046819	0.076757	0.070837	0.065125	0.040537	0.038147	0.037602	0.084207	0.075299	0.070501	0.056978	0.053691	0.049399	0.087207	0.077773	0.072581
32.0	0.031821	0.029402	0.027258	0.076948	0.069910	0.063567	0.075465	0.071243	0.062407	0.055643	0.049884	0.046734	0.076795	0.070827	0.065557	0.040637	0.038196	0.037755	0.084214	0.075421	0.070817	0.057191	0.054095	0.049875	0.087063	0.077953	0.072590
32.2	0.031754	0.029344	0.027114	0.077043	0.069892	0.063750	0.075635	0.071312	0.062330	0.055778	0.050247	0.047094	0.077073	0.071020	0.065659	0.040952	0.038410	0.038075	0.084343	0.075067	0.070757	0.057632	0.053902	0.050267	0.087017	0.078079	0.072845
32.4	0.031574	0.029170	0.026911	0.077286	0.070282	0.063616	0.075870	0.071681	0.061857	0.055877	0.050612	0.047382	0.077319	0.070999	0.065695	0.041017	0.038658	0.038492	0.084121	0.075096	0.070825	0.057904	0.053753	0.050194	0.087257	0.078266	0.072663
32.6	0.032034	0.029073	0.027123	0.077350	0.070618	0.063436	0.075778	0.071604	0.062040	0.055789	0.050934	0.047559	0.077288	0.070606	0.065739	0.041056	0.038873	0.038883	0.083909	0.075252	0.070871	0.057680	0.053576	0.050573	0.086836	0.078514	0.072607
32.8	0.032037	0.028786	0.027172	0.077269	0.071011	0.063522	0.075944	0.071726	0.061500	0.055699	0.051018	0.047389	0.077155	0.070614	0.065695	0.041297	0.038808	0.039169	0.084563	0.075326	0.070825	0.057977	0.053019	0.050679	0.086940	0.078102	0.073069
33.0	0.032301	0.028544	0.027272	0.077191	0.071396	0.063293	0.076269	0.071964	0.061362	0.055849	0.051239	0.047939	0.077154	0.070574	0.065941	0.041449	0.039057	0.039686	0.084841	0.075275	0.070954	0.058282	0.053120	0.051174	0.086921	0.078407	0.073108
33.2	0.032566	0.028392	0.027274	0.077548	0.071680	0.063071	0.076569	0.072210	0.061451	0.056090	0.051303	0.048146	0.077314	0.070367	0.066196	0.041397	0.038923	0.039864	0.084801	0.075422	0.071159	0.058449	0.053270	0.051322	0.087381	0.078228	0.073524
33.4	0.032907	0.028514	0.027196	0.077642	0.072163	0.063391	0.076834	0.072343	0.061686	0.056077	0.051342	0.048356	0.077117	0.070644	0.066678	0.041655	0.039053	0.039890	0.084974	0.075768	0.070629	0.058839	0.053622	0.051629	0.087686	0.078023	0.073497
33.6	0.033102	0.028541	0.027244	0.077614	0.072661	0.063421	0.076731	0.072720	0.061517	0.056127	0.051256	0.048581	0.077110	0.070460	0.067087	0.041712	0.039067	0.040015	0.085323	0.075975	0.070543	0.058906	0.054038	0.052053	0.087957	0.078522	0.073863
33.8	0.033218	0.029230	0.027532	0.077683	0.072796	0.063639	0.076562	0.073094	0.061280	0.056257	0.051378	0.048616	0.077303	0.070432	0.067110	0.041846	0.039216	0.040211	0.085319	0.075815	0.071200	0.059016	0.054688	0.052468	0.088880	0.078544	0.073729
34.0	0.033159	0.029552	0.027485	0.077656	0.072682	0.063648	0.076903	0.073440	0.061310	0.055897	0.051624	0.048662	0.077361	0.070747	0.067642	0.042081	0.039479	0.040387	0.085386	0.075770	0.070927	0.058638	0.055080	0.052840	0.088829	0.078916	0.073772
34.2	0.033607	0.029742	0.027522	0.077774	0.072834	0.063912	0.076818	0.073300	0.061274	0.055826	0.051711	0.048617	0.077263	0.071082	0.067471	0.042191	0.039487	0.040575	0.085736	0.075822	0.070761	0.058839	0.055522	0.052630	0.089469	0.078961	0.074103
34.4	0.033618	0.029666	0.027661	0.078291	0.073087	0.063793	0.076768	0.073478	0.061545	0.055378	0.051470	0.048481	0.077159	0.071450	0.067434	0.042386	0.039552	0.040419	0.086255	0.076405	0.070900	0.058926	0.056078	0.052646	0.089891	0.079465	0.073653
34.6	0.033698	0.029719	0.027561	0.078193	0.073484	0.064055	0.077001	0.073678	0.061921	0.055514	0.051755	0.048472	0.077319	0.071886	0.067605	0.042411	0.039808	0.040067	0.086548	0.076377	0.071192	0.058931	0.056838	0.052748	0.090078	0.080083	0.074273
34.8	0.033785	0.029821	0.028125	0.078183	0.073341	0.064207	0.077234	0.073559	0.061874	0.055498	0.051887	0.048265	0.077189	0.072560	0.067722	0.042280	0.039915	0.039939	0.086443	0.076570	0.072012	0.059157	0.056930	0.052925	0.090270	0.080092	0.074639
35.0	0.033615	0.030082	0.028021	0.078483	0.073129	0.064588	0.077530	0.073436	0.062381	0.055523	0.052043	0.048355	0.077380	0.073136	0.067728	0.042538	0.039987	0.039872	0.086534	0.077057	0.071937	0.058916	0.056944	0.053014	0.090425	0.080323	0.074708
35.2	0.033767	0.030313	0.027993	0.078803	0.073142	0.064901	0.077334	0.073636	0.062710	0.055681	0.052240	0.048267	0.077505	0.073342	0.068092	0.042677	0.039970	0.039853	0.086910	0.077288	0.072054	0.059037	0.057089	0.053096	0.090714	0.080587	0.074919
35.4	0.033912	0.030539	0.028358	0.079213	0.073293	0.065048	0.077730	0.073288	0.063157	0.055976	0.052281	0.048123	0.077788	0.073782	0.068225	0.042612	0.039934	0.039568	0.086805	0.077324	0.072074	0.059075	0.057054	0.052993	0.090954	0.080897	0.075007
35.6	0.033724	0.030743	0.028456	0.079621	0.073157	0.065468	0.078095	0.074042	0.063264	0.055875	0.052322	0.048151	0.078257	0.074218	0.068107	0.042642	0.039745	0.039490	0.086851	0.077189	0.072867	0.059160	0.056982	0.052896	0.091368	0.081082	0.075488
35.8	0.033945	0.030675	0.028875	0.079882	0.073119	0.065830	0.078150	0.073788	0.063622	0.056120	0.052265	0.048071	0.078476	0.074351	0.068020	0.042927	0.039935	0.039537	0.086787	0.077435	0.073354	0.058941	0.056965	0.052637	0.091628	0.081383	0.075712
36.0	0.033840	0.030562	0.028643	0.080490	0.073160	0.066114	0.078378	0.074190	0.063992	0.056510	0.052486	0.048339	0.078822	0.074219	0.068228	0.043283	0.040269	0.039511	0.087243	0.077039	0.073710	0.059229	0.056778	0.052892	0.091755	0.081496	0.076027
36.2	0.033891	0.030600	0.028925	0.080768	0.073581	0.066275	0.078644	0.074207	0.064370	0.056674	0.052586	0.048528	0.078919	0.074434	0.067907	0.043584	0.040405	0.039565	0.087660	0.077097	0.074233	0.059271	0.056531	0.052737	0.091684	0.081744	0.076057
36.4	0.034041	0.030387	0.029356	0.081152	0.074134	0.066407	0.079093	0.074202	0.064652	0.057051	0.052558	0.048606	0.078869	0.074483	0.067822	0.043662	0.040363	0.039657	0.087745	0.077558	0.074762	0.059548	0.056491	0.052892	0.091668	0.081834	0.076071
36.6	0.034095	0.030508	0.029619	0.081064	0.074270	0.066381	0.079229	0.074300	0.065057	0.057472	0.052327	0.048926	0.079075	0.074625	0.067895	0.043757	0.040288	0.039603	0.087787	0.077712	0.074770	0.059819	0.056494	0.053010	0.091519	0.082107	0.076322
36.8	0.033988	0.029968	0.029589	0.081303	0.074751	0.066767	0.079652	0.074297	0.064925	0.057875	0.052197	0.049060	0.079110	0.074975	0.068059	0.043615	0.040254	0.039609	0.088457	0.077959	0.075164	0.060390	0.056536	0.052835	0.091940	0.082173	0.076718
37.0	0.034209	0.030133	0.029820	0.081485	0.075013	0.066667	0.079775	0.074971	0.064964	0.058473	0.052133	0.049584	0.079462	0.074842	0.068298	0.043552	0.040159	0.039546	0.088428	0.078046	0.075569	0.060850	0.056617	0.053236	0.091855	0.082588	0.076597
37.2	0.034265	0.030022	0.030061	0.081217	0.075251	0.066772	0.079854	0.074965	0.064975	0.058722	0.052082	0.049653	0.079720	0.074824	0.068487	0.043517	0.040052	0.039450	0.088442	0.078500	0.075391	0.061191	0.056655	0.053583	0.092288	0.082370	0.076913
37.4	0.034226	0.030484	0.030056	0.081328	0.075353	0.067277	0.079827	0.075347	0.065234	0.058578	0.052196	0.049989	0.079630	0.074882	0.068611	0.043761	0.040070	0.039453	0.088207	0.078805	0.075237	0.061411	0.056812	0.054045	0.092605	0.082661	0.076729
37.6	0.034396	0.030684	0.030373	0.081034	0.075507	0.067264	0.079249	0.075380	0.065258	0.058512	0.052551	0.050340	0.080055	0.074556	0.068494	0.043760	0.040205	0.039450	0.088632	0.079017	0.075304	0.061290	0.056599	0.054327	0.092556	0.082717	0.076711
37.8	0.034482	0.030705	0.030525	0.081121	0.075541	0.067580	0.079431	0.075519	0.064966	0.058872	0.052931	0.050474	0.080530	0.074635	0.068611	0.043708	0.040389	0.039727	0.088982	0.079162	0.075647	0.061516	0.056637	0.054877	0.093257	0.082778	0.076568
38.0	0.034824	0.030662	0.030381	0.081312	0.075400	0.067404	0.079485	0.075548	0.065180	0.058761	0.053249	0.050489	0.080744	0.074786	0.069006	0.043799	0.040589	0.040219	0.089328	0.079367	0.075391	0.061740	0.056587	0.054875	0.093132	0.083085	0.076887
38.2	0.035384	0.030778	0.030481	0.081349	0.075707	0.067309	0.079292	0.075432	0.065579	0.058955	0.053829	0.050553	0.080801	0.075027	0.069302	0.043672	0.040848	0.040417	0.089093	0.079873	0.075274	0.062080	0.056871	0.054774	0.093826	0.083018	0.077093
38.4	0.035515	0.031063	0.030494	0.081313	0.075931	0.067330	0.079594	0.075644	0.065877	0.058727	0.053857	0.050523	0.080786	0.075178	0.069670	0.043657	0.040881	0.040538	0.089557	0.080096	0.075004	0.062229	0.056994	0.055032	0.093693	0.083201	0.076942
38.6	0.035443	0.031237	0.030469	0.080945	0.075756	0.067582	0.079525	0.075682	0.065905	0.058828	0.054209	0.050656	0.080820	0.075303	0.069787	0.043748	0.040751	0.040644	0.089860	0.080274	0.074771	0.062443	0.057553	0.055618	0.093227	0.083661	0.077231
38.8	0.035518	0.031371	0.030807	0.081164	0.075569	0.067688	0.079779	0.075808	0.065970	0.058757	0.054443	0.050825	0.080936	0.075466	0.069896	0.043734	0.040876	0.040928	0.089757	0.080698	0.074946	0.062718	0.057362	0.055556	0.093459	0.083469	0.077449
39.0	0.035462	0.031615	0.030580	0.081616	0.075741	0.067811	0.079971	0.075748	0.066410	0.058891	0.054673	0.051297	0.080986	0.075754	0.070179	0.044211	0.040960	0.041008	0.089806	0.080687	0.074589	0.062912	0.057385	0.055131	0.093697	0.083713	0.077478
39.2	0.035645	0.031755	0.030498	0.081656	0.075743	0.067720	0.080234	0.076006	0.066506	0.058818	0.055010	0.051529	0.081247	0.075782	0.070349	0.044390	0.041116	0.040974	0.090051	0.080741	0.074208	0.063084	0.057673	0.055392	0.093810	0.083808	0.078075
39.4	0.035548	0.031942	0.030762	0.081850	0.075773	0.067745	0.080697	0.075781	0.066604	0.058819	0.055201	0.051754	0.081391	0.075643	0.070493	0.044392	0.040984	0.041125	0.090256	0.080745	0.074246	0.062996	0.057818	0.055145	0.093980	0.083719	0.078664
39.6	0.035526	0.031990	0.030614	0.081918	0.075751	0.067943	0.081063	0.076335	0.066540	0.058771	0.055141	0.052127	0.081481	0.076004	0.070445	0.044825	0.041051	0.041383	0.090446	0.080717	0.074999	0.063099	0.058124	0.054906	0.094288	0.083798	0.078993
39.8	0.035723	0.031916	0.030497	0.082255	0.075888	0.068115	0.081469	0.076186	0.066663	0.059036	0.055170	0.052277	0.081472	0.075739	0.070634	0.044926	0.041611	0.041638	0.090772	0.080966	0.075146	0.063039	0.058471	0.054935	0.094019	0.083854	0.079337
40.0	0.035347	0.032005	0.030281	0.082363	0.075934	0.068086	0.081851	0.076262	0.067185	0.059168	0.055169	0.052311	0.081576	0.076170	0.070945	0.045289	0.042294	0.041650	0.091187	0.081266	0.075159	0.063226	0.058755	0.055320	0.094258	0.084138	0.079501
40.2	0.035286	0.032283	0.030829	0.082304	0.076042	0.068365	0.082359	0.076076	0.067332	0.059059	0.055086	0.052218	0.081548	0.076596	0.070887	0.045448	0.042537	0.041626	0.091517	0.081572	0.075160	0.063411	0.059010	0.055446	0.094175	0.084629	0.079812
40.4	0.035070	0.032209	0.030890	0.082070	0.076091	0.068389	0.082827	0.076085	0.067322	0.059302	0.054917	0.052400	0.081649	0.076726	0.071158	0.045680	0.042426	0.041438	0.091609	0.081523	0.075314	0.063605	0.059278	0.055512	0.094548	0.084256	0.080233
40.6	0.034878	0.032588	0.030504	0.082185	0.075928	0.068467	0.082956	0.076367	0.067384	0.059639	0.054874	0.052558	0.081854	0.076962	0.071231	0.045835	0.042348	0.041480	0.091142	0.081850	0.075378	0.063761	0.059561	0.055592	0.095098	0.084518	0.080535
40.8	0.035176	0.032461	0.030525	0.082443	0.076420	0.068535	0.082948	0.076510	0.067471	0.059717	0.054688	0.052625	0.081910	0.076981	0.071310	0.045943	0.042616	0.041407	0.091643	0.082089	0.075778	0.063710	0.059727	0.055666	0.095117	0.084781	0.080796
41.0	0.035489	0.032841	0.030428	0.082696	0.076296	0.068518	0.082672	0.076641	0.067293	0.059995	0.054562	0.052843	0.082047	0.077156	0.071465	0.046167	0.042557	0.041399	0.091768	0.081895	0.075892	0.063541	0.059696	0.055862	0.095448	0.084742	0.080781
41.2	0.035591	0.032972	0.030760	0.082880	0.076468	0.068628	0.082856	0.076544	0.067760	0.059983	0.054658	0.053036	0.082425	0.077456	0.071526	0.046297	0.042733	0.041418	0.091776	0.082045	0.075920	0.063581	0.059811	0.056198	0.096207	0.084878	0.081152
41.4	0.035922	0.033358	0.030557	0.083312	0.076797	0.068810	0.082593	0.076699	0.067921	0.060254	0.054544	0.053116	0.082505	0.077318	0.071315	0.046356	0.042882	0.041504	0.091644	0.082042	0.076381	0.063277	0.059629	0.056579	0.096527	0.085243	0.081276
41.6	0.036195	0.033176	0.030566	0.083422	0.077109	0.068817	0.082439	0.076939	0.067967	0.060554	0.054710	0.053067	0.082977	0.077440	0.071660	0.046266	0.043064	0.041580	0.091728	0.082136	0.076466	0.063392	0.059464	0.056734	0.096993	0.085231	0.081241
41.8	0.036403	0.032788	0.030542	0.083906	0.077594	0.068995	0.082494	0.077302	0.068465	0.061026	0.054899	0.053014	0.083312	0.077438	0.072137	0.046015	0.043044	0.041879	0.091967	0.082104	0.076868	0.063390	0.059359	0.057161	0.097499	0.085556	0.081330
42.0	0.036827	0.032935	0.030316	0.084141	0.077739	0.069078	0.082371	0.077500	0.068725	0.061112	0.055303	0.052545	0.083583	0.076994	0.072290	0.046157	0.043237	0.042126	0.091939	0.082120	0.077303	0.063786	0.059572	0.056920	0.097568	0.085659	0.081345
42.2	0.036814	0.033174	0.030197	0.084434	0.078039	0.069365	0.082242	0.077837	0.069175	0.061254	0.055601	0.052372	0.083773	0.076902	0.072512	0.046149	0.043299	0.042158	0.091664	0.082221	0.077266	0.063629	0.059998	0.057098	0.098099	0.085661	0.081369
42.4	0.036952	0.033205	0.030402	0.084510	0.078143	0.069621	0.082558	0.077999	0.069090	0.061067	0.055575	0.052225	0.083847	0.076985	0.072651	0.046259	0.042921	0.042101	0.092219	0.082259	0.077098	0.063799	0.060251	0.057441	0.098007	0.085983	0.081427
42.6	0.037103	0.033099	0.030595	0.084846	0.078133	0.069834	0.082610	0.078163	0.069266	0.061019	0.055660	0.052381	0.083949	0.077115	0.072949	0.046400	0.042944	0.042547	0.092368	0.082492	0.077227	0.063942	0.060375	0.057829	0.097656	0.086436	0.081303
42.8	0.037307	0.033153	0.030763	0.085218	0.078507	0.070171	0.083084	0.078353	0.069130	0.061209	0.056059	0.052527	0.084190	0.077273	0.072968	0.046440	0.043195	0.042557	0.092239	0.082760	0.077655	0.064054	0.059989	0.057655	0.097911	0.086239	0.081597
43.0	0.037303	0.033253	0.030977	0.085433	0.078750	0.070535	0.083726	0.078572	0.069353	0.061360	0.056036	0.052788	0.084242	0.077436	0.073187	0.046421	0.043284	0.042574	0.092606	0.082790	0.077707	0.064468	0.060090	0.057676	0.097957	0.086489	0.081767
43.2	0.037246	0.033167	0.030753	0.085427	0.078752	0.070769	0.084134	0.078798	0.069432	0.061177	0.056310	0.052682	0.084332	0.077629	0.073353	0.046653	0.043392	0.042649	0.092882	0.083063	0.077596	0.064380	0.060197	0.058424	0.098103	0.086402	0.081756
43.4	0.037240	0.033132	0.030841	0.085805	0.079012	0.071119	0.084008	0.078655	0.069525	0.061354	0.056414	0.052505	0.084333	0.077836	0.073456	0.046540	0.043467	0.042752	0.093716	0.083128	0.077869	0.064706	0.060291	0.058395	0.098040	0.086553	0.081439
43.6	0.037034	0.033048	0.031014	0.086110	0.079511	0.071604	0.084385	0.079066	0.069562	0.061574	0.056425	0.052598	0.084497	0.078254	0.073430	0.046673	0.043842	0.042718	0.094146	0.083560	0.078302	0.064681	0.060464	0.058695	0.098026	0.086681	0.081006
43.8	0.036682	0.033250	0.031114	0.086344	0.079424	0.072227	0.084790	0.078951	0.069679	0.061697	0.056309	0.052666	0.084432	0.078332	0.073318	0.046552	0.044157	0.042829	0.093881	0.083895	0.078247	0.064832	0.060543	0.059103	0.097906	0.086858	0.080760
44.0	0.036164	0.033496	0.031526	0.086535	0.079403	0.072374	0.084816	0.078975	0.070062	0.061451	0.056536	0.052986	0.084513	0.078881	0.073581	0.046893	0.044526	0.042610	0.094035	0.084420	0.078373	0.064866	0.060901	0.058916	0.098018	0.087233	0.081045
44.2	0.035933	0.033431	0.032090	0.086564	0.079260	0.072431	0.085215	0.079182	0.070092	0.061331	0.056993	0.053292	0.084547	0.079113	0.073365	0.046919	0.044254	0.042564	0.094228	0.084540	0.078785	0.065014	0.060965	0.058835	0.098033	0.087389	0.081251
44.4	0.035910	0.033527	0.032174	0.086505	0.079384	0.072758	0.085088	0.079288	0.069969	0.061624	0.056929	0.053464	0.084535	0.079523	0.073478	0.046991	0.044171	0.042749	0.093718	0.084825	0.078865	0.065047	0.061328	0.058956	0.098354	0.087123	0.081094
44.6	0.036272	0.033818	0.032199	0.086813	0.079449	0.072740	0.085202	0.079371	0.070300	0.061582	0.057029	0.053707	0.084719	0.079657	0.073468	0.047003	0.044214	0.043218	0.093352	0.085313	0.079125	0.065064	0.061488	0.059103	0.098498	0.087475	0.081462
44.8	0.036570	0.033601	0.032347	0.086836	0.079536	0.072720	0.085106	0.079295	0.070342	0.061730	0.057048	0.053841	0.084692	0.080078	0.073845	0.047033	0.044289	0.043146	0.093822	0.085299	0.079041	0.065202	0.061558	0.058896	0.098500	0.087892	0.081255
45.0	0.036429	0.033833	0.032407	0.087102	0.079446	0.072809	0.085004	0.079651	0.070369	0.062292	0.057044	0.054042	0.084975	0.080448	0.073822	0.047110	0.044238	0.043237	0.093443	0.085364	0.079530	0.065270	0.061359	0.058806	0.098735	0.087776	0.081410
45.2	0.036510	0.034153	0.032568	0.086922	0.079901	0.072830	0.084864	0.079941	0.070687	0.062413	0.057123	0.054262	0.085433	0.080496	0.073911	0.047003	0.044344	0.043165	0.093336	0.085535	0.079685	0.065568	0.061243	0.059080	0.099072	0.087774	0.081861
45.4	0.036580	0.034155	0.032435	0.087074	0.080348	0.072601	0.084741	0.079765	0.070717	0.062691	0.057018	0.054230	0.085748	0.080258	0.073994	0.047103	0.044341	0.043188	0.093385	0.085574	0.079914	0.065541	0.061457	0.059298	0.098682	0.088084	0.082169
45.6	0.036422	0.034160	0.032358	0.086902	0.080639	0.072217	0.084725	0.080344	0.070978	0.062952	0.057129	0.054410	0.085953	0.080418	0.074502	0.047336	0.044218	0.043198	0.093318	0.085702	0.079775	0.065677	0.061705	0.059276	0.098854	0.088112	0.082843
45.8	0.036553	0.034251	0.032238	0.087180	0.081030	0.072078	0.084758	0.080332	0.071435	0.063205	0.057203	0.054503	0.086205	0.080142	0.074781	0.047360	0.044107	0.043613	0.093460	0.085816	0.080036	0.065794	0.061839	0.059213	0.098850	0.088326	0.083039
46.0	0.036906	0.034289	0.032163	0.086910	0.081097	0.072068	0.084940	0.080684	0.071244	0.063158	0.057504	0.054391	0.086330	0.080212	0.074773	0.047739	0.044141	0.043765	0.093283	0.085586	0.080663	0.065821	0.062085	0.059183	0.098798	0.088283	0.083168
46.2	0.037035	0.034456	0.032483	0.087135	0.081229	0.072082	0.084615	0.080575	0.071564	0.063241	0.057434	0.054385	0.086522	0.080644	0.075035	0.047896	0.044137	0.043862	0.093739	0.085650	0.080760	0.065775	0.062325	0.059270	0.099095	0.088547	0.083769
46.4	0.037433	0.034610	0.032915	0.086968	0.081503	0.071794	0.085093	0.080503	0.071628	0.063385	0.057696	0.054591	0.086606	0.080733	0.074997	0.047989	0.044154	0.044052	0.094192	0.085916	0.081066	0.065898	0.062386	0.059554	0.098990	0.088957	0.083860
46.6	0.037946	0.034622	0.033077	0.087025	0.081600	0.071829	0.085410	0.080474	0.071971	0.063678	0.057874	0.054677	0.086853	0.080705	0.075290	0.047926	0.044452	0.044283	0.094304	0.086157	0.081223	0.065788	0.062283	0.059738	0.099156	0.089183	0.084001
46.8	0.037934	0.034727	0.032992	0.087316	0.081715	0.072011	0.086021	0.080757	0.072006	0.064012	0.058258	0.054778	0.087184	0.080722	0.075250	0.047723	0.044314	0.044068	0.094406	0.086363	0.081276	0.066111	0.062391	0.060069	0.099415	0.089372	0.084334
47.0	0.038047	0.034721	0.032880	0.087606	0.081774	0.072248	0.086160	0.081270	0.072397	0.064095	0.058367	0.054712	0.086874	0.080747	0.075360	0.047861	0.044447	0.044125	0.094928	0.086541	0.081259	0.066379	0.062627	0.060423	0.099217	0.089644	0.084552
47.2	0.037895	0.034736	0.032813	0.087797	0.081726	0.072385	0.086498	0.081203	0.072631	0.063945	0.058637	0.054787	0.086729	0.080714	0.075148	0.048200	0.044492	0.044143	0.095240	0.086774	0.081200	0.066669	0.062500	0.060730	0.099286	0.089918	0.084415
47.4	0.037639	0.034805	0.032874	0.088166	0.082100	0.072488	0.086674	0.081871	0.072873	0.064136	0.058723	0.054948	0.086787	0.080825	0.075043	0.048201	0.044657	0.044082	0.095995	0.086588	0.081278	0.066835	0.062862	0.060888	0.098955	0.090322	0.084244
47.6	0.037325	0.035188	0.033001	0.088292	0.082327	0.072950	0.087099	0.082097	0.073095	0.064067	0.058871	0.055389	0.086683	0.080930	0.074871	0.048362	0.044652	0.044044	0.096223	0.086757	0.081350	0.066918	0.063028	0.060951	0.099193	0.090549	0.084631
47.8	0.037309	0.035328	0.032979	0.088488	0.082113	0.073169	0.087424	0.081993	0.073213	0.064094	0.058809	0.055829	0.086592	0.080992	0.074676	0.048444	0.044634	0.044208	0.096296	0.086696	0.081137	0.067408	0.063405	0.060952	0.099480	0.090564	0.084372
48.0	0.037177	0.035348	0.033225	0.088687	0.082204	0.073246	0.087335	0.082307	0.073218	0.064005	0.059247	0.056199	0.086750	0.081408	0.074575	0.048543	0.044882	0.044412	0.096543	0.086453	0.081082	0.067472	0.063722	0.060521	0.099630	0.091041	0.084843
48.2	0.037130	0.035234	0.033238	0.088893	0.082289	0.073446	0.087605	0.082654	0.073583	0.064063	0.059412	0.056253	0.086636	0.081518	0.074365	0.048545	0.044781	0.044806	0.096480	0.086189	0.081110	0.068007	0.063640	0.060472	0.100118	0.091288	0.084900
48.4	0.037607	0.035504	0.033413	0.089042	0.082601	0.073754	0.087657	0.083098	0.073413	0.064290	0.059286	0.056306	0.086650	0.081370	0.074537	0.048431	0.045292	0.045232	0.096046	0.085967	0.081054	0.068408	0.063784	0.060229	0.100179	0.091481	0.084811
48.6	0.038199	0.035496	0.033169	0.089210	0.082596	0.074015	0.087573	0.083357	0.073777	0.064250	0.059464	0.056505	0.087013	0.081357	0.074650	0.048550	0.045680	0.045610	0.095959	0.085738	0.081106	0.068641	0.063717	0.060351	0.100745	0.091616	0.084942
48.8	0.038071	0.035589	0.033613	0.089371	0.082847	0.074320	0.087554	0.083878	0.073660	0.064373	0.059543	0.056418	0.087075	0.081468	0.074975	0.048324	0.045885	0.045610	0.096440	0.085939	0.080736	0.069037	0.063610	0.060351	0.100971	0.091598	0.084946
49.0	0.037943	0.035849	0.033507	0.089450	0.082972	0.074563	0.087652	0.084307	0.073505	0.064575	0.059615	0.056446	0.087399	0.081400	0.074651	0.048332	0.046024	0.045854	0.096475	0.086214	0.080954	0.069254	0.063606	0.060350	0.101092	0.091410	0.085256
49.2	0.038256	0.035998	0.033416	0.089372	0.083321	0.074531	0.087681	0.084471	0.073433	0.064417	0.059851	0.056480	0.087654	0.081007	0.074754	0.048392	0.046085	0.046006	0.097224	0.086162	0.081022	0.069259	0.063878	0.060570	0.101689	0.091287	0.085425
49.4	0.038299	0.035705	0.033782	0.089704	0.083616	0.074384	0.087677	0.084482	0.073250	0.064309	0.059854	0.056419	0.087968	0.081048	0.075179	0.048882	0.046436	0.046195	0.097338	0.086205	0.081125	0.069319	0.063928	0.060840	0.101525	0.091354	0.085754
49.6	0.038565	0.036058	0.033628	0.089576	0.083827	0.074232	0.087479	0.085047	0.073221	0.064382	0.059937	0.056306	0.087998	0.081238	0.075515	0.049207	0.046414	0.046492	0.097576	0.086420	0.081012	0.069019	0.063612	0.060975	0.102169	0.091389	0.085979
49.8	0.038872	0.036059	0.034060	0.089597	0.083733	0.074504	0.087679	0.085022	0.073106	0.064503	0.060024	0.056103	0.088505	0.081509	0.075976	0.049370	0.046434	0.046724	0.097759	0.086533	0.081069	0.069229	0.063452	0.061099	0.102254	0.091200	0.085513
50.0	0.039164	0.036256	0.034372	0.089458	0.083690	0.074596	0.087553	0.085212	0.073036	0.064320	0.060244	0.056002	0.088785	0.081795	0.076198	0.049799	0.046515	0.046450	0.098400	0.086655	0.081502	0.069144	0.063612	0.061345	0.102299	0.091351	0.085506
50.2	0.039341	0.036273	0.034665	0.089577	0.083646	0.074670	0.087256	0.084838	0.073253	0.064450	0.060367	0.056013	0.089154	0.082129	0.076437	0.049745	0.046827	0.046470	0.098700	0.087417	0.081921	0.069211	0.063792	0.061449	0.102739	0.092125	0.085811
50.4	0.039439	0.036164	0.034774	0.089622	0.083785	0.074644	0.087596	0.084727	0.073106	0.064771	0.060448	0.056442	0.089569	0.081996	0.076742	0.049638	0.046898	0.046274	0.098577	0.087930	0.082185	0.069147	0.063838	0.061583	0.102772	0.092514	0.085812
50.6	0.039517	0.036032	0.034535	0.089846	0.083924	0.074747	0.087654	0.084558	0.073117	0.064964	0.060528	0.056511	0.089880	0.082294	0.077107	0.049591	0.047260	0.045961	0.098677	0.088373	0.082185	0.068918	0.063801	0.061758	0.103031	0.092603	0.086058
50.8	0.039394	0.035956	0.034630	0.090266	0.084037	0.075101	0.087966	0.084648	0.073060	0.065009	0.060635	0.056803	0.090207	0.082550	0.077317	0.049714	0.047110	0.045855	0.099195	0.088717	0.082351	0.068840	0.064214	0.062189	0.102541	0.093163	0.086123
51.0	0.039437	0.035813	0.034753	0.090173	0.083944	0.075202	0.088068	0.084473	0.073063	0.064960	0.060724	0.056952	0.090030	0.083130	0.077522	0.050035	0.047041	0.045832	0.099744	0.089191	0.082605	0.069114	0.064017	0.062085	0.102403	0.093103	0.086213
51.2	0.039319	0.035995	0.035096	0.090355	0.084131	0.075555	0.088733	0.084382	0.072691	0.065114	0.060656	0.057245	0.090332	0.083433	0.077544	0.050230	0.046822	0.045565	0.099453	0.089312	0.082952	0.069023	0.064343	0.062441	0.102577	0.093259	0.086160
51.4	0.039516	0.036079	0.034768	0.090717	0.084427	0.075652	0.088778	0.084348	0.072680	0.065442	0.060591	0.057262	0.090741	0.084015	0.077804	0.050241	0.046847	0.045472	0.099639	0.089523	0.083441	0.068897	0.064665	0.062826	0.102292	0.093505	0.085930
51.6	0.039602	0.036358	0.034709	0.090941	0.084442	0.076109	0.088875	0.083914	0.072787	0.065826	0.060523	0.057399	0.090982	0.084357	0.077676	0.050119	0.046807	0.045515	0.099794	0.089878	0.083312	0.069103	0.064704	0.062918	0.102226	0.093718	0.086094
51.8	0.039749	0.036232	0.034699	0.091301	0.084505	0.076148	0.089078	0.084041	0.072992	0.066100	0.060573	0.057716	0.091150	0.084879	0.077747	0.050127	0.046849	0.045838	0.099857	0.089737	0.083022	0.069118	0.065153	0.062853	0.102083	0.093663	0.086040
52.0	0.040094	0.036403	0.034700	0.092062	0.084590	0.075988	0.089017	0.084089	0.073618	0.066199	0.060838	0.057634	0.090976	0.085288	0.077740	0.050215	0.046924	0.046009	0.099551	0.089611	0.083144	0.068865	0.064904	0.062479	0.102504	0.093997	0.086416
52.2	0.040410	0.036206	0.034764	0.092701	0.084801	0.075936	0.089378	0.084118	0.073887	0.066328	0.061049	0.057685	0.090882	0.085127	0.077773	0.050234	0.046911	0.046133	0.099330	0.089637	0.083333	0.068913	0.065071	0.062326	0.102493	0.093878	0.086719
52.4	0.040782	0.036438	0.034877	0.092979	0.084963	0.076316	0.089649	0.083835	0.073794	0.066586	0.061158	0.057893	0.090926	0.085196	0.077748	0.050232	0.047184	0.046386	0.099267	0.089535	0.083225	0.069137	0.065285	0.062595	0.102326	0.093960	0.086640
52.6	0.040770	0.036559	0.034684	0.093209	0.084957	0.076575	0.089858	0.084035	0.074350	0.066558	0.061320	0.057839	0.091014	0.085426	0.077647	0.050210	0.047148	0.046631	0.099532	0.089751	0.083126	0.069469	0.065495	0.062898	0.103230	0.093700	0.086623
52.8	0.040742	0.036863	0.034831	0.093458	0.085256	0.076711	0.090267	0.084126	0.074331	0.066507	0.061223	0.057673	0.090991	0.085418	0.077629	0.049982	0.046985	0.046847	0.099736	0.089993	0.083552	0.069946	0.065765	0.062999	0.103044	0.093616	0.087309
53.0	0.040642	0.036850	0.034372	0.093532	0.085119	0.076888	0.090387	0.084322	0.074532	0.066265	0.061404	0.057743	0.090627	0.085340	0.077391	0.050038	0.047193	0.046902	0.099499	0.089655	0.083873	0.070405	0.065955	0.062959	0.103629	0.093751	0.087152
53.2	0.041050	0.036779	0.034493	0.093755	0.085345	0.076813	0.090377	0.084780	0.074693	0.066299	0.061674	0.057716	0.090913	0.085198	0.077488	0.050252	0.047187	0.047006	0.099627	0.088983	0.083826	0.070643	0.065835	0.063134	0.104212	0.093782	0.087237
53.4	0.041070	0.036797	0.034556	0.094029	0.085225	0.076777	0.090229	0.084907	0.074728	0.066351	0.061719	0.057811	0.090928	0.085760	0.077761	0.050639	0.047499	0.047085	0.099944	0.089015	0.083727	0.071368	0.066007	0.063584	0.104538	0.093530	0.087446
53.6	0.041294	0.036898	0.034655	0.093974	0.085278	0.076737	0.090305	0.085185	0.074745	0.066554	0.061981	0.057637	0.091120	0.085515	0.077712	0.050658	0.047294	0.047069	0.100196	0.089462	0.083389	0.071776	0.066114	0.063686	0.104906	0.093552	0.087554
53.8	0.041541	0.036956	0.034939	0.093860	0.084948	0.077053	0.090389	0.085018	0.074965	0.066743	0.061821	0.057621	0.091522	0.085300	0.077942	0.050778	0.047631	0.047000	0.100259	0.089504	0.083371	0.072477	0.066526	0.063763	0.104665	0.093559	0.087685
54.0	0.041839	0.037128	0.034986	0.093800	0.084871	0.076695	0.090349	0.085425	0.075246	0.066863	0.061938	0.057804	0.091365	0.085266	0.078199	0.051045	0.047953	0.047016	0.100459	0.089709	0.083909	0.072765	0.067022	0.063982	0.105129	0.093876	0.087934
54.2	0.041812	0.037037	0.034844	0.093635	0.085065	0.076596	0.090483	0.085334	0.075459	0.067118	0.062140	0.058046	0.091443	0.085332	0.078768	0.050933	0.048305	0.047041	0.100291	0.089993	0.084406	0.072761	0.067116	0.064272	0.105438	0.094286	0.088187
54.4	0.041569	0.037005	0.034714	0.093636	0.085505	0.076747	0.090777	0.085373	0.075100	0.067634	0.061822	0.058458	0.091749	0.085183	0.079063	0.051113	0.048536	0.047079	0.100154	0.090116	0.084567	0.072696	0.067033	0.064126	0.105488	0.094204	0.088423
54.6	0.041471	0.037050	0.034705	0.093565	0.085553	0.076702	0.091191	0.086047	0.075396	0.067829	0.062065	0.058409	0.091788	0.085214	0.079167	0.051494	0.048797	0.047163	0.100776	0.090212	0.084798	0.072777	0.067257	0.064218	0.105695	0.093805	0.088186
54.8	0.041588	0.037069	0.035113	0.093410	0.085472	0.077046	0.091202	0.086132	0.075210	0.067947	0.062179	0.058473	0.091764	0.085371	0.079331	0.051949	0.048908	0.047084	0.101073	0.090076	0.085256	0.072994	0.067538	0.064692	0.105947	0.094173	0.088222
55.0	0.041528	0.037393	0.035320	0.093380	0.085381	0.077217	0.091477	0.086212	0.075066	0.068207	0.062056	0.058486	0.091570	0.085703	0.079469	0.051939	0.048739	0.047402	0.101058	0.090205	0.085950	0.073259	0.067425	0.064450	0.106211	0.094152	0.088359
55.2	0.041471	0.037850	0.035306	0.093643	0.085632	0.077603	0.091564	0.086183	0.074970	0.068441	0.061966	0.058560	0.091508	0.085703	0.079563	0.052147	0.048943	0.047333	0.100539	0.090246	0.086258	0.072926	0.067521	0.064926	0.106114	0.094297	0.088301
55.4	0.041543	0.037910	0.035182	0.093861	0.085774	0.077648	0.091553	0.086390	0.075180	0.068716	0.061840	0.058516	0.091573	0.085949	0.079724	0.052308	0.049110	0.047864	0.100938	0.090690	0.086282	0.072785	0.067179	0.064927	0.105794	0.094698	0.088135
55.6	0.041627	0.038023	0.035363	0.094093	0.085948	0.077907	0.091551	0.086552	0.075479	0.068859	0.062090	0.058640	0.091263	0.086022	0.079603	0.052376	0.049223	0.047974	0.101141	0.090648	0.085884	0.072527	0.067205	0.064850	0.105603	0.094598	0.088309
55.8	0.041853	0.037918	0.035716	0.094124	0.086355	0.077962	0.091613	0.086720	0.075850	0.068770	0.062580	0.058944	0.091191	0.086346	0.080048	0.052488	0.049074	0.048380	0.101029	0.090324	0.086041	0.071984	0.067237	0.064631	0.105803	0.094737	0.088547
56.0	0.042039	0.038208	0.035651	0.094321	0.086348	0.078005	0.091430	0.086615	0.076164	0.068696	0.062726	0.058868	0.091173	0.086384	0.080307	0.052846	0.049017	0.048441	0.100690	0.090549	0.086210	0.071787	0.067129	0.064423	0.106245	0.094850	0.088540
56.2	0.041690	0.037829	0.035767	0.094275	0.086579	0.078208	0.091766	0.086482	0.075910	0.068640	0.062732	0.059133	0.091392	0.086290	0.080431	0.052945	0.049089	0.048506	0.101060	0.090502	0.086250	0.072018	0.067509	0.064448	0.105991	0.095084	0.088757
56.4	0.041306	0.038335	0.035757	0.094231	0.086684	0.078437	0.092070	0.086465	0.076440	0.068433	0.062866	0.059400	0.091440	0.086655	0.080546	0.053075	0.048964	0.048835	0.101417	0.090601	0.086181	0.072503	0.067671	0.064506	0.106333	0.095233	0.088818
56.6	0.041106	0.038394	0.035731	0.094453	0.087009	0.078618	0.092031	0.086901	0.076748	0.068159	0.062768	0.059404	0.091606	0.086528	0.080781	0.053318	0.048970	0.048945	0.101218	0.091151	0.085815	0.072297	0.067753	0.064551	0.106710	0.095630	0.088876
56.8	0.041089	0.038266	0.035659	0.094697	0.087322	0.079133	0.092024	0.086701	0.077053	0.067924	0.062772	0.059675	0.091907	0.086621	0.080907	0.053344	0.048894	0.048872	0.101285	0.090754	0.086083	0.072684	0.067781	0.064924	0.106642	0.096092	0.089375
57.0	0.041021	0.038000	0.035472	0.095039	0.087437	0.079575	0.092234	0.087158	0.077184	0.067644	0.063053	0.059687	0.092065	0.086623	0.080703	0.053333	0.049169	0.048485	0.101611	0.090290	0.086140	0.072762	0.067731	0.064826	0.106913	0.096427	0.089195
57.2	0.041202	0.037549	0.035367	0.095205	0.087777	0.079715	0.092250	0.087021	0.077376	0.067782	0.063204	0.059846	0.092664	0.086989	0.080932	0.053483	0.049310	0.048616	0.101805	0.090382	0.086020	0.073269	0.068088	0.064938	0.106673	0.096654	0.089485
57.4	0.041089	0.037463	0.035158	0.095490	0.087861	0.079842	0.092383	0.086974	0.077858	0.067772	0.063272	0.060240	0.093000	0.086936	0.080807	0.053479	0.049362	0.048503	0.102049	0.090786	0.085761	0.073484	0.068286	0.065171	0.106758	0.096510	0.090076
57.6	0.041519	0.037204	0.035401	0.095696	0.088211	0.080051	0.092214	0.086302	0.077768	0.067870	0.063484	0.060123	0.093489	0.086531	0.080650	0.053278	0.049047	0.048440	0.102139	0.091047	0.085641	0.073516	0.068468	0.065344	0.106644	0.096667	0.090581
57.8	0.041809	0.037329	0.035505	0.095810	0.088206	0.080143	0.092489	0.086346	0.078285	0.067945	0.063335	0.060124	0.093755	0.086549	0.080963	0.053500	0.049355	0.048578	0.102588	0.091020	0.086089	0.073657	0.068664	0.065572	0.106250	0.096670	0.091036
58.0	0.041864	0.037263	0.035469	0.096015	0.088566	0.080046	0.092956	0.086566	0.078624	0.068131	0.063645	0.060203	0.093745	0.086631	0.081381	0.053479	0.049251	0.048630	0.102835	0.091329	0.086435	0.073585	0.068822	0.065955	0.106795	0.096707	0.091254
58.2	0.041729	0.037107	0.035384	0.096485	0.089134	0.080285	0.093314	0.086098	0.078643	0.068262	0.063923	0.060454	0.094401	0.086555	0.081673	0.053416	0.049399	0.048794	0.102946	0.091630	0.086512	0.073782	0.068826	0.066502	0.107023	0.097031	0.091344
58.4	0.041693	0.037011	0.035372	0.096864	0.089264	0.080492	0.093823	0.086271	0.078686	0.068578	0.064060	0.060603	0.094615	0.086740	0.081425	0.053237	0.049725	0.048957	0.102904	0.091806	0.086713	0.073850	0.068690	0.066854	0.107191	0.096712	0.091563
58.6	0.041518	0.037231	0.035832	0.097376	0.089029	0.080478	0.094248	0.086588	0.078837	0.068501	0.064398	0.060494	0.094115	0.087032	0.081203	0.053451	0.050016	0.048731	0.103516	0.091856	0.087101	0.074269	0.069216	0.067467	0.107846	0.096520	0.091248
58.8	0.041654	0.037585	0.036044	0.097726	0.089342	0.080628	0.094232	0.086437	0.078436	0.068781	0.064431	0.060649	0.093721	0.087398	0.081094	0.053344	0.050040	0.048804	0.103808	0.091856	0.087287	0.074149	0.069246	0.067812	0.108229	0.096901	0.091603
59.0	0.041810	0.037880	0.035975	0.098299	0.089417	0.080723	0.094459	0.086702	0.078413	0.069043	0.064128	0.060851	0.093461	0.087715	0.081084	0.053165	0.049986	0.049017	0.103897	0.092059	0.087040	0.074044	0.069262	0.067675	0.108419	0.096763	0.091756
59.2	0.042012	0.037937	0.036144	0.098751	0.089910	0.080732	0.094545	0.086951	0.078480	0.069380	0.064085	0.061040	0.093483	0.087963	0.081352	0.052913	0.050241	0.049174	0.103907	0.092428	0.086887	0.074034	0.069141	0.067828	0.108472	0.096636	0.091494
59.4	0.041899	0.038065	0.036471	0.098787	0.089906	0.080798	0.094588	0.087451	0.078663	0.069606	0.064168	0.061125	0.093344	0.088407	0.081145	0.052739	0.050337	0.049620	0.104216	0.092731	0.086814	0.074204	0.069110	0.067705	0.108542	0.096879	0.091565
59.6	0.041984	0.038312	0.036744	0.098750	0.089895	0.080943	0.094698	0.087286	0.078657	0.069787	0.064267	0.061153	0.093283	0.088663	0.081285	0.052587	0.050467	0.049518	0.104330	0.092903	0.087542	0.074275	0.069321	0.067541	0.109005	0.096666	0.091372
59.8	0.041956	0.038642	0.037047	0.098427	0.089920	0.081099	0.094691	0.087896	0.078415	0.069792	0.064252	0.061247	0.093632	0.088864	0.081773	0.052519	0.050404	0.049734	0.104279	0.093032	0.087851	0.074375	0.069372	0.067398	0.109318	0.096985	0.091315
60.0	0.041864	0.039027	0.037178	0.098310	0.089764	0.081103	0.094676	0.088571	0.078523	0.069661	0.064130	0.061342	0.093537	0.088901	0.081956	0.052597	0.050524	0.049422	0.104210	0.094126	0.087700	0.074778	0.069526	0.067442	0.109442	0.097179	0.091086
60.2	0.041886	0.038868	0.037268	0.098196	0.089661	0.081268	0.094858	0.088848	0.078460	0.069704	0.063995	0.061553	0.093405	0.088906	0.082202	0.052485	0.050758	0.049352	0.104317	0.094351	0.087595	0.074973	0.069675	0.067372	0.109801	0.097103	0.091113
60.4	0.041735	0.039173	0.037465	0.098248	0.089925	0.081564	0.095006	0.089389	0.078770	0.069579	0.064075	0.061661	0.093565	0.088943	0.082520	0.052575	0.050746	0.049392	0.103958	0.094777	0.087383	0.075244	0.069790	0.067276	0.109895	0.097452	0.091243
60.6	0.042172	0.039492	0.037336	0.098360	0.090174	0.081813	0.094977	0.089377	0.078448	0.069584	0.063854	0.061854	0.093983	0.088712	0.083033	0.052837	0.050801	0.049454	0.103936	0.094907	0.087416	0.075283	0.069433	0.067370	0.109910	0.098126	0.091345
60.8	0.042141	0.039324	0.037021	0.098093	0.090246	0.082127	0.095214	0.089555	0.078646	0.069512	0.064017	0.062009	0.094389	0.089049	0.083187	0.052935	0.050843	0.049251	0.104373	0.094338	0.087996	0.075570	0.069438	0.067478	0.109651	0.098237	0.091305
61.0	0.042249	0.039161	0.036588	0.097985	0.090515	0.082263	0.095394	0.089874	0.078578	0.069360	0.063767	0.061834	0.094809	0.089119	0.083549	0.053213	0.051249	0.049215	0.104239	0.094432	0.088522	0.075467	0.069644	0.067247	0.109459	0.098555	0.091558
61.2	0.042547	0.038941	0.036654	0.097824	0.090917	0.081915	0.095103	0.089763	0.078827	0.069568	0.063650	0.062049	0.095152	0.089029	0.083833	0.053639	0.051382	0.049299	0.103890	0.094550	0.088453	0.075741	0.069825	0.067232	0.109372	0.098871	0.092234
61.4	0.042905	0.038849	0.036632	0.097732	0.090790	0.081841	0.094899	0.089963	0.078826	0.069758	0.063608	0.061917	0.095516	0.089134	0.083932	0.053713	0.051098	0.049579	0.104036	0.094668	0.088265	0.075550	0.069571	0.067147	0.109491	0.099221	0.092686
61.6	0.043139	0.038616	0.036986	0.097761	0.090988	0.081647	0.094613	0.089573	0.078643	0.069968	0.063658	0.061808	0.095764	0.089183	0.083964	0.053881	0.051222	0.049788	0.104384	0.094574	0.088795	0.075607	0.069686	0.067345	0.109371	0.099549	0.093308
61.8	0.043527	0.038362	0.036874	0.097716	0.091129	0.081390	0.095206	0.090069	0.079047	0.070074	0.063706	0.061858	0.095935	0.089165	0.084329	0.054143	0.051473	0.050028	0.104343	0.094518	0.089374	0.075659	0.069600	0.067407	0.109313	0.099865	0.093760
62.0	0.043799	0.038242	0.036882	0.097941	0.091585	0.081553	0.095480	0.089785	0.079058	0.070170	0.064132	0.061789	0.096593	0.088834	0.084289	0.054137	0.051478	0.050169	0.104355	0.094574	0.089496	0.075612	0.069597	0.067763	0.109382	0.100537	0.093454
62.2	0.043946	0.038131	0.037034	0.098050	0.091983	0.081542	0.095387	0.089912	0.079058	0.070265	0.064298	0.061860	0.097039	0.089029	0.084224	0.054448	0.051913	0.050494	0.104600	0.094957	0.089605	0.075728	0.069698	0.068256	0.109521	0.100728	0.093711
62.4	0.043611	0.038200	0.037001	0.097965	0.092056	0.081684	0.095338	0.090095	0.079581	0.070361	0.064735	0.061775	0.097008	0.089263	0.083953	0.054332	0.052260	0.050507	0.104742	0.094823	0.089554	0.075528	0.069649	0.068628	0.109843	0.100640	0.093861
62.6	0.044012	0.038250	0.037300	0.098278	0.092341	0.081823	0.095302	0.090468	0.079677	0.070496	0.064971	0.062021	0.096672	0.089435	0.083953	0.054482	0.052326	0.050715	0.104843	0.094537	0.089505	0.075750	0.070087	0.068782	0.110089	0.100794	0.093852
62.8	0.044328	0.038396	0.037225	0.098417	0.092655	0.082117	0.095203	0.090835	0.080002	0.071062	0.065001	0.062205	0.096711	0.089515	0.083965	0.054680	0.052337	0.050967	0.105068	0.094431	0.089108	0.075611	0.070219	0.068875	0.110292	0.101191	0.094382
63.0	0.044362	0.038258	0.037486	0.098724	0.092676	0.082108	0.095309	0.090754	0.080563	0.071367	0.064929	0.062290	0.097077	0.089920	0.083979	0.054736	0.052472	0.050972	0.105280	0.094445	0.089158	0.075820	0.070492	0.068432	0.110652	0.101327	0.094373
63.2	0.044337	0.038386	0.037886	0.098729	0.092675	0.082335	0.095440	0.091069	0.080991	0.071675	0.065185	0.062424	0.097290	0.090176	0.083939	0.054455	0.052624	0.051130	0.105799	0.094579	0.089650	0.075831	0.070916	0.068369	0.110632	0.101316	0.094717
63.4	0.043805	0.038856	0.038187	0.098693	0.092146	0.082746	0.095361	0.091382	0.081452	0.071660	0.065366	0.062484	0.097397	0.090309	0.083684	0.054739	0.052842	0.051052	0.105771	0.094704	0.089600	0.076023	0.071144	0.068485	0.110514	0.101389	0.094720
63.6	0.043837	0.038946	0.038033	0.098599	0.092191	0.083088	0.095578	0.091374	0.081677	0.071884	0.065553	0.062550	0.097223	0.090152	0.083975	0.054892	0.052885	0.050774	0.106027	0.095336	0.089843	0.076040	0.071643	0.068263	0.110782	0.101197	0.094730
63.8	0.043918	0.039093	0.038300	0.098617	0.092277	0.083338	0.095506	0.091586	0.081979	0.071901	0.065939	0.062965	0.097021	0.090129	0.083858	0.054907	0.053062	0.050450	0.105917	0.095777	0.089652	0.075915	0.072253	0.068045	0.110579	0.101305	0.094756
64.0	0.043926	0.039014	0.038018	0.099037	0.092370	0.083557	0.095747	0.091459	0.082445	0.072054	0.066130	0.063142	0.096762	0.090217	0.083990	0.054759	0.052915	0.050376	0.105504	0.096425	0.089441	0.076265	0.072884	0.067962	0.110847	0.101266	0.094631
64.2	0.044142	0.038958	0.037949	0.099246	0.092330	0.083826	0.095697	0.091500	0.082507	0.072142	0.066266	0.063296	0.096855	0.090410	0.084622	0.054741	0.052901	0.050410	0.105291	0.096083	0.089079	0.076365	0.073707	0.067997	0.110977	0.101264	0.094661
64.4	0.044320	0.039075	0.037962	0.099704	0.092753	0.083971	0.095817	0.091471	0.082657	0.072167	0.066473	0.063515	0.096849	0.090604	0.084692	0.054943	0.053054	0.050355	0.105484	0.096242	0.089252	0.076830	0.073856	0.068097	0.111005	0.101310	0.094694
64.6	0.044561	0.039349	0.037779	0.099951	0.092587	0.084010	0.096027	0.091099	0.082543	0.072189	0.066675	0.063745	0.096704	0.091217	0.084744	0.055044	0.052769	0.050485	0.106336	0.096202	0.089994	0.077008	0.073881	0.068218	0.111413	0.100814	0.094559
64.8	0.044174	0.038929	0.037785	0.100169	0.092550	0.084081	0.095774	0.091029	0.082589	0.072270	0.066782	0.063746	0.096671	0.091482	0.084675	0.055200	0.052515	0.050489	0.106409	0.096359	0.089801	0.076833	0.074276	0.068447	0.111455	0.100336	0.094220
65.0	0.044060	0.038925	0.037756	0.100448	0.092481	0.083938	0.095980	0.091433	0.082327	0.072624	0.066791	0.063446	0.096611	0.091433	0.084771	0.055409	0.052701	0.050750	0.106299	0.096993	0.089655	0.076981	0.074584	0.068426	0.111759	0.100434	0.094324
65.2	0.044443	0.039040	0.037985	0.100668	0.092399	0.083440	0.095718	0.091231	0.082110	0.073136	0.066918	0.063402	0.096537	0.091557	0.084796	0.055335	0.052628	0.050997	0.106308	0.097153	0.089146	0.077099	0.074492	0.068393	0.111908	0.100258	0.094588
65.4	0.044679	0.039173	0.037941	0.100629	0.092305	0.083456	0.095832	0.091531	0.081912	0.073253	0.066788	0.063009	0.096687	0.092078	0.084958	0.055106	0.052561	0.051337	0.107170	0.097313	0.089117	0.077374	0.074430	0.068465	0.112188	0.100084	0.094599
65.6	0.044403	0.039374	0.037962	0.100835	0.092525	0.083309	0.096258	0.091549	0.081786	0.073231	0.066767	0.062794	0.096855	0.091713	0.084566	0.055039	0.052383	0.051384	0.107416	0.097217	0.089666	0.077562	0.074640	0.068922	0.112748	0.099836	0.094620
65.8	0.044539	0.039653	0.038128	0.100863	0.092702	0.083608	0.096800	0.091650	0.081670	0.073304	0.066925	0.062645	0.097291	0.091530	0.084432	0.055079	0.052362	0.051632	0.107442	0.097507	0.089700	0.077839	0.074407	0.069316	0.113141	0.100067	0.094322
66.0	0.044356	0.039868	0.038427	0.100870	0.092966	0.084028	0.096821	0.091487	0.081587	0.073402	0.067189	0.062402	0.097889	0.091367	0.084259	0.054850	0.052247	0.051717	0.107824	0.097705	0.089368	0.077852	0.074133	0.069472	0.113237	0.100430	0.094027
66.2	0.044401	0.039997	0.038129	0.100576	0.093050	0.084288	0.096961	0.092022	0.081699	0.073433	0.067275	0.062431	0.098046	0.091587	0.084237	0.055203	0.052325	0.051881	0.108115	0.097665	0.089396	0.078090	0.073987	0.069443	0.113825	0.100160	0.094407
66.4	0.044496	0.040007	0.038368	0.100493	0.093150	0.084636	0.097268	0.091766	0.082031	0.073505	0.067459	0.062676	0.098248	0.091524	0.083905	0.055163	0.052673	0.051710	0.108201	0.097354	0.089372	0.078391	0.073462	0.069686	0.114177	0.100438	0.094243
66.6	0.045178	0.040310	0.038553	0.100588	0.093540	0.084752	0.097536	0.091999	0.081911	0.073426	0.067390	0.062752	0.098346	0.091595	0.084093	0.055669	0.052615	0.051742	0.108329	0.096863	0.089879	0.078768	0.073144	0.069841	0.114084	0.100602	0.094741
66.8	0.045170	0.040742	0.038720	0.100502	0.093714	0.085033	0.097444	0.092139	0.081945	0.073688	0.067322	0.062687	0.098557	0.091652	0.084009	0.056180	0.052804	0.051926	0.108591	0.096948	0.090179	0.078965	0.073173	0.069639	0.114312	0.100712	0.095071
67.0	0.045387	0.040881	0.039050	0.100599	0.093844	0.085007	0.097907	0.092427	0.082055	0.073637	0.067205	0.062722	0.098914	0.091580	0.083917	0.055960	0.052799	0.052129	0.108838	0.096997	0.090966	0.079453	0.072848	0.069259	0.114300	0.101109	0.094986
67.2	0.045659	0.041140	0.038956	0.100478	0.093889	0.085309	0.097962	0.093058	0.082156	0.073806	0.067102	0.062709	0.099263	0.091446	0.083975	0.056062	0.053193	0.051967	0.108865	0.097118	0.091273	0.079426	0.072803	0.069355	0.114194	0.101214	0.095422
67.4	0.045509	0.041060	0.038835	0.100569	0.094152	0.085678	0.098050	0.092970	0.082405	0.073772	0.067349	0.062850	0.099596	0.091218	0.084393	0.056216	0.053346	0.051957	0.108308	0.097489	0.091304	0.079742	0.072380	0.069326	0.113786	0.101263	0.095459
67.6	0.046143	0.040934	0.038845	0.100654	0.094539	0.085847	0.098382	0.093265	0.082541	0.073815	0.067489	0.063575	0.099486	0.091492	0.084701	0.056276	0.053657	0.051786	0.108438	0.097672	0.091935	0.079648	0.072417	0.068909	0.113931	0.101511	0.096197
67.8	0.046377	0.040851	0.039090	0.101091	0.094966	0.085890	0.098390	0.093291	0.082561	0.073892	0.067411	0.063882	0.099659	0.091756	0.084690	0.056274	0.054006	0.051760	0.108069	0.097611	0.092370	0.079317	0.072593	0.068969	0.113466	0.101715	0.096238
68.0	0.046482	0.040582	0.038892	0.101604	0.095184	0.085902	0.098632	0.093643	0.082783	0.073675	0.067542	0.064219	0.099602	0.091849	0.085229	0.056334	0.053961	0.052148	0.107947	0.097615	0.092084	0.079625	0.072803	0.069212	0.113981	0.101871	0.096526
68.2	0.046529	0.040487	0.039121	0.101544	0.095347	0.086206	0.098728	0.093664	0.083067	0.073680	0.067472	0.064525	0.099666	0.092106	0.085644	0.056486	0.054263	0.051934	0.107923	0.097549	0.092269	0.079460	0.073045	0.069550	0.113851	0.101985	0.096687
68.4	0.046721	0.040316	0.039178	0.101983	0.095574	0.086388	0.098796	0.093528	0.082970	0.073735	0.067641	0.065066	0.099675	0.092364	0.085772	0.056557	0.054401	0.051955	0.108473	0.098173	0.092931	0.079596	0.073017	0.069568	0.114281	0.102037	0.096969
68.6	0.046738	0.040271	0.039323	0.102287	0.095542	0.086307	0.099031	0.093603	0.083263	0.073943	0.067768	0.065230	0.099587	0.092885	0.086088	0.056464	0.054165	0.052217	0.108908	0.098448	0.093178	0.079486	0.073195	0.069915	0.114947	0.102193	0.096973
68.8	0.046310	0.040370	0.039418	0.102499	0.095437	0.086069	0.099042	0.093629	0.083396	0.074128	0.067754	0.065464	0.099882	0.093135	0.086348	0.056398	0.054093	0.052512	0.108795	0.098764	0.092775	0.079293	0.073400	0.069889	0.114857	0.102540	0.097195
69.0	0.046355	0.040471	0.039421	0.102712	0.095272	0.086063	0.099716	0.094185	0.083420	0.074217	0.067896	0.065453	0.100004	0.093476	0.086719	0.056637	0.054318	0.052616	0.108833	0.099133	0.092832	0.079373	0.073819	0.070002	0.114998	0.102773	0.097204
69.2	0.046225	0.040597	0.039520	0.103115	0.095341	0.085868	0.099529	0.093750	0.083535	0.074090	0.068068	0.065529	0.099948	0.093727	0.087108	0.056405	0.053923	0.052644	0.109509	0.099058	0.092890	0.079420	0.074181	0.069958	0.115676	0.102239	0.097501
69.4	0.046145	0.040750	0.039700	0.103284	0.095306	0.086279	0.099680	0.094196	0.083888	0.074108	0.068237	0.065441	0.100214	0.093878	0.087159	0.056370	0.053700	0.052552	0.110481	0.099344	0.092967	0.079927	0.074427	0.070192	0.115836	0.102435	0.097243
69.6	0.045693	0.040846	0.039929	0.103386	0.095378	0.086363	0.099536	0.093914	0.084188	0.074217	0.068437	0.065424	0.100188	0.093696	0.087019	0.056204	0.053186	0.052552	0.110229	0.099471	0.092828	0.079911	0.074834	0.070760	0.116210	0.102157	0.097068
69.8	0.045576	0.041201	0.040120	0.103477	0.095254	0.086441	0.099708	0.093628	0.084280	0.074404	0.068731	0.065485	0.100377	0.093797	0.086987	0.056196	0.053196	0.052598	0.110440	0.099959	0.092423	0.079773	0.074708	0.070989	0.116207	0.102395	0.097004
70.0	0.045551	0.041032	0.040045	0.103395	0.095427	0.086408	0.099820	0.093704	0.084487	0.074676	0.069275	0.065392	0.100480	0.094090	0.087115	0.056368	0.053096	0.052443	0.111107	0.099637	0.092341	0.079735	0.075149	0.070965	0.116485	0.102441	0.097043
70.2	0.045698	0.041080	0.039733	0.103192	0.095529	0.086512	0.099783	0.093827	0.084357	0.074626	0.069586	0.065313	0.100550	0.094255	0.087045	0.056792	0.053282	0.052453	0.111527	0.099809	0.092549	0.079860	0.075054	0.071231	0.116302	0.102693	0.097146
70.4	0.045769	0.041124	0.039745	0.103255	0.095741	0.086466	0.099570	0.093577	0.084359	0.074518	0.069718	0.065154	0.100613	0.094449	0.086742	0.056902	0.053667	0.052389	0.112017	0.100103	0.092582	0.080204	0.074971	0.071505	0.116203	0.103012	0.096983
70.6	0.045784	0.041710	0.039751	0.103195	0.096016	0.086312	0.099379	0.093677	0.084540	0.074418	0.070006	0.064833	0.100856	0.094534	0.086835	0.057123	0.053569	0.052543	0.112147	0.100272	0.092669	0.080571	0.075099	0.071475	0.115998	0.103125	0.097466
70.8	0.045706	0.041951	0.039308	0.103440	0.096005	0.086416	0.098884	0.093648	0.084526	0.074625	0.070246	0.064901	0.100810	0.094675	0.086955	0.057324	0.053680	0.052690	0.112210	0.100851	0.093071	0.080611	0.075339	0.071457	0.115927	0.103247	0.097709
71.0	0.045845	0.041981	0.039147	0.103542	0.096261	0.086217	0.099236	0.094013	0.084755	0.074746	0.070290	0.064933	0.100961	0.094326	0.087130	0.057347	0.053758	0.052703	0.112358	0.100960	0.093246	0.081004	0.075152	0.071763	0.116374	0.103603	0.097771
71.2	0.045826	0.042181	0.038860	0.103759	0.096459	0.086321	0.099232	0.094142	0.084913	0.074900	0.070326	0.064726	0.101287	0.094197	0.087219	0.057376	0.053979	0.052531	0.112171	0.100704	0.093187	0.081176	0.075076	0.071570	0.116266	0.103794	0.098440
71.4	0.046168	0.042504	0.038876	0.103825	0.096774	0.086539	0.099195	0.094378	0.084941	0.074752	0.070600	0.064915	0.101220	0.094260	0.087165	0.057318	0.054079	0.052908	0.111852	0.100884	0.093164	0.081170	0.074757	0.071918	0.116359	0.103816	0.098853
71.6	0.046364	0.042663	0.038818	0.104113	0.096968	0.086541	0.099372	0.094950	0.084900	0.074547	0.070393	0.065238	0.101061	0.094565	0.086760	0.057519	0.054465	0.052794	0.112131	0.101123	0.093720	0.081111	0.074744	0.071611	0.116759	0.104380	0.099731
71.8	0.046250	0.042521	0.038618	0.104228	0.097271	0.086811	0.099281	0.094799	0.085208	0.074736	0.070420	0.065143	0.101333	0.094404	0.086772	0.057539	0.054661	0.052841	0.112120	0.101153	0.093828	0.080990	0.074982	0.071598	0.116615	0.104585	0.099821
72.0	0.046218	0.042715	0.038663	0.104214	0.097280	0.087186	0.099783	0.095377	0.085322	0.074673	0.070399	0.065258	0.101129	0.094356	0.086846	0.057645	0.054839	0.052950	0.112308	0.101287	0.093714	0.081329	0.075249	0.071815	0.117042	0.104989	0.100124
72.2	0.046117	0.042752	0.038692	0.104191	0.097420	0.087527	0.099815	0.095165	0.085706	0.074947	0.070136	0.065430	0.101354	0.094160	0.086892	0.057697	0.054727	0.052948	0.112067	0.101409	0.093979	0.081315	0.075597	0.071947	0.116673	0.105298	0.100240
72.4	0.046364	0.042978	0.038718	0.104470	0.097365	0.087581	0.100043	0.095571	0.085871	0.074988	0.070209	0.065283	0.101448	0.094280	0.087233	0.057652	0.054735	0.053150	0.112376	0.102047	0.094442	0.081334	0.075779	0.071866	0.117130	0.105609	0.100429
72.6	0.046485	0.042860	0.038839	0.104700	0.097450	0.087677	0.100366	0.095430	0.086338	0.075049	0.070127	0.065341	0.101406	0.094360	0.087454	0.057686	0.054846	0.053460	0.112434	0.102086	0.094704	0.081192	0.075610	0.071947	0.117305	0.105724	0.100536
72.8	0.046402	0.043086	0.038888	0.104977	0.097409	0.087958	0.100479	0.095286	0.086187	0.075062	0.069888	0.065410	0.101585	0.094429	0.087689	0.057840	0.055106	0.053691	0.112336	0.101926	0.094660	0.081313	0.075820	0.071600	0.117251	0.105937	0.100545
73.0	0.046590	0.043125	0.039078	0.105394	0.097482	0.088090	0.100685	0.095525	0.086126	0.075090	0.069995	0.065197	0.101614	0.094284	0.088066	0.058100	0.055035	0.053762	0.112407	0.101895	0.094746	0.081478	0.076081	0.071548	0.117784	0.105885	0.100497
73.2	0.046439	0.043301	0.039533	0.105598	0.097656	0.088255	0.100674	0.095525	0.086284	0.075353	0.070057	0.065516	0.101493	0.094341	0.088463	0.058025	0.054863	0.054030	0.112360	0.101718	0.094952	0.081687	0.076281	0.071207	0.118088	0.105589	0.100046
73.4	0.046940	0.043271	0.040006	0.105748	0.097888	0.088663	0.100845	0.096076	0.086117	0.075806	0.069883	0.065515	0.101909	0.094236	0.088590	0.058081	0.055124	0.054177	0.112117	0.101966	0.094815	0.081723	0.076541	0.071176	0.117841	0.105667	0.099514
73.6	0.046871	0.043416	0.040224	0.105777	0.098177	0.088693	0.100840	0.095979	0.086302	0.075989	0.069877	0.065546	0.102132	0.094337	0.088761	0.057901	0.055077	0.054099	0.112321	0.101999	0.095007	0.081625	0.076989	0.071663	0.118311	0.105713	0.099231
73.8	0.046922	0.043406	0.040237	0.105843	0.098052	0.088638	0.101249	0.096302	0.085960	0.076394	0.069628	0.065823	0.102359	0.094596	0.088769	0.058144	0.055186	0.054530	0.112888	0.101754	0.095373	0.081697	0.077110	0.071729	0.118414	0.106113	0.098760
74.0	0.047127	0.043239	0.040321	0.106065	0.098313	0.088914	0.101061	0.096569	0.085980	0.076704	0.069739	0.065710	0.102886	0.095055	0.089054	0.058390	0.055233	0.054467	0.113161	0.101272	0.095832	0.081899	0.077491	0.071866	0.118702	0.106107	0.098298
74.2	0.047040	0.043271	0.040506	0.106176	0.098269	0.088806	0.100641	0.096192	0.085749	0.076696	0.069830	0.065848	0.103241	0.095314	0.089229	0.058328	0.055453	0.054525	0.113156	0.101527	0.096046	0.082067	0.077546	0.072196	0.118661	0.106220	0.098075
74.4	0.047052	0.043305	0.040782	0.106550	0.098378	0.088692	0.100642	0.096487	0.085835	0.076713	0.069963	0.065967	0.103766	0.095534	0.089156	0.058268	0.055498	0.054528	0.113326	0.101431	0.096118	0.082269	0.077843	0.072309	0.118501	0.105957	0.097754
74.6	0.047117	0.043405	0.040964	0.106669	0.098563	0.088493	0.100843	0.096422	0.085986	0.076999	0.070242	0.066175	0.104045	0.095375	0.089482	0.058352	0.055529	0.054491	0.113240	0.101136	0.096190	0.082432	0.077902	0.072665	0.118585	0.105970	0.097815
74.8	0.047045	0.043278	0.040720	0.107227	0.098711	0.088516	0.100929	0.096387	0.085686	0.077056	0.070326	0.066580	0.104058	0.095460	0.089890	0.058619	0.055473	0.054482	0.113762	0.101207	0.096298	0.082313	0.077859	0.073271	0.118621	0.105666	0.098371
75.0	0.047343	0.043324	0.040791	0.107254	0.099111	0.088243	0.101194	0.096452	0.085839	0.077300	0.070257	0.066629	0.104383	0.095148	0.089967	0.058429	0.055355	0.054539	0.113675	0.101039	0.095999	0.082707	0.077878	0.073396	0.118697	0.105730	0.098271
75.2	0.047339	0.043471	0.040706	0.107767	0.099019	0.088137	0.101553	0.096453	0.085591	0.077326	0.070288	0.066889	0.104317	0.094991	0.089701	0.058125	0.055389	0.054693	0.113728	0.100843	0.095970	0.082906	0.077664	0.073411	0.118662	0.106066	0.099089
75.4	0.047424	0.043323	0.040880	0.107902	0.099042	0.088206	0.101602	0.096584	0.085689	0.077209	0.070657	0.067081	0.104269	0.095463	0.089322	0.058227	0.055238	0.054715	0.113648	0.101272	0.096217	0.082827	0.077393	0.073869	0.118915	0.106228	0.099476
75.6	0.047394	0.043391	0.040869	0.108062	0.099071	0.088448	0.101424	0.096633	0.085857	0.077359	0.070735	0.066961	0.104106	0.095690	0.089207	0.058523	0.055399	0.054577	0.113669	0.101434	0.096898	0.083129	0.077278	0.073768	0.119166	0.106544	0.100339
75.8	0.047622	0.043249	0.040952	0.108063	0.098962	0.088702	0.101431	0.096457	0.086384	0.077505	0.070922	0.067015	0.104140	0.095573	0.089215	0.058478	0.055493	0.054748	0.113568	0.101474	0.096892	0.083102	0.077209	0.074103	0.118698	0.106548	0.100484
76.0	0.047679	0.043401	0.041142	0.108182	0.098929	0.088826	0.101905	0.096955	0.086689	0.077210	0.070988	0.067232	0.103839	0.095527	0.089125	0.058330	0.055292	0.054968	0.113317	0.101864	0.096720	0.083270	0.077263	0.074596	0.118966	0.106832	0.100970
76.2	0.047736	0.043208	0.040953	0.108267	0.099087	0.088903	0.101922	0.096449	0.087260	0.077227	0.071253	0.067407	0.103863	0.095459	0.089227	0.058106	0.055151	0.055216	0.113224	0.102076	0.096475	0.083121	0.077164	0.074525	0.118653	0.106969	0.101322
76.4	0.047966	0.043328	0.041155	0.108385	0.099007	0.089325	0.102221	0.096790	0.087405	0.077078	0.071617	0.067218	0.103564	0.095675	0.089462	0.058097	0.055359	0.055359	0.113518	0.102680	0.096611	0.083169	0.077011	0.074706	0.119024	0.107177	0.101221
76.6	0.048125	0.042870	0.041015	0.108209	0.099434	0.089715	0.102223	0.096445	0.087427	0.076965	0.071881	0.067457	0.103564	0.095599	0.089388	0.058049	0.055450	0.055870	0.113776	0.102737	0.096251	0.083195	0.076764	0.074652	0.119237	0.107660	0.101474
76.8	0.048259	0.043039	0.041071	0.108224	0.099522	0.089941	0.102558	0.096431	0.087422	0.077030	0.071944	0.067302	0.103757	0.095900	0.089535	0.058309	0.055748	0.055920	0.113798	0.102955	0.096019	0.083545	0.077252	0.074455	0.119327	0.107874	0.101668
77.0	0.048202	0.042956	0.041302	0.108213	0.099688	0.089761	0.102880	0.096895	0.087721	0.077033	0.072087	0.067464	0.103821	0.096108	0.089488	0.058496	0.055780	0.056010	0.114088	0.103057	0.095967	0.083542	0.077310	0.074292	0.119648	0.107931	0.101774
77.2	0.048372	0.042853	0.041359	0.107963	0.099763	0.090080	0.103093	0.097213	0.087864	0.077353	0.072012	0.067949	0.103986	0.096462	0.089782	0.058778	0.056115	0.056243	0.113984	0.103407	0.096279	0.083866	0.077541	0.074198	0.119794	0.108208	0.101512
77.4	0.048668	0.042783	0.041267	0.108070	0.100122	0.090135	0.103024	0.097814	0.087693	0.077540	0.071924	0.067637	0.103986	0.096913	0.089680	0.058805	0.056378	0.056219	0.114190	0.103447	0.096331	0.083895	0.077843	0.074261	0.119974	0.108379	0.101751
77.6	0.048436	0.043160	0.041482	0.107896	0.100079	0.090033	0.103113	0.097933	0.087914	0.077619	0.071781	0.067738	0.104135	0.097670	0.089623	0.058958	0.056633	0.056204	0.114902	0.103226	0.096561	0.084139	0.078213	0.074464	0.120736	0.108760	0.101638
77.8	0.048480	0.043271	0.041385	0.107626	0.099916	0.089945	0.103110	0.098047	0.087713	0.077898	0.071334	0.067703	0.104341	0.097942	0.089634	0.059254	0.056764	0.056448	0.115081	0.103106	0.096926	0.084194	0.078392	0.074301	0.120431	0.108521	0.101623
78.0	0.048539	0.043274	0.041451	0.107710	0.100010	0.089853	0.102874	0.097958	0.087623	0.077664	0.071375	0.067356	0.104742	0.098181	0.089576	0.059284	0.056980	0.056067	0.114719	0.103182	0.097322	0.084118	0.078534	0.074168	0.120665	0.108300	0.101288
78.2	0.048576	0.043233	0.042008	0.107682	0.100157	0.089477	0.102813	0.097929	0.087592	0.077594	0.071525	0.067459	0.104785	0.098043	0.089606	0.059740	0.057349	0.056090	0.114585	0.103193	0.097501	0.084437	0.079122	0.074408	0.120978	0.108195	0.101167
78.4	0.048695	0.043251	0.041767	0.107525	0.100296	0.089568	0.102990	0.098477	0.087276	0.077985	0.071300	0.067526	0.104868	0.098010	0.089418	0.059761	0.057504	0.056088	0.115015	0.103116	0.097432	0.084138	0.079066	0.074729	0.120852	0.108171	0.100856
78.6	0.048773	0.043406	0.041584	0.107566	0.100472	0.089534	0.103277	0.098352	0.087381	0.078139	0.071070	0.067805	0.104974	0.098053	0.089710	0.060217	0.057723	0.055964	0.115121	0.102855	0.097395	0.084314	0.079344	0.074834	0.121151	0.108179	0.100871
78.8	0.048823	0.043846	0.041547	0.107641	0.100642	0.089586	0.103467	0.098118	0.087272	0.078422	0.071080	0.068013	0.105238	0.098350	0.089945	0.060426	0.057769	0.055850	0.115029	0.103088	0.097552	0.084344	0.079338	0.075171	0.121191	0.107988	0.101250
79.0	0.049138	0.044136	0.041421	0.107512	0.100888	0.089537	0.103349	0.098275	0.087255	0.078721	0.071200	0.067997	0.105446	0.098281	0.090144	0.060418	0.057838	0.055671	0.114858	0.103237	0.098020	0.084310	0.079212	0.075241	0.121256	0.108408	0.101171
79.2	0.049099	0.044473	0.041358	0.107817	0.100710	0.089608	0.103626	0.098625	0.087291	0.078724	0.071384	0.068184	0.105221	0.098341	0.090271	0.060570	0.057766	0.055635	0.114819	0.103210	0.098463	0.084649	0.079226	0.075504	0.121491	0.108108	0.101815
79.4	0.049299	0.044816	0.041395	0.107959	0.100878	0.089980	0.103746	0.098675	0.087693	0.078925	0.071382	0.067958	0.105349	0.098886	0.090328	0.061017	0.057309	0.055420	0.114304	0.103441	0.098736	0.084947	0.079226	0.075641	0.121728	0.107985	0.101735
79.6	0.049580	0.045409	0.041537	0.108204	0.100924	0.090263	0.103751	0.098820	0.088032	0.079119	0.071395	0.067975	0.105387	0.098809	0.090522	0.060959	0.057436	0.055454	0.114307	0.103658	0.099051	0.084891	0.079041	0.075620	0.122121	0.107696	0.102117
79.8	0.049636	0.045434	0.041562	0.108407	0.100919	0.090587	0.104206	0.098680	0.088217	0.078976	0.071747	0.068461	0.105576	0.098449	0.090647	0.060770	0.057504	0.055524	0.114380	0.103779	0.099265	0.084853	0.079163	0.075671	0.121797	0.107615	0.102302
80.0	0.049622	0.045617	0.041658	0.108559	0.101135	0.091016	0.104613	0.099297	0.088121	0.078889	0.072234	0.068751	0.105833	0.098359	0.090777	0.060707	0.057222	0.055681	0.114535	0.103796	0.099263	0.084934	0.079315	0.075933	0.122087	0.108082	0.102435
80.2	0.049708	0.045712	0.041855	0.108584	0.101196	0.091527	0.104619	0.099244	0.088596	0.078878	0.072517	0.068829	0.105856	0.098557	0.090995	0.060725	0.057283	0.055801	0.115015	0.104179	0.099210	0.085072	0.079324	0.075836	0.121707	0.108401	0.102320
80.4	0.049775	0.045750	0.042137	0.108707	0.101262	0.091975	0.104775	0.099574	0.088683	0.078827	0.073060	0.068830	0.105845	0.098547	0.091236	0.061050	0.057340	0.055798	0.115266	0.104705	0.099255	0.085355	0.079779	0.076287	0.122148	0.108940	0.102410
80.6	0.049779	0.045552	0.041807	0.108789	0.101646	0.092054	0.104953	0.099289	0.088477	0.078738	0.073505	0.068959	0.106355	0.098409	0.091499	0.060923	0.057294	0.056034	0.115691	0.104999	0.099258	0.085412	0.080140	0.076031	0.122324	0.109107	0.102585
80.8	0.050135	0.045238	0.042232	0.109113	0.101817	0.091931	0.105065	0.099042	0.088608	0.078864	0.073730	0.069062	0.106516	0.098514	0.091651	0.061107	0.057685	0.055593	0.116242	0.105273	0.099452	0.085934	0.080407	0.075851	0.121801	0.109100	0.103162
81.0	0.049853	0.044950	0.042236	0.109248	0.102001	0.091991	0.105029	0.099346	0.088902	0.078901	0.073931	0.069500	0.106348	0.098600	0.091876	0.061122	0.057808	0.055788	0.116705	0.105348	0.099484	0.086367	0.080411	0.075939	0.121873	0.109689	0.103130
81.2	0.050060	0.044804	0.042585	0.109310	0.102360	0.092231	0.105301	0.099122	0.088987	0.079039	0.073929	0.069365	0.106546	0.098709	0.092250	0.061216	0.057945	0.055692	0.116739	0.105882	0.099411	0.086617	0.080578	0.076124	0.121991	0.109901	0.103514
81.4	0.050367	0.045000	0.042704	0.109988	0.102869	0.091956	0.105529	0.099069	0.089077	0.079160	0.073897	0.068935	0.106424	0.098937	0.092232	0.060987	0.058103	0.055671	0.116651	0.105815	0.099102	0.087043	0.080809	0.076034	0.121723	0.110221	0.103711
81.6	0.050459	0.044977	0.042776	0.110144	0.102857	0.091707	0.105419	0.098562	0.089097	0.078891	0.073792	0.069156	0.106682	0.098963	0.092503	0.061257	0.058453	0.056034	0.117027	0.106279	0.099104	0.087051	0.081127	0.075885	0.122207	0.110337	0.103599
81.8	0.050485	0.044620	0.042666	0.110087	0.103088	0.091475	0.105345	0.097877	0.089392	0.078960	0.073977	0.069114	0.106572	0.098679	0.092504	0.061077	0.058584	0.055966	0.117171	0.106741	0.099532	0.087164	0.080971	0.075962	0.121697	0.110460	0.103887
82.0	0.050260	0.044276	0.042936	0.110294	0.103316	0.091174	0.105450	0.097974	0.089436	0.078839	0.073961	0.069127	0.106458	0.098802	0.092510	0.061261	0.058813	0.055969	0.117204	0.106773	0.099806	0.087178	0.080789	0.076117	0.122115	0.111068	0.103689
82.2	0.050394	0.044321	0.043231	0.110517	0.103505	0.091144	0.105531	0.098112	0.089830	0.079077	0.073783	0.069325	0.106577	0.098610	0.092678	0.061678	0.059059	0.056298	0.117189	0.106683	0.099667	0.087047	0.080995	0.076725	0.122344	0.111508	0.103955
82.4	0.050290	0.044435	0.042759	0.110501	0.103684	0.091270	0.105325	0.098183	0.090007	0.079292	0.073757	0.069667	0.106471	0.098950	0.092639	0.061333	0.059228	0.056570	0.117050	0.106607	0.099617	0.086757	0.080902	0.076779	0.122139	0.111593	0.103693
82.6	0.050316	0.044566	0.042872	0.110623	0.103802	0.091357	0.105213	0.098258	0.090336	0.079085	0.073892	0.069627	0.106634	0.099159	0.093026	0.061641	0.059161	0.056685	0.116806	0.106718	0.099821	0.086842	0.080966	0.076619	0.122413	0.111759	0.103768
82.8	0.050447	0.044755	0.042807	0.110670	0.104012	0.091656	0.105384	0.098290	0.090268	0.079216	0.073961	0.069655	0.106716	0.099517	0.093047	0.061709	0.059046	0.056870	0.116744	0.106771	0.099891	0.086936	0.080877	0.077099	0.122384	0.111482	0.103787
83.0	0.050588	0.044806	0.042696	0.110762	0.104132	0.091939	0.105380	0.099142	0.090516	0.079165	0.073858	0.069561	0.106540	0.099417	0.093070	0.061699	0.058846	0.056971	0.116898	0.107163	0.099976	0.086856	0.080795	0.077237	0.122704	0.111452	0.104176
83.2	0.050518	0.045147	0.042462	0.110952	0.103937	0.092010	0.105718	0.099153	0.090720	0.079499	0.073565	0.069635	0.106472	0.099477	0.092890	0.061941	0.058526	0.057282	0.116836	0.107182	0.099861	0.086963	0.080875	0.076992	0.122648	0.111042	0.104291
83.4	0.050428	0.045287	0.042161	0.111273	0.104065	0.092537	0.106189	0.099368	0.090714	0.079656	0.073606	0.069702	0.106771	0.099774	0.092587	0.061984	0.058424	0.057299	0.116915	0.107052	0.099836	0.086882	0.080898	0.076885	0.122909	0.111226	0.104179
83.6	0.050211	0.045404	0.042199	0.111447	0.103835	0.092790	0.106082	0.099864	0.090936	0.079668	0.073769	0.069844	0.106945	0.099811	0.092473	0.062045	0.058482	0.057299	0.117379	0.106973	0.100068	0.086578	0.080846	0.076944	0.123406	0.111155	0.104352
83.8	0.050052	0.045522	0.042224	0.111426	0.103908	0.093091	0.105918	0.100100	0.090675	0.079898	0.073913	0.069992	0.107139	0.099814	0.092339	0.062377	0.058502	0.057435	0.117493	0.106709	0.100567	0.086563	0.081185	0.076854	0.123252	0.111481	0.104275
84.0	0.050187	0.045447	0.041958	0.111493	0.103729	0.093658	0.106152	0.100935	0.090625	0.079820	0.073916	0.069899	0.106949	0.100028	0.091996	0.062478	0.058566	0.057726	0.117879	0.106863	0.100571	0.086734	0.081220	0.076787	0.123883	0.111954	0.104259
84.2	0.050340	0.045581	0.042144	0.111931	0.103665	0.094211	0.105916	0.100940	0.090824	0.079834	0.073796	0.069978	0.107170	0.100492	0.092161	0.062690	0.058599	0.057563	0.118104	0.107352	0.100931	0.086765	0.081606	0.076910	0.124226	0.111928	0.104480
84.4	0.050709	0.045729	0.042165	0.111961	0.103740	0.094574	0.106162	0.100886	0.090426	0.080086	0.074306	0.070078	0.107162	0.100593	0.092244	0.062807	0.058817	0.057287	0.117845	0.107365	0.100766	0.086923	0.081878	0.076931	0.125080	0.111602	0.104613
84.6	0.050754	0.045617	0.042304	0.111881	0.103720	0.094592	0.105983	0.100743	0.090451	0.079998	0.074628	0.070219	0.107515	0.100640	0.092361	0.062677	0.058850	0.057345	0.118245	0.107348	0.100914	0.086980	0.081863	0.076894	0.125214	0.111395	0.104399
84.8	0.051011	0.045273	0.042708	0.111673	0.103759	0.094540	0.106088	0.100350	0.090705	0.080089	0.074849	0.070446	0.107495	0.100868	0.092198	0.062822	0.059133	0.057289	0.119046	0.107130	0.101139	0.087545	0.081621	0.076929	0.125231	0.111284	0.104796
85.0	0.050675	0.045544	0.042684	0.111885	0.103783	0.094917	0.106297	0.100243	0.090897	0.080234	0.075046	0.070519	0.107565	0.101122	0.092523	0.062943	0.059295	0.057450	0.119181	0.107064	0.101520	0.087676	0.081727	0.077174	0.125555	0.111424	0.104355
85.2	0.051125	0.045478	0.042937	0.112018	0.104015	0.094823	0.106523	0.100066	0.091020	0.080476	0.075134	0.070437	0.107906	0.101139	0.092747	0.062841	0.059489	0.057302	0.119075	0.107044	0.101272	0.087651	0.081662	0.077094	0.125622	0.111682	0.104440
85.4	0.051229	0.045510	0.042632	0.112452	0.104136	0.094587	0.106562	0.100194	0.090878	0.080728	0.075280	0.070512	0.107859	0.101305	0.093138	0.062740	0.059640	0.057420	0.118920	0.107074	0.101142	0.088013	0.081654	0.077165	0.125515	0.111914	0.104160
85.6	0.051064	0.045311	0.042895	0.112389	0.104288	0.094404	0.106484	0.100164	0.090940	0.080669	0.075388	0.070876	0.108076	0.101317	0.093604	0.062677	0.059819	0.057338	0.118887	0.107093	0.101244	0.087758	0.081335	0.077168	0.125852	0.111748	0.104281
85.8	0.050946	0.045095	0.043398	0.112349	0.104368	0.094376	0.106757	0.100092	0.091125	0.080985	0.075824	0.070902	0.107973	0.101375	0.093738	0.062338	0.059785	0.057178	0.119138	0.106952	0.101455	0.087506	0.081008	0.077585	0.125480	0.112082	0.104598
86.0	0.050885	0.044672	0.043645	0.112447	0.104379	0.094415	0.106955	0.100335	0.090853	0.080850	0.075938	0.070956	0.108348	0.101541	0.094117	0.062238	0.059906	0.056982	0.118997	0.106687	0.101642	0.087243	0.081153	0.077752	0.125581	0.112309	0.104545
86.2	0.051335	0.044778	0.043502	0.112341	0.104109	0.094352	0.107039	0.100749	0.090942	0.081059	0.076009	0.070969	0.108558	0.101371	0.094215	0.062288	0.059776	0.057320	0.118632	0.106518	0.101772	0.086905	0.081470	0.077794	0.125378	0.112226	0.104830
86.4	0.051430	0.044628	0.043694	0.112462	0.104143	0.094047	0.106856	0.100570	0.090668	0.080778	0.076176	0.070849	0.108425	0.101379	0.094344	0.062144	0.059900	0.057657	0.118671	0.106436	0.101797	0.087131	0.081904	0.077629	0.125389	0.112292	0.104255
86.6	0.051569	0.044535	0.044094	0.112407	0.104149	0.093872	0.106854	0.100820	0.090116	0.080522	0.075994	0.070738	0.108805	0.101286	0.094373	0.062400	0.059722	0.057551	0.118921	0.106599	0.101630	0.086990	0.082030	0.078047	0.125630	0.112473	0.104534
86.8	0.051692	0.044699	0.044397	0.112500	0.104242	0.093897	0.107063	0.101166	0.090014	0.080677	0.075953	0.071035	0.109061	0.101262	0.094476	0.062453	0.059637	0.057647	0.118871	0.106656	0.101949	0.087171	0.082158	0.078547	0.125459	0.112625	0.104604
87.0	0.051684	0.044932	0.044502	0.112479	0.104246	0.093851	0.107237	0.101476	0.089759	0.080707	0.075853	0.070975	0.109081	0.101010	0.094428	0.062439	0.059499	0.057656	0.119014	0.106997	0.101883	0.087243	0.082226	0.078788	0.125589	0.113248	0.104883
87.2	0.051506	0.044991	0.044139	0.112678	0.104565	0.093871	0.107714	0.101488	0.089506	0.080566	0.075603	0.071227	0.109374	0.101269	0.094387	0.062741	0.059504	0.057948	0.119237	0.107048	0.101702	0.087105	0.082332	0.078701	0.125451	0.113546	0.104912
87.4	0.051365	0.044990	0.044047	0.113166	0.104735	0.093959	0.107701	0.101727	0.089559	0.080491	0.075572	0.071358	0.109518	0.101429	0.094424	0.062853	0.059647	0.057580	0.119521	0.106830	0.101750	0.087458	0.082554	0.078972	0.125947	0.114069	0.105022
87.6	0.051558	0.045212	0.044173	0.113358	0.104857	0.094090	0.107682	0.102220	0.089851	0.080785	0.075267	0.071537	0.109445	0.101860	0.094418	0.063281	0.059719	0.057739	0.119718	0.107048	0.101852	0.087249	0.082747	0.078952	0.126284	0.114300	0.105151
87.8	0.051607	0.045346	0.043998	0.113358	0.105138	0.094599	0.107671	0.102536	0.089731	0.080814	0.075127	0.071963	0.109174	0.101928	0.094312	0.063396	0.059899	0.058040	0.119833	0.107322	0.102219	0.087219	0.082863	0.079303	0.126334	0.114398	0.105385
88.0	0.051765	0.045769	0.043716	0.113547	0.105251	0.094968	0.107923	0.102901	0.090002	0.080766	0.075071	0.071980	0.109093	0.102388	0.094435	0.063498	0.060214	0.058173	0.120101	0.107985	0.102482	0.087545	0.082893	0.079585	0.127065	0.114433	0.105816
88.2	0.051877	0.046433	0.043899	0.113536	0.105448	0.095053	0.107593	0.103058	0.090607	0.080991	0.075039	0.072305	0.109325	0.102676	0.094535	0.064009	0.060000	0.058026	0.120000	0.108452	0.102533	0.087651	0.083130	0.079958	0.127341	0.114266	0.106233
88.4	0.052028	0.046668	0.043634	0.113277	0.105630	0.095054	0.107795	0.103061	0.091260	0.081176	0.075361	0.072417	0.108980	0.102752	0.094583	0.064116	0.060340	0.058193	0.119894	0.108893	0.102399	0.087803	0.083167	0.080165	0.127806	0.114006	0.106107
88.6	0.051570	0.046792	0.043487	0.113165	0.105513	0.094897	0.107701	0.103073	0.091847	0.081282	0.075535	0.072454	0.109073	0.103102	0.094671	0.064179	0.060574	0.058572	0.120409	0.108737	0.103017	0.088032	0.083014	0.080423	0.127674	0.114177	0.106624
88.8	0.051248	0.046871	0.043137	0.113288	0.105566	0.094863	0.107810	0.103057	0.092150	0.081709	0.075628	0.072753	0.108807	0.103201	0.094713	0.064555	0.060724	0.058633	0.120834	0.108689	0.103436	0.088340	0.082964	0.080187	0.127939	0.114206	0.106863
89.0	0.051147	0.047272	0.042644	0.113402	0.105652	0.095066	0.107911	0.103068	0.092506	0.082172	0.075444	0.072709	0.108850	0.103223	0.095050	0.064813	0.060878	0.058603	0.120651	0.108652	0.103531	0.088383	0.083035	0.079959	0.127866	0.114461	0.107201
89.2	0.051094	0.047370	0.042584	0.113404	0.105817	0.094997	0.107910	0.103464	0.092983	0.082435	0.075561	0.072739	0.108850	0.103122	0.095375	0.064852	0.060620	0.058704	0.120249	0.108916	0.103032	0.088607	0.082970	0.079722	0.127771	0.114475	0.107826
89.4	0.050852	0.047593	0.042629	0.113416	0.106299	0.094951	0.108127	0.103500	0.093198	0.082683	0.075752	0.072679	0.108756	0.103214	0.095664	0.064757	0.060569	0.058988	0.120213	0.109099	0.102673	0.088669	0.083271	0.080018	0.127971	0.114206	0.108248
89.6	0.051131	0.047300	0.042551	0.113411	0.106435	0.094918	0.108165	0.103489	0.093654	0.082889	0.075997	0.072764	0.109080	0.103016	0.096067	0.064417	0.060549	0.058982	0.120420	0.108945	0.102639	0.088573	0.083284	0.079638	0.128070	0.113771	0.108589
89.8	0.051644	0.047226	0.042610	0.113437	0.106242	0.094903	0.108173	0.103205	0.093773	0.083086	0.076369	0.072706	0.109155	0.103151	0.096259	0.064332	0.060085	0.059325	0.120525	0.108892	0.103425	0.088673	0.083530	0.079597	0.128087	0.114018	0.108409
90.0	0.051977	0.046872	0.042253	0.113305	0.106394	0.094899	0.108214	0.103267	0.093848	0.083092	0.076562	0.072411	0.109528	0.103144	0.096588	0.064335	0.060158	0.059358	0.120382	0.109020	0.103957	0.088701	0.083997	0.079397	0.128379	0.113731	0.108382
90.2	0.052439	0.047100	0.042346	0.113416	0.106255	0.095064	0.108168	0.103283	0.093892	0.083211	0.076627	0.072127	0.109908	0.102803	0.096457	0.064445	0.060007	0.059826	0.120275	0.108777	0.104128	0.089003	0.084069	0.079480	0.128211	0.113751	0.108181
90.4	0.052646	0.046719	0.043040	0.113764	0.106449	0.094956	0.108241	0.102698	0.093850	0.083181	0.076930	0.072081	0.110245	0.102738	0.096402	0.064300	0.060142	0.059966	0.120421	0.109098	0.104107	0.089242	0.084168	0.079822	0.128385	0.114080	0.107828
90.6	0.052676	0.046828	0.043330	0.113898	0.106523	0.095176	0.108245	0.102816	0.093649	0.083086	0.076896	0.072188	0.110758	0.102635	0.096206	0.064439	0.059970	0.059881	0.120354	0.109351	0.104254	0.089141	0.083985	0.080202	0.128421	0.114020	0.108082
90.8	0.052867	0.047115	0.043822	0.113920	0.106754	0.095703	0.108373	0.102692	0.093603	0.083167	0.077055	0.072028	0.111048	0.102657	0.096544	0.064566	0.060178	0.060060	0.120462	0.109412	0.104532	0.089543	0.084052	0.080370	0.128406	0.114241	0.107737
91.0	0.052711	0.046952	0.044321	0.113981	0.106991	0.096212	0.108689	0.102941	0.093500	0.083068	0.076997	0.072022	0.111175	0.102829	0.096224	0.064755	0.060575	0.060149	0.120460	0.109437	0.104181	0.089636	0.084139	0.080429	0.128730	0.114519	0.107882
91.2	0.053007	0.046740	0.044635	0.114418	0.107402	0.096523	0.108994	0.102866	0.093369	0.082727	0.077119	0.072223	0.111457	0.103181	0.096254	0.064959	0.060827	0.060239	0.120509	0.109337	0.104089	0.089285	0.084219	0.080276	0.128755	0.114643	0.107953
91.4	0.053333	0.047145	0.045320	0.114591	0.107416	0.096637	0.109082	0.102800	0.093366	0.082920	0.077125	0.072201	0.111645	0.103055	0.096212	0.064799	0.060986	0.059977	0.121121	0.109457	0.103964	0.089619	0.084239	0.080206	0.128869	0.115260	0.107833
91.6	0.053598	0.047235	0.045319	0.114509	0.107616	0.097061	0.109288	0.103140	0.093371	0.082905	0.076892	0.072681	0.111387	0.103389	0.096140	0.064946	0.060820	0.060291	0.121276	0.109841	0.103992	0.089388	0.084221	0.080047	0.128793	0.115477	0.108221
91.8	0.053485	0.047431	0.045546	0.114600	0.107801	0.097279	0.109457	0.103185	0.093269	0.082673	0.076962	0.072793	0.111480	0.103543	0.096081	0.065040	0.061147	0.060220	0.121330	0.110013	0.104533	0.089439	0.084145	0.080252	0.128844	0.115513	0.107986
92.0	0.053346	0.048079	0.045801	0.114792	0.107958	0.097191	0.109535	0.103250	0.093567	0.082753	0.077017	0.072957	0.111902	0.103638	0.096406	0.065285	0.061448	0.059848	0.121396	0.110502	0.104857	0.089709	0.084207	0.080009	0.129045	0.116074	0.108300
92.2	0.053536	0.048250	0.045854	0.114760	0.107972	0.097252	0.109622	0.103307	0.093876	0.082712	0.077017	0.073418	0.111992	0.103572	0.096509	0.065506	0.061486	0.059678	0.121281	0.110723	0.104960	0.089689	0.084473	0.079991	0.128628	0.116209	0.108483
92.4	0.053239	0.047890	0.045797	0.115264	0.107992	0.097469	0.110182	0.103067	0.094011	0.082630	0.077221	0.073244	0.111716	0.103691	0.096579	0.065401	0.061901	0.059690	0.121657	0.110782	0.104827	0.089758	0.084393	0.079857	0.128539	0.116089	0.108358
92.6	0.053156	0.047909	0.045978	0.115292	0.107729	0.097456	0.110364	0.103131	0.093873	0.082729	0.077060	0.073402	0.111541	0.103728	0.096771	0.065470	0.062082	0.059513	0.122289	0.110286	0.104766	0.090021	0.084203	0.079681	0.128497	0.116170	0.108813
92.8	0.052969	0.048090	0.045886	0.115546	0.107669	0.097533	0.110521	0.103485	0.094155	0.082859	0.077067	0.073518	0.111547	0.103472	0.097127	0.065642	0.061919	0.059413	0.122512	0.110550	0.104593	0.090077	0.084405	0.079414	0.128663	0.116293	0.108800
93.0	0.053106	0.048468	0.046224	0.115340	0.107585	0.097483	0.110636	0.103539	0.094256	0.083026	0.076968	0.073687	0.111866	0.103294	0.097240	0.065675	0.061899	0.059517	0.122681	0.110514	0.104574	0.090194	0.084389	0.079543	0.128743	0.116295	0.109332
93.2	0.052751	0.048655	0.046311	0.115646	0.107595	0.097554	0.110788	0.103709	0.094286	0.082905	0.077319	0.073644	0.111838	0.103610	0.097317	0.065670	0.061693	0.059645	0.123030	0.110659	0.104642	0.090322	0.084479	0.079737	0.129020	0.115958	0.109518
93.4	0.052904	0.048577	0.046326	0.115758	0.107467	0.097332	0.110818	0.103814	0.094388	0.083149	0.077468	0.073760	0.111837	0.103775	0.097666	0.065520	0.061897	0.059927	0.123671	0.110641	0.104721	0.090620	0.084882	0.079728	0.128873	0.115957	0.109291
93.6	0.053279	0.048365	0.046431	0.115930	0.107512	0.097354	0.110789	0.103806	0.094305	0.083161	0.077235	0.074187	0.111933	0.103833	0.097956	0.065514	0.061718	0.059751	0.124050	0.110488	0.104779	0.090862	0.084857	0.080021	0.129145	0.115937	0.109191
93.8	0.053434	0.048468	0.046397	0.116127	0.107421	0.097454	0.110688	0.103858	0.094535	0.083158	0.077202	0.074265	0.112081	0.103974	0.098326	0.065470	0.061501	0.060118	0.123770	0.110592	0.105313	0.091384	0.084876	0.080287	0.129143	0.116196	0.109027
94.0	0.053476	0.048040	0.046236	0.116085	0.107652	0.097865	0.110322	0.104053	0.094741	0.083162	0.077382	0.074322	0.112216	0.103953	0.098323	0.065561	0.061716	0.060091	0.123502	0.110641	0.105361	0.091451	0.084888	0.080737	0.129511	0.116333	0.109189
94.2	0.053609	0.048014	0.046444	0.116269	0.107878	0.098118	0.110338	0.104266	0.094699	0.083323	0.077218	0.074115	0.112711	0.103700	0.098014	0.065374	0.061819	0.060220	0.123741	0.110355	0.105181	0.091697	0.084789	0.081181	0.129498	0.116408	0.109173
94.4	0.053581	0.047353	0.046555	0.116424	0.107867	0.098247	0.110386	0.104635	0.094748	0.083573	0.077469	0.074237	0.112869	0.103900	0.098001	0.065378	0.061752	0.060355	0.124225	0.110747	0.105082	0.091761	0.084865	0.081306	0.129947	0.116786	0.109122
94.6	0.053742	0.047325	0.046306	0.116468	0.108127	0.098769	0.110232	0.104886	0.094776	0.083560	0.077457	0.073982	0.113087	0.103900	0.097880	0.065781	0.061670	0.060358	0.124284	0.110855	0.105044	0.091980	0.084962	0.081319	0.130384	0.117084	0.109101
94.8	0.054079	0.047221	0.046326	0.116516	0.108459	0.099047	0.110138	0.105140	0.094945	0.083696	0.077725	0.073964	0.113198	0.104312	0.097842	0.066025	0.061784	0.060365	0.124121	0.111005	0.105481	0.092204	0.085359	0.081575	0.130345	0.116858	0.108965
95.0	0.054155	0.047142	0.046291	0.116783	0.108927	0.099360	0.110347	0.105356	0.095109	0.083785	0.077706	0.073920	0.113358	0.104500	0.097542	0.065989	0.061919	0.060533	0.123917	0.111061	0.105449	0.092151	0.085661	0.081573	0.130482	0.116982	0.109369
95.2	0.054523	0.047629	0.045866	0.117089	0.109245	0.099163	0.110234	0.105008	0.094855	0.083393	0.077856	0.074075	0.113556	0.104521	0.097563	0.066114	0.061656	0.060453	0.124411	0.111026	0.105416	0.092104	0.085791	0.081633	0.130114	0.116845	0.109203
95.4	0.054619	0.048088	0.045714	0.117099	0.109439	0.099236	0.110075	0.105421	0.094889	0.083384	0.077793	0.073942	0.113624	0.104428	0.097743	0.066227	0.061712	0.060656	0.124747	0.111244	0.105354	0.092405	0.085942	0.081539	0.130402	0.117180	0.109319
95.6	0.054355	0.047976	0.045334	0.117272	0.109652	0.099245	0.110216	0.105372	0.094969	0.083622	0.077871	0.074082	0.113597	0.104767	0.097895	0.066636	0.061421	0.060599	0.124246	0.111221	0.105381	0.092200	0.086006	0.081578	0.130612	0.117163	0.109718
95.8	0.054051	0.048255	0.045451	0.117669	0.109788	0.099352	0.110634	0.105560	0.094951	0.083752	0.078190	0.074025	0.113864	0.104992	0.097835	0.066717	0.061471	0.060220	0.124030	0.111466	0.106090	0.092264	0.086325	0.081614	0.130684	0.117135	0.109828
96.0	0.053858	0.048528	0.045194	0.118019	0.110003	0.099354	0.111045	0.105648	0.095096	0.083947	0.078460	0.074189	0.114006	0.105116	0.098391	0.066761	0.061514	0.060114	0.124382	0.112037	0.106426	0.092263	0.086614	0.081927	0.131010	0.117425	0.110217
96.2	0.054200	0.048492	0.045215	0.118270	0.110194	0.099693	0.111478	0.105904	0.095048	0.083862	0.078717	0.074041	0.113944	0.105425	0.098554	0.066847	0.061406	0.060307	0.124689	0.112550	0.106195	0.092351	0.086903	0.082272	0.131116	0.117246	0.110556
96.4	0.053966	0.048482	0.045204	0.118730	0.110189	0.099995	0.112077	0.105988	0.095077	0.084037	0.078901	0.073861	0.113818	0.105581	0.098434	0.066855	0.061630	0.060313	0.124923	0.112778	0.106108	0.092295	0.087184	0.082385	0.131885	0.117463	0.110690
96.6	0.054172	0.048986	0.045743	0.118799	0.110207	0.099711	0.112386	0.105797	0.095118	0.084359	0.078952	0.073923	0.113836	0.105746	0.098463	0.066923	0.061641	0.060277	0.125013	0.112957	0.106619	0.092333	0.087255	0.082657	0.132250	0.117653	0.110889
96.8	0.054089	0.049184	0.045859	0.119155	0.110094	0.099564	0.112670	0.106164	0.095355	0.084812	0.079238	0.073851	0.114424	0.105893	0.098613	0.067114	0.061655	0.060386	0.125355	0.113654	0.106933	0.092482	0.087587	0.082758	0.132491	0.117792	0.111381
97.0	0.054055	0.049309	0.046184	0.119265	0.110112	0.099532	0.112844	0.106098	0.095237	0.084987	0.079332	0.074179	0.114506	0.105907	0.098576	0.067348	0.061824	0.060425	0.125759	0.113926	0.107348	0.092623	0.087495	0.082911	0.132822	0.118048	0.111784
97.2	0.053938	0.049528	0.046114	0.119545	0.109965	0.099540	0.113284	0.106209	0.094971	0.085063	0.079420	0.074212	0.114327	0.106447	0.098649	0.067430	0.061906	0.060576	0.125912	0.114154	0.107066	0.092640	0.087460	0.082976	0.132668	0.117858	0.111583
97.4	0.053948	0.049684	0.046209	0.119326	0.109707	0.099545	0.113561	0.105889	0.095167	0.085195	0.079262	0.074605	0.114412	0.106523	0.098809	0.067529	0.062178	0.060827	0.125662	0.114054	0.106976	0.092838	0.087756	0.083095	0.132664	0.118082	0.111721
97.6	0.053937	0.049773	0.046520	0.119330	0.110225	0.099752	0.113892	0.106148	0.094878	0.085299	0.079270	0.075087	0.114393	0.106389	0.098760	0.067294	0.062270	0.061016	0.125650	0.113942	0.106907	0.092975	0.087790	0.083437	0.132871	0.118519	0.111883
97.8	0.053887	0.049627	0.046457	0.119349	0.110108	0.099865	0.113769	0.106429	0.094854	0.085490	0.079335	0.075260	0.114552	0.106554	0.099324	0.067026	0.062466	0.061127	0.125389	0.114099	0.107226	0.093353	0.087522	0.083240	0.132571	0.118840	0.112006
98.0	0.054068	0.049292	0.046527	0.118958	0.110334	0.099958	0.113705	0.106514	0.094397	0.085726	0.079188	0.075598	0.114589	0.106297	0.099425	0.066937	0.062568	0.061066	0.125357	0.113940	0.107342	0.093462	0.087423	0.083230	0.132831	0.119412	0.112176
98.2	0.054138	0.049292	0.046512	0.119024	0.110382	0.099962	0.114098	0.106707	0.094343	0.085787	0.079054	0.075661	0.114674	0.106264	0.099353	0.066829	0.062573	0.061281	0.125644	0.114365	0.107135	0.093243	0.087512	0.083121	0.132783	0.119457	0.112040
98.4	0.054579	0.049089	0.046399	0.118916	0.110404	0.100091	0.113833	0.106519	0.094663	0.085749	0.079279	0.075952	0.114454	0.106423	0.099790	0.066902	0.062557	0.061308	0.125329	0.114444	0.107597	0.093189	0.087641	0.082833	0.132780	0.119904	0.112132
98.6	0.054773	0.049179	0.046347	0.118857	0.110797	0.099997	0.114086	0.106209	0.095021	0.085655	0.079184	0.075723	0.114166	0.106386	0.099575	0.067010	0.062633	0.061295	0.124850	0.114597	0.107714	0.093036	0.087687	0.082608	0.132689	0.119812	0.112100
98.8	0.054617	0.049306	0.046641	0.118973	0.111047	0.100048	0.114005	0.106313	0.095284	0.085816	0.079026	0.075992	0.114178	0.106422	0.099546	0.067139	0.062793	0.061528	0.124571	0.114200	0.107643	0.092848	0.087539	0.082939	0.132056	0.119183	0.111925
99.0	0.054677	0.049302	0.046711	0.119190	0.111281	0.100158	0.113845	0.106243	0.095362	0.085832	0.078932	0.075728	0.114321	0.106354	0.099929	0.067233	0.062967	0.061540	0.124714	0.114032	0.107014	0.092839	0.087381	0.082784	0.132058	0.119369	0.112209
99.2	0.054579	0.049472	0.046602	0.119124	0.111098	0.100234	0.113502	0.106479	0.095391	0.085603	0.079126	0.076213	0.114174	0.106340	0.100063	0.067526	0.063031	0.061382	0.124987	0.113724	0.106942	0.092788	0.087256	0.082868	0.131818	0.119061	0.112130
99.4	0.054407	0.049495	0.046356	0.119143	0.111040	0.100280	0.113324	0.106514	0.095527	0.085719	0.079120	0.075951	0.114293	0.106669	0.100414	0.067722	0.063160	0.061499	0.124825	0.113251	0.107178	0.092706	0.087246	0.082545	0.131995	0.119248	0.112543
99.6	0.053936	0.048981	0.046303	0.119396	0.110802	0.100389	0.113693	0.106685	0.095807	0.085941	0.079381	0.076280	0.114392	0.106865	0.100572	0.067739	0.062680	0.061342	0.124704	0.113162	0.107484	0.092716	0.086867	0.082600	0.132040	0.119082	0.112444
99.8	0.053830	0.048710	0.046190	0.119521	0.110826	0.101039	0.113761	0.107335	0.095928	0.085934	0.079539	0.076243	0.114357	0.106997	0.100539	0.067628	0.062753	0.061434	0.125282	0.113107	0.107699	0.092947	0.087110	0.082284	0.132261	0.118896	0.112627
100.0	0.053994	0.048650	0.046167	0.119799	0.110868	0.101362	0.113758	0.107540	0.096195	0.085898	0.079564	0.076001	0.114663	0.107335	0.100571	0.067687	0.062725	0.061705	0.125791	0.113197	0.108092	0.092825	0.087114	0.082418	0.132721	0.118869	0.112350
100.2	0.054287	0.048677	0.046404	0.120113	0.111034	0.101844	0.113775	0.108019	0.096242	0.085818	0.079628	0.075920	0.114829	0.107655	0.100504	0.068194	0.062674	0.061645	0.125820	0.113149	0.107894	0.093104	0.087303	0.082646	0.132850	0.118728	0.112340
100.4	0.054184	0.048488	0.046392	0.120282	0.111186	0.101888	0.113756	0.107636	0.096373	0.085965	0.079782	0.075747	0.114879	0.107933	0.100598	0.068206	0.062936	0.061685	0.125780	0.113104	0.108298	0.092971	0.087593	0.082529	0.133213	0.118661	0.112040
100.6	0.054659	0.048763	0.046488	0.120313	0.111505	0.101688	0.113755	0.108027	0.096426	0.086116	0.079892	0.075575	0.115167	0.108016	0.100434	0.068279	0.062864	0.061771	0.126351	0.113138	0.108515	0.092871	0.087457	0.082578	0.133093	0.118829	0.112194
100.8	0.054703	0.048842	0.046270	0.120476	0.111613	0.101879	0.113546	0.108307	0.096446	0.086262	0.079825	0.075428	0.115698	0.108108	0.100533	0.068324	0.062896	0.061833	0.127085	0.113402	0.108459	0.093213	0.087751	0.082760	0.133126	0.118862	0.112156
101.0	0.054468	0.048833	0.046304	0.120613	0.111812	0.102036	0.113582	0.108116	0.096502	0.086078	0.079832	0.075451	0.115696	0.108196	0.100696	0.068240	0.062931	0.061922	0.127158	0.113332	0.108695	0.093383	0.087689	0.082743	0.133449	0.119295	0.112231
101.2	0.054697	0.049128	0.046147	0.120435	0.111618	0.101994	0.113855	0.108329	0.096368	0.086001	0.079863	0.075441	0.115997	0.108515	0.100589	0.068134	0.062809	0.062260	0.126954	0.113384	0.108820	0.093452	0.087933	0.082944	0.133287	0.119369	0.111673
101.4	0.054835	0.049481	0.045848	0.120656	0.111882	0.102226	0.113846	0.107913	0.096222	0.086074	0.080044	0.075616	0.116194	0.108425	0.100540	0.068003	0.062832	0.062299	0.127055	0.113327	0.109119	0.093570	0.088279	0.083047	0.133636	0.119604	0.112035
101.6	0.055133	0.049756	0.046074	0.120903	0.112341	0.102194	0.113870	0.108575	0.096038	0.086452	0.080312	0.075812	0.116280	0.108328	0.100761	0.067532	0.062768	0.062352	0.127354	0.113553	0.109102	0.093790	0.088526	0.083126	0.133376	0.120259	0.111824
101.8	0.055456	0.049603	0.046346	0.120902	0.112286	0.102261	0.113913	0.108344	0.095897	0.086425	0.080375	0.075885	0.116322	0.108435	0.101055	0.067430	0.062773	0.062138	0.127456	0.113806	0.109093	0.094044	0.088480	0.083514	0.133773	0.120320	0.112136
102.0	0.055748	0.049902	0.046584	0.120763	0.112448	0.102378	0.114243	0.108114	0.095771	0.086519	0.080476	0.075995	0.116671	0.108083	0.101060	0.067511	0.062901	0.062357	0.126996	0.114101	0.108829	0.093907	0.088685	0.083625	0.133867	0.120701	0.112861
102.2	0.055856	0.050300	0.046643	0.121007	0.112560	0.102268	0.114793	0.107798	0.096400	0.086204	0.080764	0.075815	0.116651	0.108031	0.101050	0.067332	0.063036	0.062383	0.126773	0.114449	0.108976	0.093418	0.088776	0.084013	0.134064	0.120723	0.113084
102.4	0.056197	0.050403	0.046921	0.120803	0.112970	0.102382	0.114743	0.107356	0.097011	0.086506	0.080938	0.075693	0.116489	0.107904	0.101291	0.067124	0.063309	0.062251	0.126594	0.114465	0.109195	0.093320	0.088770	0.083979	0.133911	0.121151	0.113682
102.6	0.056256	0.050585	0.047403	0.120965	0.113131	0.102274	0.115117	0.107463	0.097331	0.086618	0.081185	0.075425	0.116249	0.107674	0.100969	0.067007	0.063476	0.062309	0.126785	0.114700	0.108661	0.093156	0.088542	0.084308	0.134216	0.121014	0.113777
102.8	0.056123	0.050781	0.047655	0.121182	0.113224	0.102422	0.115036	0.107429	0.097701	0.086862	0.081192	0.075548	0.116212	0.107611	0.101012	0.067350	0.063575	0.062241	0.127127	0.115038	0.107877	0.093192	0.088414	0.084765	0.134336	0.121071	0.114116
103.0	0.056145	0.050559	0.047345	0.121500	0.113116	0.102173	0.115395	0.107583	0.097646	0.086876	0.081550	0.075745	0.116188	0.107209	0.101209	0.067457	0.063995	0.062023	0.127097	0.115496	0.108165	0.093235	0.088148	0.084482	0.134386	0.121104	0.114377
103.2	0.056085	0.050676	0.047123	0.121620	0.112802	0.102341	0.115528	0.107837	0.097928	0.086830	0.081719	0.076164	0.116165	0.107339	0.101026	0.067558	0.064222	0.062214	0.126875	0.115447	0.108365	0.093196	0.088097	0.084520	0.134380	0.120867	0.114435
103.4	0.055916	0.050479	0.046989	0.121818	0.112511	0.102331	0.115549	0.107957	0.098174	0.086840	0.081701	0.075999	0.116515	0.107584	0.101265	0.067545	0.064311	0.062374	0.127187	0.115458	0.108521	0.093220	0.088015	0.084409	0.133912	0.121082	0.114300
103.6	0.055721	0.049979	0.047334	0.122182	0.112461	0.102569	0.115861	0.108800	0.098371	0.086953	0.081933	0.076290	0.116645	0.107641	0.101373	0.067613	0.064032	0.062805	0.127604	0.115775	0.108427	0.093588	0.087825	0.084501	0.134247	0.121168	0.113907
103.8	0.055652	0.049634	0.047396	0.122140	0.112662	0.102948	0.115523	0.109280	0.098259	0.087048	0.082008	0.076047	0.116698	0.107809	0.101254	0.067844	0.064283	0.062804	0.127628	0.115835	0.108208	0.093598	0.088068	0.084305	0.134315	0.121114	0.113743
104.0	0.055822	0.049647	0.047610	0.122254	0.112737	0.102709	0.115650	0.109440	0.098255	0.087225	0.081996	0.076028	0.117170	0.108146	0.101302	0.068094	0.064200	0.062736	0.127483	0.116407	0.108938	0.093924	0.087952	0.084613	0.134025	0.121122	0.113460
104.2	0.055810	0.049619	0.047548	0.122379	0.112973	0.102799	0.115715	0.109726	0.098302	0.087467	0.082066	0.076154	0.117245	0.108584	0.101542	0.068459	0.064433	0.062873	0.127795	0.116641	0.108882	0.094420	0.088169	0.084814	0.133925	0.121357	0.113376
104.4	0.055842	0.049365	0.047631	0.122285	0.112841	0.102698	0.115788	0.109693	0.098436	0.087466	0.082049	0.076329	0.117186	0.108904	0.101562	0.068506	0.064209	0.063125	0.128268	0.116808	0.108863	0.094504	0.088129	0.084896	0.134135	0.121575	0.113608
104.6	0.055722	0.049629	0.047492	0.122242	0.112841	0.102588	0.115735	0.110100	0.098271	0.087545	0.081787	0.076460	0.117514	0.109157	0.101251	0.068589	0.063931	0.063248	0.128647	0.116686	0.109402	0.094710	0.088410	0.084953	0.134111	0.121899	0.114044
104.8	0.055573	0.049805	0.047753	0.122223	0.112927	0.102464	0.115623	0.109567	0.098172	0.087382	0.081726	0.076421	0.117754	0.109531	0.101433	0.068796	0.063934	0.063299	0.128864	0.116964	0.109780	0.094949	0.088730	0.085152	0.134292	0.121913	0.113947
105.0	0.055464	0.049717	0.047628	0.122196	0.113036	0.102150	0.115419	0.109536	0.098067	0.087472	0.081413	0.076644	0.117844	0.109645	0.101827	0.068873	0.064075	0.063642	0.128980	0.117109	0.110091	0.095113	0.088979	0.085130	0.134427	0.122276	0.114415
105.2	0.055855	0.050186	0.047506	0.122181	0.113015	0.102348	0.115217	0.109778	0.097850	0.087483	0.081292	0.077059	0.118049	0.109918	0.101913	0.068996	0.063928	0.063942	0.129035	0.117248	0.110127	0.095242	0.089499	0.085371	0.134687	0.122416	0.114215
105.4	0.055731	0.050666	0.047314	0.122205	0.113328	0.102468	0.115486	0.109462	0.097586	0.087415	0.081392	0.077382	0.118121	0.110107	0.102254	0.069113	0.063861	0.064062	0.129221	0.117234	0.110047	0.095533	0.089759	0.085643	0.135169	0.122646	0.114518
105.6	0.055633	0.050779	0.047731	0.121871	0.113556	0.102520	0.116001	0.109992	0.097408	0.087361	0.081374	0.077693	0.118350	0.110292	0.102360	0.069282	0.063855	0.064074	0.129257	0.117159	0.109928	0.095792	0.089894	0.085912	0.135337	0.123129	0.114597
105.8	0.055831	0.050641	0.048071	0.122086	0.113710	0.102735	0.116354	0.109559	0.097335	0.087148	0.081217	0.077833	0.118367	0.110380	0.102458	0.069592	0.064077	0.064281	0.129001	0.117158	0.109949	0.096079	0.089867	0.086138	0.135956	0.122909	0.114837
106.0	0.055671	0.051070	0.048210	0.122239	0.113860	0.102995	0.116818	0.109483	0.097633	0.087159	0.081020	0.078084	0.118443	0.110383	0.102581	0.069659	0.064143	0.064386	0.128570	0.117027	0.110083	0.095965	0.090228	0.086054	0.135937	0.122935	0.115350
106.2	0.055607	0.051090	0.048058	0.122216	0.113997	0.103031	0.116914	0.109197	0.098231	0.087066	0.081016	0.078001	0.118020	0.110387	0.102766	0.069378	0.064134	0.064252	0.128757	0.117363	0.110536	0.095683	0.089962	0.086113	0.136375	0.123070	0.115054
106.4	0.056012	0.051102	0.048327	0.122145	0.114349	0.103321	0.116801	0.109015	0.098142	0.087511	0.081073	0.078020	0.117720	0.110447	0.102826	0.069450	0.063965	0.064153	0.128918	0.117665	0.110284	0.095891	0.090010	0.085990	0.136592	0.123142	0.115406
106.6	0.055944	0.051373	0.048418	0.122417	0.114576	0.103287	0.117104	0.109353	0.098366	0.087087	0.081014	0.077942	0.117408	0.110251	0.102988	0.069501	0.064081	0.064078	0.129075	0.118041	0.110031	0.095908	0.089946	0.086041	0.136882	0.122975	0.115416
106.8	0.055908	0.051471	0.048580	0.122832	0.114913	0.103370	0.117034	0.109395	0.098679	0.087194	0.081043	0.077881	0.117505	0.110073	0.102922	0.069863	0.063971	0.063819	0.129134	0.118394	0.109963	0.096042	0.089988	0.085972	0.136962	0.122945	0.115834
107.0	0.055836	0.051669	0.048490	0.123057	0.114929	0.103332	0.117007	0.109698	0.098628	0.087221	0.081298	0.078150	0.117486	0.109693	0.103261	0.069708	0.064185	0.063607	0.129047	0.118112	0.110424	0.095721	0.089948	0.085610	0.136880	0.122691	0.115740
107.2	0.055850	0.051372	0.048783	0.123323	0.115088	0.103636	0.116605	0.110075	0.098700	0.087263	0.081309	0.078137	0.117409	0.110150	0.103480	0.069526	0.063970	0.063720	0.129092	0.117948	0.110014	0.095795	0.089961	0.085291	0.137464	0.123070	0.115905
107.4	0.055847	0.051207	0.049106	0.123611	0.115318	0.103691	0.116441	0.110227	0.099007	0.087419	0.081485	0.078034	0.117440	0.110030	0.103576	0.069448	0.064017	0.063633	0.129470	0.118088	0.109890	0.096091	0.089830	0.085458	0.137282	0.123371	0.116066
107.6	0.055908	0.051366	0.049277	0.123784	0.115524	0.103930	0.116279	0.110702	0.098941	0.087574	0.081733	0.078054	0.117688	0.109686	0.103832	0.069547	0.064113	0.063543	0.129052	0.118098	0.110157	0.096375	0.089627	0.085221	0.137640	0.123776	0.116220
107.8	0.055719	0.051219	0.049070	0.123829	0.115506	0.104155	0.116036	0.110652	0.099174	0.087779	0.082033	0.077841	0.117678	0.109673	0.104276	0.069714	0.064334	0.063517	0.128667	0.118126	0.110633	0.096356	0.089389	0.085262	0.137469	0.123740	0.116453
108.0	0.056025	0.051365	0.049029	0.123861	0.115428	0.104372	0.116425	0.110695	0.099640	0.087984	0.082174	0.077630	0.118130	0.109899	0.104370	0.069558	0.064273	0.063510	0.129135	0.118430	0.111226	0.096754	0.089459	0.085531	0.137256	0.123950	0.116885
108.2	0.056193	0.051500	0.049072	0.124101	0.115357	0.104755	0.116132	0.110677	0.099752	0.088167	0.082438	0.077717	0.118126	0.110435	0.104361	0.069541	0.064357	0.063405	0.129830	0.118035	0.111148	0.096975	0.089564	0.085614	0.137595	0.124312	0.117459
108.4	0.056411	0.051722	0.049247	0.124334	0.115148	0.104751	0.116095	0.110561	0.100065	0.088197	0.082455	0.077810	0.118169	0.110537	0.104203	0.069630	0.064354	0.063286	0.130047	0.117740	0.111199	0.096725	0.089658	0.085633	0.138133	0.124367	0.117545
108.6	0.056386	0.051886	0.048844	0.124258	0.115267	0.104933	0.115696	0.110308	0.100250	0.088532	0.082515	0.077832	0.118502	0.110605	0.104319	0.069507	0.064728	0.063269	0.130236	0.117765	0.111818	0.096509	0.090173	0.085831	0.138036	0.124087	0.117743
108.8	0.056619	0.052319	0.048769	0.124424	0.115359	0.104973	0.115513	0.109967	0.100456	0.088651	0.082950	0.077919	0.118740	0.110713	0.104441	0.069676	0.065105	0.063183	0.130073	0.117652	0.111706	0.096492	0.090136	0.086210	0.138246	0.124390	0.117477
109.0	0.056505	0.052411	0.048455	0.124431	0.115435	0.105057	0.115308	0.110062	0.100634	0.088932	0.082821	0.077868	0.118889	0.110622	0.104428	0.069784	0.065428	0.063339	0.130089	0.117269	0.111894	0.096978	0.089998	0.086192	0.138136	0.124643	0.117475
109.2	0.056719	0.052703	0.048181	0.124418	0.115437	0.105540	0.115632	0.110270	0.100665	0.089044	0.082907	0.078173	0.118904	0.110834	0.104065	0.069943	0.065657	0.063364	0.130417	0.117032	0.111687	0.097121	0.090311	0.086730	0.138119	0.125062	0.117235
109.4	0.056856	0.052924	0.047806	0.124033	0.115229	0.105593	0.116261	0.110115	0.100722	0.089017	0.082949	0.078075	0.118959	0.110818	0.104049	0.070261	0.065917	0.063489	0.130487	0.117245	0.111813	0.097223	0.090332	0.086677	0.137773	0.125184	0.116806
109.6	0.057001	0.053049	0.047906	0.124027	0.115190	0.105879	0.116495	0.110170	0.100992	0.089297	0.082807	0.078100	0.119059	0.110831	0.103595	0.070140	0.066340	0.063480	0.130467	0.117052	0.111876	0.097307	0.090237	0.086889	0.137399	0.125311	0.116647
109.8	0.056945	0.052993	0.048015	0.124406	0.115181	0.106004	0.116847	0.109735	0.101142	0.089473	0.082591	0.078162	0.118835	0.110832	0.103482	0.070293	0.066235	0.063828	0.130157	0.117262	0.112158	0.097426	0.090349	0.086966	0.137420	0.124906	0.116121
110.0	0.056877	0.053119	0.047752	0.124394	0.115105	0.106103	0.117138	0.109897	0.101144	0.089877	0.082404	0.078020	0.118742	0.110767	0.103408	0.069898	0.066319	0.063851	0.130390	0.117633	0.112647	0.097342	0.090406	0.086892	0.137357	0.124949	0.115884
110.2	0.057225	0.052852	0.047837	0.124115	0.115278	0.106070	0.117300	0.109588	0.101226	0.090065	0.082399	0.077846	0.118899	0.110786	0.103515	0.069948	0.066508	0.063998	0.130518	0.118085	0.112775	0.097314	0.090312	0.087017	0.137128	0.125160	0.115716
110.4	0.057595	0.053228	0.048000	0.124424	0.115522	0.106215	0.117549	0.109881	0.100900	0.090057	0.082613	0.077877	0.119113	0.110931	0.103188	0.070072	0.066394	0.064363	0.130477	0.117869	0.112509	0.097301	0.090512	0.087339	0.136979	0.124726	0.115894
110.6	0.057318	0.053654	0.048394	0.124690	0.115462	0.106378	0.117614	0.110270	0.101109	0.089960	0.082573	0.078070	0.119247	0.110615	0.103187	0.070218	0.066558	0.064629	0.130597	0.118149	0.112439	0.097217	0.090725	0.087659	0.136744	0.124892	0.115980
110.8	0.057530	0.053481	0.048743	0.124943	0.115427	0.106345	0.117399	0.110488	0.100922	0.090265	0.083033	0.078185	0.119510	0.110627	0.103387	0.070383	0.066519	0.064559	0.130755	0.118176	0.112309	0.097351	0.090576	0.087662	0.136931	0.124996	0.116006
111.0	0.057173	0.053154	0.048911	0.124855	0.115273	0.106451	0.117549	0.110776	0.100781	0.089989	0.083123	0.078656	0.119484	0.110638	0.103604	0.070432	0.066480	0.064547	0.131077	0.118376	0.112463	0.097092	0.090881	0.087253	0.137211	0.124831	0.115556
111.2	0.057267	0.052687	0.049364	0.125166	0.115500	0.106592	0.117670	0.111239	0.100512	0.090002	0.083206	0.078861	0.119549	0.110713	0.103836	0.070739	0.066314	0.064860	0.130868	0.118487	0.112871	0.097481	0.091087	0.086973	0.137793	0.125176	0.115978
111.4	0.057516	0.052560	0.049654	0.125193	0.115572	0.106726	0.118043	0.111251	0.100678	0.090011	0.083663	0.079007	0.119697	0.110459	0.103884	0.070939	0.066052	0.064789	0.130613	0.119131	0.113052	0.097650	0.091271	0.087228	0.137910	0.125341	0.116284
111.6	0.057394	0.052519	0.049885	0.125280	0.115553	0.107026	0.118161	0.111615	0.100765	0.089857	0.083959	0.079050	0.119987	0.110348	0.104181	0.070831	0.065791	0.064737	0.130561	0.119084	0.113323	0.097440	0.091740	0.087072	0.138083	0.125564	0.116624
111.8	0.057118	0.052525	0.049926	0.125451	0.115727	0.107256	0.118333	0.111464	0.100873	0.090015	0.084393	0.079370	0.119782	0.110727	0.104470	0.070790	0.065575	0.065352	0.130913	0.119268	0.113276	0.097589	0.091811	0.087056	0.138752	0.125714	0.116776
112.0	0.057393	0.052390	0.050228	0.125697	0.115750	0.107345	0.118648	0.111620	0.101140	0.089935	0.084368	0.079464	0.119963	0.110923	0.104343	0.070524	0.065567	0.065213	0.131693	0.119445	0.113192	0.097964	0.092338	0.087040	0.139264	0.125724	0.116935
112.2	0.057611	0.052273	0.050216	0.125860	0.115866	0.107347	0.118468	0.111813	0.100969	0.089909	0.084358	0.079486	0.119854	0.111496	0.104549	0.070618	0.065653	0.065171	0.131835	0.119369	0.113283	0.097985	0.092711	0.086995	0.140151	0.125802	0.117148
112.4	0.057482	0.052378	0.049996	0.126032	0.115995	0.107401	0.118797	0.111944	0.101719	0.089926	0.084186	0.079545	0.120090	0.111566	0.104525	0.070667	0.065561	0.065502	0.131642	0.119533	0.113259	0.098178	0.092921	0.087033	0.140574	0.125729	0.116754
112.6	0.057357	0.052074	0.049485	0.126332	0.116164	0.107598	0.118860	0.112113	0.101701	0.089906	0.084362	0.079647	0.120216	0.111625	0.104704	0.070686	0.065479	0.065573	0.132000	0.119666	0.113346	0.098261	0.092885	0.087385	0.140471	0.125482	0.117056
112.8	0.057425	0.051953	0.049695	0.126533	0.116546	0.107658	0.119087	0.112000	0.101778	0.089905	0.084484	0.079800	0.120069	0.111857	0.104676	0.070842	0.065393	0.065739	0.132037	0.119822	0.113468	0.098419	0.092726	0.087506	0.140726	0.125737	0.116952
113.0	0.057355	0.051844	0.049256	0.126443	0.117024	0.107808	0.119143	0.112086	0.101677	0.090040	0.084345	0.079583	0.119996	0.111647	0.104445	0.070931	0.065612	0.065570	0.132479	0.119880	0.113734	0.098385	0.092774	0.087463	0.140434	0.125970	0.116949
113.2	0.057318	0.052092	0.048937	0.126505	0.117148	0.108134	0.119226	0.111901	0.101944	0.090274	0.084002	0.079629	0.119873	0.111680	0.104527	0.071049	0.065791	0.065459	0.132778	0.120053	0.113653	0.098355	0.093311	0.087865	0.140368	0.126166	0.117338
113.4	0.057144	0.052274	0.048811	0.126451	0.117298	0.108106	0.119395	0.111883	0.102018	0.090344	0.083723	0.079430	0.120002	0.111919	0.104946	0.071100	0.066134	0.065384	0.132713	0.120243	0.113682	0.098228	0.093351	0.087959	0.140220	0.126025	0.117362
113.6	0.056992	0.052083	0.048825	0.126850	0.117630	0.108396	0.119566	0.112030	0.102202	0.090481	0.083805	0.079522	0.120038	0.112153	0.104980	0.070959	0.066250	0.065181	0.132685	0.120072	0.114014	0.098574	0.093306	0.088402	0.140436	0.126410	0.117642
113.8	0.056684	0.052367	0.048994	0.127204	0.117957	0.108401	0.119771	0.112168	0.101823	0.090615	0.083535	0.079536	0.119950	0.112323	0.105056	0.071078	0.066318	0.065058	0.132762	0.120434	0.114310	0.098442	0.093485	0.088208	0.140389	0.126458	0.117783
114.0	0.056624	0.052388	0.048937	0.127240	0.118154	0.108303	0.119842	0.112604	0.101811	0.090750	0.083204	0.079371	0.120198	0.112405	0.105249	0.070908	0.066804	0.065013	0.133081	0.120352	0.114258	0.098529	0.093420	0.088434	0.140279	0.126805	0.117850
114.2	0.057033	0.052406	0.049381	0.127687	0.118361	0.108446	0.119898	0.112666	0.101916	0.090993	0.083071	0.079412	0.120398	0.112454	0.105399	0.071320	0.066991	0.065143	0.133067	0.120508	0.113952	0.098367	0.093661	0.088831	0.139697	0.127160	0.118402
114.4	0.056860	0.052991	0.049365	0.128107	0.118216	0.108481	0.119620	0.113172	0.101637	0.091128	0.083235	0.079592	0.120818	0.112746	0.105505	0.071430	0.067085	0.065171	0.133170	0.120226	0.113451	0.098085	0.093579	0.089017	0.139973	0.127233	0.118426
114.6	0.056693	0.052983	0.049293	0.128045	0.118126	0.108764	0.119506	0.113542	0.101579	0.091388	0.083137	0.079543	0.121177	0.112600	0.105754	0.071748	0.067350	0.064959	0.133306	0.120470	0.113346	0.098076	0.093783	0.089151	0.139740	0.127604	0.118677
114.8	0.056611	0.052548	0.049283	0.128136	0.118103	0.108595	0.119493	0.113740	0.101693	0.091229	0.083220	0.079681	0.121228	0.112807	0.106207	0.072092	0.067498	0.064650	0.133570	0.120622	0.113358	0.098050	0.093594	0.088961	0.139536	0.127993	0.118612
115.0	0.056689	0.052442	0.049365	0.128186	0.118195	0.108670	0.119600	0.114032	0.101915	0.091138	0.083167	0.079741	0.121414	0.112857	0.106163	0.072325	0.067439	0.064650	0.133307	0.120611	0.113751	0.097841	0.094204	0.088693	0.139819	0.127606	0.118830
115.2	0.056851	0.052544	0.049612	0.128292	0.118572	0.108408	0.119608	0.114429	0.101839	0.091268	0.083521	0.079827	0.121674	0.112722	0.106277	0.072288	0.067234	0.064775	0.133017	0.120340	0.113768	0.097971	0.094554	0.088602	0.139917	0.128055	0.119178
115.4	0.056951	0.052593	0.049765	0.128297	0.118685	0.108246	0.119780	0.114812	0.101973	0.091287	0.084033	0.079964	0.121656	0.112354	0.106145	0.072133	0.067034	0.064492	0.132928	0.120850	0.113439	0.097896	0.094488	0.088477	0.140068	0.128237	0.118978
115.6	0.056772	0.053083	0.049848	0.128558	0.118614	0.108394	0.120019	0.114898	0.102365	0.091266	0.084080	0.080189	0.121698	0.112318	0.106145	0.072020	0.067334	0.064669	0.133515	0.120833	0.113144	0.098115	0.094457	0.088220	0.140257	0.127949	0.119018
115.8	0.057387	0.053374	0.049690	0.128755	0.118569	0.108378	0.120208	0.114723	0.102804	0.091386	0.084165	0.080390	0.121614	0.112529	0.106278	0.072010	0.067496	0.065073	0.133414	0.121111	0.113340	0.098502	0.094119	0.088040	0.140496	0.128066	0.118946
116.0	0.057662	0.053202	0.049634	0.128954	0.118448	0.108053	0.120650	0.115200	0.103190	0.091176	0.084062	0.080242	0.121721	0.112594	0.106236	0.071841	0.067603	0.065256	0.133523	0.121195	0.113594	0.098661	0.094047	0.088094	0.140563	0.127786	0.119090
116.2	0.058132	0.053006	0.049408	0.128756	0.118556	0.108279	0.120881	0.115198	0.103347	0.091248	0.084402	0.080049	0.121694	0.112715	0.106330	0.072038	0.067586	0.065525	0.133543	0.121391	0.113812	0.098773	0.093936	0.088183	0.140832	0.127679	0.118920
116.4	0.058296	0.053459	0.049380	0.129018	0.118657	0.108343	0.121221	0.114793	0.103820	0.091259	0.084329	0.080110	0.122001	0.112822	0.106173	0.071897	0.067521	0.065820	0.133878	0.121413	0.113692	0.099307	0.093396	0.088425	0.140737	0.127540	0.118861
116.6	0.058572	0.053262	0.049179	0.129371	0.118787	0.108305	0.121269	0.114319	0.103633	0.091224	0.084470	0.080274	0.122032	0.112652	0.106196	0.071999	0.067376	0.065819	0.134675	0.121686	0.113726	0.099520	0.093199	0.088799	0.140913	0.127301	0.118906
116.8	0.058895	0.053086	0.049423	0.129277	0.119099	0.108392	0.121421	0.113638	0.103733	0.091238	0.084621	0.080434	0.122036	0.112875	0.106037	0.072122	0.067243	0.065902	0.134347	0.121823	0.114318	0.099811	0.093440	0.089087	0.141275	0.127611	0.118852
117.0	0.058863	0.053122	0.049263	0.129158	0.119308	0.108651	0.121403	0.113498	0.103699	0.091287	0.084773	0.080557	0.121940	0.112713	0.105841	0.072547	0.067517	0.065812	0.134143	0.121364	0.114791	0.100126	0.093462	0.089497	0.141371	0.127887	0.118967
117.2	0.058699	0.053116	0.049783	0.129180	0.119173	0.108845	0.121483	0.113186	0.103661	0.091317	0.084739	0.080813	0.122129	0.112905	0.106008	0.072644	0.067691	0.065764	0.134125	0.121601	0.114910	0.100700	0.093766	0.089800	0.141755	0.127997	0.119373
117.4	0.058778	0.053096	0.050157	0.128978	0.119253	0.109045	0.121883	0.113539	0.103485	0.091204	0.084921	0.080991	0.122353	0.112977	0.105944	0.072649	0.067761	0.065689	0.134384	0.121535	0.114696	0.100820	0.093815	0.090168	0.141751	0.128217	0.119146
117.6	0.058966	0.052890	0.050540	0.129165	0.119131	0.109253	0.121770	0.113257	0.103738	0.091148	0.085196	0.080928	0.122322	0.112978	0.105815	0.072780	0.067793	0.065584	0.134704	0.121611	0.115219	0.101370	0.093894	0.090184	0.142006	0.128671	0.119660
117.8	0.058794	0.053263	0.050840	0.129140	0.119216	0.109143	0.121669	0.113293	0.103586	0.091349	0.084892	0.080776	0.122480	0.113187	0.105815	0.072808	0.067809	0.065671	0.134626	0.121725	0.115482	0.101428	0.094057	0.090364	0.141865	0.128836	0.119804
118.0	0.058839	0.052944	0.051002	0.129066	0.119274	0.108986	0.121595	0.113390	0.103628	0.091553	0.084784	0.080655	0.122658	0.113289	0.106045	0.072993	0.067703	0.065860	0.134649	0.121667	0.115605	0.101714	0.094046	0.090767	0.141980	0.129002	0.119860
118.2	0.059186	0.052944	0.051142	0.129283	0.119300	0.108992	0.121463	0.113263	0.103687	0.091879	0.084795	0.080567	0.122869	0.113478	0.106287	0.073150	0.067683	0.065971	0.134741	0.121836	0.115775	0.101663	0.094307	0.090764	0.141986	0.129306	0.120212
118.4	0.058969	0.053050	0.050959	0.129067	0.119195	0.108918	0.121331	0.113426	0.103687	0.091844	0.084931	0.080568	0.123198	0.113869	0.106424	0.073240	0.067775	0.065985	0.134881	0.121532	0.115893	0.101596	0.094390	0.090650	0.142415	0.129323	0.120156
118.6	0.059017	0.052893	0.050883	0.129062	0.119245	0.108982	0.121331	0.113647	0.103889	0.091748	0.084939	0.080428	0.123235	0.113961	0.106460	0.073436	0.067830	0.066062	0.134884	0.121632	0.116216	0.101658	0.094518	0.090572	0.142184	0.129414	0.120402
118.8	0.059028	0.052718	0.051051	0.129231	0.119195	0.108647	0.121356	0.113709	0.104147	0.091673	0.085000	0.080576	0.123139	0.114184	0.106795	0.073510	0.067829	0.066112	0.135086	0.121671	0.116363	0.101734	0.094618	0.090262	0.142250	0.129518	0.120461
119.0	0.059302	0.052721	0.051081	0.129384	0.119310	0.108556	0.121546	0.113955	0.104236	0.091691	0.085237	0.080496	0.123304	0.114435	0.106830	0.073439	0.067875	0.066231	0.134948	0.121682	0.116574	0.101772	0.094861	0.089836	0.142593	0.129236	0.120470
119.2	0.059299	0.052866	0.051156	0.129514	0.119404	0.108315	0.121650	0.114217	0.104434	0.091612	0.085487	0.080621	0.123327	0.114484	0.107026	0.073402	0.067836	0.066273	0.135431	0.121883	0.116659	0.101799	0.094792	0.089488	0.142503	0.129458	0.120424
119.4	0.059610	0.053084	0.051080	0.129814	0.119280	0.108314	0.121933	0.114339	0.104638	0.091604	0.085637	0.080770	0.123042	0.114587	0.107220	0.073527	0.068046	0.066213	0.135741	0.122235	0.116710	0.101779	0.094592	0.089018	0.142710	0.129282	0.120458
119.6	0.059962	0.053162	0.050954	0.130077	0.119172	0.108476	0.122265	0.114085	0.105124	0.091602	0.085751	0.080867	0.122975	0.115023	0.107365	0.073538	0.068292	0.066411	0.136225	0.122355	0.116696	0.101815	0.094415	0.088515	0.142819	0.129106	0.120671
119.8	0.060609	0.053046	0.050818	0.130375	0.119170	0.108272	0.122385	0.114127	0.105526	0.091590	0.086040	0.080820	0.122902	0.115307	0.107470	0.073445	0.068279	0.066457	0.136247	0.122415	0.116916	0.101628	0.094219	0.088174	0.142743	0.129294	0.120870
