# Supplementary material for: A Russian Doll of Resistance: Nested Gains and Losses of Venom Immunity in Varanid Lizards
Source: Int J Mol Sci. 2024 Feb 23;25(5):2628. doi: 10.3390/ijms25052628 (PMC10932397; doi:10.3390/ijms25052628)
Supplement: Supplementary file 1 [file ijms-25-02628-s001.zip › ijms-2872523-supplementary/Supplemental datasheets - raw data/Figure 7/Fig 7 linear data used to calculate bar graphs/Acanthophis praelongus.csv]

Time	Varanus panoptes native	Varanus panoptes native	Varanus panoptes native	Varanus panoptes mutant 1	Varanus panoptes mutant 1	Varanus panoptes mutant 1	Varanus panoptes mutant 2	Varanus panoptes mutant 2	Varanus panoptes mutant 2	Varanus salvator native	Varanus salvator native	Varanus salvator native	Varanus salvator mutatnt	Varanus salvator mutant	Varanus salvator mutant	Varanus rosenbergi native	Varanus rosenberg native	Varanus rosenberg native	Varanus rosenberg mutant	Varanus rosenberg mutant	Varanus rosenberg mutant	Varanus varius native	Varanus varius native	Varanus varius native	Varanus varius mutant	Varanus varius mutant	Varanus varius mutant
0.0	0.000000	0.000000	0.000000	0.000000	0.000000	0.000000	0.000000	0.000000	0.000000	0.000000	0.000000	0.000000	0.000000	0.000000	0.000000	0.000000	0.000000	0.000000	0.000000	0.000000	0.000000	0.000000	0.000000	0.000000	0.000000	0.000000	0.000000
0.2	0.003530	0.003565	0.003386	0.005077	0.004392	0.004675	0.005083	0.004711	0.004767	0.003334	0.003462	0.003660	0.005220	0.005029	0.004284	0.003728	0.003174	0.002927	0.005611	0.004813	0.004076	0.003853	0.004466	0.003939	0.006101	0.005548	0.004750
0.4	0.007819	0.007480	0.007092	0.011015	0.009195	0.009801	0.010782	0.009985	0.010030	0.007415	0.007426	0.007404	0.011087	0.010322	0.008984	0.007809	0.006810	0.006008	0.011560	0.010068	0.008417	0.008184	0.009080	0.007965	0.012867	0.011445	0.010010
0.6	0.012182	0.011981	0.011014	0.017500	0.014568	0.015793	0.016958	0.015587	0.015479	0.011822	0.011908	0.011828	0.017122	0.016151	0.014092	0.011808	0.010503	0.009623	0.017745	0.015869	0.013629	0.012898	0.014075	0.012607	0.020028	0.018056	0.015740
0.8	0.017042	0.016737	0.015235	0.024318	0.020092	0.022063	0.023285	0.021555	0.021087	0.016365	0.016219	0.016144	0.023539	0.022064	0.019549	0.016432	0.014625	0.013471	0.024087	0.021728	0.019418	0.017723	0.019249	0.017205	0.027819	0.025046	0.021851
1.0	0.021929	0.021421	0.019238	0.031355	0.025714	0.028259	0.029387	0.027454	0.026971	0.021076	0.020745	0.020716	0.030094	0.028016	0.025190	0.021213	0.018867	0.017115	0.030837	0.027918	0.024784	0.022634	0.024381	0.022186	0.035709	0.032034	0.028123
1.2	0.026807	0.026006	0.023602	0.038385	0.031771	0.034744	0.035546	0.033601	0.032515	0.025844	0.025061	0.025080	0.036772	0.034178	0.030739	0.025750	0.022930	0.020865	0.037441	0.034136	0.030728	0.027795	0.029835	0.027207	0.043235	0.039268	0.034180
1.4	0.031684	0.030891	0.027757	0.044974	0.037475	0.040723	0.041746	0.039495	0.037942	0.030419	0.029233	0.029089	0.043279	0.039832	0.036278	0.030079	0.027012	0.024649	0.043931	0.040215	0.035820	0.032359	0.034684	0.031697	0.050873	0.045826	0.040351
1.6	0.036170	0.034875	0.031592	0.051338	0.042712	0.046297	0.047437	0.045153	0.042910	0.034956	0.032895	0.032558	0.049387	0.045233	0.041336	0.034143	0.030664	0.028331	0.049878	0.045691	0.040983	0.037334	0.039768	0.036261	0.057984	0.052146	0.045772
1.8	0.039994	0.038501	0.034901	0.056891	0.047177	0.051081	0.052869	0.050175	0.047407	0.038900	0.036150	0.035681	0.054805	0.049844	0.046227	0.037786	0.033589	0.031506	0.054975	0.050501	0.045704	0.041759	0.044339	0.040233	0.064059	0.057464	0.050940
2.0	0.043324	0.041168	0.037698	0.061837	0.051161	0.055253	0.057188	0.054148	0.050932	0.042447	0.038706	0.038080	0.059238	0.053549	0.050076	0.040535	0.036449	0.034233	0.059430	0.054361	0.049142	0.045608	0.048019	0.043475	0.069262	0.061851	0.055217
2.2	0.045896	0.042761	0.039816	0.065659	0.054290	0.058366	0.060726	0.057288	0.053660	0.045441	0.040247	0.039694	0.062581	0.056453	0.053065	0.042740	0.038219	0.036255	0.062766	0.057214	0.052299	0.048304	0.050993	0.045941	0.072934	0.065098	0.058690
2.4	0.048108	0.045031	0.041786	0.069010	0.057351	0.061264	0.063952	0.060601	0.056489	0.047799	0.041923	0.041780	0.065378	0.059057	0.055457	0.044474	0.039601	0.037652	0.065756	0.060509	0.055723	0.050446	0.053314	0.047943	0.076241	0.068422	0.061997
2.6	0.050270	0.047015	0.043677	0.072299	0.060126	0.064199	0.066811	0.063368	0.059132	0.050265	0.043787	0.043521	0.068863	0.061792	0.058423	0.046413	0.041579	0.039329	0.068946	0.063343	0.057999	0.052504	0.055746	0.049847	0.079888	0.071538	0.064787
2.8	0.052316	0.048750	0.045432	0.075299	0.062843	0.066786	0.069918	0.065853	0.061657	0.052604	0.045598	0.045225	0.072223	0.064342	0.061184	0.048365	0.043268	0.040817	0.071705	0.065844	0.061064	0.054710	0.057528	0.051785	0.083247	0.074631	0.067641
3.0	0.054323	0.050537	0.047140	0.078045	0.065484	0.069544	0.072442	0.067900	0.064100	0.054884	0.047126	0.047126	0.075187	0.067309	0.063478	0.050356	0.044110	0.042164	0.074930	0.068819	0.063218	0.056792	0.059472	0.053556	0.086031	0.077738	0.070770
3.2	0.056092	0.051723	0.048562	0.080870	0.068133	0.071802	0.075005	0.069665	0.066560	0.057010	0.048984	0.048838	0.077939	0.069660	0.065577	0.052264	0.045694	0.042868	0.078084	0.071508	0.065236	0.058579	0.061771	0.055234	0.088811	0.080528	0.073470
3.4	0.058245	0.053359	0.049906	0.083221	0.070803	0.074074	0.077437	0.072071	0.068700	0.058667	0.050607	0.050398	0.080575	0.072035	0.067534	0.053733	0.046387	0.044520	0.080458	0.073735	0.067728	0.060462	0.063463	0.056752	0.091765	0.082804	0.075886
3.6	0.059709	0.054720	0.051303	0.085542	0.073087	0.076010	0.079719	0.074312	0.070386	0.060169	0.052159	0.052331	0.082799	0.074386	0.069497	0.055509	0.047024	0.045443	0.083497	0.075977	0.069584	0.062760	0.065510	0.058566	0.094424	0.085301	0.078094
3.8	0.061369	0.056035	0.052694	0.088337	0.075097	0.078120	0.082290	0.076217	0.072399	0.061799	0.053568	0.053907	0.084770	0.076759	0.071128	0.056959	0.048404	0.046737	0.085862	0.078026	0.071125	0.064168	0.067313	0.060106	0.096890	0.087675	0.080708
4.0	0.062706	0.056749	0.053928	0.090658	0.077383	0.079827	0.084382	0.078258	0.074428	0.063260	0.055110	0.055301	0.087006	0.078702	0.072941	0.058647	0.049628	0.047852	0.088379	0.080028	0.073259	0.065851	0.068520	0.061360	0.099275	0.089881	0.082721
4.2	0.064001	0.058107	0.055184	0.093260	0.079351	0.081692	0.086602	0.080032	0.076598	0.064543	0.056104	0.056884	0.089269	0.080537	0.074506	0.060177	0.050956	0.049026	0.090765	0.081755	0.074785	0.068007	0.070004	0.062604	0.102287	0.092054	0.084700
4.4	0.065410	0.059427	0.056353	0.096015	0.081524	0.083635	0.088433	0.081940	0.078247	0.066088	0.057736	0.058365	0.091456	0.082218	0.076081	0.061431	0.052364	0.050091	0.092293	0.083614	0.076383	0.069862	0.070723	0.063466	0.104580	0.094059	0.086551
4.6	0.066741	0.060779	0.057536	0.098635	0.083436	0.085855	0.090198	0.083602	0.079745	0.067157	0.059231	0.060336	0.093261	0.084217	0.077499	0.062527	0.053316	0.051381	0.093887	0.085389	0.078314	0.070948	0.072092	0.064884	0.106819	0.096301	0.088361
4.8	0.068082	0.062256	0.058829	0.100938	0.085192	0.087361	0.092124	0.085810	0.081397	0.068018	0.060184	0.061555	0.095517	0.085572	0.078976	0.063723	0.054406	0.052570	0.095923	0.087174	0.080431	0.072163	0.073077	0.066264	0.109106	0.098431	0.090444
5.0	0.069476	0.063417	0.059976	0.103207	0.087260	0.088967	0.093564	0.087735	0.083072	0.069118	0.061126	0.062947	0.097433	0.087355	0.080708	0.064701	0.055969	0.053651	0.098096	0.089205	0.081699	0.073778	0.074406	0.067593	0.110849	0.100296	0.091858
5.2	0.070600	0.064655	0.061261	0.105409	0.089341	0.091015	0.095388	0.089829	0.084363	0.070100	0.062030	0.064220	0.099406	0.089034	0.082402	0.065639	0.056979	0.055104	0.100117	0.091418	0.083399	0.075157	0.075867	0.068991	0.112787	0.102356	0.093360
5.4	0.072011	0.065936	0.062759	0.107610	0.090842	0.092414	0.097163	0.091717	0.085971	0.071026	0.062944	0.065237	0.101056	0.090670	0.084011	0.066702	0.058057	0.056184	0.102190	0.093299	0.084732	0.076647	0.076992	0.070271	0.115260	0.103915	0.094992
5.6	0.072792	0.066676	0.063994	0.109599	0.092408	0.093912	0.098761	0.093513	0.087492	0.072306	0.064042	0.066009	0.102524	0.092321	0.085684	0.067693	0.059346	0.057473	0.104188	0.094930	0.086483	0.078638	0.079256	0.071911	0.117360	0.106044	0.096272
5.8	0.073608	0.067660	0.065012	0.111580	0.093990	0.095484	0.100531	0.095197	0.088850	0.073272	0.064938	0.067176	0.104046	0.093663	0.087263	0.068240	0.060199	0.058689	0.106111	0.096399	0.088089	0.080295	0.080667	0.072910	0.119086	0.107934	0.098255
6.0	0.074781	0.068617	0.066466	0.113423	0.095584	0.097208	0.102037	0.096563	0.090116	0.074379	0.065879	0.068225	0.105633	0.095422	0.088551	0.068899	0.061402	0.059709	0.107674	0.097848	0.089451	0.081402	0.082091	0.074273	0.120871	0.109783	0.099656
6.2	0.076146	0.069724	0.067678	0.115106	0.097112	0.098854	0.104107	0.098207	0.091634	0.075253	0.066751	0.069006	0.107300	0.097225	0.090339	0.069758	0.062302	0.060805	0.109277	0.099217	0.091045	0.082637	0.083670	0.075607	0.122550	0.111586	0.101359
6.4	0.077250	0.071091	0.069193	0.116545	0.098453	0.100482	0.105573	0.099744	0.092830	0.075860	0.067962	0.069899	0.109353	0.098484	0.091954	0.070139	0.063004	0.061612	0.110540	0.100711	0.092618	0.084493	0.084556	0.076421	0.124434	0.113655	0.102974
6.6	0.078287	0.072427	0.070226	0.117906	0.099942	0.102195	0.106817	0.100988	0.094315	0.076891	0.069197	0.070771	0.111229	0.100069	0.094063	0.071174	0.064417	0.062827	0.112416	0.102372	0.093553	0.085670	0.085873	0.077758	0.126636	0.115204	0.104739
6.8	0.079085	0.073598	0.071030	0.119618	0.101439	0.103580	0.108502	0.102189	0.095689	0.077935	0.070119	0.071695	0.112859	0.101551	0.095554	0.071950	0.065310	0.063164	0.114163	0.103648	0.094993	0.086662	0.086712	0.079266	0.128217	0.117076	0.106866
7.0	0.079830	0.074732	0.071906	0.121160	0.103045	0.105145	0.109760	0.103033	0.096890	0.079197	0.070754	0.072608	0.113896	0.103468	0.097071	0.072683	0.065831	0.063868	0.115901	0.105522	0.096134	0.087832	0.088249	0.080416	0.129808	0.118515	0.108605
7.2	0.080828	0.075591	0.072355	0.122453	0.104492	0.106646	0.111255	0.103791	0.098221	0.080315	0.071761	0.073717	0.115470	0.104459	0.098661	0.073523	0.067072	0.064562	0.117236	0.106814	0.097300	0.088951	0.089087	0.081284	0.131773	0.119783	0.109951
7.4	0.082236	0.077129	0.073167	0.123788	0.106300	0.108376	0.112660	0.105367	0.099378	0.081084	0.072680	0.074752	0.116775	0.105924	0.100124	0.074649	0.067899	0.065880	0.118324	0.107808	0.099152	0.090150	0.090262	0.082087	0.133618	0.121200	0.111507
7.6	0.082842	0.078222	0.073775	0.125212	0.107037	0.109768	0.114218	0.106485	0.100416	0.082040	0.073417	0.075683	0.117945	0.107380	0.101397	0.075925	0.068534	0.066710	0.119671	0.109109	0.100174	0.091558	0.091276	0.083216	0.135116	0.122702	0.112716
7.8	0.084234	0.079043	0.074471	0.126960	0.108217	0.111568	0.115943	0.107132	0.102015	0.083176	0.074051	0.076266	0.119299	0.108928	0.102290	0.076772	0.069584	0.067532	0.120832	0.110558	0.101714	0.092813	0.092252	0.084036	0.136451	0.124380	0.114222
8.0	0.085188	0.080031	0.075385	0.128844	0.109768	0.113324	0.117321	0.108531	0.103354	0.084160	0.074544	0.077240	0.120621	0.110309	0.103471	0.077971	0.070586	0.068451	0.121895	0.111727	0.103338	0.093927	0.092908	0.085219	0.137730	0.126082	0.115483
8.2	0.085995	0.080740	0.075847	0.130300	0.111233	0.114677	0.118538	0.109622	0.104678	0.085062	0.075514	0.078395	0.122217	0.111411	0.104218	0.078785	0.070923	0.069235	0.122914	0.113052	0.104263	0.095204	0.093587	0.086657	0.139578	0.127867	0.116813
8.4	0.086562	0.081556	0.076294	0.132111	0.112611	0.116093	0.119963	0.110850	0.105677	0.086175	0.076469	0.079214	0.123785	0.112721	0.105076	0.079493	0.071902	0.070075	0.123544	0.114636	0.105692	0.096051	0.094512	0.087709	0.140955	0.129495	0.118237
8.6	0.087713	0.082574	0.077131	0.133433	0.113685	0.117316	0.121404	0.112216	0.106780	0.086894	0.077213	0.079955	0.125412	0.113969	0.105977	0.080309	0.072469	0.070782	0.124571	0.115778	0.106873	0.096792	0.095640	0.089165	0.142323	0.130913	0.119660
8.8	0.088557	0.083479	0.077817	0.134634	0.114698	0.118355	0.122831	0.113729	0.107573	0.087894	0.077795	0.080451	0.126852	0.114853	0.107016	0.081133	0.072825	0.071424	0.126011	0.117270	0.108342	0.098142	0.096538	0.090320	0.143701	0.132301	0.121070
9.0	0.089708	0.084189	0.078611	0.136050	0.115843	0.119745	0.123892	0.114645	0.108640	0.089082	0.078462	0.081289	0.128005	0.115987	0.108519	0.082077	0.073489	0.071983	0.126940	0.118858	0.109505	0.099399	0.097445	0.091072	0.145204	0.133446	0.121929
9.2	0.090186	0.084764	0.079205	0.137634	0.116806	0.121049	0.125044	0.115787	0.109622	0.090147	0.079310	0.082325	0.129175	0.117034	0.109403	0.083084	0.074352	0.072687	0.128267	0.120428	0.110855	0.100492	0.098072	0.092311	0.146962	0.134964	0.123221
9.4	0.091290	0.085291	0.080198	0.139271	0.117893	0.122164	0.126062	0.116821	0.110857	0.091383	0.079992	0.082952	0.130519	0.118469	0.110223	0.084419	0.075042	0.073230	0.129947	0.121513	0.112228	0.101718	0.099071	0.093284	0.148886	0.136385	0.124459
9.6	0.091745	0.086450	0.080752	0.140328	0.119387	0.123504	0.127195	0.117794	0.111789	0.092286	0.081000	0.083614	0.131686	0.119599	0.111442	0.085082	0.076061	0.073833	0.131458	0.122689	0.113739	0.102802	0.099958	0.094019	0.150469	0.138258	0.125550
9.8	0.092789	0.087181	0.081820	0.141904	0.120967	0.124718	0.128757	0.118974	0.112565	0.093057	0.081904	0.084398	0.133014	0.120848	0.112233	0.085770	0.076641	0.074828	0.132716	0.123799	0.114963	0.103956	0.100794	0.094545	0.151750	0.139748	0.126856
10.0	0.093977	0.088069	0.082815	0.143049	0.121931	0.125894	0.130005	0.120183	0.113589	0.093765	0.083186	0.084660	0.134091	0.122224	0.113755	0.087126	0.077197	0.075305	0.133913	0.125108	0.116125	0.104793	0.101821	0.095660	0.153428	0.141033	0.128028
10.2	0.095011	0.088647	0.083461	0.144378	0.123231	0.127039	0.131539	0.121633	0.114642	0.094685	0.084148	0.085251	0.135344	0.123290	0.115120	0.087907	0.077884	0.076095	0.135549	0.125872	0.117140	0.106610	0.102807	0.095899	0.155084	0.142474	0.129532
10.4	0.095537	0.088967	0.084520	0.145533	0.124526	0.128266	0.132677	0.122717	0.115515	0.095815	0.085182	0.086033	0.136836	0.124315	0.116453	0.088497	0.078551	0.076912	0.136957	0.127108	0.118151	0.107796	0.104007	0.096286	0.156832	0.143932	0.131136
10.6	0.096433	0.089972	0.085106	0.146719	0.125973	0.129273	0.133524	0.123768	0.116809	0.096747	0.086075	0.087106	0.137868	0.125522	0.117822	0.089246	0.079334	0.077787	0.138649	0.128617	0.119009	0.108512	0.105012	0.097250	0.158634	0.144743	0.132514
10.8	0.097157	0.090791	0.085662	0.148184	0.127277	0.130454	0.134500	0.124806	0.118059	0.097598	0.086823	0.087820	0.138811	0.126772	0.119240	0.089985	0.080449	0.078310	0.140036	0.129450	0.119700	0.109369	0.105907	0.097874	0.160290	0.145589	0.134053
11.0	0.097978	0.091840	0.086473	0.149683	0.128584	0.131559	0.135386	0.125750	0.119169	0.098296	0.087548	0.088820	0.139902	0.128105	0.120792	0.090566	0.080958	0.078954	0.141381	0.130548	0.121004	0.109892	0.106732	0.098128	0.161811	0.146677	0.135438
11.2	0.099093	0.092714	0.087250	0.150938	0.129724	0.132939	0.136399	0.126666	0.120613	0.099038	0.088877	0.089609	0.141097	0.129254	0.122088	0.091477	0.081675	0.079827	0.142856	0.131350	0.121899	0.111131	0.107210	0.098480	0.163336	0.147809	0.137024
11.4	0.100242	0.093572	0.087920	0.152320	0.131005	0.133898	0.137505	0.127914	0.121839	0.099724	0.089572	0.090161	0.142175	0.130612	0.123036	0.092439	0.082428	0.080787	0.144342	0.132454	0.123197	0.111724	0.108555	0.099245	0.164482	0.148965	0.138114
11.6	0.101132	0.094299	0.088581	0.153647	0.131962	0.134747	0.138729	0.128813	0.123168	0.100340	0.090466	0.090815	0.143111	0.132083	0.123967	0.093091	0.082770	0.081313	0.145550	0.133746	0.124473	0.112734	0.109357	0.100198	0.165657	0.150235	0.139364
11.8	0.102205	0.094867	0.089335	0.155183	0.133527	0.136086	0.139706	0.129823	0.124666	0.100887	0.091228	0.091309	0.144131	0.133175	0.124714	0.093498	0.083224	0.082105	0.146889	0.134898	0.125720	0.113301	0.110484	0.101173	0.166654	0.151666	0.140483
12.0	0.102603	0.096101	0.089959	0.156499	0.134748	0.137167	0.140555	0.131116	0.125501	0.101486	0.091914	0.091888	0.145221	0.134183	0.125727	0.094264	0.083850	0.083095	0.148151	0.135665	0.126671	0.113481	0.111418	0.102424	0.168241	0.153042	0.141798
12.2	0.103043	0.096332	0.090475	0.157011	0.135921	0.137892	0.141507	0.132209	0.126557	0.101877	0.093209	0.092507	0.146511	0.134844	0.126549	0.094480	0.084494	0.083974	0.149266	0.137006	0.127529	0.114392	0.111674	0.103737	0.169699	0.154609	0.143274
12.4	0.104018	0.097104	0.091103	0.158217	0.136913	0.139173	0.142857	0.133350	0.127487	0.102474	0.093790	0.092777	0.147591	0.135681	0.127617	0.095228	0.085337	0.084235	0.150047	0.138367	0.128896	0.114866	0.112871	0.104990	0.170693	0.155907	0.144574
12.6	0.105072	0.098198	0.091935	0.159085	0.137810	0.140373	0.143841	0.134318	0.128103	0.102990	0.094335	0.093274	0.148907	0.136601	0.128918	0.095904	0.085885	0.084453	0.151206	0.139128	0.129726	0.115581	0.113327	0.106051	0.171877	0.156953	0.145640
12.8	0.105825	0.098539	0.092542	0.160398	0.138600	0.141532	0.144700	0.135208	0.128608	0.104051	0.094705	0.093912	0.149657	0.137626	0.129705	0.096919	0.086054	0.085136	0.152491	0.140470	0.130640	0.116380	0.114239	0.107008	0.173176	0.158194	0.146624
13.0	0.106487	0.099406	0.093288	0.161449	0.139663	0.142822	0.145710	0.136087	0.129525	0.105065	0.095053	0.094490	0.150927	0.138177	0.130684	0.097564	0.086668	0.085958	0.153211	0.141711	0.132221	0.117236	0.114624	0.107668	0.174529	0.159444	0.147483
13.2	0.106868	0.100051	0.093653	0.162787	0.140783	0.144195	0.146823	0.137471	0.130318	0.105799	0.095584	0.095584	0.152012	0.139055	0.131489	0.098470	0.087636	0.086609	0.154669	0.143031	0.132869	0.118240	0.114950	0.108652	0.175357	0.160782	0.148639
13.4	0.107757	0.100666	0.094395	0.163844	0.141929	0.145316	0.147771	0.138510	0.131126	0.106508	0.096137	0.096187	0.153535	0.139848	0.132624	0.099367	0.088028	0.087012	0.156167	0.144177	0.133845	0.119171	0.115698	0.109658	0.176726	0.162085	0.149807
13.6	0.108226	0.101602	0.095357	0.164775	0.143058	0.146536	0.149113	0.139489	0.131621	0.106965	0.096815	0.096702	0.154462	0.140758	0.133735	0.099879	0.088643	0.087394	0.157294	0.145490	0.135313	0.120161	0.116440	0.110633	0.177629	0.163513	0.150637
13.8	0.108967	0.101972	0.096534	0.166111	0.143748	0.147718	0.150322	0.140797	0.132382	0.107453	0.097390	0.097041	0.155728	0.141642	0.134637	0.100521	0.089446	0.088122	0.158511	0.146978	0.135665	0.121253	0.117713	0.111415	0.179166	0.164708	0.151539
14.0	0.109435	0.102142	0.097065	0.167471	0.144004	0.148693	0.150928	0.142107	0.133080	0.108319	0.098083	0.097373	0.156890	0.142523	0.136047	0.101245	0.089994	0.088331	0.159867	0.148010	0.137220	0.122490	0.118572	0.112196	0.180739	0.166153	0.152596
14.2	0.109979	0.102872	0.097899	0.168804	0.144780	0.149802	0.151999	0.143425	0.134019	0.108811	0.098460	0.098259	0.158460	0.143297	0.136694	0.101563	0.090315	0.088988	0.160553	0.148858	0.138011	0.124030	0.119368	0.112376	0.181623	0.167377	0.153431
14.4	0.110427	0.103377	0.098959	0.170154	0.145576	0.150944	0.152861	0.144195	0.134704	0.109229	0.098988	0.098729	0.159878	0.144462	0.137875	0.101792	0.091047	0.089773	0.161390	0.149947	0.138730	0.124915	0.120754	0.112838	0.182934	0.168531	0.154638
14.6	0.111170	0.104594	0.099509	0.171365	0.146421	0.151658	0.153646	0.144939	0.135651	0.109698	0.099992	0.099572	0.160749	0.145100	0.138770	0.102144	0.091201	0.090329	0.162343	0.150970	0.139761	0.125759	0.121702	0.112970	0.184291	0.169517	0.155976
14.8	0.111789	0.105433	0.100207	0.172670	0.147587	0.152430	0.154497	0.145953	0.136598	0.110325	0.100542	0.100263	0.161702	0.146543	0.139899	0.102589	0.091918	0.090927	0.163381	0.151765	0.140398	0.126371	0.122455	0.113091	0.185543	0.170489	0.157360
15.0	0.112505	0.106338	0.101137	0.174080	0.148476	0.153322	0.155534	0.146666	0.137313	0.111100	0.101411	0.101178	0.162817	0.148058	0.140682	0.103168	0.092670	0.091355	0.164442	0.152247	0.142200	0.126959	0.123117	0.113537	0.186633	0.171831	0.158475
15.2	0.113184	0.107106	0.101707	0.174970	0.149248	0.154386	0.156617	0.147610	0.138101	0.111881	0.102318	0.101561	0.163815	0.149454	0.141286	0.103834	0.093082	0.092120	0.165363	0.152999	0.142515	0.128227	0.124215	0.113906	0.187799	0.172670	0.159739
15.4	0.113973	0.107637	0.102256	0.176008	0.150270	0.155069	0.157609	0.148840	0.138786	0.112358	0.102746	0.102090	0.164826	0.150902	0.141747	0.104316	0.093540	0.092596	0.166335	0.153833	0.143854	0.128685	0.124706	0.114853	0.188419	0.173285	0.160478
15.6	0.114528	0.108363	0.102887	0.176872	0.151530	0.155850	0.158700	0.149629	0.139526	0.112890	0.103306	0.102516	0.165666	0.152025	0.142547	0.104862	0.093848	0.093232	0.166760	0.154624	0.144834	0.129343	0.125573	0.115395	0.189507	0.174421	0.161683
15.8	0.115299	0.108950	0.103242	0.178119	0.152919	0.156776	0.159751	0.150403	0.140406	0.113105	0.103521	0.103022	0.166673	0.153134	0.143346	0.105299	0.094251	0.093746	0.167620	0.155414	0.145183	0.129709	0.126268	0.116297	0.190718	0.175379	0.162589
16.0	0.115857	0.109562	0.103517	0.178940	0.153784	0.157602	0.161096	0.151101	0.140912	0.113744	0.103840	0.103625	0.167555	0.154426	0.144206	0.106160	0.094844	0.094321	0.168351	0.155881	0.146291	0.130048	0.126904	0.116729	0.191859	0.176522	0.163827
16.2	0.116496	0.109899	0.103778	0.179970	0.155047	0.158594	0.162564	0.151822	0.141819	0.114094	0.104311	0.104414	0.168411	0.155149	0.145227	0.106645	0.095346	0.094884	0.168841	0.156764	0.147292	0.130665	0.127166	0.117317	0.192861	0.177578	0.164832
16.4	0.117330	0.110238	0.103988	0.181028	0.156014	0.159871	0.163616	0.152176	0.142614	0.114830	0.104197	0.105125	0.169230	0.156113	0.146273	0.107584	0.095574	0.095153	0.169806	0.157464	0.147934	0.131156	0.127781	0.118042	0.193599	0.178742	0.165838
16.6	0.117779	0.111339	0.104460	0.182358	0.157374	0.161063	0.164715	0.152701	0.143106	0.115623	0.104360	0.105963	0.169970	0.157050	0.147188	0.107924	0.096398	0.095888	0.170807	0.158416	0.148741	0.131890	0.128116	0.118779	0.194974	0.179882	0.166920
16.8	0.118332	0.111736	0.105035	0.183262	0.158356	0.161878	0.165413	0.153665	0.143731	0.116409	0.104728	0.106611	0.170268	0.157613	0.147975	0.108961	0.096809	0.097006	0.171771	0.159495	0.149583	0.132641	0.128618	0.119623	0.196236	0.181199	0.167847
17.0	0.119095	0.112482	0.105351	0.183780	0.159315	0.162933	0.166245	0.154301	0.144695	0.117217	0.105412	0.107345	0.171093	0.157805	0.149041	0.109601	0.097685	0.097567	0.172415	0.160422	0.150487	0.133176	0.128638	0.120025	0.197483	0.182416	0.168991
17.2	0.119843	0.112922	0.105826	0.184875	0.160349	0.164010	0.167204	0.155456	0.145865	0.117745	0.106123	0.108348	0.172055	0.158797	0.150287	0.110151	0.098262	0.097847	0.173393	0.161688	0.151275	0.133895	0.129063	0.121074	0.198227	0.183415	0.170211
17.4	0.120440	0.113040	0.106638	0.185571	0.161161	0.164883	0.168082	0.155932	0.146664	0.118252	0.106582	0.108851	0.173255	0.159562	0.151428	0.110973	0.098790	0.098236	0.174276	0.162788	0.152512	0.134480	0.129631	0.122034	0.199806	0.184698	0.171147
17.6	0.120838	0.113679	0.107265	0.186723	0.161763	0.166046	0.169042	0.156906	0.147700	0.118735	0.106995	0.109271	0.174229	0.160529	0.152242	0.111433	0.099830	0.098804	0.175221	0.163812	0.154058	0.135156	0.130204	0.122667	0.201124	0.185912	0.172098
17.8	0.121538	0.113931	0.108086	0.188060	0.162321	0.166833	0.169948	0.157873	0.148845	0.119144	0.107498	0.109549	0.175227	0.161247	0.152970	0.111648	0.100499	0.099093	0.176326	0.165096	0.154838	0.136230	0.130431	0.123271	0.202623	0.187078	0.173047
18.0	0.121960	0.114206	0.108655	0.189269	0.163236	0.167586	0.170491	0.158681	0.150165	0.119984	0.108138	0.110103	0.176173	0.162056	0.153801	0.112411	0.101336	0.099631	0.177272	0.166163	0.156615	0.136791	0.130740	0.124044	0.203496	0.188272	0.174474
18.2	0.122822	0.115063	0.109315	0.190202	0.164400	0.168624	0.171492	0.159519	0.151317	0.120187	0.108712	0.110579	0.177340	0.162843	0.154438	0.113003	0.101606	0.100100	0.178060	0.167313	0.157126	0.137950	0.131210	0.124666	0.204365	0.189351	0.175358
18.4	0.123581	0.115119	0.109908	0.191080	0.165431	0.169140	0.172237	0.160211	0.152092	0.120817	0.109287	0.110880	0.178540	0.163693	0.155381	0.113249	0.102347	0.100458	0.179383	0.168377	0.158526	0.138718	0.132110	0.125676	0.205826	0.190431	0.176620
18.6	0.124242	0.115819	0.110562	0.192063	0.166603	0.169861	0.173054	0.160880	0.153111	0.121435	0.110544	0.111271	0.179250	0.164266	0.156121	0.113703	0.103343	0.101120	0.180674	0.169545	0.159317	0.139236	0.132897	0.126171	0.207112	0.191625	0.177536
18.8	0.125071	0.116751	0.111504	0.192914	0.167676	0.170535	0.173592	0.161890	0.154147	0.122362	0.110952	0.111872	0.180101	0.165915	0.156799	0.114291	0.104165	0.101735	0.181927	0.170643	0.159954	0.140183	0.133437	0.127007	0.208277	0.192677	0.178553
19.0	0.125636	0.117317	0.112149	0.193917	0.168299	0.171624	0.174276	0.162587	0.154960	0.122994	0.111975	0.112284	0.180918	0.166697	0.157412	0.115007	0.104873	0.101964	0.183014	0.171088	0.160915	0.140907	0.134627	0.127920	0.209545	0.193613	0.179323
19.2	0.126131	0.117850	0.112664	0.194485	0.169040	0.172356	0.174837	0.163438	0.155729	0.123476	0.112482	0.112813	0.182204	0.167537	0.157772	0.115296	0.105413	0.102375	0.184490	0.172108	0.161144	0.142036	0.135933	0.128542	0.210512	0.194256	0.180189
19.4	0.126756	0.118484	0.113408	0.195535	0.169866	0.173385	0.175737	0.164155	0.156661	0.123983	0.112898	0.113235	0.183325	0.168555	0.158593	0.115707	0.105946	0.102378	0.185717	0.172763	0.161810	0.142505	0.136624	0.129573	0.211483	0.195103	0.181039
19.6	0.126960	0.119083	0.113675	0.196459	0.170764	0.174382	0.176471	0.164614	0.157579	0.124604	0.113426	0.113921	0.184439	0.169421	0.159536	0.116273	0.106483	0.102924	0.186433	0.173643	0.162009	0.143443	0.138364	0.130249	0.212823	0.196237	0.182090
19.8	0.127741	0.119776	0.113898	0.197397	0.171843	0.175689	0.177641	0.165466	0.158392	0.125274	0.113833	0.114866	0.185202	0.170575	0.160583	0.116837	0.106859	0.103180	0.187684	0.174473	0.162350	0.144254	0.139222	0.131074	0.214052	0.196991	0.183128
20.0	0.128132	0.120668	0.114606	0.198157	0.172210	0.177041	0.178420	0.166834	0.158835	0.125845	0.114463	0.115467	0.185936	0.171394	0.161518	0.117420	0.106922	0.104046	0.188500	0.175025	0.163193	0.144496	0.139978	0.131430	0.214931	0.198078	0.183951
20.2	0.128289	0.121522	0.115141	0.198980	0.173375	0.178036	0.179080	0.167868	0.159709	0.126222	0.114877	0.116294	0.186942	0.171938	0.162420	0.117717	0.107308	0.104210	0.189398	0.176000	0.163605	0.145298	0.140718	0.132045	0.215811	0.199093	0.184759
20.4	0.128899	0.122105	0.115926	0.199632	0.174071	0.179113	0.179534	0.168895	0.160412	0.126800	0.115247	0.116996	0.187756	0.172240	0.163246	0.118139	0.107761	0.104719	0.190476	0.177180	0.163585	0.146186	0.141363	0.132873	0.216609	0.200335	0.185761
20.6	0.129483	0.122792	0.116607	0.200779	0.175165	0.180343	0.180254	0.170007	0.160964	0.127281	0.115895	0.117462	0.188468	0.172965	0.164346	0.118418	0.107865	0.105191	0.191072	0.178439	0.164376	0.146458	0.142395	0.133757	0.217908	0.201259	0.186597
20.8	0.130217	0.123425	0.117407	0.201494	0.175658	0.181163	0.180842	0.170810	0.161731	0.127986	0.116448	0.118062	0.189190	0.173742	0.165418	0.119181	0.108170	0.106024	0.191852	0.179119	0.164990	0.146844	0.142903	0.134286	0.219072	0.202470	0.187571
21.0	0.130887	0.123976	0.117926	0.202017	0.176510	0.182371	0.181622	0.171567	0.162447	0.129013	0.117231	0.118975	0.190110	0.174493	0.166241	0.119989	0.108661	0.106490	0.192240	0.179636	0.165965	0.147093	0.143728	0.134871	0.220150	0.203497	0.188439
21.2	0.131612	0.124599	0.118375	0.203195	0.177450	0.183389	0.182716	0.172220	0.163217	0.129513	0.117658	0.119741	0.191146	0.175606	0.167248	0.120667	0.108467	0.107134	0.192716	0.180561	0.167322	0.147961	0.144079	0.135461	0.220835	0.204484	0.189020
21.4	0.132319	0.125040	0.118673	0.204136	0.178555	0.184201	0.183657	0.172525	0.163770	0.129820	0.117788	0.120344	0.191873	0.176508	0.167806	0.121569	0.109035	0.107563	0.193386	0.181527	0.168372	0.148103	0.144221	0.135998	0.221960	0.205320	0.190193
21.6	0.132836	0.125525	0.118919	0.205242	0.179460	0.185118	0.184698	0.173211	0.164346	0.130411	0.118011	0.120670	0.192467	0.177407	0.168123	0.121773	0.109639	0.108587	0.194295	0.182176	0.169618	0.148766	0.144695	0.136361	0.222564	0.206382	0.191318
21.8	0.133548	0.125751	0.119381	0.206304	0.180588	0.186026	0.185534	0.173547	0.164906	0.131059	0.118324	0.120742	0.193235	0.178160	0.168858	0.122426	0.109622	0.108956	0.195052	0.183291	0.170677	0.149440	0.144626	0.137010	0.223534	0.207314	0.192277
22.0	0.134157	0.125983	0.119529	0.207114	0.181889	0.187177	0.186262	0.174369	0.165697	0.131565	0.118697	0.121298	0.194255	0.178932	0.169607	0.122905	0.110440	0.109565	0.195754	0.184173	0.171695	0.149618	0.145351	0.137863	0.224608	0.208459	0.193381
22.2	0.134784	0.126501	0.119717	0.208306	0.183022	0.187846	0.187412	0.175056	0.166089	0.132066	0.118886	0.121465	0.195023	0.179538	0.170256	0.123022	0.110132	0.109999	0.196798	0.184850	0.172742	0.150607	0.145422	0.138332	0.225823	0.209830	0.194189
22.4	0.135720	0.126738	0.120183	0.209560	0.183550	0.188500	0.188133	0.175794	0.166440	0.132963	0.118898	0.121576	0.195970	0.180105	0.170794	0.123334	0.110588	0.110239	0.197959	0.185992	0.174163	0.150818	0.145797	0.138902	0.227166	0.210763	0.195320
22.6	0.136205	0.127339	0.120541	0.211110	0.184409	0.189422	0.188700	0.176341	0.167380	0.133487	0.119784	0.121696	0.196626	0.181034	0.171513	0.123697	0.111245	0.110701	0.198896	0.186577	0.174317	0.151265	0.146515	0.138960	0.228243	0.211801	0.196516
22.8	0.136702	0.128051	0.120945	0.212016	0.184942	0.190006	0.189246	0.176793	0.168153	0.134319	0.119965	0.122454	0.197457	0.181870	0.172176	0.124461	0.111534	0.110745	0.199910	0.187324	0.175732	0.152493	0.146794	0.139353	0.229122	0.212568	0.197669
23.0	0.136929	0.128080	0.121291	0.213197	0.185496	0.191203	0.190067	0.177552	0.168780	0.134825	0.120731	0.122640	0.198623	0.182835	0.173019	0.124806	0.112313	0.110874	0.201069	0.187793	0.177044	0.152756	0.148035	0.139741	0.230155	0.213311	0.198157
23.2	0.137273	0.128652	0.121666	0.213853	0.186096	0.192215	0.190640	0.178048	0.169124	0.135488	0.120872	0.122820	0.199839	0.183716	0.173821	0.124990	0.113646	0.111320	0.202303	0.188520	0.177867	0.154005	0.148923	0.140198	0.230971	0.214297	0.199159
23.4	0.137767	0.129461	0.122283	0.214816	0.186687	0.193031	0.191467	0.178864	0.169743	0.135993	0.121211	0.122867	0.200464	0.184600	0.174810	0.125244	0.114579	0.111719	0.203040	0.189039	0.178989	0.154496	0.149359	0.140820	0.232220	0.215091	0.200100
23.6	0.137872	0.129791	0.122509	0.215637	0.187373	0.193658	0.192025	0.179548	0.170556	0.136286	0.121720	0.123446	0.201296	0.185466	0.175580	0.125714	0.114679	0.112376	0.203993	0.189875	0.179659	0.155192	0.150231	0.141317	0.233131	0.215717	0.201158
23.8	0.138356	0.130665	0.123049	0.216033	0.188110	0.194656	0.192848	0.180434	0.171006	0.136549	0.122217	0.123989	0.202112	0.186347	0.176614	0.126340	0.115088	0.113072	0.204961	0.190704	0.180573	0.156230	0.150502	0.141628	0.234229	0.216861	0.201928
24.0	0.138663	0.131330	0.123937	0.217045	0.188740	0.195267	0.193494	0.181621	0.171620	0.136766	0.122911	0.124179	0.203138	0.187127	0.177197	0.126801	0.115611	0.113765	0.205853	0.191342	0.181272	0.156507	0.150859	0.142046	0.234932	0.218096	0.202902
24.2	0.138797	0.131411	0.124668	0.217964	0.189878	0.196002	0.194423	0.182708	0.172714	0.137231	0.123281	0.124581	0.204444	0.188061	0.177853	0.127287	0.116036	0.114067	0.206847	0.192430	0.181799	0.157816	0.151569	0.142511	0.235710	0.219264	0.203994
24.4	0.139037	0.131749	0.125271	0.218654	0.190869	0.197040	0.194985	0.183669	0.173160	0.137704	0.124012	0.124867	0.205191	0.188792	0.178918	0.127845	0.116340	0.114560	0.207387	0.193330	0.182306	0.158184	0.151880	0.143262	0.236636	0.220045	0.204898
24.6	0.139355	0.131843	0.125670	0.219421	0.191790	0.197804	0.195908	0.184045	0.173779	0.138098	0.124957	0.125594	0.206093	0.189685	0.179866	0.128182	0.116164	0.115101	0.208254	0.193939	0.182626	0.158574	0.152935	0.143782	0.237500	0.220861	0.205586
24.8	0.139852	0.132560	0.126350	0.220027	0.192487	0.198305	0.196945	0.184870	0.174606	0.138840	0.125751	0.126227	0.206914	0.190768	0.180379	0.128702	0.116465	0.115776	0.208888	0.194646	0.183121	0.159444	0.153373	0.144387	0.238599	0.221920	0.206604
25.0	0.140258	0.133137	0.126794	0.220415	0.193003	0.199260	0.197958	0.185823	0.175439	0.139206	0.126457	0.126860	0.207434	0.191497	0.181091	0.129523	0.117002	0.116347	0.209195	0.195266	0.183750	0.159820	0.153926	0.144905	0.239520	0.222693	0.206930
25.2	0.141172	0.133486	0.126984	0.221478	0.193911	0.200029	0.198992	0.186114	0.176304	0.139046	0.126809	0.127409	0.208109	0.192341	0.181776	0.130209	0.116765	0.116930	0.209809	0.196110	0.183802	0.160713	0.154569	0.145526	0.240028	0.223501	0.207603
25.4	0.141582	0.134013	0.127479	0.222291	0.194953	0.200951	0.199727	0.186543	0.176909	0.139392	0.127224	0.127892	0.208661	0.193404	0.182313	0.130640	0.117038	0.117503	0.210386	0.196831	0.184305	0.160589	0.155001	0.146204	0.240724	0.224111	0.208936
25.6	0.141900	0.134714	0.128014	0.223172	0.195740	0.202043	0.200735	0.187171	0.177612	0.140053	0.127902	0.128135	0.208915	0.193924	0.182704	0.131176	0.117125	0.118336	0.210940	0.197626	0.185085	0.161464	0.155597	0.146530	0.241577	0.225147	0.209541
25.8	0.142768	0.134719	0.128368	0.224037	0.196874	0.202992	0.201400	0.188154	0.178016	0.140474	0.128540	0.128654	0.209409	0.194472	0.183654	0.131683	0.117443	0.118462	0.211366	0.198636	0.185584	0.161759	0.155822	0.147016	0.242559	0.225976	0.210320
26.0	0.143409	0.135303	0.128694	0.224988	0.197934	0.203956	0.202374	0.188994	0.178709	0.141224	0.129046	0.129292	0.209952	0.195153	0.184068	0.131842	0.117765	0.118891	0.211910	0.199738	0.186013	0.161846	0.156797	0.147503	0.243566	0.226796	0.211121
26.2	0.143768	0.135688	0.129108	0.226145	0.198469	0.204744	0.203113	0.189481	0.179269	0.142092	0.129221	0.129690	0.210212	0.195932	0.184335	0.132402	0.118257	0.118895	0.212672	0.200327	0.187014	0.162184	0.156906	0.147531	0.244697	0.227679	0.211971
26.4	0.144397	0.135888	0.129429	0.226910	0.198547	0.205633	0.203631	0.190045	0.179770	0.142686	0.129399	0.130326	0.210962	0.196607	0.184987	0.132775	0.118720	0.118937	0.213102	0.201352	0.187506	0.162417	0.157623	0.147782	0.245773	0.228311	0.212959
26.6	0.144401	0.136486	0.130001	0.227682	0.199159	0.206613	0.204313	0.190567	0.180524	0.143370	0.129947	0.130749	0.211331	0.197523	0.185911	0.132968	0.119212	0.118941	0.213572	0.201753	0.188411	0.163085	0.158691	0.147993	0.246518	0.229295	0.213919
26.8	0.145032	0.137020	0.130565	0.227892	0.199620	0.207393	0.205163	0.190836	0.180911	0.144359	0.130258	0.131406	0.211766	0.198296	0.186410	0.133622	0.120112	0.119191	0.214342	0.202921	0.189469	0.163427	0.158733	0.148281	0.247496	0.230234	0.214476
27.0	0.145579	0.137360	0.131048	0.228696	0.200097	0.208099	0.205753	0.191805	0.181376	0.144918	0.130682	0.131526	0.212538	0.199220	0.187319	0.133916	0.120723	0.119499	0.214862	0.203534	0.190145	0.163615	0.159851	0.148704	0.248581	0.230888	0.215143
27.2	0.146163	0.138185	0.131298	0.229693	0.200949	0.208687	0.206132	0.192200	0.182046	0.145297	0.130709	0.132007	0.213246	0.199509	0.187811	0.133989	0.121317	0.120235	0.215487	0.204111	0.191240	0.164478	0.159798	0.149166	0.249599	0.231879	0.215864
27.4	0.146711	0.138813	0.131899	0.230527	0.201715	0.209155	0.206712	0.192697	0.182759	0.145574	0.131215	0.132382	0.214115	0.200102	0.188614	0.134502	0.121903	0.120584	0.216278	0.205339	0.192466	0.164749	0.160370	0.149487	0.250840	0.232481	0.216769
27.6	0.147208	0.139262	0.132262	0.231455	0.202626	0.209957	0.207417	0.192972	0.183604	0.146049	0.131571	0.133101	0.215164	0.200451	0.189321	0.135102	0.122028	0.121119	0.217260	0.206161	0.193271	0.165532	0.160475	0.149491	0.251962	0.233610	0.217488
27.8	0.147732	0.139750	0.132875	0.232497	0.203756	0.210849	0.208181	0.193404	0.184334	0.146172	0.131912	0.133650	0.216361	0.201133	0.190430	0.135256	0.122875	0.121974	0.218219	0.207039	0.194023	0.166315	0.160657	0.150064	0.252980	0.234935	0.218192
28.0	0.148022	0.139836	0.133552	0.233559	0.204816	0.211510	0.208847	0.194496	0.184993	0.146812	0.132434	0.134111	0.217289	0.201802	0.190950	0.135602	0.124039	0.122265	0.219632	0.207747	0.194287	0.166956	0.161084	0.150727	0.253980	0.236196	0.219228
28.2	0.148470	0.139837	0.134240	0.234436	0.205780	0.212430	0.209332	0.195494	0.186060	0.146967	0.133057	0.134477	0.218190	0.202202	0.191797	0.136097	0.124228	0.122537	0.220696	0.208447	0.195347	0.167757	0.161252	0.151319	0.254700	0.237064	0.220064
28.4	0.148970	0.140357	0.134510	0.235240	0.207022	0.213220	0.209943	0.196076	0.186538	0.147228	0.133804	0.134814	0.218989	0.202532	0.192540	0.136338	0.124810	0.122430	0.221762	0.209288	0.195844	0.168155	0.161291	0.152037	0.255569	0.237832	0.220802
28.6	0.149548	0.140859	0.135038	0.236235	0.207721	0.213770	0.210560	0.196837	0.187407	0.147329	0.134421	0.135472	0.219801	0.202970	0.193461	0.136502	0.125325	0.123089	0.223036	0.210000	0.196058	0.169084	0.162280	0.152526	0.256444	0.238848	0.221284
28.8	0.150194	0.141473	0.135588	0.236939	0.208137	0.214596	0.211033	0.198013	0.188503	0.147529	0.134829	0.135739	0.220591	0.203903	0.194257	0.136771	0.125350	0.123622	0.223941	0.210757	0.196838	0.169766	0.162168	0.153389	0.257568	0.239705	0.222100
29.0	0.150702	0.142332	0.136221	0.237730	0.208995	0.215582	0.211707	0.198736	0.189550	0.147567	0.134941	0.136168	0.221214	0.204268	0.195202	0.137358	0.125781	0.123943	0.224840	0.211126	0.197369	0.170228	0.163263	0.153747	0.258100	0.240346	0.222452
29.2	0.151114	0.142919	0.136505	0.238555	0.210104	0.216200	0.212411	0.199151	0.190397	0.147691	0.135163	0.136610	0.222028	0.204917	0.196135	0.137908	0.125658	0.124546	0.225940	0.211823	0.198105	0.171200	0.164144	0.154469	0.258515	0.241077	0.223488
29.4	0.151480	0.143410	0.136649	0.239552	0.210991	0.216909	0.212710	0.199690	0.190831	0.148206	0.135682	0.136788	0.222563	0.205985	0.196625	0.138239	0.126014	0.124917	0.226335	0.212464	0.199490	0.171231	0.164030	0.154835	0.259019	0.241771	0.224355
29.6	0.151905	0.143783	0.137008	0.240479	0.211845	0.217814	0.213382	0.200548	0.191686	0.148441	0.136276	0.136927	0.222971	0.206392	0.196979	0.138945	0.126482	0.125232	0.227008	0.212986	0.200153	0.171616	0.164699	0.155240	0.259742	0.242534	0.224765
29.8	0.152512	0.143905	0.137218	0.241268	0.212751	0.218279	0.213810	0.201106	0.191999	0.148787	0.136961	0.137442	0.223689	0.207224	0.197946	0.139331	0.126761	0.125396	0.227946	0.213503	0.200804	0.171963	0.165077	0.156018	0.260608	0.243205	0.225629
30.0	0.152654	0.144438	0.137154	0.241893	0.213359	0.219220	0.214144	0.201519	0.192707	0.149301	0.137201	0.137648	0.224192	0.207965	0.198272	0.139535	0.126797	0.125581	0.228371	0.213410	0.201905	0.172345	0.165668	0.156640	0.261568	0.243703	0.226572
30.2	0.152639	0.144498	0.137370	0.242275	0.213540	0.220006	0.214807	0.202246	0.193120	0.149783	0.137301	0.138164	0.224633	0.209035	0.198916	0.139890	0.127030	0.125237	0.228997	0.213519	0.202602	0.173156	0.166383	0.157145	0.262670	0.244831	0.227669
30.4	0.152982	0.145043	0.137775	0.242758	0.213754	0.220731	0.215940	0.202727	0.193394	0.150358	0.137468	0.138860	0.225491	0.209690	0.199704	0.139768	0.126497	0.125582	0.229186	0.214590	0.203228	0.173543	0.167034	0.157598	0.263635	0.245996	0.228749
30.6	0.153418	0.145716	0.138390	0.243299	0.214206	0.221187	0.216915	0.203398	0.193789	0.151212	0.137572	0.139177	0.226386	0.210441	0.200220	0.140289	0.126679	0.125711	0.229701	0.214961	0.204128	0.173880	0.168004	0.158082	0.264827	0.246910	0.229583
30.8	0.154075	0.145608	0.138545	0.243831	0.214837	0.221459	0.217922	0.204001	0.194157	0.151460	0.137738	0.139656	0.227316	0.211098	0.200721	0.140830	0.126695	0.126063	0.230404	0.215887	0.204751	0.174157	0.168527	0.158679	0.266067	0.247509	0.230229
31.0	0.154333	0.145825	0.138643	0.244581	0.215410	0.221943	0.218437	0.204898	0.194547	0.151661	0.137791	0.140052	0.228052	0.211688	0.201303	0.141345	0.126886	0.126429	0.230781	0.216637	0.205967	0.174744	0.169264	0.159315	0.267049	0.248231	0.230802
31.2	0.154920	0.146239	0.138948	0.245676	0.216223	0.222944	0.219203	0.205539	0.195312	0.152293	0.138156	0.140622	0.228832	0.212161	0.201973	0.141890	0.127015	0.127175	0.231396	0.217601	0.206363	0.175464	0.169612	0.159523	0.267969	0.249254	0.231682
31.4	0.155237	0.146288	0.139306	0.246094	0.216908	0.223731	0.220167	0.205976	0.195416	0.152520	0.138214	0.141238	0.229607	0.213043	0.202863	0.142655	0.127583	0.127463	0.232270	0.218492	0.206913	0.175918	0.170524	0.160058	0.269083	0.250209	0.232389
31.6	0.156197	0.146742	0.139694	0.246964	0.217860	0.224458	0.220854	0.206319	0.195960	0.153084	0.138335	0.141865	0.230217	0.213715	0.203608	0.143010	0.127727	0.127843	0.233104	0.219353	0.207268	0.176324	0.170623	0.160161	0.270116	0.251326	0.233033
31.8	0.156500	0.146915	0.139933	0.248069	0.218964	0.225136	0.221820	0.206945	0.196563	0.153391	0.138852	0.142341	0.231076	0.214522	0.203999	0.143531	0.127813	0.128153	0.233804	0.220225	0.206939	0.176756	0.171446	0.160704	0.271011	0.252328	0.233925
32.0	0.156649	0.147154	0.140334	0.248765	0.219588	0.225903	0.222657	0.207921	0.196921	0.153870	0.139503	0.142753	0.231414	0.215150	0.204355	0.144225	0.128569	0.128170	0.234361	0.221166	0.208228	0.177278	0.171819	0.161091	0.272031	0.253318	0.234704
32.2	0.157341	0.147765	0.141097	0.249477	0.220288	0.226758	0.223469	0.208436	0.197603	0.154015	0.140265	0.143024	0.232064	0.215695	0.204886	0.144453	0.128919	0.128622	0.235049	0.221837	0.208984	0.177580	0.172403	0.161518	0.272694	0.253817	0.235589
32.4	0.158061	0.148139	0.141487	0.250208	0.221191	0.226984	0.224238	0.209277	0.198041	0.154704	0.140757	0.143464	0.232752	0.216348	0.205583	0.145054	0.129542	0.128846	0.236032	0.222835	0.208832	0.177963	0.172982	0.161725	0.273500	0.254791	0.236501
32.6	0.158554	0.148495	0.141924	0.250555	0.221784	0.228010	0.224910	0.210195	0.198575	0.154710	0.140849	0.144143	0.233426	0.216729	0.206655	0.145800	0.129838	0.129757	0.236946	0.223744	0.209502	0.178301	0.173752	0.162081	0.274267	0.255844	0.237102
32.8	0.159022	0.148880	0.142433	0.251071	0.222505	0.228726	0.225287	0.210991	0.199223	0.155140	0.141639	0.144331	0.234416	0.217585	0.207403	0.146178	0.130127	0.129984	0.237655	0.224719	0.210042	0.178940	0.174317	0.162489	0.275006	0.256903	0.238130
33.0	0.159422	0.149326	0.142953	0.251550	0.223581	0.229343	0.226006	0.211412	0.200228	0.155331	0.142124	0.144513	0.235678	0.218434	0.208199	0.146640	0.130801	0.130171	0.238059	0.225767	0.211085	0.179203	0.175087	0.162872	0.275418	0.257813	0.238927
33.2	0.159831	0.149684	0.143295	0.252145	0.224160	0.230058	0.226525	0.212046	0.201295	0.155509	0.142766	0.144991	0.236644	0.219153	0.208993	0.147040	0.131445	0.130714	0.238745	0.226615	0.211426	0.179811	0.175258	0.163290	0.276041	0.258983	0.239871
33.4	0.160082	0.149829	0.143777	0.253003	0.224882	0.230842	0.226610	0.212877	0.201562	0.156015	0.143398	0.145285	0.237399	0.219749	0.209391	0.146990	0.132210	0.131057	0.239403	0.227074	0.212382	0.180082	0.175118	0.163872	0.276863	0.259878	0.240479
33.6	0.160185	0.150044	0.144238	0.253756	0.225352	0.231774	0.227150	0.213529	0.202711	0.156529	0.144441	0.145434	0.238393	0.220277	0.210231	0.147390	0.132551	0.131624	0.240275	0.227554	0.212712	0.180441	0.175438	0.164333	0.277737	0.260695	0.241394
33.8	0.160567	0.150713	0.144526	0.254688	0.226014	0.232227	0.227694	0.213915	0.203380	0.157175	0.144884	0.146084	0.238802	0.220844	0.210683	0.147429	0.132869	0.131867	0.241422	0.228025	0.213522	0.181337	0.175765	0.165087	0.278702	0.261344	0.242334
34.0	0.161084	0.151182	0.144774	0.255351	0.226803	0.233101	0.228415	0.214910	0.203892	0.157734	0.144989	0.146407	0.239351	0.221543	0.211426	0.147361	0.133103	0.132231	0.241998	0.228260	0.214447	0.182130	0.175885	0.165469	0.279448	0.262071	0.243243
34.2	0.161367	0.151652	0.145374	0.256086	0.227207	0.233532	0.229273	0.215414	0.204366	0.158700	0.145365	0.146599	0.240336	0.222112	0.212168	0.147609	0.133497	0.132242	0.242614	0.229434	0.214918	0.182907	0.176548	0.166090	0.280640	0.263238	0.244221
34.4	0.162280	0.152072	0.145823	0.257196	0.227423	0.234153	0.229800	0.215815	0.204862	0.159341	0.145495	0.147108	0.241217	0.222198	0.212724	0.147815	0.134282	0.132878	0.243583	0.230245	0.215619	0.183480	0.176402	0.166737	0.281684	0.264018	0.244937
34.6	0.162809	0.152445	0.146058	0.257872	0.227958	0.234506	0.230021	0.216227	0.205596	0.159647	0.145482	0.147520	0.241837	0.222653	0.213500	0.148230	0.134622	0.133283	0.244541	0.230567	0.216484	0.184064	0.177027	0.167372	0.282436	0.264680	0.245376
34.8	0.163316	0.152560	0.146481	0.258869	0.228571	0.235178	0.230823	0.216696	0.205808	0.160026	0.145597	0.147561	0.242098	0.223449	0.214140	0.148349	0.135275	0.134070	0.245849	0.231583	0.217188	0.184742	0.177818	0.167947	0.282970	0.265211	0.245958
35.0	0.163826	0.153267	0.146717	0.260078	0.229136	0.236188	0.231106	0.217237	0.206075	0.160777	0.145963	0.147728	0.242282	0.224214	0.214274	0.148653	0.136408	0.134647	0.246524	0.232028	0.217745	0.185671	0.177742	0.168391	0.283456	0.265984	0.246500
35.2	0.164311	0.153843	0.147200	0.261022	0.229771	0.236922	0.231765	0.217906	0.206919	0.161296	0.146112	0.147958	0.242744	0.225062	0.215120	0.149133	0.136357	0.135026	0.247378	0.232519	0.218149	0.186627	0.178262	0.168356	0.284139	0.266549	0.247510
35.4	0.164764	0.154183	0.147319	0.261834	0.230452	0.237228	0.232053	0.218161	0.207211	0.161674	0.146137	0.148158	0.242906	0.226008	0.215152	0.149599	0.136966	0.135168	0.248220	0.232876	0.218909	0.187204	0.178545	0.168891	0.284973	0.267060	0.247964
35.6	0.165383	0.154798	0.147505	0.263044	0.231411	0.238190	0.232514	0.218540	0.207856	0.162299	0.146767	0.148110	0.243159	0.226947	0.215573	0.150218	0.137422	0.135433	0.248982	0.233782	0.219549	0.187571	0.178344	0.168762	0.285829	0.267439	0.248760
35.8	0.165585	0.155415	0.147775	0.264055	0.232219	0.238890	0.233491	0.219328	0.208675	0.162596	0.147329	0.148215	0.243839	0.227883	0.215527	0.150809	0.137603	0.135497	0.249314	0.234000	0.220616	0.188104	0.179312	0.168930	0.286500	0.267642	0.249418
36.0	0.165859	0.155543	0.148238	0.264662	0.232791	0.239612	0.234128	0.220171	0.209184	0.162805	0.147760	0.148521	0.244233	0.228657	0.216118	0.151216	0.138075	0.135918	0.249839	0.234687	0.221800	0.188540	0.179442	0.169272	0.286953	0.267955	0.250228
36.2	0.166470	0.155797	0.148900	0.265099	0.233300	0.240275	0.234629	0.220738	0.209403	0.163064	0.148160	0.148718	0.244961	0.229244	0.216637	0.151892	0.138250	0.136348	0.250891	0.235189	0.221913	0.188992	0.180484	0.169835	0.287295	0.268680	0.251064
36.4	0.167347	0.156154	0.149187	0.265589	0.233906	0.240582	0.235417	0.221447	0.210065	0.163541	0.148356	0.149038	0.245514	0.229654	0.217280	0.152761	0.137948	0.136423	0.251658	0.236001	0.222492	0.189338	0.180913	0.169953	0.287742	0.269619	0.252009
36.6	0.167906	0.156349	0.149820	0.266109	0.234504	0.241854	0.235958	0.221721	0.210719	0.163499	0.148532	0.149338	0.246358	0.230229	0.217603	0.153200	0.138227	0.136831	0.252378	0.237038	0.223473	0.190045	0.181703	0.170554	0.288623	0.270680	0.252778
36.8	0.167903	0.157102	0.150276	0.266905	0.235340	0.242503	0.236549	0.222215	0.211395	0.163830	0.149430	0.149363	0.247281	0.231132	0.218110	0.153713	0.138924	0.136747	0.252656	0.237823	0.223871	0.190626	0.182469	0.170770	0.289238	0.271641	0.253600
37.0	0.168277	0.157334	0.150833	0.267293	0.236049	0.243233	0.237255	0.222705	0.212367	0.163957	0.149763	0.150069	0.248298	0.231849	0.218647	0.154140	0.138784	0.136813	0.253023	0.238606	0.224996	0.190994	0.182506	0.171541	0.290122	0.272348	0.254169
37.2	0.168452	0.157452	0.151423	0.267928	0.236935	0.243915	0.237821	0.223559	0.212870	0.164281	0.149935	0.150726	0.248820	0.232383	0.218991	0.154409	0.138940	0.137353	0.253803	0.239168	0.225040	0.191274	0.183070	0.171728	0.291098	0.273457	0.254800
37.4	0.168260	0.157657	0.151799	0.268493	0.237509	0.244715	0.238153	0.224005	0.213093	0.164671	0.150130	0.151139	0.249559	0.233123	0.219152	0.154388	0.139005	0.137806	0.254226	0.240250	0.226431	0.191685	0.183066	0.172061	0.292188	0.274421	0.255601
37.6	0.168513	0.157688	0.151929	0.268973	0.237780	0.245635	0.238833	0.224700	0.213901	0.164824	0.150512	0.151366	0.250328	0.233977	0.219513	0.154863	0.138836	0.138162	0.254651	0.240825	0.226534	0.191722	0.183889	0.172661	0.293091	0.275545	0.256424
37.8	0.168789	0.158257	0.152266	0.269731	0.238786	0.245936	0.239986	0.225528	0.214423	0.165305	0.150712	0.152185	0.251042	0.234443	0.219938	0.155038	0.138850	0.138482	0.255075	0.241411	0.227000	0.192286	0.184269	0.173380	0.294166	0.276490	0.257130
38.0	0.169500	0.158783	0.152503	0.270475	0.239542	0.246258	0.240460	0.226271	0.214647	0.165973	0.151170	0.152713	0.251778	0.235172	0.220598	0.154909	0.139032	0.138829	0.255498	0.241947	0.227985	0.192542	0.184405	0.173961	0.295255	0.277673	0.257881
38.2	0.169799	0.158990	0.152674	0.271214	0.239898	0.246951	0.240978	0.226451	0.215149	0.166344	0.151760	0.152930	0.252533	0.235356	0.221249	0.155431	0.139174	0.138896	0.256137	0.242655	0.228113	0.192893	0.185196	0.174788	0.296252	0.278852	0.258923
38.4	0.170260	0.159491	0.153058	0.272404	0.240294	0.247750	0.241160	0.227109	0.215533	0.166685	0.151975	0.153724	0.253137	0.235879	0.222321	0.155484	0.139527	0.139432	0.256625	0.243205	0.228756	0.193575	0.185312	0.175332	0.297107	0.279816	0.259217
38.6	0.170270	0.159966	0.153341	0.273185	0.240954	0.248234	0.241712	0.227759	0.215979	0.166987	0.152429	0.154421	0.254108	0.236661	0.223111	0.155392	0.139612	0.139813	0.257077	0.243470	0.229360	0.193305	0.186450	0.175589	0.297782	0.280659	0.259822
38.8	0.170311	0.160294	0.153784	0.274116	0.241731	0.249040	0.242470	0.228456	0.216302	0.167363	0.152914	0.154614	0.254977	0.237427	0.223702	0.155461	0.140098	0.140049	0.258023	0.243852	0.229447	0.193727	0.186846	0.175945	0.298858	0.281000	0.260606
39.0	0.170404	0.160922	0.153997	0.275036	0.242466	0.249920	0.242646	0.229196	0.216765	0.167695	0.153331	0.155075	0.255441	0.238084	0.224285	0.155492	0.140572	0.139995	0.258382	0.244089	0.230207	0.194221	0.186700	0.176123	0.299577	0.281726	0.261277
39.2	0.170412	0.161324	0.154077	0.275481	0.243236	0.250597	0.242824	0.229566	0.217612	0.168029	0.153535	0.155756	0.256260	0.238961	0.225488	0.156036	0.140484	0.140239	0.259020	0.244341	0.230531	0.194247	0.187029	0.176299	0.300501	0.282587	0.262239
39.4	0.170821	0.161472	0.154403	0.276455	0.244157	0.251159	0.242994	0.229876	0.218101	0.168259	0.153842	0.156358	0.256905	0.239172	0.226211	0.156507	0.141389	0.140262	0.259516	0.244763	0.231096	0.194669	0.187084	0.176602	0.300939	0.283193	0.262506
39.6	0.170968	0.161971	0.154239	0.277200	0.245112	0.252140	0.243614	0.230353	0.218876	0.168673	0.154358	0.157012	0.257662	0.239796	0.226978	0.156937	0.141658	0.140259	0.260372	0.245250	0.232197	0.194709	0.187358	0.176459	0.301553	0.283894	0.263126
39.8	0.171407	0.162610	0.154494	0.277887	0.246076	0.252355	0.244195	0.230947	0.219616	0.168832	0.154654	0.157395	0.258515	0.240016	0.227828	0.157384	0.141711	0.140364	0.260902	0.245272	0.232495	0.195461	0.187699	0.176837	0.301828	0.284380	0.263892
40.0	0.171685	0.162709	0.154508	0.278402	0.246760	0.252646	0.244404	0.231336	0.220067	0.169432	0.154777	0.157794	0.259148	0.240361	0.228521	0.157885	0.142049	0.140974	0.261672	0.246065	0.233059	0.195757	0.188053	0.177260	0.302569	0.285367	0.264675
40.2	0.172399	0.163130	0.154900	0.279283	0.247380	0.253162	0.244764	0.231853	0.220142	0.169917	0.155137	0.157881	0.259603	0.240678	0.229107	0.158393	0.142591	0.141087	0.262490	0.246538	0.233310	0.196158	0.188826	0.177546	0.303305	0.286111	0.265092
40.4	0.172988	0.163860	0.155409	0.279744	0.248118	0.253433	0.245324	0.232211	0.221020	0.170501	0.155313	0.158351	0.260176	0.241151	0.229562	0.158649	0.143128	0.141771	0.263209	0.247056	0.233658	0.196664	0.189285	0.177334	0.304016	0.286470	0.265713
40.6	0.173308	0.163684	0.155708	0.280543	0.248895	0.254163	0.245924	0.232311	0.221440	0.170671	0.155509	0.158570	0.260641	0.241602	0.230222	0.159110	0.144171	0.142150	0.263999	0.247755	0.234157	0.197197	0.190111	0.177902	0.305031	0.286930	0.266417
40.8	0.173400	0.164327	0.155892	0.281187	0.249554	0.254676	0.246438	0.232797	0.221750	0.171143	0.156034	0.158407	0.260949	0.242029	0.230979	0.159482	0.144753	0.142484	0.264254	0.248273	0.234351	0.197600	0.190551	0.178061	0.305790	0.287242	0.266992
41.0	0.173659	0.164508	0.156230	0.281534	0.250056	0.255347	0.247057	0.233213	0.222238	0.171266	0.156244	0.158536	0.261152	0.242777	0.231157	0.159715	0.144849	0.142653	0.264976	0.249364	0.235387	0.197713	0.191099	0.178711	0.306700	0.287561	0.267646
41.2	0.173770	0.164470	0.156640	0.281753	0.250627	0.256056	0.247973	0.233607	0.222319	0.171447	0.156445	0.158504	0.261622	0.243421	0.231361	0.159781	0.145170	0.143191	0.265774	0.250398	0.235474	0.198221	0.191230	0.178894	0.307647	0.288401	0.268478
41.4	0.174029	0.164860	0.156746	0.282041	0.251132	0.257029	0.248687	0.234003	0.222666	0.171652	0.156657	0.158454	0.261951	0.244064	0.231732	0.159775	0.145884	0.143479	0.265878	0.251538	0.236240	0.199106	0.191912	0.179388	0.308663	0.288956	0.269285
41.6	0.174608	0.164757	0.157171	0.282445	0.251634	0.257583	0.249398	0.235154	0.223262	0.171807	0.157075	0.158337	0.262310	0.244779	0.232255	0.160121	0.146457	0.143959	0.266608	0.251982	0.236514	0.199369	0.192459	0.179895	0.309540	0.289662	0.269918
41.8	0.175006	0.165137	0.157721	0.283274	0.252350	0.258163	0.250442	0.235884	0.223775	0.172236	0.157645	0.158555	0.262858	0.245471	0.233018	0.160274	0.146732	0.144495	0.266685	0.252929	0.237070	0.200066	0.192700	0.180388	0.310351	0.290375	0.270880
42.0	0.175588	0.165724	0.158135	0.283859	0.252447	0.258873	0.250890	0.236136	0.224327	0.172751	0.157953	0.158411	0.263381	0.245847	0.233245	0.160426	0.147210	0.145017	0.267365	0.253679	0.237827	0.200588	0.193628	0.180993	0.310993	0.291255	0.271650
42.2	0.176097	0.165832	0.158942	0.284453	0.252918	0.259706	0.251577	0.236687	0.224841	0.173143	0.158184	0.158021	0.264044	0.246469	0.234279	0.160957	0.147439	0.145503	0.267892	0.254476	0.238311	0.200972	0.194366	0.181557	0.311603	0.292285	0.272746
42.4	0.176500	0.166230	0.159593	0.285264	0.253116	0.260622	0.251839	0.237222	0.225179	0.173857	0.158474	0.158338	0.264598	0.247216	0.234969	0.161006	0.147547	0.146051	0.267968	0.255083	0.239000	0.201269	0.194685	0.182240	0.312130	0.292950	0.273179
42.6	0.176877	0.166726	0.159794	0.286025	0.253413	0.261487	0.252343	0.237809	0.225804	0.174110	0.158875	0.158938	0.265408	0.247986	0.235170	0.161132	0.147836	0.146183	0.268896	0.255593	0.239814	0.201131	0.195396	0.182651	0.312798	0.293669	0.274110
42.8	0.177232	0.166938	0.160293	0.286688	0.253771	0.262750	0.252570	0.238413	0.226283	0.174698	0.159310	0.158992	0.266035	0.248762	0.235770	0.161266	0.147466	0.146144	0.269337	0.256134	0.240053	0.202145	0.195348	0.183080	0.313215	0.294528	0.274791
43.0	0.177456	0.167636	0.160505	0.287432	0.253815	0.263686	0.252758	0.238786	0.226660	0.175207	0.159117	0.159516	0.266582	0.249567	0.236237	0.161482	0.147593	0.146312	0.269794	0.256779	0.241167	0.202260	0.195509	0.183337	0.313683	0.295498	0.275721
43.2	0.177972	0.167651	0.160801	0.288244	0.254262	0.264504	0.253258	0.239157	0.227387	0.175651	0.159407	0.159918	0.267770	0.249980	0.237039	0.161957	0.147857	0.146425	0.270415	0.257033	0.241519	0.202575	0.195587	0.183548	0.314416	0.296385	0.276420
43.4	0.178771	0.168297	0.160896	0.289159	0.254892	0.264897	0.253727	0.239324	0.228106	0.175921	0.159668	0.160482	0.268771	0.250226	0.237326	0.162416	0.147581	0.146549	0.271002	0.257704	0.242614	0.203171	0.195795	0.183686	0.315190	0.297058	0.277048
43.6	0.178978	0.168986	0.161094	0.289703	0.255299	0.265144	0.254141	0.239674	0.228553	0.176669	0.160049	0.161020	0.269520	0.250663	0.237915	0.162893	0.147048	0.146660	0.271851	0.258019	0.243701	0.203515	0.196100	0.183785	0.316026	0.297811	0.278022
43.8	0.179422	0.169051	0.161767	0.290163	0.256043	0.265201	0.254634	0.239784	0.229011	0.177099	0.160098	0.161569	0.270159	0.251121	0.238590	0.163356	0.147760	0.146994	0.272291	0.258297	0.243985	0.203938	0.195906	0.184265	0.316761	0.298527	0.278881
44.0	0.179886	0.169659	0.162268	0.290738	0.256553	0.265927	0.254787	0.240232	0.229716	0.177632	0.160044	0.162342	0.270856	0.251695	0.238780	0.163454	0.148015	0.147498	0.273172	0.258681	0.245423	0.204235	0.196647	0.184576	0.317939	0.299286	0.279336
44.2	0.180260	0.169718	0.162638	0.291485	0.256873	0.266742	0.255418	0.240832	0.229852	0.177824	0.160252	0.163024	0.271409	0.252287	0.239511	0.163982	0.148289	0.147517	0.274008	0.259233	0.245855	0.204550	0.196684	0.184967	0.318800	0.299669	0.279620
44.4	0.180322	0.169852	0.162877	0.291922	0.257697	0.267292	0.256401	0.241257	0.230307	0.177718	0.160242	0.163665	0.272484	0.252967	0.240347	0.164302	0.148850	0.147732	0.274818	0.259715	0.246413	0.204972	0.196907	0.185448	0.319580	0.300308	0.280392
44.6	0.180434	0.170359	0.162953	0.292472	0.258317	0.267999	0.257328	0.241829	0.230781	0.177886	0.160885	0.163789	0.272448	0.253373	0.240939	0.164572	0.149144	0.147520	0.275846	0.260262	0.247088	0.205140	0.197399	0.185955	0.320632	0.300975	0.280971
44.8	0.180501	0.170950	0.163182	0.293003	0.258930	0.268706	0.258163	0.242402	0.231127	0.178034	0.161374	0.163962	0.272588	0.254112	0.241252	0.165098	0.149153	0.147452	0.276274	0.260976	0.247273	0.205002	0.197503	0.185883	0.321412	0.301324	0.281625
45.0	0.180656	0.170854	0.163295	0.293520	0.259753	0.269643	0.259440	0.242928	0.231384	0.177865	0.161607	0.164322	0.272903	0.254949	0.241417	0.165504	0.149614	0.147381	0.277293	0.261838	0.248271	0.205634	0.197768	0.186137	0.322277	0.302185	0.282230
45.2	0.180769	0.170631	0.163571	0.294166	0.260589	0.270525	0.260296	0.243304	0.231400	0.177900	0.161996	0.164807	0.273459	0.255746	0.242260	0.165756	0.150082	0.147473	0.277843	0.262129	0.248622	0.206375	0.197615	0.186911	0.323453	0.303066	0.282640
45.4	0.181055	0.170677	0.163674	0.294786	0.261511	0.271285	0.260894	0.243842	0.232041	0.177831	0.162230	0.165172	0.273756	0.256595	0.242991	0.166114	0.150975	0.147581	0.278282	0.262397	0.249001	0.207299	0.197992	0.187272	0.324387	0.303455	0.283152
45.6	0.181347	0.170644	0.164036	0.295744	0.262186	0.272276	0.261368	0.244293	0.232828	0.177749	0.162862	0.165352	0.274555	0.257212	0.243693	0.166594	0.151480	0.147651	0.278851	0.262957	0.249256	0.207378	0.198240	0.187642	0.325252	0.304244	0.283457
45.8	0.181499	0.171183	0.164237	0.296412	0.263046	0.273104	0.262074	0.244571	0.233310	0.178104	0.163178	0.165508	0.275129	0.257892	0.244089	0.166727	0.151729	0.148292	0.279014	0.263736	0.249481	0.208181	0.198959	0.188497	0.325783	0.305247	0.284344
46.0	0.181926	0.170815	0.164037	0.296735	0.263699	0.273917	0.262337	0.245024	0.233771	0.178564	0.163479	0.165568	0.275817	0.258157	0.244556	0.167169	0.152507	0.148691	0.279863	0.264612	0.249833	0.208194	0.200017	0.188766	0.326630	0.306258	0.284884
46.2	0.182530	0.171146	0.164390	0.297858	0.264631	0.274717	0.262543	0.245449	0.234132	0.178835	0.163980	0.165841	0.276107	0.258897	0.245296	0.167292	0.153257	0.149036	0.280534	0.264989	0.250668	0.208408	0.200479	0.188863	0.327070	0.307103	0.285481
46.4	0.182885	0.171606	0.164142	0.298777	0.265132	0.275695	0.263202	0.246182	0.234730	0.179226	0.164471	0.166252	0.276663	0.259625	0.245545	0.167458	0.153590	0.149227	0.280766	0.265558	0.250935	0.209216	0.201194	0.189308	0.327323	0.307415	0.285936
46.6	0.183280	0.172056	0.163896	0.299965	0.265331	0.276344	0.263257	0.246842	0.235201	0.179304	0.164868	0.166492	0.277117	0.260142	0.245753	0.167610	0.153996	0.149309	0.281341	0.265832	0.251565	0.209329	0.201826	0.189009	0.327994	0.308355	0.286699
46.8	0.183522	0.172322	0.164112	0.300816	0.265871	0.276836	0.263352	0.247465	0.235984	0.179967	0.165205	0.166118	0.278097	0.260519	0.246356	0.167646	0.153878	0.149574	0.281677	0.266036	0.251715	0.210231	0.202096	0.189222	0.328559	0.309271	0.287415
47.0	0.183967	0.172746	0.164182	0.301777	0.266713	0.276957	0.263834	0.247929	0.236498	0.180330	0.165272	0.166521	0.278525	0.260620	0.246999	0.167864	0.154102	0.149818	0.282371	0.266841	0.252269	0.209755	0.202921	0.189348	0.329468	0.310040	0.288367
47.2	0.184520	0.172938	0.164639	0.302918	0.267453	0.277452	0.264125	0.248397	0.236899	0.180571	0.166032	0.166612	0.279378	0.260740	0.247549	0.168100	0.154325	0.150148	0.282953	0.267329	0.252583	0.210074	0.203094	0.189341	0.330309	0.310664	0.289189
47.4	0.184644	0.173706	0.164871	0.303257	0.268059	0.277701	0.264249	0.248537	0.237303	0.181139	0.166407	0.167247	0.280109	0.261052	0.248159	0.168480	0.153948	0.150619	0.283322	0.267878	0.253300	0.210597	0.203707	0.189705	0.331065	0.311490	0.290174
47.6	0.184685	0.173962	0.165759	0.303589	0.268559	0.277790	0.264715	0.249055	0.237441	0.181482	0.166591	0.167879	0.280246	0.260988	0.248778	0.168474	0.154041	0.150998	0.284100	0.268479	0.253678	0.210737	0.204006	0.190139	0.331652	0.312091	0.290917
47.8	0.185174	0.174305	0.166072	0.304402	0.269285	0.278326	0.265113	0.249598	0.237967	0.182044	0.167105	0.168166	0.280384	0.261466	0.249133	0.168880	0.154900	0.151356	0.284603	0.269006	0.254178	0.211237	0.204472	0.190708	0.332124	0.312532	0.291451
48.0	0.185596	0.175097	0.166616	0.304869	0.269651	0.278795	0.265677	0.250461	0.238366	0.182249	0.167549	0.168814	0.280964	0.261827	0.249604	0.169181	0.154643	0.151949	0.285560	0.269477	0.254898	0.211755	0.205047	0.191548	0.332982	0.313322	0.291854
48.2	0.185866	0.175342	0.166862	0.305112	0.270136	0.279149	0.266243	0.251304	0.238535	0.182375	0.167977	0.168754	0.281492	0.262311	0.250508	0.169883	0.154762	0.151713	0.286024	0.270610	0.255791	0.211638	0.205085	0.192167	0.333744	0.314171	0.292346
48.4	0.186080	0.176135	0.167517	0.305298	0.270999	0.279547	0.266725	0.252146	0.238467	0.182485	0.168217	0.168828	0.281853	0.262832	0.251105	0.170272	0.154758	0.151825	0.286739	0.271134	0.255787	0.212357	0.205647	0.192510	0.334194	0.315455	0.293279
48.6	0.186301	0.176851	0.168333	0.305437	0.271445	0.279809	0.267381	0.252622	0.238922	0.183231	0.168722	0.168875	0.281893	0.263102	0.251627	0.170583	0.154598	0.152262	0.287591	0.271645	0.256640	0.212252	0.205611	0.193060	0.334749	0.315764	0.293810
48.8	0.186742	0.176820	0.169051	0.306176	0.271887	0.280558	0.268016	0.252776	0.239121	0.183644	0.168990	0.169184	0.282257	0.263685	0.252147	0.171441	0.154932	0.152362	0.288031	0.272418	0.256938	0.212484	0.205863	0.193360	0.335044	0.316225	0.294372
49.0	0.187200	0.176993	0.169509	0.306699	0.272348	0.281248	0.268576	0.253147	0.239291	0.184247	0.169206	0.169156	0.282540	0.264134	0.252793	0.171775	0.155091	0.152685	0.288583	0.273002	0.257781	0.213636	0.205972	0.194069	0.335697	0.316934	0.294768
49.2	0.187351	0.177159	0.169685	0.307179	0.272667	0.281946	0.268728	0.253350	0.239413	0.184360	0.169416	0.169587	0.283357	0.264727	0.253483	0.172196	0.155289	0.152924	0.289232	0.273463	0.258248	0.213645	0.206261	0.194819	0.336616	0.317177	0.295326
49.4	0.187570	0.177797	0.170193	0.307353	0.273240	0.282503	0.269270	0.253775	0.240011	0.184895	0.169244	0.170128	0.284198	0.265515	0.253912	0.172825	0.155670	0.153201	0.289836	0.274130	0.258597	0.214595	0.206516	0.195064	0.337173	0.317568	0.295948
49.6	0.187922	0.178030	0.170392	0.307911	0.273954	0.283375	0.269620	0.254021	0.240473	0.185384	0.169496	0.170228	0.284985	0.266037	0.254510	0.172951	0.155886	0.153648	0.290455	0.274651	0.259308	0.214582	0.206941	0.195331	0.338094	0.318351	0.296445
49.8	0.188189	0.178257	0.170409	0.307923	0.274438	0.283788	0.270300	0.254413	0.240737	0.185873	0.169392	0.170401	0.285370	0.266703	0.254923	0.172947	0.156181	0.154374	0.291198	0.275391	0.260209	0.215131	0.207262	0.195588	0.338605	0.319178	0.297197
50.0	0.188515	0.178087	0.170587	0.308504	0.274980	0.284514	0.270770	0.254562	0.241313	0.186043	0.169444	0.170590	0.286113	0.267151	0.255509	0.173234	0.157069	0.154313	0.292129	0.275837	0.260622	0.215498	0.207456	0.195322	0.339446	0.319571	0.297624
50.2	0.188892	0.178626	0.170723	0.309405	0.275521	0.284960	0.271456	0.254690	0.242038	0.186387	0.169535	0.170755	0.286733	0.267854	0.255568	0.173273	0.157525	0.154446	0.292472	0.275697	0.261252	0.215830	0.207607	0.195290	0.339968	0.319935	0.298099
50.4	0.189296	0.178903	0.170728	0.310308	0.275782	0.285457	0.272305	0.255228	0.242658	0.186775	0.169484	0.171110	0.287365	0.268698	0.255711	0.173409	0.157465	0.154621	0.292731	0.276292	0.261820	0.216412	0.207751	0.195562	0.340447	0.320490	0.298848
50.6	0.189645	0.178908	0.170747	0.311159	0.276169	0.286153	0.272329	0.255332	0.243223	0.186918	0.169537	0.171434	0.287730	0.269114	0.256043	0.173187	0.157893	0.154861	0.293439	0.276355	0.262536	0.216165	0.208081	0.195486	0.341211	0.321348	0.299699
50.8	0.189976	0.179138	0.170908	0.312026	0.276998	0.286321	0.272819	0.255658	0.243997	0.187272	0.169820	0.171335	0.288604	0.269807	0.256549	0.173131	0.157888	0.155384	0.293785	0.276770	0.262694	0.216894	0.208350	0.195832	0.341668	0.321972	0.300567
51.0	0.190019	0.179089	0.170836	0.313053	0.277564	0.286915	0.273320	0.256075	0.244236	0.187559	0.169918	0.172006	0.289008	0.270325	0.257004	0.173618	0.157883	0.155505	0.294064	0.277282	0.262984	0.216872	0.208380	0.195839	0.342519	0.322644	0.301453
51.2	0.190197	0.179095	0.170988	0.313941	0.278073	0.287410	0.273714	0.256403	0.244635	0.187750	0.170303	0.172504	0.289919	0.271146	0.257485	0.174104	0.158648	0.155924	0.294448	0.277517	0.262989	0.217345	0.208431	0.195856	0.343359	0.323119	0.301781
51.4	0.190499	0.179674	0.170781	0.314370	0.278588	0.287897	0.274615	0.256895	0.245246	0.187933	0.170468	0.172888	0.290561	0.271895	0.257712	0.174470	0.158765	0.156380	0.294678	0.277884	0.263214	0.218208	0.208463	0.196302	0.344065	0.323910	0.302422
51.6	0.191129	0.180008	0.170713	0.315228	0.279017	0.288386	0.275266	0.257520	0.245737	0.187818	0.170854	0.173366	0.290923	0.272540	0.258144	0.174630	0.159079	0.156613	0.295288	0.278350	0.263535	0.218274	0.208595	0.196599	0.344926	0.324852	0.303112
51.8	0.191477	0.180395	0.170732	0.316308	0.279270	0.288953	0.275575	0.258153	0.246450	0.188239	0.171128	0.173352	0.291122	0.273483	0.258808	0.175049	0.159423	0.156589	0.295811	0.278334	0.264411	0.218650	0.209040	0.197112	0.345522	0.325670	0.303839
52.0	0.191860	0.180459	0.171147	0.316598	0.279681	0.289221	0.276363	0.258768	0.246974	0.188085	0.171191	0.173791	0.291738	0.273906	0.259407	0.175377	0.159296	0.156760	0.296505	0.279240	0.264872	0.218959	0.208931	0.197551	0.346316	0.326636	0.304343
52.2	0.192274	0.181052	0.171527	0.317055	0.280479	0.289827	0.276688	0.259561	0.247433	0.188026	0.171373	0.173728	0.292060	0.274040	0.259714	0.175940	0.159487	0.156338	0.296956	0.279810	0.265417	0.218851	0.209516	0.198012	0.346912	0.327624	0.304854
52.4	0.192574	0.181398	0.171885	0.317789	0.281035	0.290359	0.277071	0.260141	0.247769	0.188309	0.171672	0.174244	0.292675	0.274605	0.260083	0.176322	0.159780	0.156517	0.297817	0.280305	0.265863	0.219525	0.209756	0.198483	0.347473	0.328725	0.305629
52.6	0.192657	0.181646	0.172356	0.318155	0.281523	0.290677	0.277972	0.260854	0.248567	0.188624	0.172197	0.174599	0.293124	0.274933	0.260453	0.176579	0.160311	0.156740	0.298151	0.280941	0.266625	0.219177	0.209712	0.199311	0.348115	0.328966	0.305983
52.8	0.193153	0.181910	0.172736	0.318777	0.282134	0.291636	0.278454	0.261363	0.249179	0.188757	0.172702	0.174927	0.293471	0.275330	0.260939	0.177171	0.160436	0.156748	0.298872	0.281711	0.266754	0.219553	0.210611	0.199572	0.348514	0.329877	0.306830
53.0	0.193513	0.182242	0.172840	0.319285	0.282404	0.291923	0.278998	0.262290	0.249454	0.188873	0.173074	0.175024	0.294048	0.275648	0.261551	0.177586	0.160399	0.156950	0.299412	0.282217	0.267701	0.220323	0.210752	0.200099	0.349581	0.330255	0.307373
53.2	0.193535	0.182590	0.172962	0.319932	0.282977	0.292663	0.279096	0.262883	0.249903	0.189234	0.173067	0.175533	0.294983	0.276193	0.261990	0.177737	0.160671	0.157261	0.300251	0.282692	0.268040	0.220234	0.211324	0.200397	0.350494	0.330598	0.308069
53.4	0.193796	0.182989	0.173670	0.320341	0.283864	0.292728	0.279759	0.263677	0.250554	0.189533	0.172894	0.176011	0.295393	0.276851	0.262384	0.178035	0.160962	0.157182	0.300438	0.283288	0.268497	0.221268	0.211662	0.200697	0.351399	0.331199	0.308878
53.6	0.194390	0.182970	0.174353	0.320981	0.284665	0.293525	0.280231	0.264123	0.251116	0.189894	0.173460	0.175781	0.295755	0.277160	0.263051	0.178056	0.161165	0.157636	0.301135	0.283654	0.269319	0.221572	0.211813	0.200844	0.352314	0.331988	0.309318
53.8	0.194732	0.183387	0.174438	0.321536	0.285242	0.293771	0.280842	0.264316	0.251580	0.190190	0.173888	0.175942	0.296294	0.277389	0.263281	0.177956	0.161459	0.157752	0.301775	0.284534	0.269553	0.221899	0.212615	0.201228	0.352739	0.332306	0.309861
54.0	0.194702	0.183510	0.174728	0.322481	0.286148	0.294329	0.281254	0.264608	0.252370	0.190630	0.174512	0.175828	0.296725	0.277891	0.263487	0.177937	0.161613	0.157974	0.302313	0.285133	0.270051	0.222261	0.212577	0.201661	0.353588	0.332363	0.310143
54.2	0.195007	0.183536	0.174682	0.323018	0.286687	0.295063	0.281597	0.264760	0.252641	0.191229	0.175092	0.176125	0.297288	0.278458	0.263616	0.178031	0.161688	0.158451	0.302866	0.285796	0.270532	0.222116	0.213090	0.202148	0.354181	0.332949	0.310699
54.4	0.195086	0.183745	0.175083	0.323862	0.286989	0.295968	0.281845	0.264934	0.252901	0.191846	0.175633	0.176468	0.297833	0.279065	0.264308	0.178117	0.161778	0.159255	0.303307	0.286822	0.271512	0.222684	0.213520	0.202636	0.354673	0.333352	0.311672
54.6	0.195112	0.183795	0.175272	0.324263	0.287643	0.296848	0.281947	0.265082	0.252988	0.192281	0.176147	0.176803	0.298155	0.279512	0.265182	0.178232	0.161953	0.159627	0.304155	0.287158	0.271472	0.222719	0.214085	0.202648	0.355292	0.333743	0.312693
54.8	0.195386	0.184429	0.175663	0.325080	0.288148	0.297106	0.282075	0.265200	0.253285	0.192811	0.176854	0.176674	0.298806	0.279844	0.265951	0.178972	0.161463	0.160215	0.304490	0.287982	0.271438	0.223202	0.214372	0.202778	0.355658	0.334166	0.313247
55.0	0.195520	0.184623	0.175696	0.325828	0.288891	0.297968	0.282330	0.265325	0.253352	0.193207	0.177245	0.177137	0.299461	0.280181	0.266649	0.179074	0.161636	0.160934	0.304681	0.288739	0.272126	0.223568	0.214456	0.202858	0.356318	0.334526	0.313343
55.2	0.195907	0.184996	0.175762	0.326351	0.289675	0.298593	0.282724	0.265666	0.253646	0.193377	0.178002	0.177524	0.300215	0.280810	0.267345	0.179309	0.162282	0.161319	0.305378	0.289399	0.272200	0.223840	0.214912	0.203073	0.356850	0.335412	0.313676
55.4	0.196100	0.185937	0.175735	0.326776	0.289892	0.299459	0.283314	0.265460	0.253945	0.193674	0.178187	0.177607	0.300775	0.281542	0.267568	0.179457	0.161919	0.161600	0.306166	0.289961	0.272876	0.224697	0.214830	0.203213	0.357394	0.336368	0.314635
55.6	0.196311	0.185802	0.176079	0.327242	0.290293	0.300043	0.283356	0.265908	0.254233	0.193850	0.178290	0.177768	0.301198	0.281654	0.268077	0.179476	0.162197	0.161575	0.307199	0.290457	0.273601	0.224502	0.214983	0.203072	0.358029	0.337583	0.315320
55.8	0.196533	0.185982	0.176374	0.327666	0.290728	0.300734	0.283830	0.266365	0.254654	0.194214	0.178192	0.177959	0.301546	0.281892	0.268233	0.179963	0.161803	0.161845	0.308056	0.290799	0.274179	0.224928	0.215203	0.203330	0.358511	0.338007	0.315754
56.0	0.197218	0.186077	0.176970	0.327947	0.291318	0.301060	0.284482	0.266645	0.254786	0.194292	0.178442	0.178053	0.302316	0.282025	0.268444	0.180346	0.162036	0.161873	0.308962	0.291491	0.274402	0.225447	0.215124	0.203459	0.359028	0.338565	0.316150
56.2	0.197735	0.186490	0.177276	0.328284	0.292069	0.301642	0.284921	0.267099	0.255323	0.194715	0.178632	0.178447	0.303014	0.282490	0.269015	0.180613	0.162765	0.161610	0.309757	0.291454	0.274973	0.225209	0.215655	0.203853	0.359696	0.339597	0.316711
56.4	0.197965	0.186821	0.177227	0.328750	0.292356	0.302176	0.285437	0.267675	0.256023	0.194787	0.178877	0.178446	0.303582	0.282947	0.269970	0.180657	0.162935	0.161957	0.310589	0.292169	0.275926	0.225683	0.215930	0.203930	0.360815	0.340442	0.317156
56.6	0.198093	0.187197	0.177406	0.329066	0.292695	0.302641	0.286015	0.268288	0.256378	0.194717	0.178925	0.178682	0.303928	0.283286	0.270886	0.180877	0.162983	0.162102	0.310875	0.292461	0.276067	0.225447	0.216618	0.204184	0.361553	0.341011	0.317797
56.8	0.198208	0.187255	0.177562	0.329620	0.293065	0.303288	0.286622	0.268606	0.256742	0.195078	0.178756	0.178582	0.304487	0.283410	0.271545	0.181294	0.163190	0.162074	0.311541	0.292497	0.276703	0.226441	0.217240	0.204149	0.362245	0.341468	0.318682
57.0	0.198585	0.187607	0.177895	0.330061	0.293351	0.303530	0.286989	0.269509	0.257071	0.195232	0.178653	0.178601	0.304431	0.284024	0.272028	0.181694	0.163413	0.161990	0.311633	0.292828	0.277081	0.226709	0.217135	0.204036	0.362990	0.341768	0.319191
57.2	0.198852	0.187704	0.177984	0.330804	0.293988	0.303970	0.287170	0.270256	0.257649	0.195789	0.178554	0.179283	0.304609	0.284468	0.272589	0.181859	0.163893	0.162233	0.311609	0.292886	0.277500	0.226544	0.217975	0.204110	0.363816	0.342354	0.320273
57.4	0.199368	0.188001	0.178345	0.331429	0.294589	0.303926	0.287716	0.271234	0.258287	0.195683	0.178581	0.179436	0.304738	0.285090	0.272774	0.181981	0.164893	0.162152	0.311925	0.293394	0.277762	0.227097	0.218304	0.204365	0.364788	0.343095	0.321064
57.6	0.199878	0.188084	0.178579	0.332038	0.294999	0.304473	0.288193	0.271848	0.258717	0.196168	0.178675	0.179671	0.305297	0.285330	0.273151	0.182283	0.165099	0.162453	0.312279	0.293978	0.278668	0.226793	0.218835	0.204632	0.365167	0.343640	0.321648
57.8	0.200155	0.188286	0.178290	0.332561	0.295393	0.304675	0.288892	0.272319	0.259128	0.196322	0.178865	0.180148	0.305821	0.285651	0.272989	0.182461	0.165632	0.162621	0.312281	0.294302	0.278832	0.226868	0.219378	0.205361	0.365646	0.343841	0.322416
58.0	0.200317	0.188476	0.178320	0.333045	0.296180	0.305382	0.289415	0.272591	0.259722	0.196750	0.178835	0.180321	0.306092	0.286361	0.273560	0.182687	0.166245	0.162900	0.312380	0.295101	0.279592	0.226922	0.219353	0.205792	0.366445	0.344393	0.322462
58.2	0.200614	0.188598	0.178591	0.333656	0.296583	0.305971	0.289747	0.272740	0.259770	0.196988	0.179108	0.181021	0.306712	0.286887	0.273890	0.183081	0.166850	0.162892	0.312517	0.295568	0.280261	0.226893	0.219899	0.206348	0.367159	0.345131	0.323290
58.4	0.200862	0.188896	0.179097	0.334616	0.296774	0.306454	0.290243	0.273199	0.260108	0.197222	0.179219	0.181398	0.307119	0.287101	0.274438	0.183337	0.166975	0.163371	0.312324	0.296459	0.280647	0.227154	0.219880	0.206401	0.367830	0.345748	0.324344
58.6	0.201241	0.189428	0.179771	0.335230	0.297642	0.307150	0.290740	0.273385	0.260363	0.197332	0.179285	0.181568	0.307506	0.287390	0.274776	0.183406	0.167398	0.163462	0.312907	0.297242	0.281330	0.227229	0.219857	0.206521	0.368177	0.346089	0.325294
58.8	0.201810	0.189691	0.180176	0.335642	0.298427	0.307531	0.291307	0.273555	0.260659	0.197693	0.179761	0.181607	0.308334	0.287695	0.274894	0.183667	0.167598	0.163809	0.312719	0.298262	0.281744	0.228015	0.220279	0.206616	0.368510	0.346773	0.325731
59.0	0.201699	0.189511	0.180164	0.336107	0.299124	0.308474	0.292045	0.273931	0.260377	0.197792	0.180133	0.181714	0.309089	0.288162	0.274988	0.183428	0.168080	0.164253	0.313106	0.298809	0.282183	0.228348	0.220259	0.207128	0.369092	0.347320	0.326371
59.2	0.201816	0.190231	0.180673	0.336524	0.299974	0.309043	0.292476	0.274488	0.260696	0.198271	0.180683	0.182095	0.309792	0.288594	0.274990	0.183765	0.168304	0.164276	0.313993	0.299270	0.282463	0.228740	0.220650	0.207597	0.369442	0.348328	0.327011
59.4	0.202029	0.190689	0.180986	0.337163	0.300590	0.309518	0.292916	0.274604	0.260711	0.198778	0.180477	0.182093	0.310505	0.288976	0.274911	0.184105	0.168042	0.164477	0.314728	0.300102	0.282933	0.229484	0.220294	0.207885	0.369940	0.349252	0.327717
59.6	0.202329	0.190634	0.181327	0.337814	0.301368	0.310584	0.293462	0.275566	0.260999	0.198782	0.180775	0.182292	0.311033	0.289089	0.275068	0.184363	0.168065	0.164786	0.315550	0.300619	0.283930	0.229526	0.220098	0.208213	0.370487	0.350028	0.328187
59.8	0.202819	0.190965	0.181649	0.338005	0.301941	0.311231	0.293863	0.276363	0.261377	0.199089	0.181390	0.182647	0.311674	0.289661	0.275492	0.184683	0.167938	0.165049	0.316094	0.300715	0.284158	0.230107	0.220246	0.209019	0.371010	0.350428	0.328528
60.0	0.203058	0.191145	0.182103	0.338951	0.302327	0.311858	0.293951	0.276676	0.261343	0.199347	0.181857	0.182702	0.312563	0.290132	0.276545	0.184549	0.168336	0.165427	0.316920	0.301011	0.285360	0.230204	0.219804	0.209162	0.371311	0.351070	0.329337
60.2	0.203346	0.191193	0.181950	0.339425	0.303014	0.312560	0.294456	0.277442	0.262074	0.199859	0.182023	0.182653	0.313257	0.290867	0.277342	0.184653	0.168455	0.165954	0.317741	0.301437	0.286337	0.230373	0.220315	0.209390	0.372030	0.351875	0.329770
60.4	0.203226	0.191552	0.181773	0.340315	0.303415	0.313051	0.294957	0.278095	0.262558	0.200090	0.182635	0.182540	0.313628	0.291371	0.278318	0.184912	0.167856	0.166525	0.318564	0.302178	0.286771	0.231201	0.220723	0.209589	0.372763	0.352663	0.330064
60.6	0.202920	0.191418	0.181893	0.341179	0.303631	0.313691	0.295211	0.278612	0.262915	0.200319	0.182905	0.182731	0.314066	0.292231	0.278843	0.185099	0.168090	0.166943	0.319140	0.302064	0.287400	0.231249	0.220931	0.209887	0.373205	0.353277	0.330647
60.8	0.202846	0.191630	0.182178	0.341377	0.304027	0.314338	0.295422	0.279091	0.263565	0.200786	0.183238	0.182542	0.314272	0.293074	0.279497	0.185313	0.167976	0.166823	0.319795	0.301877	0.287600	0.232088	0.221336	0.210060	0.373722	0.353629	0.331420
61.0	0.203269	0.191708	0.182570	0.342070	0.304767	0.314531	0.295594	0.279669	0.263824	0.200662	0.183787	0.183077	0.314310	0.294161	0.280190	0.185501	0.168030	0.166652	0.320327	0.302435	0.287827	0.231953	0.221392	0.210165	0.374250	0.354365	0.332188
61.2	0.203382	0.191783	0.182474	0.343002	0.305309	0.314662	0.295799	0.280072	0.264252	0.200988	0.183965	0.183681	0.314876	0.294743	0.281017	0.185719	0.168845	0.166637	0.321002	0.302470	0.288347	0.231706	0.222778	0.210688	0.375247	0.355291	0.332954
61.4	0.203324	0.192418	0.182732	0.343397	0.305644	0.314941	0.296145	0.280836	0.264850	0.200933	0.184080	0.183848	0.315369	0.295396	0.281325	0.185851	0.169229	0.166151	0.321607	0.303315	0.288391	0.232073	0.222807	0.211199	0.375765	0.355902	0.333079
61.6	0.203449	0.192545	0.182818	0.343719	0.305987	0.315063	0.296889	0.280982	0.265234	0.201047	0.184284	0.184475	0.315768	0.295993	0.281869	0.186267	0.169297	0.166167	0.321828	0.303901	0.289301	0.231875	0.223731	0.211437	0.376221	0.356425	0.333563
61.8	0.203584	0.193013	0.183053	0.344331	0.306759	0.315264	0.297282	0.281049	0.266062	0.200920	0.184348	0.184889	0.316108	0.296963	0.281949	0.186586	0.169469	0.166247	0.322325	0.304145	0.289580	0.232101	0.224122	0.211701	0.376847	0.356857	0.333621
62.0	0.203685	0.193390	0.183152	0.344867	0.307372	0.315244	0.297522	0.280985	0.266949	0.201123	0.184538	0.185105	0.316242	0.297923	0.282805	0.186647	0.169613	0.166041	0.322882	0.305179	0.290142	0.232365	0.224471	0.211508	0.377813	0.357391	0.333870
62.2	0.204285	0.193468	0.183495	0.345590	0.307341	0.315623	0.297909	0.281392	0.267280	0.201434	0.184719	0.185713	0.316505	0.298484	0.282974	0.186885	0.169915	0.166139	0.323549	0.305249	0.290907	0.232830	0.225096	0.211886	0.378364	0.357851	0.334674
62.4	0.204640	0.193760	0.183809	0.346163	0.307979	0.315775	0.298358	0.281447	0.267903	0.201636	0.184768	0.185727	0.316689	0.298605	0.283179	0.187013	0.170269	0.166600	0.323760	0.306128	0.291228	0.233139	0.225125	0.211719	0.378921	0.358364	0.335483
62.6	0.204803	0.194262	0.184099	0.346413	0.308959	0.316402	0.298798	0.281277	0.268101	0.202074	0.184818	0.185793	0.317040	0.299107	0.283454	0.187152	0.170717	0.166463	0.324291	0.306552	0.291644	0.233749	0.225873	0.211877	0.379758	0.358645	0.336262
62.8	0.205379	0.194206	0.184197	0.346700	0.309252	0.317159	0.299513	0.281223	0.268048	0.202636	0.185239	0.186320	0.317413	0.299140	0.283634	0.187591	0.170700	0.166642	0.324553	0.307083	0.291199	0.234167	0.226331	0.212220	0.380721	0.359116	0.336685
63.0	0.205626	0.194254	0.184435	0.347318	0.309513	0.317889	0.299567	0.281619	0.267942	0.203021	0.185511	0.186582	0.317851	0.299334	0.284162	0.187726	0.170752	0.167173	0.325259	0.307532	0.291738	0.234678	0.226658	0.212937	0.381695	0.359395	0.337107
63.2	0.206368	0.194737	0.184721	0.347798	0.310141	0.318296	0.299592	0.282070	0.268240	0.203425	0.185757	0.186954	0.318304	0.299545	0.284680	0.188019	0.170810	0.167355	0.325557	0.307985	0.292242	0.235191	0.227122	0.213479	0.382338	0.359961	0.337269
63.4	0.206709	0.194767	0.184653	0.348352	0.310210	0.319111	0.299957	0.282403	0.268236	0.203824	0.185928	0.186974	0.318967	0.300001	0.285009	0.188748	0.170712	0.167468	0.325865	0.308436	0.292740	0.235621	0.226293	0.214098	0.382935	0.360647	0.337852
63.6	0.207173	0.195213	0.184961	0.348421	0.310402	0.319978	0.300167	0.283166	0.268702	0.203921	0.186604	0.187367	0.319334	0.300195	0.285457	0.189000	0.170597	0.167919	0.326304	0.308476	0.293091	0.235432	0.226508	0.214432	0.383770	0.361106	0.338603
63.8	0.207767	0.195360	0.185157	0.348593	0.310817	0.320486	0.300385	0.283805	0.269159	0.204243	0.187132	0.187913	0.319896	0.300553	0.285877	0.189079	0.170665	0.168347	0.326318	0.308720	0.293486	0.235709	0.226475	0.214591	0.384095	0.361501	0.339333
64.0	0.207655	0.195181	0.185073	0.349156	0.311117	0.321354	0.300728	0.284048	0.269799	0.204420	0.187418	0.187907	0.320559	0.300691	0.286270	0.188849	0.170674	0.169144	0.326841	0.309357	0.294445	0.236006	0.226069	0.214650	0.384332	0.361866	0.340008
64.2	0.208026	0.195247	0.185075	0.349580	0.311394	0.321853	0.301339	0.284570	0.270688	0.204787	0.187438	0.187795	0.321149	0.301173	0.286495	0.189218	0.170708	0.169641	0.327392	0.309759	0.294217	0.236359	0.226404	0.215298	0.385101	0.362262	0.340173
64.4	0.207997	0.195278	0.185363	0.350359	0.311661	0.322510	0.301825	0.284856	0.271165	0.204945	0.187959	0.188100	0.321746	0.301344	0.287206	0.189412	0.171017	0.169787	0.327734	0.310344	0.294588	0.237027	0.226018	0.215648	0.385729	0.362840	0.340506
64.6	0.208291	0.195307	0.185798	0.350901	0.311802	0.323272	0.301947	0.285256	0.271761	0.205050	0.188076	0.188205	0.322461	0.301777	0.287678	0.189463	0.171189	0.170250	0.328205	0.310469	0.294793	0.236952	0.226313	0.215926	0.386194	0.363255	0.341479
64.8	0.208499	0.195575	0.186091	0.351248	0.312455	0.324163	0.302589	0.285510	0.272215	0.205082	0.187982	0.188245	0.323241	0.302289	0.288578	0.189897	0.171368	0.170327	0.328645	0.310810	0.295259	0.237700	0.226256	0.216518	0.386758	0.363923	0.342218
65.0	0.208283	0.195526	0.186343	0.351667	0.313033	0.324287	0.303293	0.285921	0.272244	0.205125	0.187876	0.188548	0.323698	0.302741	0.289137	0.189925	0.172176	0.170376	0.329273	0.311978	0.295948	0.237800	0.226570	0.216905	0.387024	0.364727	0.343051
65.2	0.208318	0.195835	0.186836	0.352178	0.313517	0.324520	0.304150	0.286659	0.272958	0.205092	0.187790	0.188550	0.324193	0.303076	0.289672	0.189917	0.172722	0.170775	0.330009	0.312338	0.295881	0.237838	0.227118	0.217402	0.387522	0.365561	0.343457
65.4	0.208074	0.196075	0.187215	0.352484	0.313859	0.324822	0.304747	0.287116	0.273337	0.205045	0.187940	0.188651	0.324490	0.303647	0.289782	0.190194	0.172508	0.170908	0.330325	0.313067	0.296691	0.238432	0.227118	0.217591	0.387791	0.366270	0.343575
65.6	0.208285	0.196284	0.187460	0.353252	0.314561	0.324806	0.305620	0.287288	0.273563	0.205261	0.187799	0.188848	0.324929	0.304330	0.290072	0.190339	0.173149	0.171420	0.331322	0.313457	0.297231	0.237904	0.228042	0.217369	0.387937	0.366948	0.343949
65.8	0.208024	0.196901	0.187547	0.353988	0.315524	0.324963	0.305844	0.287718	0.273995	0.205531	0.187660	0.189185	0.325458	0.304930	0.290121	0.190188	0.173177	0.171520	0.331955	0.313385	0.297523	0.238190	0.228297	0.217393	0.387970	0.367535	0.344152
66.0	0.208225	0.197093	0.187723	0.354808	0.315872	0.325123	0.306177	0.287776	0.274542	0.205884	0.187764	0.189214	0.325527	0.305389	0.290782	0.189967	0.173495	0.171746	0.332570	0.314187	0.298308	0.239084	0.228839	0.217273	0.388496	0.368211	0.344488
66.2	0.208626	0.197557	0.187968	0.355548	0.316161	0.325620	0.306693	0.288565	0.274180	0.206370	0.187605	0.189531	0.326047	0.305912	0.290782	0.190169	0.174163	0.172304	0.333280	0.314286	0.298692	0.239160	0.229432	0.217595	0.388744	0.368806	0.345053
66.4	0.208654	0.197834	0.188308	0.355870	0.316532	0.326020	0.307163	0.288782	0.274200	0.206490	0.187622	0.189373	0.326435	0.306125	0.291496	0.190110	0.174367	0.172583	0.333355	0.315159	0.299222	0.239464	0.229857	0.217485	0.389528	0.369503	0.345466
66.6	0.209173	0.197687	0.188459	0.356474	0.316785	0.326466	0.307407	0.289116	0.273892	0.206988	0.187782	0.189772	0.326766	0.306759	0.292008	0.190052	0.174343	0.172387	0.334040	0.315416	0.299318	0.240101	0.230829	0.217308	0.390704	0.370208	0.345610
66.8	0.209774	0.197730	0.189158	0.357280	0.317107	0.327308	0.307880	0.289488	0.274172	0.207248	0.187884	0.189884	0.327101	0.307036	0.292169	0.190147	0.174826	0.172502	0.334735	0.315828	0.299951	0.240227	0.230836	0.217413	0.391819	0.370907	0.345878
67.0	0.210021	0.197842	0.189227	0.357944	0.317660	0.327864	0.307905	0.290125	0.274274	0.207581	0.188027	0.189883	0.327723	0.307885	0.292581	0.190173	0.175052	0.172438	0.335266	0.316102	0.300859	0.241003	0.231532	0.217203	0.392631	0.371778	0.346364
67.2	0.210643	0.197760	0.189249	0.358157	0.318058	0.328049	0.308311	0.290598	0.274567	0.207572	0.188227	0.189762	0.327924	0.308164	0.292916	0.190363	0.175122	0.172197	0.335845	0.316259	0.301140	0.240608	0.231709	0.217057	0.393042	0.372794	0.346768
67.4	0.211014	0.198214	0.189638	0.358508	0.318444	0.328780	0.308539	0.290910	0.275092	0.208095	0.188551	0.189847	0.328186	0.308173	0.293015	0.190818	0.175192	0.172046	0.336317	0.316650	0.301824	0.241120	0.231776	0.216745	0.393409	0.373498	0.347474
67.6	0.211342	0.198470	0.189969	0.358703	0.319403	0.328958	0.308411	0.291030	0.276043	0.208136	0.188885	0.190066	0.328410	0.308276	0.293227	0.190983	0.175005	0.172052	0.336678	0.317000	0.302115	0.240946	0.232419	0.216388	0.394474	0.374056	0.348259
67.8	0.211616	0.198394	0.190160	0.359229	0.319995	0.329891	0.308960	0.290879	0.276970	0.208226	0.189073	0.190190	0.328757	0.308478	0.293555	0.191008	0.175077	0.172124	0.337063	0.317501	0.302326	0.241483	0.232581	0.216310	0.394847	0.374508	0.348974
68.0	0.211560	0.198449	0.190434	0.359446	0.320438	0.330224	0.309000	0.290910	0.277776	0.208510	0.189445	0.190437	0.329150	0.308648	0.293814	0.191304	0.175396	0.171958	0.337608	0.318126	0.303041	0.241568	0.232943	0.216872	0.395715	0.374922	0.349267
68.2	0.212434	0.198636	0.190794	0.359936	0.321069	0.330733	0.309377	0.291140	0.278351	0.209065	0.189613	0.190694	0.329844	0.308670	0.293974	0.191907	0.176090	0.171853	0.337960	0.318942	0.303350	0.241738	0.232758	0.217065	0.396665	0.375354	0.349693
68.4	0.212863	0.198743	0.191086	0.360205	0.321769	0.331356	0.309748	0.291548	0.279045	0.209251	0.190012	0.191002	0.330136	0.308765	0.294626	0.192482	0.176572	0.172146	0.338255	0.319807	0.304083	0.242228	0.232541	0.217400	0.397678	0.375992	0.350494
68.6	0.213022	0.198976	0.191150	0.360181	0.322463	0.331852	0.310289	0.291987	0.279554	0.209231	0.190380	0.191236	0.330674	0.309041	0.295450	0.193006	0.176675	0.172580	0.338841	0.320202	0.304707	0.241820	0.232955	0.218429	0.398383	0.376367	0.351424
68.8	0.212927	0.199150	0.191089	0.360333	0.323066	0.332576	0.311264	0.292332	0.280009	0.209243	0.190733	0.191435	0.331077	0.309202	0.295942	0.193829	0.177333	0.172792	0.339485	0.320769	0.305829	0.242345	0.232801	0.219417	0.398913	0.376839	0.352281
69.0	0.213038	0.199650	0.191366	0.360382	0.323799	0.332949	0.311625	0.292813	0.280284	0.209596	0.191079	0.191321	0.331107	0.309586	0.296248	0.194157	0.177287	0.172999	0.340287	0.321354	0.305917	0.242252	0.233208	0.219852	0.399483	0.376855	0.353113
69.2	0.213120	0.199822	0.191696	0.360897	0.324685	0.333414	0.312435	0.293032	0.280913	0.209440	0.191209	0.191607	0.331624	0.309952	0.296422	0.194777	0.177237	0.173392	0.340540	0.321586	0.306207	0.242158	0.233242	0.220324	0.400124	0.377314	0.353508
69.4	0.213168	0.200239	0.191954	0.361374	0.325372	0.333858	0.312745	0.293077	0.281054	0.209876	0.191445	0.192270	0.331884	0.310434	0.296866	0.195194	0.177224	0.173534	0.341015	0.321823	0.306642	0.242358	0.233210	0.220783	0.400254	0.377599	0.353963
69.6	0.213293	0.200731	0.192059	0.362263	0.326156	0.334167	0.313298	0.293306	0.281451	0.210053	0.191500	0.192517	0.332485	0.310695	0.297423	0.195498	0.177613	0.173804	0.341571	0.321952	0.306690	0.242051	0.233577	0.221424	0.400417	0.377643	0.354212
69.8	0.213155	0.201445	0.191974	0.362779	0.326647	0.334455	0.313454	0.293537	0.281906	0.210406	0.191885	0.192812	0.332779	0.311230	0.297873	0.195666	0.177738	0.174187	0.341810	0.322491	0.307541	0.242802	0.233358	0.221878	0.401267	0.378100	0.354690
70.0	0.213478	0.201457	0.192257	0.363728	0.326675	0.334954	0.313513	0.293856	0.282152	0.210472	0.191833	0.193118	0.333190	0.311717	0.298543	0.195682	0.177719	0.174910	0.342204	0.323304	0.308126	0.243070	0.233802	0.222220	0.401937	0.378361	0.355094
70.2	0.213566	0.201668	0.192287	0.364251	0.327192	0.335538	0.313718	0.294687	0.281731	0.210665	0.192094	0.193240	0.333777	0.312665	0.298815	0.196105	0.177652	0.175203	0.342613	0.323326	0.307885	0.242803	0.233938	0.222648	0.402271	0.378891	0.355757
70.4	0.213563	0.201806	0.192406	0.364881	0.327403	0.336387	0.314075	0.295060	0.281991	0.210653	0.192504	0.193410	0.333763	0.313053	0.299618	0.195808	0.177711	0.175622	0.343112	0.323834	0.308670	0.243841	0.234434	0.222930	0.402784	0.379474	0.355714
70.6	0.213304	0.202111	0.192634	0.366175	0.327991	0.336961	0.313952	0.295688	0.282051	0.211029	0.192892	0.193636	0.333941	0.314046	0.299970	0.195720	0.177907	0.175849	0.343659	0.324164	0.308685	0.244181	0.234765	0.222815	0.403381	0.379610	0.356174
70.8	0.213425	0.202396	0.192969	0.367046	0.328468	0.337799	0.314317	0.296395	0.282496	0.211041	0.192765	0.193741	0.334575	0.314665	0.300419	0.195608	0.178072	0.176165	0.344003	0.324447	0.308936	0.244429	0.234355	0.222939	0.403587	0.380175	0.356961
71.0	0.213585	0.202507	0.192630	0.368063	0.328824	0.338749	0.314366	0.296820	0.282797	0.211294	0.193022	0.194133	0.335205	0.314949	0.300979	0.195671	0.177851	0.176463	0.343999	0.324811	0.309028	0.244900	0.235245	0.222625	0.403661	0.380499	0.357503
71.2	0.214149	0.202339	0.192767	0.368608	0.328861	0.339043	0.314738	0.297294	0.283135	0.211298	0.193038	0.194454	0.335237	0.315104	0.301541	0.195957	0.177562	0.176880	0.344346	0.325094	0.309199	0.244930	0.235236	0.222281	0.403725	0.381166	0.357952
71.4	0.213997	0.202533	0.192939	0.369271	0.329443	0.339705	0.314792	0.297241	0.283586	0.211874	0.193219	0.194605	0.335888	0.315453	0.301957	0.196130	0.177681	0.177171	0.344370	0.325671	0.309771	0.245806	0.235781	0.222194	0.404297	0.381593	0.358492
71.6	0.214095	0.202743	0.193072	0.369757	0.329659	0.340105	0.314938	0.297463	0.284107	0.211980	0.193229	0.194732	0.336516	0.316017	0.302331	0.196239	0.177337	0.177244	0.344334	0.325936	0.309604	0.245919	0.236071	0.222130	0.404838	0.382240	0.358939
71.8	0.214239	0.202891	0.193112	0.370334	0.329860	0.340665	0.315404	0.298168	0.284320	0.212240	0.193229	0.195060	0.336735	0.316457	0.302655	0.196378	0.177907	0.177576	0.344722	0.326499	0.309851	0.246699	0.236023	0.222118	0.405207	0.382997	0.359642
72.0	0.214404	0.203023	0.193411	0.370765	0.330178	0.340454	0.315592	0.298541	0.284442	0.212580	0.193752	0.195941	0.337223	0.316700	0.302534	0.196411	0.178428	0.177549	0.344627	0.327070	0.310482	0.246794	0.236535	0.222347	0.405936	0.383511	0.360105
72.2	0.214979	0.203179	0.193447	0.371027	0.330384	0.340649	0.315905	0.298915	0.284559	0.212901	0.193965	0.195984	0.337904	0.317012	0.302618	0.196593	0.178758	0.178046	0.345062	0.327489	0.310619	0.247088	0.236361	0.222384	0.406733	0.384121	0.360872
72.4	0.215231	0.203712	0.193489	0.371379	0.330513	0.340885	0.316364	0.299421	0.284836	0.212780	0.194179	0.196450	0.338301	0.317243	0.302990	0.197145	0.179140	0.178243	0.345742	0.327726	0.311181	0.247055	0.236966	0.222820	0.407489	0.384709	0.361687
72.6	0.215514	0.204031	0.193656	0.371791	0.330934	0.341260	0.316831	0.299794	0.285128	0.213141	0.194594	0.196768	0.338896	0.317602	0.303196	0.197320	0.179523	0.178137	0.346231	0.327918	0.311867	0.246955	0.237766	0.223506	0.407898	0.385221	0.362563
72.8	0.215858	0.204078	0.193496	0.372158	0.331348	0.341633	0.317361	0.299992	0.285527	0.213374	0.194822	0.196876	0.339486	0.318089	0.303021	0.198177	0.179615	0.178154	0.347040	0.328145	0.312350	0.247594	0.237735	0.223769	0.408496	0.385852	0.363247
73.0	0.216110	0.204665	0.193594	0.372282	0.331651	0.341947	0.317551	0.300163	0.286002	0.213520	0.195019	0.196416	0.340115	0.318787	0.303086	0.198464	0.179768	0.178044	0.347469	0.328380	0.312957	0.247275	0.237969	0.223964	0.409180	0.386514	0.363588
73.2	0.216194	0.204641	0.193936	0.372875	0.332135	0.341990	0.318334	0.300538	0.286280	0.213414	0.195060	0.196978	0.340652	0.319221	0.303586	0.198731	0.179974	0.178121	0.347854	0.328772	0.313511	0.247321	0.237942	0.224675	0.409570	0.387280	0.363938
73.4	0.216693	0.204889	0.194294	0.373609	0.332500	0.341991	0.318888	0.300863	0.286609	0.213617	0.195220	0.196968	0.340722	0.319370	0.304153	0.199223	0.180429	0.177980	0.348581	0.328881	0.313901	0.247745	0.237986	0.225050	0.410195	0.387871	0.364281
73.6	0.217226	0.205190	0.194479	0.374284	0.333182	0.342453	0.319351	0.300931	0.286903	0.213411	0.195187	0.196649	0.341277	0.319450	0.304247	0.199923	0.180888	0.177930	0.348895	0.329323	0.314842	0.247667	0.238704	0.225312	0.410941	0.388450	0.364627
73.8	0.217544	0.205253	0.194845	0.374676	0.333629	0.342895	0.319361	0.301147	0.287220	0.213505	0.195849	0.196701	0.341442	0.319705	0.304497	0.200396	0.180976	0.177910	0.349697	0.329959	0.315781	0.248093	0.238360	0.225478	0.411683	0.389373	0.365366
74.0	0.217719	0.205064	0.194952	0.375269	0.334051	0.343443	0.319456	0.301319	0.287345	0.213122	0.196244	0.196508	0.341499	0.319817	0.304868	0.200274	0.180786	0.177736	0.350383	0.330267	0.316341	0.248022	0.238826	0.225839	0.411753	0.390337	0.365717
74.2	0.217618	0.205444	0.195163	0.375821	0.334826	0.344111	0.320122	0.301438	0.287483	0.212851	0.196884	0.196218	0.341743	0.320339	0.305287	0.200497	0.181100	0.177348	0.351103	0.330677	0.316557	0.248678	0.238729	0.226242	0.411916	0.390894	0.366052
74.4	0.217396	0.205759	0.195583	0.376309	0.335216	0.344653	0.320744	0.301603	0.287984	0.212976	0.197301	0.196338	0.341919	0.320673	0.305939	0.200146	0.181363	0.177581	0.351854	0.331255	0.317427	0.249478	0.239051	0.226352	0.412171	0.390997	0.366635
74.6	0.217375	0.205592	0.196060	0.376825	0.335749	0.345012	0.321297	0.301771	0.288139	0.213349	0.197345	0.196720	0.342365	0.321102	0.306535	0.200320	0.181491	0.177774	0.352249	0.331706	0.317730	0.249526	0.239242	0.226296	0.412637	0.391294	0.367561
74.8	0.217753	0.205508	0.196132	0.376692	0.336247	0.345653	0.322161	0.302280	0.288458	0.213348	0.197500	0.196862	0.342854	0.321230	0.307344	0.200261	0.181781	0.177899	0.352419	0.331983	0.317992	0.250139	0.238865	0.226686	0.413037	0.392026	0.368029
75.0	0.217884	0.205448	0.196149	0.377331	0.337165	0.346517	0.322614	0.302516	0.288782	0.213856	0.197642	0.196996	0.343003	0.321363	0.307748	0.200339	0.181522	0.178051	0.352271	0.332375	0.318544	0.250270	0.239985	0.226527	0.413539	0.392582	0.368399
75.2	0.218188	0.205327	0.196381	0.377553	0.337628	0.346920	0.323469	0.302922	0.288963	0.214131	0.198033	0.197068	0.342969	0.321870	0.308268	0.200156	0.181436	0.178257	0.352723	0.332783	0.319028	0.250212	0.239559	0.226635	0.414022	0.393217	0.368871
75.4	0.218150	0.205456	0.196511	0.377777	0.338102	0.347479	0.323678	0.303134	0.289198	0.214585	0.198571	0.197181	0.343558	0.322501	0.308395	0.199978	0.181863	0.178480	0.352660	0.333346	0.319479	0.251085	0.240183	0.226894	0.414689	0.393850	0.369136
75.6	0.218426	0.205684	0.196705	0.378231	0.338296	0.347970	0.323850	0.303637	0.289442	0.214739	0.198521	0.197624	0.343823	0.322824	0.308913	0.199865	0.181543	0.178404	0.352815	0.333684	0.319706	0.251086	0.240160	0.226971	0.415056	0.394307	0.369583
75.8	0.218725	0.205738	0.196984	0.378576	0.338844	0.348193	0.324182	0.304097	0.289982	0.215309	0.198663	0.197994	0.344123	0.323270	0.309156	0.199884	0.182314	0.179149	0.353156	0.334302	0.319610	0.251444	0.240562	0.227203	0.416061	0.394759	0.370221
76.0	0.219183	0.205867	0.197473	0.378996	0.339243	0.348506	0.324381	0.304219	0.290523	0.215667	0.198890	0.198495	0.344639	0.323613	0.309036	0.199873	0.182637	0.179247	0.353110	0.334746	0.319888	0.251273	0.241385	0.227377	0.416434	0.395077	0.370730
76.2	0.219498	0.206195	0.197587	0.379111	0.339458	0.348900	0.324424	0.304792	0.291161	0.216190	0.198951	0.198936	0.345613	0.323791	0.309374	0.200017	0.182770	0.179689	0.353762	0.334926	0.319988	0.251130	0.241338	0.227667	0.417280	0.395595	0.370960
76.4	0.220138	0.206556	0.198102	0.379743	0.340240	0.349540	0.324685	0.305151	0.291999	0.216549	0.199162	0.199628	0.346480	0.324134	0.309646	0.199972	0.183105	0.179694	0.354215	0.335602	0.319886	0.251150	0.242082	0.227758	0.418087	0.396017	0.371277
76.6	0.220385	0.206631	0.198211	0.380133	0.340620	0.349839	0.324898	0.305402	0.292457	0.217047	0.199514	0.199873	0.347055	0.324751	0.310257	0.199938	0.183334	0.179917	0.354471	0.336139	0.319980	0.251074	0.242381	0.228063	0.418674	0.396358	0.372025
76.8	0.220613	0.206794	0.198215	0.380305	0.341057	0.349564	0.324971	0.305736	0.292883	0.217198	0.199942	0.199821	0.348071	0.325094	0.310742	0.200436	0.183520	0.179922	0.355083	0.336410	0.319909	0.251376	0.242287	0.228255	0.419506	0.396832	0.372339
77.0	0.220696	0.207680	0.198733	0.381016	0.341354	0.350164	0.325132	0.306543	0.293204	0.217430	0.200152	0.200098	0.348993	0.325705	0.311194	0.200347	0.184018	0.180117	0.355528	0.336874	0.320150	0.251120	0.242837	0.228388	0.420204	0.397283	0.372570
77.2	0.220987	0.207658	0.199188	0.381663	0.342008	0.350688	0.325474	0.307017	0.293335	0.217743	0.199809	0.200221	0.349528	0.326030	0.311939	0.200715	0.184072	0.180276	0.356258	0.337155	0.319499	0.251237	0.242614	0.228354	0.420906	0.397535	0.373249
77.4	0.221222	0.207996	0.199270	0.382154	0.342546	0.351143	0.325692	0.307381	0.293669	0.218059	0.199827	0.200250	0.349832	0.326370	0.312377	0.201547	0.184155	0.180611	0.356595	0.337747	0.319863	0.251299	0.243137	0.227995	0.421704	0.397940	0.373866
77.6	0.221488	0.208306	0.199417	0.382744	0.342817	0.351923	0.325891	0.307877	0.293758	0.218143	0.200048	0.200503	0.350508	0.326425	0.312508	0.201761	0.183872	0.180713	0.357269	0.338659	0.320284	0.251324	0.243571	0.228051	0.422348	0.398282	0.374687
77.8	0.221365	0.208257	0.199557	0.383443	0.342985	0.352459	0.326228	0.308160	0.293890	0.218177	0.200077	0.200662	0.351133	0.326795	0.313098	0.202046	0.183625	0.180799	0.358254	0.339247	0.320344	0.251837	0.243323	0.228276	0.422995	0.398988	0.375109
78.0	0.221117	0.208681	0.199472	0.383894	0.342934	0.352862	0.326768	0.308363	0.293865	0.218095	0.200190	0.200865	0.351496	0.327239	0.313319	0.202147	0.183619	0.181032	0.358650	0.339450	0.320866	0.252184	0.243708	0.228362	0.423329	0.399700	0.375655
78.2	0.221016	0.209106	0.199742	0.384376	0.343491	0.353391	0.327238	0.308402	0.293870	0.218227	0.199900	0.200902	0.351800	0.327621	0.313957	0.202207	0.183959	0.181202	0.359343	0.339600	0.321087	0.252969	0.243560	0.228434	0.423874	0.399882	0.376367
78.4	0.220811	0.209307	0.199841	0.384577	0.343753	0.353718	0.327736	0.308311	0.294054	0.218597	0.199868	0.201170	0.351719	0.327968	0.314173	0.202123	0.183831	0.181676	0.359924	0.339701	0.321669	0.252891	0.243735	0.228146	0.424590	0.400203	0.377208
78.6	0.220916	0.209505	0.199662	0.384785	0.344216	0.354095	0.328296	0.308648	0.293965	0.218816	0.199841	0.201361	0.351736	0.328353	0.314658	0.202454	0.184145	0.182148	0.360476	0.340012	0.322802	0.253103	0.243573	0.228220	0.424980	0.400865	0.377693
78.8	0.220958	0.209813	0.199603	0.385046	0.344511	0.354586	0.328673	0.309062	0.293876	0.219016	0.200112	0.201143	0.351719	0.328868	0.315226	0.202683	0.184145	0.182343	0.360925	0.339948	0.323351	0.253704	0.243611	0.228353	0.425367	0.401356	0.378140
79.0	0.221099	0.209899	0.199863	0.385815	0.344892	0.355120	0.328803	0.309634	0.293922	0.219554	0.200218	0.201126	0.351294	0.329458	0.315474	0.202504	0.183818	0.182034	0.361177	0.339994	0.324087	0.253488	0.244314	0.228449	0.425255	0.402072	0.378452
79.2	0.221367	0.209993	0.200057	0.386173	0.344919	0.355524	0.329496	0.310010	0.294158	0.219536	0.200903	0.201048	0.351325	0.330064	0.315800	0.202544	0.184068	0.181878	0.361901	0.340498	0.325175	0.254207	0.244397	0.228652	0.425357	0.402445	0.379085
79.4	0.221468	0.209796	0.199946	0.386528	0.345141	0.356054	0.329602	0.310362	0.294466	0.219734	0.200837	0.200919	0.351414	0.330566	0.315897	0.202658	0.184302	0.181746	0.362194	0.340925	0.325769	0.254504	0.245037	0.228942	0.425397	0.402827	0.379391
79.6	0.221911	0.209560	0.199889	0.386854	0.345542	0.356475	0.330050	0.310623	0.294967	0.219520	0.200564	0.200728	0.351712	0.330744	0.316851	0.202831	0.184491	0.181679	0.362585	0.341283	0.326368	0.254706	0.244828	0.229262	0.425654	0.403332	0.379960
79.8	0.222273	0.209595	0.199945	0.387437	0.346243	0.357047	0.330793	0.311234	0.295618	0.219627	0.200415	0.200849	0.351968	0.331140	0.317005	0.203107	0.185050	0.181631	0.362675	0.341568	0.326459	0.255270	0.245537	0.229812	0.425939	0.403967	0.380401
80.0	0.222626	0.209604	0.200095	0.387792	0.346825	0.357478	0.331208	0.311629	0.295948	0.219595	0.200452	0.201027	0.352599	0.331153	0.317010	0.203226	0.185371	0.181327	0.362890	0.342290	0.327559	0.255233	0.245247	0.230346	0.426001	0.404872	0.380738
80.2	0.222756	0.209821	0.200296	0.388082	0.347337	0.357930	0.331513	0.311716	0.296493	0.219434	0.200932	0.201533	0.353361	0.331107	0.317505	0.203095	0.185428	0.181468	0.363226	0.342327	0.327592	0.255678	0.245700	0.230906	0.426655	0.405522	0.381289
80.4	0.223033	0.210019	0.200620	0.388771	0.348517	0.358362	0.332101	0.311641	0.296970	0.219171	0.200949	0.201700	0.353996	0.331647	0.318200	0.203066	0.185660	0.181238	0.363427	0.343125	0.327861	0.256012	0.245983	0.231213	0.426897	0.405961	0.381798
80.6	0.223007	0.210241	0.200706	0.389158	0.348800	0.358465	0.332508	0.311900	0.297375	0.219240	0.201191	0.202057	0.354540	0.331784	0.318638	0.203698	0.186375	0.181130	0.363655	0.343518	0.328391	0.256236	0.246041	0.231178	0.427119	0.406779	0.382683
80.8	0.223162	0.210741	0.200899	0.389863	0.349480	0.358798	0.332378	0.312312	0.297579	0.219591	0.201780	0.202411	0.355465	0.332172	0.318973	0.203959	0.186603	0.181336	0.363974	0.343960	0.328784	0.256792	0.246284	0.231789	0.427903	0.407328	0.382931
81.0	0.223307	0.211049	0.200917	0.390498	0.349979	0.359742	0.332868	0.313127	0.297975	0.219504	0.201830	0.202691	0.356314	0.332847	0.319270	0.204084	0.186743	0.181540	0.364035	0.344680	0.328906	0.256910	0.246581	0.231493	0.428509	0.407782	0.383311
81.2	0.223645	0.210846	0.200914	0.390801	0.350739	0.360332	0.333058	0.313442	0.298325	0.220011	0.202124	0.202895	0.356732	0.333560	0.319807	0.204213	0.186846	0.181816	0.364251	0.345045	0.329372	0.257250	0.246811	0.232053	0.429053	0.408033	0.383917
81.4	0.223926	0.210883	0.200780	0.391466	0.351370	0.360837	0.333371	0.313959	0.298663	0.220472	0.202349	0.203385	0.357260	0.333845	0.319989	0.204263	0.186547	0.182230	0.364330	0.346267	0.329858	0.257113	0.247310	0.232315	0.429853	0.408331	0.384160
81.6	0.223989	0.211057	0.200761	0.392143	0.351696	0.361237	0.333653	0.314677	0.298671	0.220585	0.202680	0.203525	0.357956	0.334057	0.320235	0.204222	0.186787	0.182429	0.364601	0.347027	0.330389	0.257490	0.247751	0.232691	0.430684	0.409085	0.384589
81.8	0.223810	0.211071	0.200604	0.392934	0.352157	0.361549	0.333927	0.314855	0.298988	0.220480	0.202597	0.204115	0.358737	0.334738	0.320346	0.204302	0.186965	0.182932	0.364991	0.347157	0.330186	0.257948	0.247690	0.232836	0.431425	0.409551	0.384620
82.0	0.223642	0.211348	0.200500	0.393050	0.352341	0.362021	0.333945	0.314696	0.299408	0.220586	0.202920	0.204387	0.358934	0.335490	0.320530	0.204392	0.187091	0.183518	0.365058	0.347466	0.330530	0.257923	0.248083	0.232843	0.432101	0.410229	0.384784
82.2	0.223896	0.211574	0.200657	0.393367	0.352510	0.362476	0.333736	0.314673	0.299806	0.220920	0.202766	0.204360	0.359056	0.336094	0.321351	0.204561	0.187479	0.183966	0.365769	0.348046	0.331225	0.258242	0.247854	0.232690	0.432997	0.410790	0.384987
82.4	0.224188	0.211672	0.201051	0.393918	0.352416	0.362898	0.333871	0.315033	0.300138	0.220964	0.203341	0.204634	0.359325	0.336624	0.321528	0.204817	0.187281	0.184492	0.366659	0.348602	0.331109	0.258136	0.247856	0.232750	0.433720	0.410946	0.385240
82.6	0.224209	0.211928	0.201436	0.394299	0.352881	0.363294	0.334007	0.315271	0.300458	0.221334	0.203571	0.204636	0.359600	0.337306	0.321964	0.204995	0.187453	0.184979	0.367267	0.349071	0.331854	0.258478	0.248420	0.232786	0.434246	0.411339	0.385593
82.8	0.224485	0.212246	0.201926	0.394683	0.352789	0.363585	0.334483	0.315315	0.300677	0.221722	0.203985	0.204969	0.360104	0.337787	0.322273	0.205318	0.187359	0.185208	0.367933	0.349335	0.332182	0.258821	0.248672	0.233032	0.434811	0.411542	0.386273
83.0	0.224910	0.212293	0.202700	0.394690	0.353013	0.364043	0.334650	0.315607	0.300926	0.222334	0.204381	0.204996	0.360291	0.338408	0.322546	0.205202	0.187302	0.184960	0.368163	0.349752	0.332428	0.258829	0.249039	0.233523	0.435066	0.412006	0.386796
83.2	0.225308	0.212240	0.203112	0.394935	0.353502	0.364288	0.335103	0.315683	0.301319	0.222842	0.204612	0.205111	0.360961	0.338787	0.322857	0.205339	0.187573	0.184992	0.369138	0.350233	0.333064	0.259627	0.249470	0.233758	0.435809	0.412269	0.387462
83.4	0.225833	0.212118	0.202975	0.395513	0.353856	0.364776	0.335151	0.315526	0.301441	0.223096	0.204426	0.204947	0.361223	0.339150	0.323288	0.205473	0.187696	0.185081	0.369853	0.350529	0.333370	0.259612	0.249309	0.234034	0.436383	0.412540	0.388032
83.6	0.226170	0.212474	0.203185	0.395848	0.354421	0.365155	0.335869	0.315710	0.301205	0.223218	0.204701	0.204960	0.361836	0.339514	0.323666	0.205883	0.187718	0.184902	0.370148	0.350412	0.333693	0.260191	0.249124	0.234587	0.437039	0.413373	0.388856
83.8	0.226581	0.213199	0.203307	0.396601	0.355153	0.365809	0.336168	0.315908	0.301220	0.223493	0.204642	0.205391	0.362039	0.340033	0.323696	0.205921	0.188009	0.184780	0.370577	0.350439	0.334064	0.260503	0.249278	0.234998	0.437631	0.414047	0.389566
84.0	0.226915	0.213416	0.203590	0.396835	0.355444	0.366252	0.336333	0.316136	0.301204	0.223523	0.204674	0.205295	0.362671	0.339734	0.323961	0.206169	0.188279	0.184930	0.370871	0.351151	0.334690	0.260084	0.249208	0.235101	0.438428	0.414718	0.389969
84.2	0.227053	0.213826	0.203796	0.397255	0.355821	0.366775	0.336568	0.316492	0.301621	0.223524	0.204793	0.205241	0.362716	0.340070	0.324484	0.206510	0.187884	0.184958	0.371056	0.350939	0.334677	0.260430	0.249463	0.235436	0.438866	0.415134	0.390484
84.4	0.227187	0.213987	0.203992	0.397738	0.356393	0.367146	0.337194	0.316885	0.301845	0.223982	0.204869	0.205223	0.363104	0.340331	0.324716	0.206748	0.188106	0.184716	0.371626	0.351385	0.335199	0.260347	0.249377	0.235562	0.439301	0.415542	0.390702
84.6	0.227658	0.214551	0.204225	0.398276	0.356692	0.367354	0.337281	0.317172	0.302144	0.224374	0.205291	0.205276	0.363225	0.340789	0.324928	0.207288	0.188465	0.185153	0.371816	0.351845	0.335413	0.260370	0.249746	0.235640	0.439794	0.416368	0.391274
84.8	0.227726	0.214996	0.204158	0.398785	0.357092	0.367698	0.337659	0.317872	0.302251	0.224560	0.205824	0.205225	0.363440	0.340773	0.325065	0.206938	0.188035	0.185151	0.372359	0.352180	0.336156	0.260698	0.249838	0.236189	0.440072	0.416335	0.391572
85.0	0.228010	0.214690	0.204325	0.399338	0.357817	0.368225	0.338224	0.318539	0.302842	0.224844	0.206049	0.205388	0.363706	0.340946	0.325429	0.206785	0.188322	0.184987	0.372358	0.352448	0.336279	0.260828	0.250448	0.235796	0.440609	0.416427	0.392077
85.2	0.228456	0.214926	0.204340	0.399959	0.358851	0.368671	0.338548	0.318929	0.303224	0.225208	0.206133	0.205518	0.363552	0.341239	0.325370	0.206626	0.188160	0.185029	0.372770	0.352580	0.337079	0.260889	0.250718	0.236243	0.440876	0.416707	0.392454
85.4	0.228620	0.215377	0.204210	0.400164	0.359474	0.368632	0.339205	0.319411	0.303825	0.224989	0.206086	0.205249	0.363894	0.341257	0.325504	0.206572	0.188194	0.184737	0.373383	0.353313	0.337515	0.260571	0.250731	0.236043	0.441505	0.417260	0.392611
85.6	0.228583	0.215655	0.204255	0.400815	0.360062	0.368626	0.339708	0.320147	0.304319	0.224995	0.206051	0.205523	0.364155	0.341645	0.325833	0.206938	0.188966	0.185045	0.373443	0.353511	0.337879	0.260984	0.251502	0.236382	0.441679	0.417859	0.393075
85.8	0.228383	0.215796	0.204156	0.401756	0.360596	0.368923	0.339874	0.320209	0.305069	0.225121	0.205971	0.206060	0.364627	0.341981	0.326123	0.207072	0.189090	0.184987	0.374184	0.353811	0.337432	0.260969	0.251408	0.236475	0.442197	0.418236	0.393092
86.0	0.228149	0.215868	0.204375	0.401971	0.361021	0.369547	0.340346	0.320414	0.305489	0.225160	0.206016	0.205777	0.364867	0.342462	0.327016	0.207635	0.189073	0.185279	0.374381	0.354582	0.338155	0.260941	0.252105	0.236238	0.442359	0.418859	0.393219
86.2	0.228238	0.216170	0.204725	0.402512	0.361409	0.369610	0.340618	0.320875	0.305796	0.225128	0.206051	0.206418	0.365020	0.342837	0.327838	0.208065	0.189248	0.185289	0.375223	0.355111	0.338561	0.261482	0.251749	0.236295	0.443127	0.419241	0.394050
86.4	0.228417	0.216099	0.205156	0.402726	0.361697	0.369875	0.341551	0.321340	0.306224	0.225131	0.206545	0.206628	0.365488	0.342892	0.328080	0.208248	0.189081	0.185571	0.375872	0.355338	0.338558	0.261306	0.252346	0.236691	0.443788	0.419349	0.394350
86.6	0.228233	0.216300	0.205178	0.403156	0.362025	0.370251	0.342092	0.321430	0.306812	0.225320	0.206676	0.206727	0.365745	0.343175	0.328651	0.208696	0.189234	0.185901	0.375861	0.355487	0.339338	0.261165	0.252569	0.237061	0.444446	0.419851	0.395154
86.8	0.228706	0.216421	0.205555	0.403379	0.362391	0.370605	0.342624	0.321340	0.307151	0.225595	0.207010	0.207137	0.366574	0.343534	0.329073	0.208985	0.189760	0.185894	0.376683	0.355952	0.339718	0.261454	0.252462	0.237263	0.444801	0.420652	0.395996
87.0	0.228705	0.216004	0.206040	0.403702	0.363103	0.371257	0.342910	0.321523	0.307707	0.225942	0.207141	0.207145	0.367005	0.343799	0.329546	0.209181	0.189545	0.185775	0.377006	0.356371	0.340151	0.261520	0.252724	0.237615	0.445354	0.421282	0.396510
87.2	0.228851	0.215859	0.206056	0.404248	0.363331	0.371717	0.343098	0.321982	0.308222	0.226128	0.207203	0.207250	0.367374	0.344216	0.329700	0.209234	0.189969	0.185938	0.377495	0.356643	0.340857	0.261814	0.252538	0.237827	0.446154	0.422013	0.396828
87.4	0.228975	0.215686	0.205811	0.404489	0.363705	0.372312	0.343410	0.322149	0.308065	0.226399	0.207179	0.207176	0.367790	0.344637	0.329970	0.209557	0.190470	0.186044	0.377638	0.357261	0.341221	0.262003	0.252556	0.237997	0.446710	0.422587	0.397829
87.6	0.228742	0.215808	0.205999	0.404875	0.363999	0.372820	0.343780	0.322664	0.308027	0.226729	0.207668	0.207363	0.368502	0.344881	0.330166	0.209643	0.190557	0.186096	0.377549	0.357430	0.341632	0.262594	0.252280	0.238095	0.447280	0.423490	0.398176
87.8	0.229235	0.215592	0.205548	0.405456	0.364279	0.373555	0.343627	0.322914	0.308041	0.226994	0.207541	0.207735	0.368618	0.345118	0.330595	0.209672	0.191164	0.186421	0.378001	0.357913	0.342208	0.263020	0.252412	0.237984	0.447776	0.423894	0.398397
88.0	0.229409	0.215323	0.205538	0.405534	0.364509	0.374278	0.343701	0.323641	0.308212	0.227215	0.207656	0.207565	0.368867	0.345027	0.330962	0.209944	0.191558	0.186843	0.378072	0.358520	0.342058	0.263068	0.252518	0.238182	0.448279	0.424341	0.398474
88.2	0.229808	0.215313	0.205821	0.405585	0.364641	0.374873	0.344051	0.324034	0.308665	0.227525	0.208032	0.207415	0.368742	0.345603	0.331317	0.210220	0.191494	0.187395	0.378578	0.358382	0.342584	0.264050	0.252315	0.238696	0.448776	0.424878	0.398800
88.4	0.230078	0.215404	0.205613	0.405829	0.365037	0.375413	0.344352	0.324268	0.309194	0.227862	0.208420	0.207548	0.368788	0.346010	0.331599	0.210352	0.192272	0.187760	0.379283	0.358940	0.343147	0.264589	0.253106	0.238913	0.449151	0.425037	0.398798
88.6	0.230431	0.215779	0.205836	0.406095	0.365441	0.375679	0.344428	0.324228	0.309615	0.227757	0.208648	0.207557	0.368969	0.346454	0.331962	0.210178	0.192664	0.188247	0.379673	0.359709	0.342967	0.265110	0.252808	0.239125	0.449494	0.425595	0.398968
88.8	0.230385	0.215978	0.206131	0.406580	0.365789	0.376454	0.344733	0.324890	0.310062	0.227798	0.209063	0.208013	0.369183	0.346299	0.331915	0.209934	0.192372	0.188085	0.380004	0.359848	0.344049	0.266046	0.253246	0.239275	0.449881	0.425612	0.399355
89.0	0.231076	0.215889	0.206321	0.407156	0.366345	0.376965	0.345057	0.325168	0.310412	0.228248	0.209328	0.208336	0.369197	0.346698	0.332198	0.210181	0.192591	0.188371	0.380213	0.360318	0.344461	0.266104	0.253413	0.239108	0.450551	0.425956	0.399855
89.2	0.231712	0.216403	0.206395	0.407588	0.367004	0.377257	0.345285	0.325520	0.310803	0.228112	0.209177	0.208199	0.369323	0.347085	0.332184	0.210499	0.192889	0.188484	0.380370	0.360764	0.344798	0.266576	0.253442	0.239151	0.450817	0.426299	0.399815
89.4	0.232141	0.216800	0.206501	0.407824	0.367450	0.377426	0.345694	0.325698	0.311027	0.228374	0.209661	0.208460	0.369736	0.347526	0.332756	0.210478	0.193133	0.188708	0.380756	0.361162	0.345133	0.266550	0.253900	0.239434	0.451183	0.426573	0.399929
89.6	0.232449	0.216883	0.206733	0.408703	0.367739	0.377717	0.345606	0.325724	0.311298	0.229086	0.209733	0.209014	0.370261	0.347694	0.333118	0.210994	0.193672	0.188837	0.380822	0.361630	0.344422	0.266878	0.254059	0.239654	0.451549	0.426690	0.400340
89.8	0.232387	0.217411	0.206610	0.409157	0.368026	0.378123	0.345844	0.325677	0.311524	0.229016	0.210137	0.209127	0.370862	0.348095	0.333419	0.211147	0.193655	0.189054	0.381292	0.361946	0.344703	0.266749	0.254532	0.239584	0.452215	0.427302	0.400559
90.0	0.232879	0.217374	0.206643	0.409533	0.368573	0.378174	0.346451	0.325830	0.311727	0.228603	0.210317	0.208953	0.371294	0.348611	0.333936	0.211338	0.193100	0.189577	0.381270	0.362185	0.344433	0.266513	0.255004	0.239629	0.452717	0.427646	0.401238
90.2	0.233243	0.217865	0.206774	0.409798	0.368498	0.377992	0.346560	0.326065	0.312293	0.228761	0.210220	0.209558	0.371653	0.349035	0.334001	0.211476	0.193059	0.189562	0.381856	0.362286	0.344264	0.266617	0.255540	0.240185	0.453721	0.428057	0.401745
90.4	0.233582	0.218253	0.207246	0.410274	0.368516	0.378586	0.347287	0.326589	0.312793	0.229033	0.210357	0.209056	0.372593	0.349390	0.334461	0.211544	0.193333	0.189549	0.381920	0.362153	0.344558	0.266177	0.255943	0.240709	0.454238	0.428376	0.402183
90.6	0.233738	0.218381	0.207490	0.411076	0.368783	0.378943	0.347253	0.326771	0.313442	0.228989	0.210152	0.209064	0.373039	0.349978	0.334750	0.211804	0.193575	0.189773	0.382179	0.362345	0.344474	0.266210	0.255848	0.240902	0.454735	0.428862	0.403269
90.8	0.233838	0.218476	0.208226	0.411354	0.369412	0.379475	0.347676	0.326971	0.313603	0.228975	0.210272	0.209285	0.373990	0.350534	0.334646	0.211608	0.193813	0.189742	0.382417	0.362628	0.344888	0.266231	0.256475	0.240827	0.455016	0.429496	0.404057
91.0	0.233587	0.218454	0.208572	0.411503	0.369632	0.379605	0.348144	0.327336	0.314183	0.229180	0.210047	0.209627	0.374738	0.350911	0.334736	0.212058	0.193658	0.189895	0.382216	0.362942	0.345427	0.266051	0.256267	0.241018	0.455452	0.429561	0.404565
91.2	0.233927	0.218609	0.208865	0.411876	0.369773	0.379737	0.348505	0.327759	0.314280	0.229429	0.210180	0.209645	0.375251	0.351737	0.334502	0.212138	0.193996	0.189971	0.382320	0.363007	0.345293	0.266218	0.256218	0.241044	0.455983	0.430221	0.405203
91.4	0.233540	0.218694	0.209033	0.412177	0.370267	0.379760	0.348880	0.327937	0.314108	0.229620	0.210246	0.209979	0.375989	0.352072	0.334906	0.212041	0.194505	0.190036	0.382866	0.363407	0.345541	0.266683	0.256235	0.240919	0.455948	0.430576	0.406288
91.6	0.233616	0.218828	0.209181	0.412812	0.370541	0.380313	0.349009	0.328245	0.314155	0.229414	0.210500	0.210168	0.376505	0.352443	0.335170	0.212100	0.194538	0.190391	0.383274	0.363898	0.346112	0.267057	0.255711	0.240798	0.456222	0.431196	0.406654
91.8	0.233960	0.218920	0.209107	0.413239	0.371121	0.380758	0.349068	0.328653	0.314435	0.229627	0.210385	0.210341	0.376517	0.352641	0.335701	0.212259	0.194829	0.190672	0.383598	0.364057	0.346140	0.267128	0.256243	0.240847	0.456358	0.431508	0.406988
92.0	0.233725	0.219315	0.209416	0.413147	0.371649	0.381307	0.349391	0.329337	0.314755	0.229846	0.210567	0.210225	0.376635	0.352981	0.336285	0.212413	0.195315	0.191016	0.383729	0.363951	0.346733	0.267714	0.255843	0.241223	0.456828	0.432163	0.407176
92.2	0.233908	0.219737	0.209667	0.413553	0.371764	0.381809	0.349768	0.329701	0.314877	0.229781	0.210872	0.210252	0.376654	0.353207	0.336913	0.212542	0.195355	0.190959	0.384118	0.364256	0.347354	0.268450	0.256273	0.241531	0.457432	0.432673	0.407713
92.4	0.233784	0.220214	0.209633	0.413788	0.371947	0.382225	0.350130	0.330182	0.315508	0.230019	0.211248	0.210411	0.376682	0.353483	0.337300	0.212709	0.195386	0.190482	0.384760	0.364974	0.347820	0.268922	0.256389	0.241832	0.457818	0.433021	0.407749
92.6	0.233487	0.220481	0.209770	0.414124	0.372537	0.382734	0.350533	0.330419	0.315782	0.230284	0.211543	0.210682	0.376708	0.353761	0.337477	0.212717	0.195715	0.190193	0.384999	0.365613	0.348249	0.269430	0.256292	0.242018	0.458356	0.433751	0.407972
92.8	0.233508	0.220362	0.209762	0.414739	0.372875	0.383594	0.350610	0.330736	0.316109	0.230554	0.211844	0.211084	0.376697	0.354097	0.337816	0.213084	0.195435	0.190189	0.385611	0.366087	0.348953	0.269696	0.257118	0.242172	0.458809	0.434009	0.408594
93.0	0.233710	0.220391	0.209604	0.414996	0.373244	0.384094	0.350837	0.331291	0.316088	0.231095	0.212113	0.211213	0.376543	0.354225	0.338549	0.213374	0.195361	0.190296	0.386176	0.366804	0.349507	0.269568	0.256870	0.242168	0.459265	0.434673	0.409100
93.2	0.233720	0.220493	0.209810	0.415493	0.373847	0.384772	0.351214	0.331395	0.316191	0.231214	0.212176	0.211294	0.376595	0.354143	0.339217	0.213314	0.195624	0.190391	0.386544	0.367155	0.349800	0.269873	0.257358	0.242488	0.459692	0.435169	0.409144
93.4	0.233902	0.220329	0.209778	0.415860	0.374275	0.385289	0.351372	0.331567	0.316035	0.231402	0.212654	0.211522	0.376894	0.354529	0.339848	0.213271	0.195177	0.190410	0.387421	0.367647	0.350236	0.269728	0.257698	0.242830	0.460123	0.435742	0.409599
93.6	0.233954	0.220460	0.209788	0.416655	0.374687	0.385704	0.351826	0.331705	0.316130	0.231636	0.212528	0.211692	0.377140	0.354682	0.340132	0.213587	0.195228	0.190370	0.388246	0.368189	0.350382	0.270342	0.257974	0.243218	0.460801	0.436408	0.409871
93.8	0.233914	0.220643	0.209865	0.416958	0.375487	0.386061	0.352195	0.331897	0.316194	0.231258	0.212614	0.211949	0.377319	0.355122	0.340474	0.213524	0.195147	0.190529	0.388851	0.368712	0.350733	0.269924	0.259035	0.243562	0.461229	0.437175	0.410270
94.0	0.234286	0.220516	0.210083	0.417480	0.375836	0.386421	0.352459	0.332118	0.316542	0.231391	0.212491	0.211769	0.377477	0.355467	0.341103	0.213510	0.194527	0.190446	0.389238	0.369007	0.350367	0.269631	0.258714	0.243911	0.461525	0.437592	0.410730
94.2	0.234502	0.221108	0.210381	0.417697	0.375946	0.387104	0.352570	0.332375	0.316942	0.231733	0.212530	0.212128	0.377915	0.355804	0.341600	0.214168	0.194553	0.190192	0.389803	0.369240	0.351239	0.269918	0.259384	0.244245	0.462057	0.437730	0.411015
94.4	0.234897	0.221579	0.210663	0.418773	0.376654	0.387728	0.353126	0.332747	0.316893	0.231720	0.212555	0.212451	0.378317	0.356217	0.342425	0.214052	0.195034	0.190212	0.389963	0.369278	0.351443	0.269883	0.258928	0.244279	0.462481	0.437914	0.411826
94.6	0.235122	0.221671	0.211217	0.419322	0.377013	0.388283	0.352773	0.332748	0.317073	0.231642	0.212493	0.213023	0.378668	0.356599	0.342625	0.214276	0.194730	0.190613	0.390771	0.369308	0.352213	0.269858	0.259293	0.244239	0.462778	0.438110	0.412688
94.8	0.235302	0.221728	0.211900	0.419628	0.377126	0.388781	0.353476	0.332972	0.316875	0.231542	0.212938	0.213147	0.379361	0.356934	0.342684	0.214389	0.194961	0.190840	0.390971	0.369277	0.352827	0.269903	0.259402	0.244407	0.463221	0.438493	0.413382
95.0	0.235468	0.221917	0.212105	0.419811	0.377045	0.388655	0.353861	0.332988	0.316895	0.231403	0.213318	0.213412	0.380027	0.357432	0.342945	0.214631	0.195351	0.191126	0.391624	0.369598	0.352866	0.269946	0.259027	0.244209	0.463623	0.438790	0.413692
95.2	0.235927	0.221940	0.212123	0.420399	0.377240	0.388796	0.354233	0.333250	0.316979	0.231086	0.213826	0.213378	0.380547	0.358115	0.342925	0.214259	0.194873	0.191466	0.392209	0.369850	0.353281	0.270184	0.259062	0.244284	0.464038	0.439344	0.414128
95.4	0.236026	0.222069	0.212231	0.420796	0.377429	0.388960	0.354424	0.333456	0.317242	0.230803	0.213894	0.213494	0.381228	0.358292	0.343240	0.214112	0.195502	0.191731	0.392549	0.370398	0.353749	0.270547	0.259028	0.244175	0.464143	0.439559	0.414695
95.6	0.236429	0.222644	0.212606	0.421204	0.377672	0.389486	0.354604	0.334008	0.317198	0.230851	0.214116	0.213377	0.381629	0.359008	0.343325	0.214164	0.195909	0.191828	0.392690	0.370956	0.353974	0.270372	0.259235	0.244072	0.464755	0.439744	0.414916
95.8	0.236670	0.222681	0.212447	0.421777	0.378279	0.389324	0.354641	0.334280	0.317374	0.231354	0.214515	0.213560	0.382170	0.359161	0.343574	0.213951	0.195741	0.192005	0.392564	0.370704	0.354550	0.270585	0.259655	0.244314	0.465257	0.440005	0.414751
96.0	0.236933	0.222640	0.212444	0.422032	0.378639	0.389677	0.354998	0.334537	0.317404	0.231619	0.214638	0.213447	0.382441	0.359559	0.343900	0.213655	0.196348	0.192013	0.392605	0.371032	0.355108	0.271167	0.259073	0.244462	0.466041	0.440395	0.414998
96.2	0.237349	0.222980	0.212640	0.422648	0.378581	0.390205	0.355399	0.334642	0.317660	0.231607	0.214630	0.213471	0.382714	0.359402	0.344022	0.213722	0.196694	0.191820	0.392560	0.371073	0.354553	0.271285	0.259981	0.244474	0.466404	0.440911	0.415355
96.4	0.237006	0.222759	0.212562	0.422693	0.378591	0.390557	0.355752	0.334813	0.318179	0.232460	0.214961	0.213500	0.383186	0.359675	0.343848	0.213851	0.196721	0.191818	0.393000	0.371143	0.355168	0.271108	0.259668	0.244480	0.466989	0.441495	0.415258
96.6	0.236933	0.222630	0.212414	0.422990	0.379298	0.391123	0.355835	0.334740	0.318494	0.233116	0.215052	0.213601	0.383700	0.360239	0.344058	0.213751	0.197176	0.192241	0.393375	0.371700	0.355088	0.271136	0.260110	0.244655	0.467467	0.442198	0.415934
96.8	0.237253	0.222395	0.212591	0.423465	0.379417	0.391587	0.355530	0.334836	0.318391	0.233666	0.215111	0.213792	0.384104	0.360494	0.344388	0.213699	0.197381	0.192827	0.393815	0.372138	0.355320	0.271203	0.260549	0.244875	0.467715	0.442661	0.416617
97.0	0.237601	0.222568	0.212872	0.423850	0.379999	0.391991	0.355810	0.335541	0.318496	0.234023	0.215339	0.213841	0.384460	0.360442	0.344827	0.213537	0.197437	0.192935	0.393706	0.372563	0.356101	0.271368	0.260434	0.245237	0.468096	0.443679	0.417301
97.2	0.237521	0.222399	0.213008	0.424120	0.380623	0.392236	0.355973	0.335617	0.318777	0.234081	0.215443	0.213697	0.384614	0.360652	0.344813	0.213676	0.197774	0.193318	0.394255	0.373114	0.356279	0.271751	0.260990	0.245587	0.468649	0.444329	0.417684
97.4	0.237845	0.222357	0.213079	0.424342	0.381342	0.392644	0.355959	0.336245	0.318803	0.234231	0.215684	0.214026	0.385210	0.361296	0.345120	0.214008	0.197821	0.193324	0.394695	0.373569	0.356595	0.272443	0.261019	0.246115	0.469355	0.444881	0.418006
97.6	0.237753	0.222662	0.213419	0.425045	0.381960	0.393136	0.356190	0.336271	0.319276	0.234781	0.215853	0.214510	0.385609	0.361355	0.345402	0.214656	0.197883	0.193270	0.395080	0.374397	0.356505	0.272571	0.261635	0.246363	0.469482	0.445602	0.418147
97.8	0.237445	0.222842	0.213632	0.425294	0.382516	0.393550	0.356136	0.336544	0.319871	0.234677	0.216166	0.214970	0.386080	0.361820	0.345565	0.215019	0.198171	0.193199	0.395683	0.375098	0.356705	0.272560	0.261693	0.246767	0.469919	0.446161	0.418357
98.0	0.237670	0.223032	0.213775	0.425785	0.383087	0.394188	0.356389	0.336710	0.320617	0.235082	0.216407	0.214825	0.386334	0.362083	0.346114	0.215696	0.197448	0.193283	0.395930	0.375636	0.356881	0.272856	0.261043	0.247036	0.470379	0.446547	0.418405
98.2	0.238061	0.223174	0.214173	0.426503	0.383806	0.394366	0.356767	0.336907	0.320827	0.235475	0.216561	0.215181	0.386702	0.362181	0.346267	0.216434	0.197733	0.193563	0.396512	0.375841	0.356827	0.273190	0.261784	0.247191	0.470820	0.446769	0.418897
98.4	0.237806	0.223301	0.214476	0.427222	0.384069	0.394706	0.357087	0.337233	0.320760	0.235444	0.216593	0.215562	0.387079	0.362354	0.346284	0.216440	0.198045	0.193487	0.396875	0.376066	0.357289	0.273587	0.261838	0.247118	0.471495	0.447507	0.419474
98.6	0.237691	0.223326	0.215082	0.427380	0.384280	0.395161	0.357299	0.337305	0.321087	0.235402	0.216824	0.215472	0.387389	0.362636	0.346471	0.216959	0.197715	0.193560	0.397539	0.376198	0.357828	0.273925	0.262459	0.247431	0.471841	0.448090	0.419759
98.8	0.237655	0.223589	0.215063	0.427359	0.384205	0.395117	0.358412	0.337548	0.321266	0.235411	0.217214	0.215451	0.388031	0.362917	0.346531	0.217177	0.198360	0.193848	0.397762	0.376245	0.357655	0.274761	0.262833	0.247380	0.472276	0.448469	0.420099
99.0	0.237845	0.223811	0.214910	0.427535	0.384755	0.394944	0.358580	0.337848	0.321541	0.235326	0.216972	0.215712	0.388246	0.363331	0.346765	0.217172	0.198029	0.193972	0.398486	0.376871	0.358472	0.275161	0.262932	0.247255	0.472867	0.448624	0.420306
99.2	0.237952	0.223821	0.215217	0.427893	0.385173	0.395134	0.359139	0.338324	0.322218	0.235351	0.216846	0.215935	0.388552	0.363575	0.347025	0.217690	0.197441	0.194424	0.398681	0.377015	0.359020	0.275948	0.263253	0.247437	0.473091	0.448948	0.420663
99.4	0.238057	0.224407	0.215709	0.428322	0.385554	0.395371	0.359586	0.338777	0.322416	0.235318	0.216750	0.216066	0.388770	0.363979	0.347304	0.218212	0.197981	0.194386	0.399045	0.377037	0.359469	0.276406	0.263950	0.247476	0.473638	0.449016	0.421191
99.6	0.238188	0.224484	0.215834	0.428780	0.385526	0.395650	0.359980	0.339373	0.322511	0.235809	0.217028	0.216347	0.389152	0.364622	0.347921	0.218619	0.197759	0.194231	0.399215	0.377010	0.360100	0.276415	0.263853	0.247517	0.474139	0.448949	0.421388
99.8	0.238244	0.224111	0.215689	0.429428	0.385962	0.395716	0.360229	0.339484	0.322766	0.236276	0.217235	0.216538	0.389405	0.364442	0.348668	0.218741	0.197426	0.194593	0.399288	0.376735	0.360324	0.276652	0.263901	0.247578	0.474390	0.449475	0.421883
100.0	0.238481	0.224288	0.215996	0.429667	0.385859	0.396119	0.360896	0.339800	0.323213	0.236425	0.216988	0.216312	0.389599	0.364664	0.349367	0.218623	0.197859	0.194807	0.399196	0.376965	0.360399	0.276574	0.263635	0.247278	0.474742	0.450139	0.422526
100.2	0.238541	0.224886	0.216387	0.429893	0.385987	0.396761	0.361535	0.340035	0.323423	0.236600	0.216948	0.216457	0.389921	0.364775	0.349524	0.218774	0.197799	0.194946	0.399231	0.376657	0.360366	0.276017	0.264421	0.247061	0.474977	0.450885	0.423245
100.4	0.238312	0.224764	0.216294	0.430013	0.386227	0.397067	0.361789	0.340577	0.323395	0.237173	0.217301	0.216519	0.390055	0.365396	0.349602	0.218556	0.197710	0.195289	0.399913	0.377028	0.361049	0.276008	0.263599	0.246981	0.475357	0.451420	0.424078
100.6	0.238883	0.225208	0.216094	0.430279	0.386745	0.397564	0.361878	0.340940	0.323667	0.237362	0.217373	0.216322	0.390104	0.365975	0.350158	0.218657	0.197988	0.195701	0.400398	0.377329	0.361784	0.276148	0.264030	0.247201	0.475590	0.451651	0.424953
100.8	0.239444	0.225456	0.216105	0.430676	0.386851	0.397735	0.361937	0.341362	0.323999	0.237399	0.217548	0.216316	0.390452	0.366026	0.350086	0.218736	0.197871	0.195826	0.400090	0.377760	0.362465	0.276526	0.263876	0.247361	0.476113	0.452133	0.425721
101.0	0.240125	0.225619	0.215997	0.431212	0.387417	0.398102	0.362175	0.341884	0.324429	0.237176	0.217737	0.216094	0.390591	0.366429	0.350157	0.218763	0.198124	0.195693	0.400424	0.378080	0.362832	0.276600	0.263249	0.247376	0.476851	0.452613	0.426500
101.2	0.240218	0.225993	0.215635	0.431649	0.387890	0.398511	0.362122	0.342219	0.324901	0.237112	0.217742	0.216137	0.390702	0.366761	0.350196	0.218981	0.198655	0.195737	0.400958	0.378765	0.363106	0.276986	0.263392	0.247456	0.477472	0.452438	0.426894
101.4	0.240704	0.226196	0.215703	0.432406	0.388384	0.398919	0.362378	0.342778	0.325162	0.237217	0.217909	0.216412	0.391266	0.367150	0.350590	0.219336	0.198726	0.195513	0.401512	0.379521	0.363588	0.277186	0.262794	0.247967	0.477964	0.452958	0.427087
101.6	0.240722	0.226316	0.215527	0.433546	0.388824	0.399589	0.362675	0.342895	0.325321	0.237410	0.218173	0.216556	0.391494	0.367299	0.350700	0.219632	0.199418	0.195339	0.401860	0.380340	0.363446	0.277011	0.262852	0.248068	0.477935	0.453314	0.427128
101.8	0.240963	0.226192	0.215480	0.433967	0.389806	0.399659	0.362905	0.342931	0.325358	0.237139	0.218561	0.216301	0.391655	0.367614	0.350680	0.219958	0.199961	0.195404	0.402349	0.380816	0.363774	0.277299	0.262473	0.248672	0.478681	0.453395	0.427403
102.0	0.240968	0.226058	0.215785	0.434382	0.390545	0.400107	0.363355	0.343064	0.325440	0.237202	0.218749	0.216288	0.391857	0.367674	0.350952	0.220036	0.200248	0.195581	0.402511	0.381189	0.363384	0.276818	0.262297	0.249102	0.479386	0.453639	0.427584
102.2	0.240985	0.225900	0.215790	0.434917	0.390777	0.400325	0.363881	0.343242	0.325368	0.237217	0.219053	0.216009	0.392327	0.368047	0.350843	0.220302	0.201557	0.195514	0.402963	0.381467	0.363342	0.277155	0.263074	0.249055	0.479808	0.454142	0.428323
102.4	0.240872	0.225819	0.215837	0.435493	0.391343	0.400779	0.364195	0.343380	0.325333	0.237088	0.219076	0.216036	0.392617	0.368816	0.351273	0.220338	0.202006	0.195244	0.403234	0.382059	0.363877	0.277337	0.263112	0.249551	0.480579	0.454758	0.428463
102.6	0.240992	0.226027	0.215983	0.435659	0.391995	0.401322	0.364720	0.343524	0.325485	0.237257	0.219351	0.216175	0.392818	0.368961	0.351597	0.220314	0.202087	0.195290	0.403632	0.382506	0.363573	0.277544	0.263634	0.249789	0.480800	0.455101	0.428556
102.8	0.241337	0.226364	0.215954	0.436004	0.392390	0.401658	0.364890	0.343680	0.325843	0.237654	0.219063	0.216355	0.393446	0.369515	0.351791	0.220452	0.202694	0.195544	0.404029	0.382815	0.363800	0.278172	0.264034	0.250004	0.481152	0.455323	0.428863
103.0	0.241589	0.226292	0.216033	0.436300	0.393160	0.402205	0.364886	0.343870	0.326330	0.237855	0.218728	0.216717	0.393464	0.369852	0.352115	0.220419	0.202579	0.195845	0.404180	0.382981	0.364346	0.278150	0.264259	0.250433	0.481798	0.455748	0.429272
103.2	0.241383	0.226183	0.216385	0.436709	0.393323	0.402867	0.365390	0.344319	0.326961	0.238078	0.219164	0.217161	0.393749	0.370435	0.352366	0.220844	0.202276	0.196049	0.404118	0.382773	0.364053	0.278177	0.265036	0.250769	0.482073	0.456323	0.429569
103.4	0.241370	0.226509	0.216637	0.437562	0.393584	0.403164	0.365834	0.344474	0.327376	0.238119	0.219499	0.217740	0.394331	0.371069	0.352996	0.221091	0.202538	0.196155	0.404250	0.382944	0.364659	0.278530	0.265394	0.251175	0.482534	0.456771	0.430056
103.6	0.241143	0.226339	0.216895	0.437629	0.393527	0.403810	0.365917	0.344566	0.327865	0.238726	0.219726	0.218048	0.394781	0.371285	0.354091	0.221056	0.202412	0.196132	0.404552	0.383173	0.364569	0.278715	0.265754	0.251189	0.482730	0.457258	0.430238
103.8	0.241408	0.226296	0.217156	0.438169	0.394293	0.403813	0.366110	0.344576	0.328291	0.238938	0.219709	0.218225	0.394848	0.371145	0.354537	0.220773	0.202303	0.196751	0.404690	0.383648	0.364912	0.278759	0.266632	0.251193	0.482911	0.458308	0.430921
104.0	0.241888	0.226642	0.217422	0.438390	0.394554	0.404246	0.366440	0.344646	0.328868	0.239194	0.219492	0.218480	0.395271	0.371408	0.354619	0.220326	0.202197	0.197045	0.404731	0.384459	0.365508	0.278804	0.266903	0.250680	0.483073	0.459090	0.431466
104.2	0.241818	0.226968	0.217644	0.438452	0.395036	0.404767	0.366615	0.345020	0.329293	0.239193	0.219571	0.218935	0.395465	0.371733	0.354691	0.220499	0.202007	0.197044	0.405204	0.384760	0.365749	0.278788	0.267382	0.250443	0.483085	0.459305	0.432268
104.4	0.241817	0.226817	0.217565	0.439029	0.395488	0.404757	0.366456	0.345598	0.329696	0.239243	0.219645	0.219381	0.395499	0.371878	0.354923	0.220471	0.201442	0.197304	0.405670	0.385098	0.366623	0.279130	0.266829	0.250369	0.483299	0.459473	0.432670
104.6	0.242314	0.227127	0.217828	0.439107	0.395631	0.405230	0.366403	0.345871	0.330442	0.239239	0.219783	0.219697	0.395912	0.371647	0.355360	0.220542	0.200886	0.197472	0.405948	0.385716	0.367465	0.278881	0.267476	0.250567	0.484058	0.459388	0.432605
104.8	0.242374	0.227222	0.218243	0.439679	0.395761	0.405298	0.366247	0.345919	0.330958	0.239181	0.219928	0.220163	0.396083	0.371607	0.355639	0.220503	0.200745	0.197852	0.405918	0.386162	0.367690	0.279472	0.267240	0.250421	0.484703	0.459932	0.433189
105.0	0.242521	0.227155	0.218188	0.440234	0.395952	0.405652	0.366279	0.346178	0.330923	0.239045	0.219916	0.220230	0.396238	0.371785	0.355969	0.220410	0.201403	0.197969	0.406631	0.386306	0.368274	0.279445	0.267209	0.250248	0.485099	0.459914	0.433546
105.2	0.242453	0.227589	0.218218	0.440837	0.395861	0.405903	0.366455	0.346444	0.331174	0.239165	0.219914	0.220504	0.396747	0.371614	0.356246	0.220431	0.201498	0.198040	0.406919	0.387170	0.368541	0.279565	0.267171	0.250639	0.485117	0.459977	0.434108
105.4	0.242529	0.227774	0.218625	0.441218	0.396148	0.406226	0.366477	0.346539	0.331155	0.239059	0.220198	0.220308	0.397031	0.371729	0.356757	0.220709	0.201711	0.198292	0.407659	0.387455	0.369213	0.279873	0.266886	0.250938	0.485390	0.460469	0.434346
105.6	0.242418	0.228062	0.218792	0.441737	0.396717	0.406797	0.366681	0.346863	0.331110	0.239113	0.220734	0.220342	0.397390	0.371761	0.357136	0.220824	0.202602	0.198580	0.407751	0.387482	0.369359	0.279661	0.266755	0.251182	0.485801	0.460447	0.434698
105.8	0.242182	0.228471	0.219067	0.441505	0.397152	0.406673	0.366790	0.346574	0.331076	0.239110	0.221023	0.220222	0.397890	0.372235	0.357524	0.221000	0.202814	0.198610	0.407964	0.387658	0.369979	0.279560	0.266510	0.251636	0.486380	0.460792	0.434777
106.0	0.242063	0.228833	0.218972	0.441669	0.397321	0.407136	0.367150	0.346935	0.331071	0.239240	0.221294	0.220284	0.398178	0.372719	0.357771	0.220972	0.202993	0.198961	0.408496	0.387901	0.370407	0.279620	0.266388	0.251807	0.486959	0.461443	0.435213
106.2	0.242290	0.228850	0.219239	0.442204	0.397180	0.407093	0.367375	0.347183	0.331143	0.239491	0.221658	0.220242	0.398445	0.372958	0.358217	0.221702	0.203700	0.198549	0.408929	0.388482	0.370663	0.280086	0.266424	0.251819	0.487519	0.461942	0.435617
106.4	0.242274	0.228966	0.219243	0.442708	0.397290	0.407514	0.367295	0.347213	0.330844	0.239993	0.221916	0.221021	0.398611	0.373518	0.358598	0.221627	0.203587	0.198754	0.409399	0.388600	0.371179	0.279831	0.266269	0.252236	0.487759	0.462389	0.435776
106.6	0.242351	0.229252	0.219346	0.442617	0.397581	0.408236	0.367483	0.347586	0.331037	0.240414	0.222308	0.221161	0.399025	0.373993	0.358188	0.222151	0.203347	0.198655	0.409781	0.388615	0.371555	0.279920	0.266160	0.252321	0.488265	0.462890	0.435972
106.8	0.242447	0.229373	0.219269	0.443014	0.397898	0.408448	0.367648	0.347600	0.331527	0.240803	0.222117	0.221442	0.399463	0.374553	0.358409	0.222637	0.203518	0.198858	0.409829	0.388634	0.371959	0.279748	0.266196	0.252604	0.488815	0.463093	0.436434
107.0	0.242200	0.229653	0.218869	0.443047	0.398250	0.409074	0.368270	0.347748	0.331592	0.240873	0.222307	0.221773	0.399351	0.374818	0.358353	0.222897	0.203463	0.199101	0.409891	0.388610	0.372355	0.279421	0.266546	0.252650	0.489550	0.463656	0.436792
107.2	0.242363	0.229573	0.219327	0.443377	0.398608	0.409589	0.368768	0.347992	0.331622	0.240923	0.222618	0.222259	0.399603	0.375563	0.358542	0.223304	0.203096	0.199217	0.410420	0.388937	0.372491	0.279517	0.266593	0.252777	0.489957	0.463939	0.437213
107.4	0.242562	0.229636	0.219522	0.443873	0.399345	0.409695	0.369072	0.348194	0.331570	0.241220	0.223082	0.222482	0.399914	0.376013	0.359098	0.223851	0.203614	0.199660	0.410773	0.389295	0.372429	0.280197	0.266896	0.252853	0.490301	0.464605	0.437634
107.6	0.242682	0.229440	0.219645	0.443899	0.399402	0.410034	0.369098	0.348223	0.331617	0.241714	0.222949	0.222310	0.400095	0.376257	0.359271	0.223839	0.203268	0.199582	0.411176	0.389613	0.372469	0.280113	0.267390	0.252755	0.490690	0.465470	0.437939
107.8	0.243531	0.228982	0.219517	0.444728	0.399790	0.410079	0.369316	0.348491	0.332073	0.241837	0.223095	0.222208	0.400132	0.376539	0.359288	0.223964	0.202972	0.199732	0.411081	0.389978	0.372609	0.280562	0.267589	0.252560	0.491121	0.466226	0.438556
108.0	0.243736	0.228984	0.219521	0.445017	0.400095	0.410579	0.369300	0.348587	0.332115	0.241887	0.223057	0.222336	0.400564	0.376729	0.359463	0.224148	0.202962	0.199897	0.411299	0.390269	0.372565	0.280831	0.267486	0.252308	0.491259	0.466711	0.439210
108.2	0.243792	0.228984	0.219531	0.445328	0.400797	0.411015	0.369446	0.348900	0.332379	0.241546	0.223057	0.222412	0.400858	0.376923	0.359511	0.224517	0.202757	0.199885	0.411550	0.390407	0.372546	0.280824	0.267588	0.252801	0.491652	0.466865	0.439254
108.4	0.243982	0.228879	0.219763	0.445912	0.401430	0.411380	0.369515	0.349049	0.332581	0.241690	0.223214	0.222457	0.401153	0.376846	0.359899	0.224467	0.202520	0.199914	0.411672	0.390675	0.372354	0.280813	0.267749	0.252939	0.492375	0.467414	0.439467
108.6	0.244440	0.228955	0.219791	0.446193	0.401588	0.411888	0.369849	0.349060	0.333057	0.241835	0.223391	0.222101	0.401373	0.376947	0.360325	0.224624	0.203076	0.199977	0.412226	0.390977	0.372579	0.280808	0.268323	0.253176	0.493312	0.467743	0.439633
108.8	0.244588	0.228811	0.220131	0.447163	0.401789	0.412223	0.370156	0.348963	0.333182	0.241469	0.223444	0.221899	0.401843	0.377432	0.360612	0.224313	0.203348	0.200325	0.412152	0.390842	0.372243	0.281507	0.268697	0.253359	0.493481	0.468423	0.440376
109.0	0.244931	0.228948	0.220134	0.447696	0.402137	0.412548	0.370736	0.349325	0.333095	0.241687	0.223667	0.221516	0.402490	0.377682	0.360648	0.224010	0.203582	0.200205	0.412720	0.390929	0.372459	0.281757	0.268977	0.253638	0.493892	0.468739	0.440827
109.2	0.245102	0.229315	0.220525	0.448182	0.402648	0.412778	0.371370	0.349427	0.333735	0.241729	0.223693	0.221288	0.402939	0.377755	0.360856	0.223763	0.203971	0.199989	0.412972	0.391654	0.372602	0.282358	0.268721	0.253900	0.494045	0.469030	0.441244
109.4	0.245440	0.229428	0.220721	0.448609	0.403568	0.413275	0.371590	0.349939	0.334082	0.241694	0.223814	0.220799	0.403382	0.378078	0.361278	0.223709	0.204031	0.200028	0.413468	0.391873	0.373252	0.283176	0.269338	0.254033	0.494326	0.469445	0.441524
109.6	0.245590	0.229884	0.220592	0.449023	0.404086	0.413389	0.372238	0.350356	0.334469	0.242102	0.223631	0.221056	0.403972	0.378380	0.361765	0.223453	0.204436	0.199725	0.413513	0.392424	0.373496	0.283076	0.268888	0.254169	0.494762	0.469888	0.441752
109.8	0.245592	0.229935	0.220342	0.449358	0.404141	0.413155	0.372820	0.350187	0.334565	0.242271	0.223514	0.220921	0.404509	0.378910	0.362358	0.223616	0.204219	0.199465	0.413795	0.392846	0.374485	0.283899	0.269026	0.254521	0.494860	0.470193	0.441839
110.0	0.246022	0.229774	0.220386	0.449643	0.404303	0.413191	0.373004	0.350495	0.334810	0.242447	0.223706	0.221239	0.404869	0.378909	0.362735	0.223679	0.204466	0.199579	0.414162	0.393540	0.374536	0.284486	0.269022	0.254716	0.495071	0.470242	0.442638
110.2	0.246108	0.229634	0.220798	0.450353	0.404071	0.413287	0.373415	0.350594	0.335210	0.242563	0.223680	0.221718	0.405333	0.378982	0.363351	0.224037	0.204661	0.199319	0.414416	0.394317	0.375021	0.284473	0.269211	0.255108	0.495389	0.470258	0.443229
110.4	0.245990	0.229596	0.220531	0.450698	0.404194	0.413919	0.373878	0.350684	0.335340	0.242726	0.223508	0.222063	0.405776	0.379663	0.363650	0.223973	0.204387	0.199558	0.415245	0.394659	0.375853	0.284399	0.269478	0.254996	0.495447	0.470129	0.443403
110.6	0.246175	0.229716	0.220779	0.450681	0.404561	0.414320	0.374511	0.351388	0.336000	0.242805	0.223636	0.222238	0.406267	0.380114	0.363706	0.224220	0.204682	0.199308	0.415493	0.395226	0.376163	0.284042	0.269658	0.255096	0.495836	0.470160	0.443878
110.8	0.246067	0.230080	0.220753	0.450818	0.404613	0.414497	0.375034	0.351716	0.336312	0.242800	0.223604	0.222797	0.406580	0.380109	0.364135	0.224661	0.204853	0.199493	0.415812	0.395994	0.376460	0.283964	0.270129	0.254888	0.496219	0.470121	0.444238
111.0	0.246061	0.230183	0.220709	0.450782	0.404968	0.415051	0.375275	0.352000	0.336023	0.242310	0.223896	0.222737	0.406370	0.380641	0.364415	0.224773	0.205143	0.199882	0.416297	0.396340	0.377370	0.284105	0.270441	0.254943	0.496343	0.470198	0.444568
111.2	0.246396	0.230244	0.221392	0.450795	0.405534	0.415366	0.375486	0.352384	0.336273	0.242568	0.224185	0.223064	0.406852	0.381331	0.364704	0.224779	0.205616	0.199939	0.416974	0.396815	0.377129	0.284207	0.270640	0.255112	0.496593	0.470476	0.445023
111.4	0.246166	0.230425	0.221409	0.451122	0.405762	0.415393	0.375480	0.352903	0.336634	0.242772	0.224237	0.223066	0.406680	0.381973	0.364791	0.225065	0.205732	0.199970	0.417208	0.397071	0.377158	0.284437	0.271212	0.254909	0.497318	0.471059	0.445292
111.6	0.246140	0.230233	0.221496	0.451442	0.405729	0.416080	0.375716	0.353047	0.336927	0.242619	0.224296	0.223512	0.406862	0.382259	0.365053	0.225273	0.205416	0.199855	0.417591	0.397157	0.377895	0.284536	0.271347	0.255038	0.497655	0.471535	0.445838
111.8	0.246357	0.230501	0.221561	0.451989	0.406476	0.416516	0.375731	0.353123	0.337461	0.242886	0.224475	0.223678	0.406728	0.382152	0.365407	0.225565	0.206073	0.200155	0.418135	0.397268	0.377271	0.284988	0.271639	0.255231	0.498111	0.472020	0.446317
112.0	0.246234	0.230760	0.221664	0.452015	0.406979	0.417085	0.375745	0.353324	0.337464	0.242800	0.224538	0.223916	0.406607	0.382274	0.365571	0.226185	0.206376	0.200616	0.418427	0.397319	0.378183	0.284468	0.271668	0.255387	0.498664	0.472832	0.446646
112.2	0.246457	0.231101	0.221868	0.452058	0.407461	0.417588	0.375759	0.353728	0.337685	0.242807	0.224551	0.223945	0.406653	0.382688	0.365708	0.226313	0.206441	0.200798	0.418979	0.397182	0.378464	0.284265	0.272155	0.255682	0.499247	0.473423	0.446653
112.4	0.246160	0.231486	0.222062	0.452416	0.408082	0.417932	0.375780	0.353733	0.338322	0.242931	0.224954	0.223914	0.406953	0.383228	0.366233	0.226435	0.207075	0.200931	0.419218	0.397152	0.378736	0.284179	0.272096	0.255922	0.499830	0.474334	0.447217
112.6	0.246408	0.231626	0.221979	0.452706	0.408606	0.418249	0.376186	0.353988	0.338537	0.242979	0.225004	0.223988	0.406770	0.383527	0.366250	0.226552	0.207082	0.201445	0.419596	0.397244	0.379255	0.284271	0.272344	0.256268	0.500798	0.475140	0.447555
112.8	0.246472	0.231724	0.222595	0.453351	0.408773	0.418586	0.376393	0.354509	0.338726	0.243177	0.225269	0.224535	0.407106	0.383643	0.366519	0.226346	0.207149	0.201923	0.419504	0.397103	0.378814	0.284385	0.272810	0.257104	0.501163	0.476136	0.447763
113.0	0.246651	0.232235	0.222872	0.453371	0.409564	0.418767	0.376288	0.355070	0.338663	0.243845	0.225778	0.224629	0.407524	0.383510	0.366825	0.226427	0.207814	0.201935	0.419822	0.397335	0.379650	0.284829	0.272892	0.257486	0.502179	0.476737	0.447935
113.2	0.246483	0.232423	0.222818	0.453857	0.410357	0.419257	0.376261	0.355398	0.339115	0.243892	0.225495	0.224833	0.408063	0.383370	0.366942	0.226304	0.207856	0.202058	0.419828	0.397701	0.379833	0.285201	0.273199	0.257824	0.502385	0.477349	0.448125
113.4	0.246597	0.232479	0.222422	0.454506	0.410693	0.419784	0.375918	0.356212	0.339047	0.244288	0.225588	0.224983	0.408776	0.383437	0.367354	0.226160	0.207381	0.202231	0.419857	0.397865	0.379557	0.285757	0.273162	0.258228	0.502695	0.477996	0.448472
113.6	0.247074	0.232670	0.222439	0.455089	0.410736	0.419749	0.376024	0.356518	0.339092	0.244786	0.225370	0.225481	0.409192	0.383646	0.367617	0.225917	0.207913	0.202364	0.419882	0.398243	0.380032	0.285771	0.273061	0.258392	0.503365	0.478330	0.448477
113.8	0.247334	0.232443	0.222524	0.455629	0.410597	0.419556	0.376180	0.356677	0.339139	0.244823	0.225609	0.225550	0.409526	0.384030	0.367719	0.225982	0.207257	0.202729	0.420505	0.398472	0.380226	0.286628	0.273322	0.258738	0.503760	0.478280	0.449015
114.0	0.247673	0.232829	0.222716	0.456362	0.410763	0.420057	0.376495	0.356928	0.339455	0.245113	0.225537	0.225679	0.410170	0.384065	0.368091	0.225947	0.207586	0.202989	0.420484	0.399128	0.380276	0.286422	0.273018	0.259114	0.504066	0.478270	0.449398
114.2	0.247892	0.232674	0.222785	0.457295	0.410706	0.420727	0.377030	0.357217	0.339588	0.244769	0.225428	0.225645	0.410782	0.384178	0.368685	0.226115	0.207115	0.203224	0.420781	0.399333	0.380679	0.286155	0.273622	0.259051	0.504609	0.478543	0.450183
114.4	0.248693	0.232551	0.222687	0.457813	0.410670	0.420961	0.377540	0.357296	0.339948	0.244783	0.225224	0.225513	0.411260	0.384437	0.369214	0.225844	0.207162	0.203163	0.421320	0.399619	0.380891	0.286430	0.273897	0.258741	0.505005	0.478655	0.450273
114.6	0.249040	0.232658	0.222740	0.458002	0.410720	0.421317	0.377551	0.357673	0.340089	0.244944	0.225450	0.225685	0.411931	0.384475	0.369352	0.225764	0.207304	0.203193	0.421382	0.400131	0.381124	0.286133	0.274110	0.258693	0.505200	0.478721	0.450873
114.8	0.249310	0.232733	0.222666	0.458392	0.410976	0.421679	0.378041	0.357882	0.340120	0.245020	0.225221	0.225277	0.412143	0.384581	0.369563	0.225739	0.207238	0.203089	0.422306	0.400812	0.381465	0.286547	0.274080	0.258249	0.505643	0.478854	0.451041
115.0	0.249692	0.232967	0.222902	0.458711	0.411351	0.421996	0.378205	0.357920	0.340412	0.244777	0.225440	0.225277	0.412415	0.384912	0.369696	0.225205	0.207107	0.203157	0.422391	0.401130	0.382400	0.286553	0.274184	0.258239	0.506061	0.479113	0.451560
115.2	0.249845	0.233094	0.223529	0.458808	0.411754	0.422243	0.378650	0.357860	0.341034	0.245329	0.225114	0.225352	0.412697	0.385192	0.369486	0.225307	0.206783	0.202859	0.422938	0.401506	0.382040	0.286880	0.274633	0.258021	0.506664	0.479382	0.451734
115.4	0.249850	0.232813	0.223718	0.459649	0.411812	0.422621	0.378591	0.357888	0.341014	0.245370	0.225208	0.225284	0.412366	0.385326	0.369503	0.225673	0.206543	0.202866	0.423167	0.401732	0.382486	0.287143	0.274760	0.257488	0.506990	0.479553	0.452312
115.6	0.250118	0.232564	0.223719	0.460165	0.412519	0.423179	0.379374	0.357757	0.341483	0.245877	0.225395	0.225136	0.412394	0.385455	0.369709	0.226415	0.206649	0.202893	0.423638	0.401860	0.382839	0.287166	0.275082	0.257323	0.506983	0.479925	0.452764
115.8	0.250500	0.232657	0.223969	0.460653	0.412946	0.423042	0.379834	0.357697	0.341912	0.246145	0.225351	0.224719	0.412255	0.385776	0.369848	0.226773	0.206882	0.202935	0.423998	0.402140	0.382834	0.287026	0.275344	0.257175	0.507539	0.480296	0.453198
116.0	0.250560	0.232844	0.223987	0.460616	0.413087	0.423261	0.380105	0.357661	0.341758	0.245957	0.225512	0.224539	0.412012	0.386645	0.369916	0.226957	0.206727	0.203283	0.423974	0.402551	0.384077	0.286595	0.275383	0.256813	0.507893	0.480893	0.453291
116.2	0.250938	0.233000	0.224190	0.460561	0.413552	0.423444	0.380630	0.357764	0.341881	0.246263	0.225654	0.224565	0.412075	0.387366	0.370093	0.227013	0.206624	0.203446	0.424491	0.402886	0.384163	0.287149	0.275855	0.256808	0.508184	0.481063	0.453490
116.4	0.250760	0.233331	0.224243	0.460675	0.413985	0.423804	0.380835	0.357591	0.342563	0.246552	0.225957	0.224659	0.412273	0.387852	0.370548	0.227157	0.207174	0.203639	0.424546	0.403294	0.384466	0.286943	0.275630	0.256845	0.508659	0.481326	0.454085
116.6	0.250880	0.233524	0.224548	0.460522	0.414348	0.423817	0.381267	0.357845	0.342130	0.246867	0.225935	0.224963	0.412213	0.387935	0.370587	0.227184	0.207188	0.204013	0.424596	0.403831	0.384458	0.287197	0.276339	0.257152	0.509253	0.482175	0.454357
116.8	0.250917	0.233688	0.224538	0.460832	0.414725	0.423786	0.381569	0.358430	0.342108	0.247283	0.226467	0.225431	0.412826	0.388253	0.370910	0.227215	0.207790	0.204085	0.424646	0.403710	0.384142	0.287347	0.276136	0.257903	0.509408	0.482478	0.454685
117.0	0.250452	0.234143	0.224488	0.460684	0.415324	0.423943	0.381388	0.358771	0.342231	0.247360	0.226751	0.225613	0.413302	0.388706	0.370973	0.226984	0.208004	0.204025	0.424752	0.403780	0.384517	0.287873	0.276061	0.258129	0.509696	0.482592	0.455142
117.2	0.249906	0.234581	0.224113	0.461020	0.415668	0.424244	0.381578	0.359198	0.342685	0.247642	0.226734	0.225794	0.413707	0.389334	0.370958	0.226676	0.207821	0.204144	0.425095	0.404191	0.384420	0.288436	0.276527	0.258168	0.509781	0.483011	0.455914
117.4	0.250085	0.234578	0.224090	0.461317	0.415817	0.424581	0.381766	0.359525	0.342682	0.247758	0.227239	0.226113	0.413962	0.390008	0.371134	0.226588	0.207937	0.204235	0.425206	0.404145	0.384258	0.288825	0.276310	0.258287	0.510207	0.483432	0.456492
117.6	0.250255	0.234873	0.224284	0.461827	0.415939	0.424832	0.382181	0.359741	0.342581	0.247894	0.227723	0.226211	0.413981	0.390514	0.371185	0.226661	0.208325	0.204324	0.425298	0.404366	0.385163	0.288958	0.276677	0.258409	0.510657	0.483737	0.457022
117.8	0.249976	0.235061	0.224193	0.462060	0.416103	0.425368	0.382655	0.359748	0.342777	0.247752	0.228095	0.226461	0.414272	0.391026	0.371451	0.226919	0.207998	0.204323	0.425665	0.404630	0.385520	0.289242	0.276458	0.258838	0.511018	0.483907	0.457705
118.0	0.249758	0.235326	0.224104	0.462662	0.416549	0.426317	0.383210	0.359945	0.343024	0.247840	0.228222	0.226625	0.414886	0.391334	0.372051	0.227199	0.208451	0.204292	0.425429	0.405034	0.386396	0.289021	0.276393	0.259386	0.511375	0.484360	0.458108
118.2	0.249876	0.235286	0.223980	0.462886	0.416727	0.426951	0.383582	0.360202	0.343072	0.247651	0.228262	0.227024	0.415216	0.391609	0.372636	0.227153	0.208264	0.204220	0.425711	0.405209	0.386758	0.289261	0.276678	0.259498	0.511832	0.484979	0.458774
118.4	0.250223	0.235391	0.223976	0.463287	0.417070	0.427339	0.383955	0.360300	0.343410	0.247999	0.228222	0.227268	0.415509	0.391938	0.373074	0.227080	0.208549	0.203998	0.426090	0.405768	0.387445	0.289557	0.276586	0.259766	0.512233	0.485376	0.458817
118.6	0.249950	0.235585	0.224133	0.463734	0.417471	0.428086	0.384149	0.360833	0.343528	0.248240	0.228308	0.227598	0.415872	0.391980	0.373351	0.227176	0.208688	0.203953	0.426433	0.406228	0.387802	0.289492	0.276406	0.259909	0.512573	0.485756	0.459033
118.8	0.250147	0.235814	0.224385	0.464411	0.417998	0.428550	0.384607	0.361252	0.343980	0.248399	0.228352	0.227746	0.415899	0.392094	0.373774	0.227138	0.208731	0.203737	0.426859	0.406630	0.388188	0.289854	0.276297	0.260010	0.513131	0.486424	0.459146
119.0	0.250356	0.235995	0.224900	0.465083	0.418423	0.428922	0.384585	0.361436	0.344546	0.248497	0.228365	0.228113	0.416074	0.392188	0.374107	0.227422	0.208637	0.203830	0.426640	0.406818	0.388685	0.289941	0.276343	0.260322	0.513609	0.487008	0.459245
119.2	0.250444	0.235756	0.225310	0.465768	0.418932	0.429352	0.384830	0.361543	0.344647	0.248852	0.228088	0.227966	0.415997	0.392105	0.374470	0.227992	0.208808	0.203761	0.427001	0.406906	0.388496	0.290243	0.276489	0.260316	0.513865	0.487277	0.459135
119.4	0.250867	0.235599	0.225392	0.466888	0.419322	0.429754	0.384915	0.361799	0.344686	0.249056	0.228217	0.227899	0.415922	0.392056	0.374870	0.228531	0.209112	0.203848	0.427146	0.407137	0.388753	0.290212	0.276446	0.260216	0.514077	0.487755	0.459180
119.6	0.251392	0.235648	0.225611	0.467479	0.419910	0.429937	0.385508	0.361913	0.345182	0.249401	0.227861	0.227827	0.415891	0.392170	0.375219	0.229066	0.209122	0.203761	0.427393	0.407348	0.388847	0.290205	0.276631	0.260222	0.514410	0.488040	0.458978
119.8	0.251934	0.235773	0.225927	0.468125	0.420149	0.429995	0.385714	0.362111	0.345110	0.249426	0.227714	0.227965	0.415886	0.392218	0.375597	0.229129	0.209312	0.203835	0.427516	0.407697	0.388792	0.290251	0.276703	0.260187	0.514800	0.488191	0.458916
