# Supplementary material for: A Russian Doll of Resistance: Nested Gains and Losses of Venom Immunity in Varanid Lizards
Source: Int J Mol Sci. 2024 Feb 23;25(5):2628. doi: 10.3390/ijms25052628 (PMC10932397; doi:10.3390/ijms25052628)
Supplement: Supplementary file 1 [file ijms-25-02628-s001.zip › ijms-2872523-supplementary/Supplemental datasheets - raw data/Figure 7/Fig 7 linear data used to calculate bar graphs/Acanthophis antacticus.csv]

Time	Varanus panoptes native	Varanus panoptes native	Varanus panoptes native	Varanus panoptes mutant 1	Varanus panoptes mutant 1	Varanus panoptes mutant 1	Varanus panoptes mutant 2	Varanus panoptes mutant 2	Varanus panoptes mutant 2	Varanus salvator native	Varanus salvator native	Varanus salvator native	Varanus salvator mutatnt	Varanus salvator mutant	Varanus salvator mutant	Varanus rosenbergi native	Varanus rosenbergi native	Varanus rosenbergi native	Varanus rosenberg mutant	Varanus rosenberg mutant	Varanus rosenberg mutant	Varanus varius native	Varanus varius native	Varanus varius native	Varanus varius mutant	Varanus varius mutant	Varanus varius mutant
0.0	0.000000	0.000000	0.000000	0.000000	0.000000	0.000000	0.000000	0.000000	0.000000	0.000000	0.000000	0.000000	0.000000	0.000000	0.000000	0.000000	0.000000	0.000000	0.000000	0.000000	0.000000	0.000000	0.000000	0.000000	0.000000	0.000000	0.000000
0.2	0.002506	0.001997	0.001846	0.004106	0.004155	0.003636	0.003967	0.003591	0.003580	0.002731	0.002400	0.002238	0.004181	0.003769	0.003372	0.002191	0.001640	0.002582	0.003762	0.003484	0.003210	0.002870	0.002804	0.002696	0.005231	0.004277	0.004524
0.4	0.005250	0.004237	0.004036	0.008521	0.008735	0.007439	0.008105	0.007216	0.007286	0.005475	0.004994	0.004722	0.008555	0.007975	0.007301	0.004562	0.003211	0.005003	0.007993	0.007167	0.006796	0.005553	0.005658	0.005710	0.011018	0.008798	0.009350
0.6	0.008486	0.006679	0.006726	0.013132	0.013527	0.011333	0.012390	0.011084	0.010981	0.008525	0.007571	0.007453	0.012876	0.012248	0.011130	0.006918	0.005397	0.007402	0.012507	0.011334	0.010645	0.008727	0.008749	0.008438	0.016956	0.013673	0.014690
0.8	0.011590	0.009067	0.008847	0.017899	0.018308	0.015536	0.016663	0.014864	0.014631	0.011442	0.010358	0.010145	0.017505	0.016460	0.014964	0.009464	0.007685	0.009833	0.016820	0.015331	0.014566	0.012400	0.011992	0.011319	0.022517	0.018607	0.019757
1.0	0.014649	0.011916	0.011251	0.022456	0.022956	0.019770	0.020693	0.018445	0.018207	0.014601	0.013004	0.013019	0.022031	0.020727	0.019010	0.012067	0.010105	0.012379	0.021136	0.019363	0.018408	0.015793	0.015112	0.014671	0.028022	0.023596	0.024859
1.2	0.017384	0.014393	0.013928	0.027054	0.027442	0.024064	0.024733	0.022117	0.021405	0.017798	0.015669	0.015719	0.026729	0.024697	0.022843	0.014215	0.012378	0.014724	0.025316	0.023175	0.022183	0.018826	0.018042	0.017774	0.032899	0.028245	0.029440
1.4	0.020050	0.016608	0.015992	0.031260	0.031591	0.028073	0.028387	0.025806	0.024516	0.020600	0.018149	0.018343	0.030723	0.027948	0.026196	0.016850	0.014644	0.016777	0.029038	0.026752	0.025476	0.021784	0.020868	0.020640	0.037373	0.032560	0.033943
1.6	0.022520	0.019157	0.018234	0.034724	0.035186	0.031317	0.031684	0.028730	0.027155	0.023043	0.020530	0.020364	0.034256	0.031031	0.029047	0.018984	0.016773	0.018868	0.032387	0.030123	0.028436	0.024510	0.023774	0.023207	0.041053	0.036363	0.037582
1.8	0.024697	0.021405	0.020252	0.037763	0.038238	0.033999	0.034454	0.031206	0.029498	0.025215	0.022428	0.022261	0.037083	0.033417	0.031646	0.020996	0.018879	0.020516	0.034909	0.033034	0.030804	0.027377	0.026281	0.025868	0.043928	0.039327	0.040523
2.0	0.025986	0.023262	0.021463	0.039834	0.040637	0.036037	0.036404	0.032949	0.030929	0.026865	0.023951	0.023572	0.039303	0.035192	0.033411	0.022776	0.020687	0.021840	0.036705	0.035368	0.032444	0.029203	0.028063	0.027651	0.045745	0.041641	0.042702
2.2	0.026577	0.024617	0.022874	0.041213	0.041676	0.036789	0.037346	0.033826	0.031603	0.027786	0.025361	0.024557	0.040617	0.035959	0.034444	0.024088	0.021891	0.022352	0.037756	0.036586	0.033723	0.030867	0.029466	0.029240	0.046574	0.042891	0.043797
2.4	0.028110	0.026136	0.024592	0.042319	0.042814	0.037982	0.038220	0.035177	0.032872	0.028963	0.026359	0.025710	0.041548	0.036821	0.035452	0.025511	0.022995	0.023301	0.039071	0.037743	0.035025	0.032511	0.031132	0.030580	0.047634	0.043915	0.044825
2.6	0.029428	0.027918	0.025863	0.043603	0.043669	0.039663	0.039369	0.036981	0.034250	0.030298	0.027730	0.027026	0.042613	0.037579	0.036450	0.026937	0.024394	0.024027	0.040662	0.039333	0.035828	0.034221	0.032460	0.031581	0.048906	0.045319	0.045790
2.8	0.030694	0.029432	0.027425	0.045260	0.044931	0.041228	0.040803	0.038171	0.035264	0.031928	0.029066	0.028138	0.043847	0.038263	0.037436	0.027868	0.025386	0.025068	0.041867	0.040295	0.036741	0.036098	0.034107	0.032801	0.050464	0.046327	0.047003
3.0	0.032251	0.030820	0.029264	0.046661	0.046239	0.042317	0.042112	0.039734	0.036375	0.033350	0.030183	0.029378	0.044997	0.039336	0.038439	0.029301	0.026270	0.026098	0.043306	0.041383	0.037722	0.037639	0.035433	0.033920	0.051807	0.047930	0.047910
3.2	0.033772	0.032356	0.030595	0.048099	0.047327	0.043650	0.043498	0.041108	0.037715	0.034844	0.031177	0.030329	0.046084	0.040617	0.039357	0.030776	0.027368	0.026955	0.044817	0.043032	0.038612	0.039320	0.036445	0.035697	0.053401	0.048777	0.049004
3.4	0.035158	0.033584	0.031963	0.049341	0.048217	0.045009	0.044869	0.041973	0.038733	0.036191	0.032123	0.031517	0.047312	0.041655	0.040514	0.031692	0.028496	0.028027	0.046451	0.044162	0.040091	0.040740	0.037923	0.036948	0.054772	0.050064	0.050204
3.6	0.036343	0.034492	0.032956	0.050535	0.049063	0.045771	0.046153	0.042844	0.040112	0.037628	0.033426	0.032810	0.048609	0.043170	0.041127	0.032923	0.029511	0.029244	0.048136	0.045256	0.041270	0.041806	0.038651	0.038426	0.056141	0.051367	0.051319
3.8	0.037648	0.035348	0.033888	0.051972	0.050147	0.046913	0.047122	0.044095	0.041271	0.038800	0.034719	0.033973	0.049905	0.044806	0.042169	0.033918	0.030642	0.030529	0.048941	0.046576	0.042393	0.043099	0.039656	0.040114	0.057471	0.052560	0.052577
4.0	0.038386	0.036068	0.034892	0.053101	0.051269	0.047770	0.048351	0.045460	0.042444	0.039786	0.036489	0.034883	0.050703	0.046157	0.042976	0.035031	0.031496	0.031835	0.050139	0.047711	0.043402	0.044197	0.041079	0.041438	0.058762	0.054022	0.053710
4.2	0.039836	0.036994	0.035564	0.054236	0.052306	0.048334	0.049670	0.046449	0.043459	0.040872	0.037894	0.036333	0.052024	0.047409	0.043709	0.036137	0.032300	0.032758	0.051460	0.048648	0.044088	0.045226	0.042388	0.043079	0.059827	0.054754	0.054652
4.4	0.041161	0.037794	0.037100	0.055536	0.053342	0.049127	0.050794	0.047288	0.044357	0.042127	0.039045	0.037511	0.053211	0.048610	0.044964	0.037009	0.033153	0.033710	0.052729	0.049747	0.044975	0.046112	0.043631	0.044300	0.061425	0.055995	0.055785
4.6	0.042373	0.038581	0.037672	0.056946	0.054450	0.050153	0.051954	0.048345	0.045200	0.043286	0.039957	0.038533	0.054324	0.050040	0.045834	0.038060	0.034584	0.034573	0.053830	0.050821	0.046173	0.047323	0.044791	0.045526	0.062551	0.057484	0.056856
4.8	0.043380	0.039405	0.038268	0.058355	0.055557	0.051408	0.052981	0.049219	0.045816	0.044092	0.041059	0.039785	0.055491	0.051072	0.046858	0.039074	0.035889	0.035441	0.054771	0.051418	0.047399	0.048382	0.045880	0.046773	0.063311	0.058641	0.057436
5.0	0.044398	0.040192	0.039478	0.059497	0.056944	0.052314	0.053998	0.050082	0.046336	0.045266	0.042000	0.041261	0.056343	0.052413	0.048173	0.040044	0.037029	0.036521	0.055695	0.052177	0.048221	0.049023	0.046918	0.048625	0.064395	0.059970	0.058489
5.2	0.045192	0.040852	0.040288	0.060947	0.058014	0.053575	0.055409	0.051169	0.046963	0.046547	0.043094	0.042093	0.057431	0.053303	0.048901	0.040820	0.038510	0.037261	0.056683	0.052818	0.049336	0.050049	0.047811	0.049517	0.065288	0.061251	0.059267
5.4	0.046306	0.041769	0.041318	0.061770	0.058994	0.054441	0.056344	0.052374	0.047871	0.047098	0.044181	0.042732	0.058166	0.054285	0.049938	0.041967	0.039810	0.037887	0.057451	0.053630	0.049808	0.051242	0.049262	0.050550	0.066573	0.062253	0.060465
5.6	0.047130	0.043092	0.042543	0.062724	0.060179	0.055279	0.057521	0.052745	0.048512	0.047856	0.045411	0.043313	0.059110	0.055776	0.051061	0.042395	0.041185	0.039061	0.058137	0.054770	0.050631	0.052480	0.050691	0.051552	0.067766	0.063219	0.061421
5.8	0.047922	0.043961	0.043512	0.064073	0.061470	0.056358	0.058386	0.053623	0.049662	0.048960	0.046279	0.044142	0.060376	0.056938	0.052240	0.043479	0.042329	0.040094	0.058768	0.056035	0.051334	0.053819	0.051878	0.052667	0.069143	0.064122	0.062493
6.0	0.048687	0.044552	0.044571	0.064872	0.062292	0.057249	0.059152	0.054385	0.050426	0.049936	0.047473	0.044782	0.061670	0.058057	0.053170	0.044537	0.043281	0.040939	0.059629	0.056903	0.052293	0.054768	0.052773	0.053367	0.070541	0.065278	0.063584
6.2	0.049476	0.045714	0.045678	0.066047	0.063000	0.058085	0.059860	0.055159	0.051680	0.050739	0.048716	0.045599	0.062749	0.059095	0.054569	0.045251	0.044231	0.041545	0.060235	0.057600	0.053424	0.056206	0.053827	0.054265	0.071960	0.066073	0.064381
6.4	0.050527	0.046846	0.046715	0.067089	0.063823	0.059201	0.060594	0.056040	0.052828	0.052055	0.049729	0.046578	0.063498	0.059794	0.055690	0.046346	0.045250	0.042415	0.061179	0.058384	0.054404	0.057164	0.054747	0.055137	0.072720	0.066776	0.065251
6.6	0.051557	0.048026	0.047305	0.068039	0.064567	0.060356	0.061938	0.056528	0.053766	0.052976	0.050967	0.047462	0.064746	0.060925	0.056903	0.047010	0.045671	0.043212	0.061947	0.058994	0.054544	0.058147	0.055799	0.056013	0.073798	0.067295	0.065879
6.8	0.052520	0.048908	0.048131	0.069295	0.065560	0.061049	0.062723	0.057135	0.054866	0.054138	0.051255	0.047866	0.065572	0.061613	0.057584	0.047806	0.045871	0.044291	0.062835	0.059508	0.055144	0.059406	0.056747	0.056718	0.074989	0.067948	0.066724
7.0	0.053756	0.049790	0.049094	0.069997	0.066203	0.061705	0.063544	0.057952	0.055806	0.054831	0.052074	0.048594	0.066158	0.062500	0.058582	0.048926	0.046674	0.045182	0.064032	0.060406	0.055909	0.060392	0.057646	0.057704	0.076156	0.068734	0.067583
7.2	0.054872	0.050872	0.049777	0.070877	0.066941	0.062989	0.064316	0.058537	0.056971	0.055925	0.052851	0.049669	0.067196	0.063104	0.059269	0.049692	0.047256	0.045874	0.065142	0.061318	0.056648	0.061562	0.058774	0.058559	0.077234	0.069609	0.068717
7.4	0.055974	0.051502	0.050727	0.071401	0.067951	0.064082	0.065318	0.059476	0.057675	0.056715	0.053805	0.050700	0.068248	0.063479	0.060282	0.050366	0.048215	0.047040	0.065981	0.061853	0.057607	0.062523	0.059998	0.059299	0.078319	0.071067	0.069576
7.6	0.057322	0.052259	0.050848	0.072468	0.068660	0.064853	0.066149	0.060325	0.058910	0.057757	0.054714	0.051568	0.069201	0.064223	0.060759	0.051516	0.048919	0.047809	0.067027	0.062638	0.057915	0.063802	0.061003	0.060475	0.079055	0.071981	0.070315
7.8	0.058432	0.053372	0.051454	0.073144	0.069516	0.065442	0.066992	0.061409	0.059563	0.058414	0.055594	0.052514	0.070200	0.064877	0.061627	0.052414	0.049309	0.048783	0.067860	0.063557	0.058943	0.065204	0.062159	0.061551	0.079820	0.072980	0.071548
8.0	0.059315	0.053982	0.052325	0.074216	0.070138	0.066177	0.068182	0.062418	0.060408	0.059215	0.056176	0.053191	0.071126	0.065438	0.062343	0.053145	0.049767	0.049654	0.068810	0.064355	0.059380	0.066429	0.063559	0.063158	0.080858	0.074006	0.072297
8.2	0.060509	0.054828	0.052671	0.075179	0.071025	0.066778	0.069048	0.063251	0.060909	0.060401	0.056544	0.054194	0.072093	0.066002	0.063112	0.054049	0.050665	0.050543	0.069607	0.065443	0.060192	0.067583	0.064759	0.064446	0.081901	0.074520	0.072995
8.4	0.061410	0.055943	0.053363	0.076148	0.071900	0.067798	0.070292	0.064217	0.061590	0.061488	0.056836	0.055079	0.073031	0.066553	0.064063	0.054611	0.051573	0.051502	0.070592	0.066403	0.060819	0.068496	0.065668	0.065516	0.083020	0.075711	0.073903
8.6	0.062327	0.056624	0.053642	0.077359	0.072975	0.068562	0.071254	0.065353	0.062035	0.062151	0.057447	0.056123	0.073344	0.067500	0.064538	0.055886	0.052771	0.052100	0.071658	0.067176	0.061845	0.069491	0.066543	0.067084	0.083707	0.076619	0.074809
8.8	0.063224	0.057648	0.054720	0.078475	0.073846	0.069320	0.072076	0.066560	0.062337	0.063092	0.058289	0.057511	0.073549	0.068129	0.064971	0.056652	0.053854	0.052737	0.072421	0.068139	0.062737	0.070645	0.067712	0.068026	0.084420	0.077549	0.075472
9.0	0.064107	0.058542	0.055968	0.079382	0.074905	0.070041	0.073174	0.067535	0.062712	0.063982	0.059271	0.058348	0.073748	0.069210	0.065523	0.057502	0.054998	0.053318	0.073092	0.068895	0.063200	0.071674	0.068486	0.069450	0.085102	0.078672	0.076480
9.2	0.064852	0.059635	0.056896	0.080519	0.075563	0.070840	0.073881	0.068560	0.063279	0.064997	0.060160	0.058903	0.074539	0.070000	0.066025	0.058384	0.056197	0.053837	0.074218	0.069847	0.063836	0.073020	0.069243	0.070316	0.086012	0.079650	0.077325
9.4	0.065506	0.060601	0.058200	0.081531	0.076657	0.071623	0.074455	0.069455	0.063908	0.065527	0.061080	0.059475	0.074985	0.071194	0.066539	0.058861	0.056781	0.054602	0.075068	0.070970	0.064529	0.074260	0.070597	0.071386	0.087069	0.080138	0.077977
9.6	0.066102	0.061242	0.059220	0.082747	0.077769	0.072487	0.075263	0.069966	0.064701	0.066634	0.062194	0.060132	0.075759	0.072412	0.066701	0.059514	0.057619	0.056165	0.075960	0.071924	0.065703	0.075377	0.071513	0.072169	0.087940	0.081243	0.078724
9.8	0.066827	0.061809	0.060573	0.084095	0.078633	0.073233	0.075798	0.070637	0.065810	0.067663	0.063136	0.060575	0.076921	0.073516	0.066983	0.060547	0.058521	0.057045	0.076829	0.072602	0.066507	0.076592	0.072523	0.072746	0.088992	0.081907	0.079136
10.0	0.067466	0.062748	0.061340	0.084947	0.079446	0.074154	0.076701	0.071314	0.066789	0.068404	0.064208	0.061263	0.077637	0.074161	0.067581	0.061261	0.059572	0.057760	0.077511	0.073274	0.067678	0.077388	0.073175	0.073938	0.089435	0.082568	0.079774
10.2	0.068257	0.063639	0.062537	0.086216	0.080388	0.075156	0.077457	0.071734	0.067625	0.069315	0.065567	0.061889	0.078767	0.075026	0.068710	0.061916	0.060310	0.058965	0.077839	0.073720	0.068481	0.078377	0.074170	0.074487	0.090112	0.083113	0.080292
10.4	0.068876	0.064361	0.063348	0.087481	0.081201	0.075676	0.077864	0.072000	0.068211	0.070465	0.066721	0.062620	0.079741	0.075510	0.069444	0.062921	0.060701	0.059741	0.078884	0.074205	0.069447	0.078916	0.075271	0.075425	0.090461	0.084016	0.080880
10.6	0.069731	0.065274	0.063493	0.088397	0.082265	0.076401	0.078510	0.072600	0.069110	0.071345	0.067605	0.063259	0.080815	0.075964	0.070247	0.063210	0.060842	0.060372	0.079560	0.075169	0.069995	0.079652	0.076030	0.076759	0.091559	0.084613	0.081126
10.8	0.070523	0.065693	0.064243	0.089505	0.083177	0.076976	0.079041	0.073276	0.070049	0.072423	0.068306	0.063913	0.081554	0.076159	0.070894	0.064066	0.061691	0.061000	0.080720	0.075798	0.070883	0.080478	0.077035	0.077433	0.092216	0.085654	0.081766
11.0	0.071169	0.066451	0.064647	0.090183	0.083964	0.077960	0.079544	0.073918	0.070384	0.073354	0.069576	0.064953	0.082441	0.076850	0.071941	0.064934	0.062310	0.061494	0.081249	0.076237	0.071818	0.081330	0.078189	0.078339	0.093074	0.086170	0.082735
11.2	0.072145	0.067111	0.065301	0.091358	0.084765	0.078855	0.080337	0.074604	0.071079	0.074394	0.070092	0.065781	0.083674	0.077231	0.072782	0.065595	0.062523	0.062045	0.081759	0.076597	0.072029	0.081923	0.079103	0.078826	0.094014	0.087298	0.083324
11.4	0.073114	0.067501	0.066050	0.092306	0.085692	0.079465	0.081065	0.075343	0.071657	0.075253	0.070823	0.066610	0.084434	0.077708	0.073656	0.066556	0.063086	0.062769	0.082724	0.076883	0.072438	0.082658	0.079895	0.080047	0.094715	0.087760	0.083952
11.6	0.073938	0.068562	0.065620	0.093375	0.086416	0.080121	0.081861	0.075594	0.072366	0.076032	0.071415	0.067496	0.085329	0.078390	0.074441	0.067193	0.063289	0.063073	0.083001	0.077206	0.072956	0.083489	0.080667	0.080979	0.095447	0.088059	0.084826
11.8	0.074769	0.069344	0.066413	0.093920	0.087173	0.080244	0.082767	0.076121	0.072749	0.076591	0.072010	0.068396	0.085945	0.079144	0.075404	0.067773	0.063808	0.063651	0.083622	0.077740	0.073569	0.084461	0.081066	0.081718	0.096415	0.088813	0.085630
12.0	0.075567	0.069616	0.067047	0.094869	0.087820	0.081132	0.083559	0.076654	0.073301	0.077204	0.072464	0.068931	0.086928	0.079578	0.076237	0.068572	0.064628	0.064073	0.083763	0.078642	0.073999	0.085321	0.081752	0.082973	0.097189	0.089458	0.086189
12.2	0.076611	0.070400	0.067333	0.095341	0.088642	0.081810	0.084277	0.077262	0.073777	0.077725	0.072875	0.069839	0.087491	0.080282	0.076966	0.069674	0.065512	0.064279	0.084125	0.079496	0.074160	0.086140	0.082257	0.083240	0.098007	0.090292	0.086872
12.4	0.077946	0.071107	0.068584	0.096159	0.089190	0.082830	0.085304	0.077966	0.074050	0.078214	0.073209	0.070887	0.088499	0.080588	0.077502	0.070156	0.066207	0.064808	0.085003	0.080295	0.074297	0.087002	0.082634	0.083899	0.098615	0.091093	0.087784
12.6	0.078889	0.071778	0.069350	0.096741	0.089706	0.083652	0.085926	0.078758	0.074741	0.078812	0.073928	0.071913	0.088795	0.081408	0.078148	0.071379	0.067257	0.065428	0.085347	0.080979	0.075127	0.087841	0.083638	0.084808	0.099197	0.091562	0.088911
12.8	0.079459	0.072989	0.070581	0.096884	0.089698	0.084512	0.086595	0.079735	0.075316	0.079556	0.074667	0.073071	0.089076	0.082079	0.078557	0.071951	0.067833	0.066103	0.086068	0.081784	0.075439	0.088871	0.084426	0.085127	0.099697	0.092478	0.089240
13.0	0.080236	0.073860	0.071621	0.097164	0.090481	0.085415	0.087087	0.080366	0.076224	0.079946	0.075607	0.073715	0.089769	0.082766	0.079049	0.072596	0.068446	0.066708	0.086871	0.082461	0.075699	0.089584	0.085043	0.085673	0.100209	0.093358	0.090075
13.2	0.081283	0.074880	0.072397	0.097874	0.090838	0.085838	0.087477	0.081139	0.077095	0.080943	0.076510	0.074410	0.090710	0.083174	0.079705	0.073383	0.069007	0.067506	0.087661	0.083405	0.076330	0.090854	0.086030	0.086398	0.101098	0.094117	0.090538
13.4	0.081540	0.075588	0.073452	0.098438	0.091612	0.086695	0.088094	0.081629	0.078058	0.081221	0.077189	0.074903	0.090970	0.083943	0.079524	0.074330	0.069765	0.068643	0.088553	0.084014	0.077162	0.091865	0.087127	0.087114	0.102119	0.094613	0.091213
13.6	0.081849	0.076587	0.074201	0.099126	0.092390	0.087318	0.088273	0.082217	0.079216	0.082292	0.078240	0.075071	0.091951	0.084584	0.079688	0.075166	0.070829	0.069451	0.089265	0.084673	0.077612	0.092793	0.088345	0.087548	0.103093	0.095738	0.092082
13.8	0.082371	0.077430	0.074655	0.099746	0.093021	0.088096	0.088382	0.082874	0.079981	0.082865	0.078988	0.075697	0.092579	0.084764	0.080438	0.075917	0.071884	0.070117	0.089941	0.085252	0.078010	0.093407	0.089170	0.088087	0.104104	0.096157	0.092784
14.0	0.082834	0.078352	0.075404	0.100456	0.094012	0.088910	0.088664	0.083736	0.080914	0.083424	0.080159	0.076360	0.093472	0.084896	0.081033	0.076409	0.072605	0.070771	0.090677	0.086280	0.078867	0.093887	0.090047	0.089099	0.104701	0.097229	0.093952
14.2	0.083635	0.079006	0.076292	0.101231	0.094654	0.089476	0.088921	0.084164	0.081224	0.084399	0.081184	0.076985	0.094270	0.085692	0.081700	0.077212	0.073297	0.071849	0.090972	0.086801	0.079408	0.094707	0.091214	0.089333	0.105826	0.098274	0.094932
14.4	0.084063	0.079593	0.076623	0.102131	0.095389	0.089948	0.089077	0.084653	0.081668	0.085176	0.081749	0.077658	0.095065	0.086128	0.082171	0.078109	0.073562	0.072303	0.092201	0.087518	0.080491	0.095036	0.092019	0.090349	0.106550	0.099206	0.095652
14.6	0.084748	0.080469	0.077794	0.102849	0.096403	0.090764	0.089945	0.085506	0.082058	0.086159	0.082505	0.078455	0.095829	0.086972	0.082699	0.078645	0.074289	0.073118	0.092708	0.088084	0.081451	0.096018	0.092818	0.091792	0.107447	0.099590	0.096370
14.8	0.085452	0.080965	0.078082	0.103714	0.096964	0.091580	0.090559	0.085937	0.082153	0.087102	0.083519	0.079145	0.096428	0.087895	0.083565	0.079442	0.075109	0.074144	0.093407	0.088302	0.082105	0.096934	0.093845	0.092414	0.108289	0.099921	0.097127
15.0	0.085915	0.081918	0.078743	0.104893	0.097664	0.092376	0.091177	0.086477	0.082100	0.087992	0.084299	0.080207	0.096786	0.088775	0.084060	0.080264	0.075572	0.074834	0.093890	0.088592	0.082735	0.097570	0.094384	0.093429	0.109143	0.100297	0.097706
15.2	0.086799	0.082471	0.080016	0.106032	0.098532	0.092816	0.092031	0.087249	0.082071	0.088547	0.084868	0.080957	0.097391	0.089461	0.084502	0.080975	0.075823	0.075909	0.094698	0.089224	0.083132	0.097874	0.095068	0.093960	0.109666	0.101194	0.098154
15.4	0.087506	0.083261	0.080193	0.106734	0.099653	0.093477	0.092633	0.087789	0.082527	0.089071	0.085898	0.081726	0.097822	0.090548	0.085175	0.081568	0.076162	0.076254	0.095665	0.089713	0.083578	0.098769	0.095846	0.094806	0.110384	0.101559	0.098871
15.6	0.088302	0.084091	0.080855	0.107597	0.100267	0.094233	0.093444	0.088412	0.082947	0.089817	0.086486	0.082291	0.098429	0.091221	0.086103	0.082302	0.076514	0.076994	0.095790	0.090389	0.084566	0.099536	0.096201	0.095455	0.111116	0.101906	0.099161
15.8	0.089577	0.084400	0.081675	0.108175	0.100833	0.094573	0.093827	0.089002	0.083484	0.090268	0.086879	0.082953	0.098783	0.091646	0.086895	0.083152	0.077324	0.077606	0.096818	0.091025	0.085023	0.100882	0.096692	0.095868	0.111922	0.102489	0.099357
16.0	0.090471	0.084750	0.082283	0.108676	0.101573	0.095410	0.094637	0.089743	0.083966	0.090589	0.087299	0.083454	0.099405	0.092111	0.087462	0.083982	0.077748	0.078042	0.097201	0.091414	0.085818	0.101537	0.097542	0.096817	0.112486	0.103089	0.099999
16.2	0.091534	0.085331	0.083310	0.109102	0.102269	0.095899	0.095331	0.090407	0.084444	0.091209	0.087789	0.084320	0.099753	0.092527	0.087877	0.084782	0.078083	0.078494	0.097990	0.091787	0.086661	0.102493	0.098249	0.097373	0.113292	0.103693	0.100653
16.4	0.092546	0.086201	0.084134	0.109629	0.102808	0.096763	0.095955	0.091085	0.084826	0.092042	0.088234	0.085241	0.100365	0.092778	0.088459	0.085048	0.078507	0.079318	0.098749	0.092544	0.087479	0.103333	0.099208	0.098342	0.114058	0.104144	0.101140
16.6	0.093034	0.087170	0.084850	0.109928	0.103323	0.097340	0.096646	0.091750	0.085649	0.093206	0.088652	0.086312	0.100595	0.093580	0.088970	0.085416	0.079391	0.079780	0.099641	0.092992	0.088401	0.104095	0.100016	0.099129	0.114903	0.104205	0.101584
16.8	0.093805	0.087807	0.085578	0.110400	0.103565	0.097652	0.097175	0.092497	0.086462	0.094324	0.089124	0.086981	0.101175	0.094232	0.089122	0.085764	0.079635	0.080118	0.100917	0.093577	0.088883	0.105186	0.100493	0.099541	0.115497	0.104895	0.101356
17.0	0.094652	0.088408	0.085943	0.111223	0.104196	0.098018	0.097908	0.093072	0.087656	0.095145	0.089885	0.087169	0.101934	0.094747	0.089716	0.086402	0.080374	0.080519	0.101526	0.094534	0.089305	0.105801	0.100902	0.100682	0.116191	0.105689	0.101989
17.2	0.095570	0.088649	0.086751	0.111833	0.104787	0.097991	0.098410	0.093883	0.088396	0.096096	0.090305	0.087705	0.102565	0.095265	0.090206	0.087144	0.081379	0.080899	0.102579	0.095029	0.089705	0.106598	0.101451	0.101769	0.117036	0.106505	0.102751
17.4	0.095537	0.089196	0.087097	0.112187	0.105805	0.098394	0.098806	0.094545	0.089429	0.096787	0.090634	0.088154	0.103035	0.095979	0.090057	0.088179	0.082376	0.081476	0.103472	0.096009	0.090212	0.107451	0.102001	0.102851	0.117712	0.107231	0.103254
17.6	0.095855	0.090214	0.087142	0.112844	0.106756	0.098584	0.099060	0.095073	0.090258	0.098088	0.091895	0.088489	0.103689	0.096350	0.090727	0.088469	0.083246	0.081695	0.104344	0.096692	0.090597	0.108078	0.102810	0.103503	0.118429	0.108347	0.103598
17.8	0.096333	0.090470	0.088284	0.113361	0.107255	0.099151	0.099730	0.095485	0.090767	0.098669	0.092740	0.089379	0.104199	0.097086	0.091400	0.088859	0.083972	0.082342	0.104797	0.097231	0.091127	0.108612	0.103439	0.104199	0.119041	0.109369	0.104314
18.0	0.096735	0.091078	0.089312	0.114547	0.107932	0.099588	0.100451	0.095719	0.091629	0.099094	0.093816	0.090140	0.104898	0.097826	0.091578	0.089363	0.084592	0.082658	0.105336	0.097850	0.091756	0.109562	0.104533	0.105077	0.119876	0.110543	0.105288
18.2	0.097417	0.091812	0.089475	0.115079	0.108554	0.100361	0.101047	0.096226	0.091808	0.099925	0.094134	0.090572	0.105575	0.098359	0.092164	0.090042	0.085683	0.083340	0.105606	0.098390	0.092178	0.110490	0.105206	0.105868	0.120601	0.111338	0.105772
18.4	0.098013	0.092202	0.090498	0.115637	0.109253	0.101095	0.101698	0.096839	0.092211	0.100477	0.095110	0.091185	0.106493	0.098960	0.092434	0.090637	0.086069	0.083821	0.106190	0.099065	0.092778	0.111319	0.105921	0.107146	0.121334	0.112096	0.106320
18.6	0.098430	0.092899	0.091556	0.116216	0.110031	0.102034	0.102166	0.097673	0.092421	0.101285	0.095953	0.091690	0.106962	0.099765	0.093071	0.091234	0.086845	0.084457	0.106078	0.099870	0.093139	0.112107	0.106482	0.107973	0.121908	0.112450	0.106853
18.8	0.099247	0.093679	0.091513	0.117173	0.110321	0.103136	0.102591	0.097965	0.092587	0.101680	0.096784	0.092454	0.107748	0.100355	0.093500	0.092084	0.087562	0.085069	0.106654	0.100553	0.093485	0.112727	0.107014	0.108596	0.122552	0.112960	0.107522
19.0	0.100097	0.094415	0.092724	0.118181	0.110920	0.104218	0.103320	0.098475	0.092843	0.102422	0.097488	0.092964	0.108138	0.101165	0.094136	0.092811	0.088358	0.085499	0.106952	0.101019	0.093934	0.113499	0.107760	0.109227	0.122889	0.113820	0.107882
19.2	0.101007	0.095206	0.093397	0.118677	0.111622	0.105035	0.103699	0.099237	0.093463	0.102917	0.098095	0.093246	0.109053	0.101896	0.095103	0.093516	0.088694	0.086558	0.106885	0.101859	0.094148	0.114011	0.108859	0.109747	0.123592	0.114655	0.108615
19.4	0.101806	0.095726	0.093957	0.119080	0.111871	0.106409	0.104333	0.099604	0.094223	0.103495	0.098793	0.093718	0.109873	0.102508	0.096033	0.094093	0.089428	0.086985	0.107006	0.102399	0.094625	0.115058	0.109515	0.110805	0.124381	0.115136	0.109084
19.6	0.102437	0.096558	0.094841	0.119688	0.112149	0.107346	0.105269	0.099802	0.094814	0.104253	0.099301	0.094273	0.110646	0.102960	0.096705	0.094858	0.089939	0.087355	0.107346	0.102786	0.095458	0.115753	0.110221	0.111520	0.124882	0.115144	0.109589
19.8	0.103219	0.097311	0.095206	0.119936	0.112735	0.108013	0.105613	0.100314	0.095347	0.104766	0.099889	0.094869	0.111327	0.103431	0.097301	0.095704	0.090334	0.087821	0.107752	0.102892	0.095935	0.116730	0.111475	0.112377	0.125697	0.115331	0.109961
20.0	0.103725	0.097772	0.095873	0.120140	0.113596	0.108809	0.106432	0.100727	0.096017	0.105117	0.100389	0.095509	0.111866	0.104253	0.097709	0.096072	0.090513	0.088251	0.107889	0.103177	0.096563	0.117207	0.112159	0.113536	0.126489	0.115821	0.110547
20.2	0.104317	0.098530	0.096819	0.120778	0.114402	0.109542	0.106884	0.101048	0.096130	0.105772	0.101000	0.096256	0.112602	0.104640	0.098054	0.096698	0.090733	0.089122	0.108573	0.103865	0.097155	0.118066	0.112912	0.114119	0.127226	0.116467	0.110750
20.4	0.104998	0.099349	0.097109	0.121437	0.115167	0.110200	0.107839	0.101290	0.096611	0.106482	0.101078	0.096880	0.113325	0.105532	0.098802	0.097209	0.091152	0.089877	0.109063	0.104513	0.097330	0.118578	0.113522	0.114717	0.128057	0.117045	0.111306
20.6	0.105668	0.099909	0.098027	0.122203	0.115722	0.110458	0.108580	0.101716	0.096933	0.107280	0.101455	0.097463	0.113728	0.106217	0.099150	0.097153	0.091737	0.090448	0.109938	0.104833	0.097710	0.119212	0.114009	0.115361	0.128669	0.117012	0.111762
20.8	0.106509	0.100039	0.098086	0.123030	0.116049	0.110675	0.109407	0.102222	0.097635	0.108085	0.101915	0.097945	0.114242	0.106717	0.099598	0.097922	0.092221	0.091439	0.110663	0.105240	0.098374	0.120312	0.114577	0.116067	0.129025	0.117574	0.112293
21.0	0.107047	0.100594	0.098327	0.123452	0.116673	0.111044	0.110034	0.102638	0.098234	0.108389	0.102522	0.098440	0.114506	0.107084	0.100259	0.098918	0.092772	0.092127	0.111198	0.106137	0.098257	0.120752	0.115107	0.116915	0.129387	0.118287	0.113249
21.2	0.107139	0.100841	0.099109	0.124088	0.117538	0.111340	0.110200	0.103429	0.098498	0.108977	0.102935	0.099339	0.115013	0.107287	0.100531	0.099285	0.093138	0.092733	0.112291	0.106716	0.098944	0.121382	0.115779	0.117470	0.129518	0.119294	0.113753
21.4	0.107736	0.101838	0.099327	0.124815	0.118430	0.111744	0.111047	0.103618	0.099013	0.109690	0.103924	0.099880	0.115354	0.107800	0.101187	0.099978	0.093527	0.093608	0.113099	0.107343	0.099464	0.122060	0.116377	0.118176	0.129931	0.119803	0.114041
21.6	0.108096	0.102354	0.100287	0.125962	0.119245	0.111971	0.111934	0.104117	0.099371	0.110387	0.104965	0.100389	0.115501	0.108471	0.101947	0.100445	0.093719	0.094054	0.114238	0.107517	0.099519	0.122674	0.117182	0.118418	0.130410	0.120627	0.114743
21.8	0.108692	0.102901	0.101213	0.126496	0.119762	0.112471	0.112445	0.104637	0.099612	0.110861	0.105340	0.101322	0.115898	0.109171	0.102096	0.100934	0.094054	0.094562	0.114760	0.107824	0.099834	0.123628	0.118140	0.119064	0.130879	0.121354	0.115601
22.0	0.109603	0.103471	0.101293	0.127118	0.120143	0.113056	0.112862	0.105381	0.099962	0.111283	0.105775	0.101817	0.116460	0.109200	0.102718	0.101261	0.094544	0.094990	0.115938	0.108216	0.100536	0.124619	0.118860	0.119689	0.131957	0.121856	0.116406
22.2	0.109845	0.104170	0.101866	0.127198	0.120942	0.113651	0.113330	0.106589	0.100197	0.112372	0.106248	0.102212	0.117398	0.109414	0.103575	0.101757	0.095076	0.094924	0.116548	0.108661	0.101181	0.125438	0.119438	0.120490	0.132150	0.122572	0.116840
22.4	0.110281	0.104304	0.102495	0.127680	0.121613	0.114095	0.113899	0.107283	0.100657	0.113105	0.107059	0.102783	0.118105	0.109893	0.104220	0.102450	0.095378	0.095416	0.116968	0.109011	0.102244	0.125941	0.120380	0.121112	0.133136	0.122841	0.117807
22.6	0.110589	0.104809	0.103117	0.128424	0.122291	0.114643	0.114371	0.107755	0.101050	0.113728	0.107551	0.103244	0.118409	0.110397	0.105148	0.103043	0.095822	0.095965	0.117616	0.109617	0.102621	0.126363	0.120668	0.121367	0.133657	0.123240	0.118586
22.8	0.111392	0.105416	0.103937	0.129075	0.122582	0.115373	0.114980	0.108305	0.101607	0.114651	0.108027	0.103997	0.119085	0.111015	0.105842	0.103625	0.096535	0.096517	0.118154	0.109752	0.103306	0.127263	0.121504	0.122230	0.134260	0.124278	0.119555
23.0	0.112397	0.105682	0.104545	0.129637	0.123133	0.116010	0.115534	0.108936	0.102172	0.115570	0.108721	0.104404	0.119644	0.111708	0.106667	0.104294	0.097312	0.097152	0.118529	0.110186	0.104252	0.127969	0.122296	0.122746	0.134768	0.124980	0.120105
23.2	0.112922	0.106321	0.105488	0.129876	0.123289	0.116498	0.116010	0.109632	0.103354	0.116093	0.109298	0.104734	0.120251	0.112036	0.107413	0.104918	0.098118	0.097757	0.118892	0.111054	0.104718	0.128578	0.122783	0.123838	0.135500	0.125770	0.120543
23.4	0.113271	0.106581	0.105909	0.130475	0.123344	0.117168	0.116822	0.110332	0.103630	0.116497	0.109791	0.105259	0.120885	0.112656	0.107837	0.105403	0.098762	0.097990	0.119333	0.111476	0.105676	0.129463	0.123402	0.124366	0.136008	0.126323	0.120844
23.6	0.114054	0.107312	0.106278	0.131039	0.123592	0.117760	0.117611	0.110549	0.104111	0.117191	0.110522	0.105703	0.121436	0.113663	0.108010	0.106099	0.099420	0.098230	0.120099	0.111944	0.106158	0.130416	0.124272	0.124906	0.136926	0.126366	0.120964
23.8	0.114687	0.107744	0.106968	0.131416	0.124041	0.118216	0.117721	0.110926	0.104440	0.117949	0.111182	0.106234	0.121914	0.114339	0.108178	0.106988	0.099722	0.099064	0.120726	0.112569	0.106663	0.131241	0.125091	0.126459	0.137755	0.126439	0.121246
24.0	0.115432	0.108471	0.107156	0.132125	0.124681	0.118616	0.118626	0.111219	0.105009	0.118057	0.111449	0.106925	0.122182	0.115006	0.108416	0.107364	0.100703	0.099764	0.121145	0.113282	0.107388	0.131811	0.125474	0.126778	0.138352	0.127287	0.121759
24.2	0.115781	0.109379	0.107929	0.132679	0.125544	0.119181	0.119111	0.111460	0.105146	0.118266	0.112226	0.107817	0.122651	0.115519	0.108726	0.107833	0.101392	0.100706	0.122247	0.113981	0.107602	0.132146	0.126273	0.127287	0.139122	0.127906	0.122300
24.4	0.116347	0.110027	0.108106	0.133360	0.126034	0.119612	0.119947	0.111668	0.105735	0.119162	0.112882	0.108434	0.122792	0.116072	0.109431	0.108228	0.102011	0.101434	0.122558	0.114556	0.108390	0.132595	0.126924	0.127744	0.139974	0.128254	0.123047
24.6	0.117425	0.110634	0.108585	0.134091	0.126399	0.119952	0.120484	0.112225	0.105987	0.119934	0.113587	0.109324	0.123256	0.116473	0.109793	0.108561	0.102803	0.102457	0.123108	0.115432	0.108838	0.133397	0.127781	0.128155	0.140394	0.128182	0.123573
24.8	0.118137	0.111470	0.108761	0.134954	0.126920	0.120441	0.121067	0.112868	0.106604	0.120120	0.114091	0.110131	0.123730	0.116704	0.110079	0.109894	0.103551	0.103177	0.123544	0.116180	0.109373	0.134268	0.128237	0.128903	0.140761	0.128402	0.124064
25.0	0.118869	0.112363	0.109343	0.135159	0.127685	0.121247	0.121641	0.112997	0.107131	0.120356	0.115009	0.110717	0.124289	0.116894	0.110358	0.110666	0.103780	0.103831	0.123604	0.116929	0.109249	0.134418	0.129111	0.129289	0.141456	0.128932	0.124663
25.2	0.119554	0.113036	0.110078	0.135886	0.128174	0.121787	0.122342	0.113774	0.107582	0.121006	0.115650	0.111327	0.124462	0.117130	0.110962	0.111064	0.104207	0.104230	0.124694	0.117711	0.109586	0.135114	0.129669	0.130118	0.141792	0.129918	0.125045
25.4	0.120746	0.113738	0.111012	0.136412	0.129179	0.122299	0.123120	0.113901	0.108080	0.121514	0.116639	0.111490	0.124701	0.117713	0.111619	0.111785	0.104687	0.104889	0.125255	0.118089	0.109445	0.135670	0.130517	0.130757	0.142434	0.130181	0.125665
25.6	0.121234	0.114263	0.111505	0.137082	0.129933	0.122755	0.123639	0.115025	0.108679	0.121993	0.117248	0.112208	0.124989	0.118242	0.111865	0.112488	0.105199	0.105159	0.125747	0.118754	0.109534	0.136539	0.131222	0.131159	0.142695	0.130632	0.126350
25.8	0.121640	0.114953	0.111520	0.137115	0.130328	0.123151	0.123776	0.115531	0.108971	0.122402	0.117793	0.113100	0.125372	0.118672	0.112393	0.112820	0.105839	0.105746	0.126331	0.119177	0.109511	0.136993	0.131954	0.132303	0.143156	0.130893	0.127100
26.0	0.122168	0.115316	0.112244	0.137650	0.130825	0.123737	0.124389	0.116025	0.109456	0.122951	0.118460	0.113303	0.126226	0.118816	0.113397	0.112908	0.106546	0.106024	0.126742	0.119544	0.110041	0.137838	0.132657	0.132482	0.143658	0.131614	0.127582
26.2	0.122401	0.115793	0.112959	0.138010	0.131649	0.124100	0.124861	0.116851	0.109781	0.123661	0.119283	0.113802	0.126741	0.119404	0.114215	0.113582	0.107246	0.106473	0.126909	0.119993	0.110240	0.138714	0.133472	0.133502	0.144014	0.132233	0.128078
26.4	0.123051	0.115974	0.113337	0.138837	0.132442	0.124428	0.125282	0.117133	0.110174	0.124040	0.119763	0.113958	0.127490	0.119612	0.115021	0.113895	0.108130	0.107211	0.127187	0.120167	0.111011	0.139178	0.134032	0.133979	0.145051	0.132771	0.128867
26.6	0.123739	0.116523	0.114237	0.139261	0.132941	0.125112	0.125591	0.117601	0.110751	0.124426	0.120384	0.114343	0.127749	0.120255	0.115747	0.114124	0.108595	0.107714	0.127789	0.120916	0.110633	0.139990	0.134098	0.134790	0.145506	0.133772	0.129190
26.8	0.124378	0.117090	0.114870	0.139678	0.133481	0.125630	0.125686	0.118161	0.111378	0.125153	0.121046	0.114754	0.128465	0.120488	0.116520	0.114555	0.109351	0.108094	0.128021	0.120823	0.111451	0.140995	0.134836	0.135481	0.146100	0.134286	0.129683
27.0	0.125152	0.117413	0.114971	0.140283	0.133858	0.126188	0.126120	0.118763	0.111809	0.125365	0.121722	0.114920	0.129209	0.121172	0.116893	0.115022	0.110098	0.108452	0.128396	0.121145	0.111837	0.141700	0.135466	0.135434	0.146199	0.134758	0.130186
27.2	0.125606	0.117704	0.115530	0.141114	0.134125	0.126707	0.126503	0.119497	0.112516	0.125668	0.122358	0.114828	0.129743	0.121583	0.117449	0.115112	0.110835	0.108997	0.128582	0.121426	0.111756	0.142616	0.135792	0.136182	0.146600	0.135433	0.130454
27.4	0.126044	0.117981	0.115896	0.141990	0.134782	0.127531	0.126827	0.120395	0.112675	0.125973	0.122733	0.115211	0.130681	0.122306	0.117718	0.115343	0.111534	0.109564	0.129175	0.121535	0.112450	0.143382	0.136603	0.136423	0.147108	0.135973	0.131040
27.6	0.126846	0.118530	0.116420	0.142627	0.135218	0.128119	0.127294	0.120689	0.112683	0.126780	0.123189	0.115259	0.131397	0.123049	0.117831	0.115837	0.112498	0.109880	0.129651	0.121728	0.113340	0.144188	0.137018	0.137056	0.147760	0.136301	0.131164
27.8	0.127097	0.119282	0.116947	0.143423	0.135992	0.128271	0.127572	0.121112	0.113122	0.127521	0.123875	0.115800	0.131881	0.123598	0.118186	0.116363	0.112770	0.110528	0.130253	0.121555	0.113683	0.144830	0.137665	0.137833	0.148002	0.136425	0.131641
28.0	0.127262	0.119895	0.117304	0.144326	0.136626	0.128681	0.128275	0.121587	0.113569	0.127882	0.124222	0.116595	0.132257	0.123908	0.118758	0.116727	0.113640	0.111333	0.130501	0.121777	0.114583	0.145159	0.138010	0.137496	0.148652	0.136631	0.132123
28.2	0.127403	0.120271	0.118204	0.144892	0.137174	0.129381	0.128962	0.121774	0.113766	0.127986	0.124882	0.117330	0.132791	0.124363	0.119481	0.117104	0.113614	0.111681	0.131517	0.122119	0.115362	0.145647	0.138657	0.138365	0.149134	0.136631	0.132425
28.4	0.127737	0.120757	0.118385	0.145545	0.137784	0.130130	0.129706	0.122210	0.114038	0.129057	0.125254	0.117889	0.133377	0.124708	0.120033	0.118073	0.114032	0.112076	0.131853	0.122533	0.116295	0.146452	0.139327	0.138350	0.149550	0.136781	0.132632
28.6	0.128362	0.121120	0.119163	0.146092	0.138477	0.130557	0.130293	0.122877	0.114360	0.129774	0.125386	0.118600	0.134157	0.125207	0.120286	0.119070	0.114703	0.112518	0.132380	0.123216	0.116978	0.146718	0.139700	0.138513	0.149846	0.137030	0.133195
28.8	0.128415	0.121870	0.119759	0.146756	0.139167	0.131272	0.130596	0.123099	0.114579	0.129767	0.125883	0.119423	0.134505	0.125292	0.120600	0.119477	0.114889	0.112838	0.132666	0.123739	0.117734	0.147058	0.140396	0.139536	0.150108	0.137632	0.133687
29.0	0.128659	0.122494	0.120375	0.147059	0.140078	0.132105	0.131015	0.123253	0.114973	0.130893	0.126477	0.120134	0.134699	0.125239	0.121098	0.119907	0.114911	0.113458	0.132753	0.124454	0.118000	0.147511	0.141515	0.140022	0.150732	0.138353	0.134114
29.2	0.129422	0.123125	0.120775	0.147742	0.140522	0.132491	0.131530	0.123851	0.115677	0.131779	0.126855	0.120814	0.134691	0.125423	0.121760	0.120619	0.115042	0.113547	0.133627	0.125652	0.118860	0.148035	0.142116	0.140557	0.150918	0.138989	0.134263
29.4	0.129945	0.123757	0.121539	0.148423	0.141378	0.133004	0.131847	0.124097	0.116156	0.132118	0.127174	0.121640	0.135280	0.125619	0.122150	0.120917	0.115385	0.114090	0.133892	0.126084	0.119268	0.148589	0.142749	0.141428	0.151350	0.139338	0.134865
29.6	0.130434	0.124173	0.121551	0.148951	0.141773	0.133320	0.132420	0.125096	0.116558	0.132723	0.127394	0.122836	0.135347	0.126078	0.122784	0.121643	0.115563	0.114369	0.134125	0.126818	0.119920	0.149144	0.143295	0.141790	0.151785	0.139938	0.135382
29.8	0.130913	0.124423	0.122031	0.149311	0.141821	0.133552	0.132704	0.125455	0.116769	0.133455	0.127596	0.123445	0.135807	0.126908	0.123032	0.122402	0.115757	0.115066	0.134610	0.127472	0.120155	0.149810	0.144072	0.142889	0.152379	0.140256	0.135569
30.0	0.131622	0.124740	0.123156	0.149802	0.142573	0.134027	0.133023	0.125933	0.117350	0.133957	0.128098	0.123850	0.136218	0.127494	0.123372	0.122737	0.116007	0.115292	0.134746	0.127922	0.120933	0.150623	0.144776	0.143762	0.152913	0.141043	0.136059
30.2	0.132041	0.125304	0.123798	0.150270	0.142968	0.134779	0.133075	0.126613	0.118154	0.134532	0.128744	0.124298	0.136616	0.128493	0.123664	0.123250	0.116450	0.115574	0.135484	0.128958	0.121550	0.151477	0.145625	0.145046	0.153637	0.141641	0.136543
30.4	0.132571	0.126064	0.123957	0.151039	0.143401	0.135344	0.133087	0.126862	0.118944	0.135132	0.128945	0.124865	0.137363	0.128986	0.124011	0.123511	0.116758	0.115617	0.135539	0.129600	0.122321	0.152034	0.145968	0.145794	0.154334	0.142270	0.137173
30.6	0.133221	0.126809	0.124630	0.151263	0.144206	0.136079	0.133149	0.127324	0.119959	0.135594	0.129361	0.125507	0.137871	0.130011	0.124425	0.123811	0.116870	0.115814	0.135803	0.130626	0.122204	0.152999	0.146664	0.146556	0.154763	0.143204	0.137694
30.8	0.133961	0.127295	0.124543	0.151919	0.144716	0.136555	0.133684	0.127984	0.120637	0.136331	0.129997	0.125724	0.138754	0.130861	0.124818	0.124159	0.117362	0.116044	0.136401	0.130892	0.122680	0.153711	0.147698	0.146839	0.154919	0.143706	0.138192
31.0	0.134924	0.127923	0.125281	0.152762	0.144811	0.137343	0.134060	0.128698	0.121243	0.136603	0.130971	0.125812	0.139456	0.131989	0.124705	0.124349	0.117789	0.116677	0.137064	0.131646	0.122731	0.154459	0.148246	0.147278	0.155149	0.144804	0.138831
31.2	0.135349	0.128526	0.125392	0.153432	0.145067	0.138108	0.134252	0.129063	0.121572	0.136952	0.131504	0.126167	0.140377	0.132760	0.125141	0.124800	0.118282	0.117295	0.137802	0.132308	0.122926	0.155298	0.148782	0.148033	0.156059	0.145373	0.139284
31.4	0.136267	0.129166	0.126225	0.153666	0.145525	0.138886	0.134668	0.129717	0.122095	0.137499	0.132042	0.126608	0.140917	0.133435	0.125690	0.125400	0.118880	0.117465	0.138561	0.132800	0.123521	0.155899	0.149336	0.148903	0.156941	0.145837	0.139624
31.6	0.136879	0.129596	0.126890	0.154286	0.145736	0.139155	0.135199	0.130015	0.122025	0.137877	0.132713	0.126957	0.141429	0.134063	0.126198	0.125728	0.119359	0.117764	0.139146	0.133051	0.124129	0.156579	0.149831	0.149296	0.157980	0.146123	0.139720
31.8	0.137228	0.130120	0.126829	0.154827	0.146146	0.139796	0.136108	0.130095	0.122594	0.138575	0.133427	0.127357	0.141546	0.134441	0.126510	0.126673	0.119713	0.118480	0.140131	0.133387	0.124362	0.157475	0.150554	0.150037	0.158895	0.145960	0.140483
32.0	0.137684	0.130282	0.127786	0.155412	0.146574	0.140619	0.136902	0.130465	0.122969	0.139027	0.134030	0.127681	0.141758	0.134450	0.126970	0.127308	0.120180	0.118981	0.140762	0.133620	0.125119	0.158101	0.151130	0.150565	0.159673	0.146454	0.140988
32.2	0.137972	0.130831	0.128521	0.155818	0.147012	0.141148	0.137708	0.130953	0.123279	0.139130	0.134246	0.127965	0.142170	0.134761	0.127367	0.127846	0.120969	0.119290	0.141827	0.133910	0.125798	0.158783	0.151832	0.151270	0.160277	0.147175	0.141458
32.4	0.138538	0.131320	0.128601	0.156280	0.147805	0.141412	0.138154	0.131390	0.123625	0.140419	0.134726	0.128191	0.142538	0.134858	0.127664	0.128428	0.121729	0.119892	0.142494	0.134470	0.126476	0.159278	0.152325	0.151139	0.160817	0.147653	0.141673
32.6	0.139183	0.131328	0.129923	0.156890	0.148054	0.141756	0.138759	0.131931	0.123844	0.140992	0.135138	0.128578	0.143112	0.134876	0.128139	0.128652	0.122307	0.120483	0.142940	0.134796	0.126993	0.159478	0.152798	0.151688	0.161378	0.148446	0.142458
32.8	0.139370	0.131751	0.129789	0.157364	0.148642	0.142145	0.139186	0.132234	0.124306	0.141430	0.135749	0.129154	0.143367	0.134655	0.128568	0.128762	0.122806	0.121301	0.143474	0.135372	0.127702	0.160113	0.153197	0.152671	0.161704	0.149171	0.142965
33.0	0.139962	0.132614	0.130177	0.157860	0.149215	0.142506	0.139712	0.133049	0.125066	0.141961	0.136207	0.129849	0.143773	0.134640	0.129151	0.129318	0.123252	0.122197	0.144163	0.135825	0.127977	0.160712	0.153702	0.153115	0.162719	0.149808	0.143232
33.2	0.140855	0.132845	0.130937	0.158166	0.149609	0.142432	0.140323	0.133345	0.125529	0.142536	0.136860	0.130380	0.143915	0.134955	0.129846	0.129838	0.123986	0.122562	0.144939	0.136338	0.128765	0.161206	0.154246	0.153775	0.163367	0.150227	0.143871
33.4	0.141112	0.133397	0.131022	0.158652	0.150114	0.142321	0.141065	0.133953	0.125419	0.143040	0.136952	0.131282	0.144414	0.135265	0.130261	0.129994	0.124780	0.123305	0.145333	0.136546	0.128985	0.161867	0.154547	0.154689	0.163846	0.151006	0.144484
33.6	0.141680	0.133590	0.131949	0.159087	0.150309	0.142673	0.141564	0.134870	0.125735	0.143908	0.137548	0.131700	0.144389	0.135761	0.130539	0.131015	0.124967	0.123919	0.145763	0.136827	0.129553	0.162257	0.155331	0.154923	0.164222	0.151632	0.144454
33.8	0.142145	0.134039	0.132326	0.159669	0.150694	0.143019	0.141744	0.135375	0.126460	0.144228	0.138103	0.132225	0.145113	0.136297	0.130574	0.131404	0.125652	0.124760	0.146416	0.137143	0.129862	0.162810	0.155802	0.156024	0.164753	0.151862	0.145336
34.0	0.142377	0.134717	0.132539	0.160217	0.151737	0.143577	0.142135	0.136138	0.127282	0.144582	0.138876	0.132690	0.145340	0.136464	0.131197	0.131755	0.126318	0.125229	0.146746	0.137609	0.130468	0.162992	0.155922	0.157041	0.164889	0.152504	0.146145
34.2	0.142658	0.135262	0.133011	0.160784	0.152097	0.144243	0.142393	0.136719	0.127726	0.144754	0.139606	0.133360	0.146240	0.137033	0.131495	0.132470	0.127176	0.125333	0.147318	0.138212	0.130964	0.163789	0.156522	0.156949	0.165117	0.153256	0.146766
34.4	0.143340	0.135801	0.132648	0.161223	0.152929	0.145088	0.142791	0.137244	0.128233	0.145223	0.140200	0.133924	0.146767	0.137358	0.132183	0.132842	0.127599	0.125779	0.147163	0.138668	0.131468	0.164404	0.156778	0.157643	0.165445	0.153606	0.147556
34.6	0.144200	0.136018	0.133179	0.161658	0.153662	0.145869	0.143331	0.137854	0.129223	0.145510	0.140836	0.134305	0.147577	0.138084	0.132763	0.133362	0.128077	0.126042	0.147943	0.139089	0.131669	0.164999	0.157472	0.158093	0.165667	0.154453	0.147964
34.8	0.144772	0.136465	0.133244	0.162251	0.153873	0.146678	0.144118	0.138342	0.129752	0.145981	0.141569	0.134646	0.148676	0.138659	0.133174	0.133969	0.128507	0.126487	0.148370	0.139556	0.131726	0.165442	0.157493	0.158536	0.165843	0.154505	0.147978
35.0	0.145149	0.137636	0.133588	0.163018	0.154607	0.147705	0.144465	0.138580	0.130266	0.146015	0.142445	0.135248	0.149306	0.138964	0.133524	0.134236	0.129069	0.126931	0.148402	0.140056	0.132264	0.166172	0.157625	0.159262	0.166537	0.155146	0.148701
35.2	0.145531	0.137871	0.134230	0.163081	0.155078	0.148776	0.144580	0.138889	0.130447	0.146340	0.142539	0.136041	0.149870	0.139615	0.134093	0.135228	0.129523	0.126925	0.148617	0.140628	0.132570	0.166984	0.158141	0.159466	0.167472	0.155554	0.149213
35.4	0.146255	0.138282	0.135027	0.163661	0.155946	0.149750	0.144968	0.138982	0.131115	0.146695	0.143037	0.136565	0.150032	0.140376	0.134577	0.135842	0.129654	0.126681	0.148876	0.141243	0.133050	0.167576	0.158547	0.159868	0.168271	0.156115	0.149681
35.6	0.146265	0.138792	0.135477	0.164401	0.156532	0.150451	0.145357	0.139224	0.131237	0.146985	0.143540	0.137110	0.150490	0.141128	0.134960	0.136074	0.130032	0.127008	0.149330	0.141667	0.133821	0.168517	0.159144	0.160316	0.168966	0.156661	0.149956
35.8	0.146377	0.139267	0.136034	0.165109	0.157268	0.151395	0.146208	0.139548	0.132268	0.147676	0.143910	0.137495	0.150629	0.141434	0.135465	0.136714	0.130229	0.127282	0.149488	0.142150	0.134338	0.169294	0.159709	0.160726	0.169461	0.156982	0.150753
36.0	0.146967	0.139924	0.137098	0.165604	0.157939	0.152197	0.146666	0.139944	0.132778	0.147835	0.144051	0.137922	0.151144	0.141769	0.136164	0.137210	0.130392	0.127389	0.149634	0.142172	0.134772	0.169984	0.160600	0.161458	0.169503	0.157575	0.151203
36.2	0.147775	0.140434	0.137664	0.165825	0.158318	0.152344	0.147162	0.140403	0.133144	0.148448	0.143886	0.138560	0.151663	0.142460	0.136572	0.137284	0.130624	0.127584	0.150223	0.142902	0.135523	0.170460	0.161175	0.161721	0.169949	0.157594	0.151551
36.4	0.148492	0.140856	0.138247	0.166155	0.158749	0.152790	0.147636	0.140747	0.133765	0.149287	0.144262	0.138869	0.152169	0.143171	0.136983	0.137932	0.130536	0.127759	0.150410	0.143346	0.136292	0.171202	0.161500	0.161995	0.170203	0.158284	0.151608
36.6	0.148984	0.141614	0.138702	0.166700	0.159467	0.153269	0.148224	0.141557	0.133770	0.149593	0.144176	0.139333	0.152632	0.143800	0.137073	0.138419	0.130952	0.128147	0.150929	0.144082	0.136560	0.171925	0.161862	0.162764	0.170717	0.158898	0.152090
36.8	0.149196	0.142146	0.139034	0.167447	0.160112	0.153199	0.148855	0.141698	0.134211	0.149810	0.144479	0.139908	0.152491	0.144352	0.137661	0.139109	0.131494	0.128188	0.151523	0.144485	0.137175	0.172861	0.162632	0.163493	0.171254	0.159328	0.152375
37.0	0.149533	0.142897	0.139664	0.168159	0.160555	0.153327	0.149232	0.142096	0.134523	0.150368	0.144941	0.140402	0.152647	0.145114	0.138240	0.139449	0.132066	0.128305	0.151967	0.144983	0.137634	0.173589	0.163663	0.164172	0.171684	0.159577	0.152593
37.2	0.149990	0.143187	0.139959	0.168457	0.160946	0.153751	0.149556	0.142182	0.134709	0.151572	0.145514	0.140493	0.152583	0.145621	0.138616	0.139863	0.132606	0.128423	0.152255	0.145634	0.137970	0.174006	0.164659	0.164627	0.172083	0.159845	0.153027
37.4	0.150223	0.143511	0.140245	0.169189	0.161198	0.153879	0.150221	0.142626	0.134943	0.152280	0.145858	0.141020	0.153133	0.145767	0.138886	0.140579	0.132874	0.128924	0.152779	0.145909	0.138461	0.174592	0.165281	0.164983	0.172541	0.160656	0.153297
37.6	0.151090	0.143775	0.140662	0.169780	0.161463	0.154668	0.150573	0.143215	0.135559	0.152876	0.146551	0.141122	0.153525	0.145992	0.139282	0.141386	0.133189	0.129272	0.153500	0.146198	0.138613	0.174989	0.166309	0.165273	0.172796	0.161379	0.153510
37.8	0.151454	0.143931	0.140442	0.170392	0.162050	0.155161	0.151327	0.143733	0.135604	0.153169	0.147176	0.141622	0.154169	0.145928	0.139969	0.141680	0.133943	0.129622	0.154304	0.146568	0.139048	0.175368	0.166741	0.165573	0.173430	0.162025	0.154470
38.0	0.151945	0.144070	0.140577	0.170902	0.162544	0.155353	0.151823	0.144240	0.135856	0.154016	0.147806	0.142016	0.154378	0.146316	0.140252	0.142481	0.134306	0.130067	0.154992	0.146986	0.139373	0.175779	0.167609	0.166222	0.173967	0.162324	0.154986
38.2	0.152705	0.144373	0.140355	0.171208	0.162864	0.155448	0.152465	0.144664	0.136264	0.154458	0.148801	0.142302	0.154902	0.146503	0.140627	0.143054	0.134959	0.130035	0.155587	0.147443	0.139359	0.176097	0.168488	0.166765	0.174210	0.162991	0.155592
38.4	0.153334	0.144630	0.140484	0.171503	0.163622	0.155717	0.152927	0.145226	0.136839	0.155104	0.149222	0.142314	0.155357	0.146708	0.140979	0.143595	0.135403	0.130540	0.155989	0.147801	0.139945	0.176418	0.168785	0.167602	0.175063	0.162936	0.156164
38.6	0.154070	0.145205	0.140905	0.171885	0.164106	0.155577	0.153268	0.145692	0.137598	0.155619	0.149610	0.142685	0.156180	0.147187	0.141308	0.144431	0.135781	0.131009	0.156506	0.148131	0.140134	0.176891	0.169202	0.168573	0.175790	0.163454	0.156635
38.8	0.154180	0.145751	0.141533	0.172566	0.164816	0.155767	0.153958	0.145989	0.137705	0.156315	0.150253	0.143040	0.156797	0.147527	0.141822	0.145031	0.135995	0.131858	0.156475	0.148486	0.140358	0.177106	0.169404	0.168999	0.176255	0.163734	0.157266
39.0	0.154547	0.146199	0.142416	0.172881	0.165247	0.156105	0.154611	0.146342	0.138086	0.156664	0.151007	0.143429	0.157070	0.147935	0.142453	0.145279	0.136617	0.132196	0.157087	0.149071	0.141025	0.177582	0.170022	0.169717	0.177096	0.164520	0.158030
39.2	0.154350	0.146569	0.143055	0.173153	0.165503	0.156563	0.154330	0.146534	0.138093	0.156955	0.151585	0.144072	0.157545	0.148769	0.142618	0.146199	0.136890	0.132971	0.157537	0.149745	0.141038	0.178147	0.170535	0.169919	0.177978	0.164967	0.158663
39.4	0.154383	0.147178	0.143701	0.173733	0.166018	0.157088	0.154915	0.146665	0.138559	0.157736	0.152469	0.144412	0.157948	0.149436	0.143521	0.146179	0.136948	0.133288	0.157666	0.150289	0.141546	0.178530	0.171163	0.170944	0.178526	0.165480	0.159045
39.6	0.154814	0.147730	0.144190	0.174406	0.166252	0.157449	0.155309	0.147214	0.138920	0.158155	0.152832	0.145100	0.158676	0.149691	0.144068	0.146381	0.137493	0.133948	0.158314	0.150683	0.142061	0.178998	0.171240	0.172016	0.178950	0.165814	0.159608
39.8	0.154929	0.148254	0.145195	0.174554	0.166546	0.157948	0.155781	0.147532	0.139669	0.158476	0.153166	0.145683	0.159492	0.149914	0.144497	0.146900	0.137779	0.134579	0.158657	0.150996	0.142599	0.179103	0.171523	0.172558	0.179074	0.166160	0.160231
40.0	0.156110	0.148921	0.146034	0.174852	0.167063	0.158371	0.156159	0.147968	0.139722	0.158905	0.153185	0.146299	0.160329	0.150063	0.144833	0.147268	0.137993	0.135298	0.159369	0.151229	0.143098	0.179317	0.172177	0.173304	0.179173	0.166478	0.160822
40.2	0.156779	0.149393	0.146070	0.175103	0.167931	0.158709	0.156237	0.148624	0.139827	0.159570	0.153428	0.147000	0.161102	0.150691	0.144712	0.147433	0.138547	0.135814	0.159913	0.151582	0.143308	0.179622	0.172541	0.173739	0.179535	0.167036	0.160939
40.4	0.157234	0.150152	0.146536	0.175868	0.168950	0.159215	0.156707	0.149086	0.140432	0.159857	0.153727	0.147612	0.161538	0.151022	0.145230	0.147800	0.138997	0.136357	0.159869	0.151847	0.143711	0.180284	0.172733	0.174290	0.179711	0.167377	0.161306
40.6	0.157635	0.150907	0.146733	0.176571	0.169724	0.159254	0.156977	0.149365	0.140842	0.160233	0.153758	0.147994	0.161799	0.151117	0.145882	0.148014	0.139569	0.136693	0.160170	0.152523	0.144001	0.180681	0.173414	0.174964	0.180084	0.167408	0.161398
40.8	0.157790	0.150862	0.147118	0.177005	0.169905	0.159683	0.157120	0.149221	0.141563	0.160586	0.154325	0.148628	0.162184	0.151304	0.146434	0.148365	0.140085	0.136864	0.160297	0.152642	0.144353	0.181225	0.173846	0.175053	0.180419	0.167459	0.161796
41.0	0.158483	0.151273	0.147418	0.177280	0.170164	0.160491	0.157372	0.149351	0.142203	0.161197	0.154625	0.148991	0.162774	0.151732	0.146972	0.148782	0.140731	0.137015	0.160586	0.152961	0.144848	0.181520	0.173988	0.175366	0.180839	0.167761	0.162097
41.2	0.159061	0.151555	0.147582	0.177669	0.170377	0.161386	0.157434	0.149548	0.142881	0.161603	0.155190	0.149504	0.163168	0.152467	0.147277	0.149134	0.141206	0.137669	0.161179	0.152941	0.145035	0.181827	0.174533	0.175698	0.181566	0.168306	0.162476
41.4	0.159686	0.151510	0.147838	0.178584	0.170923	0.161876	0.157658	0.149889	0.143693	0.161990	0.155645	0.150143	0.163647	0.152937	0.147774	0.149323	0.141562	0.138178	0.161926	0.152983	0.145430	0.182333	0.174893	0.175596	0.182077	0.168893	0.162785
41.6	0.160389	0.151946	0.148355	0.179122	0.171241	0.162806	0.158261	0.150589	0.144291	0.162630	0.155935	0.150481	0.164177	0.153666	0.148137	0.149480	0.142305	0.138676	0.162591	0.153222	0.144933	0.182799	0.175413	0.175710	0.182389	0.169302	0.162975
41.8	0.160651	0.152171	0.148475	0.179802	0.171600	0.163319	0.158857	0.151087	0.144863	0.163013	0.156520	0.150999	0.164357	0.153913	0.148608	0.149617	0.142950	0.139157	0.163151	0.153508	0.145592	0.183318	0.175730	0.175685	0.182964	0.169633	0.163579
42.0	0.161217	0.152491	0.149044	0.180633	0.171858	0.163414	0.159234	0.151503	0.145966	0.163656	0.156963	0.151485	0.164533	0.154547	0.148780	0.149540	0.143340	0.139660	0.163548	0.153893	0.146043	0.183808	0.176247	0.176525	0.183693	0.169548	0.164131
42.2	0.161534	0.153193	0.149368	0.181077	0.172306	0.163607	0.159785	0.152154	0.146488	0.163635	0.157559	0.151321	0.164945	0.154430	0.148986	0.149951	0.144174	0.139495	0.163861	0.154504	0.146407	0.184316	0.176229	0.176994	0.184300	0.169860	0.164537
42.4	0.162087	0.153418	0.150404	0.181559	0.172873	0.163827	0.160129	0.152573	0.146812	0.163960	0.157800	0.151569	0.165440	0.155325	0.149398	0.150217	0.144700	0.140004	0.164155	0.155027	0.147193	0.185622	0.176508	0.177664	0.185260	0.170087	0.164867
42.6	0.162694	0.154058	0.151394	0.182121	0.173587	0.164298	0.160677	0.152864	0.147494	0.163980	0.158565	0.151685	0.165638	0.155983	0.149997	0.150151	0.144882	0.140726	0.164367	0.155767	0.147310	0.186510	0.177016	0.178372	0.185951	0.170591	0.165245
42.8	0.162776	0.154070	0.152095	0.183018	0.173668	0.164926	0.161162	0.153421	0.147664	0.164171	0.159330	0.151768	0.165630	0.156641	0.150658	0.150384	0.145559	0.141005	0.164766	0.156307	0.147965	0.187040	0.177381	0.178688	0.186500	0.170991	0.166044
43.0	0.162899	0.154471	0.152773	0.183200	0.173829	0.165300	0.161719	0.154138	0.148070	0.164268	0.159903	0.152124	0.165881	0.157697	0.151136	0.150528	0.145957	0.141208	0.165342	0.157151	0.148378	0.187769	0.177888	0.179138	0.187463	0.171912	0.166507
43.2	0.162629	0.154825	0.152829	0.183576	0.173879	0.166206	0.161631	0.154779	0.148091	0.164704	0.160544	0.152398	0.166129	0.158300	0.151646	0.150993	0.146318	0.141860	0.165494	0.157727	0.148709	0.188490	0.178387	0.179334	0.188278	0.172436	0.166992
43.4	0.163205	0.155106	0.153302	0.183976	0.174029	0.166508	0.161999	0.155297	0.148613	0.165336	0.160986	0.152603	0.166238	0.158950	0.152299	0.151329	0.146831	0.141998	0.165855	0.158161	0.149380	0.188990	0.178991	0.180328	0.188660	0.172984	0.167268
43.6	0.164082	0.155635	0.154145	0.184492	0.174382	0.166994	0.162358	0.155877	0.148904	0.165436	0.161183	0.153292	0.166947	0.159552	0.152220	0.151826	0.147093	0.142640	0.166368	0.158703	0.149564	0.189601	0.179499	0.180614	0.188850	0.173785	0.167804
43.8	0.164464	0.155866	0.154363	0.184767	0.174805	0.167564	0.162993	0.156309	0.149014	0.165678	0.161568	0.153583	0.167685	0.160070	0.152463	0.152392	0.147240	0.143261	0.166695	0.158987	0.149730	0.190006	0.180454	0.180768	0.189066	0.174581	0.168079
44.0	0.165348	0.156159	0.154617	0.185406	0.175607	0.168130	0.163325	0.156985	0.149179	0.166131	0.161800	0.154009	0.168003	0.160160	0.153040	0.152422	0.147495	0.143470	0.167302	0.159371	0.150055	0.190754	0.181569	0.181196	0.189305	0.175689	0.169017
44.2	0.165515	0.156473	0.154646	0.185685	0.176388	0.168911	0.163636	0.157238	0.149048	0.166870	0.162207	0.154572	0.168134	0.160657	0.153465	0.152996	0.147861	0.143561	0.167443	0.159905	0.149942	0.191776	0.182472	0.181804	0.189525	0.176441	0.169186
44.4	0.166079	0.157172	0.154601	0.186169	0.177064	0.169141	0.164116	0.157437	0.149481	0.167484	0.162426	0.155267	0.168591	0.160851	0.154267	0.153328	0.147605	0.143756	0.167684	0.160400	0.150361	0.192432	0.182940	0.182292	0.189573	0.176726	0.169570
44.6	0.166290	0.157680	0.155172	0.186197	0.177411	0.169159	0.164376	0.157336	0.149794	0.168108	0.162240	0.155562	0.169331	0.161214	0.154690	0.154168	0.148081	0.143972	0.168335	0.161063	0.150798	0.192874	0.183820	0.182552	0.190217	0.177601	0.169822
44.8	0.166977	0.158369	0.155080	0.186482	0.177948	0.170006	0.164898	0.157720	0.149718	0.168735	0.162461	0.156367	0.170011	0.161861	0.154822	0.154953	0.148176	0.144437	0.168837	0.161297	0.150971	0.193567	0.184171	0.182423	0.190407	0.177867	0.170377
45.0	0.167308	0.159197	0.155331	0.186875	0.178443	0.170540	0.165410	0.157853	0.149920	0.169368	0.162813	0.156876	0.170890	0.162495	0.155438	0.155718	0.148647	0.144657	0.169587	0.161073	0.151283	0.193796	0.185006	0.183124	0.190736	0.178378	0.170777
45.2	0.167643	0.159530	0.155980	0.187738	0.179306	0.171004	0.165405	0.158469	0.150379	0.170182	0.163380	0.157563	0.171439	0.163142	0.155526	0.156140	0.149157	0.145258	0.170063	0.161621	0.151642	0.194147	0.186061	0.183326	0.190831	0.178754	0.171070
45.4	0.168055	0.160226	0.156293	0.188315	0.180013	0.171538	0.165984	0.158746	0.151162	0.170959	0.163371	0.157840	0.172075	0.163310	0.155959	0.156645	0.149243	0.145678	0.170700	0.161788	0.152277	0.194329	0.186363	0.183494	0.191029	0.178708	0.171290
45.6	0.168380	0.160673	0.156963	0.188719	0.180487	0.171979	0.166983	0.159222	0.151542	0.171462	0.163592	0.158216	0.172936	0.163300	0.156347	0.157320	0.149621	0.146089	0.171157	0.161879	0.152601	0.194672	0.187056	0.183937	0.191210	0.178936	0.171701
45.8	0.168600	0.161142	0.157243	0.189407	0.180960	0.171834	0.167610	0.159490	0.152120	0.171695	0.164106	0.158833	0.173110	0.163104	0.156626	0.157497	0.150172	0.146670	0.171238	0.161920	0.153616	0.194921	0.187427	0.184090	0.191497	0.179284	0.172027
46.0	0.169021	0.161553	0.157760	0.189846	0.181265	0.172231	0.167960	0.159658	0.152530	0.172284	0.164258	0.159036	0.173739	0.163112	0.156780	0.157926	0.150432	0.146753	0.171579	0.162057	0.154259	0.195235	0.187835	0.184869	0.192154	0.179226	0.172280
46.2	0.169530	0.162119	0.158531	0.190148	0.181647	0.172827	0.168310	0.159972	0.152664	0.172428	0.164838	0.159237	0.174380	0.163040	0.156961	0.158469	0.151167	0.146792	0.171775	0.162569	0.154588	0.195927	0.188246	0.185445	0.192477	0.179730	0.172751
46.4	0.170126	0.162555	0.159018	0.190788	0.182138	0.173455	0.168650	0.160460	0.153119	0.172928	0.165599	0.159695	0.175070	0.163546	0.157486	0.158591	0.151418	0.147144	0.171804	0.163196	0.155400	0.196419	0.188971	0.186138	0.193045	0.180186	0.172849
46.6	0.170541	0.162654	0.159563	0.191270	0.182512	0.174215	0.169124	0.160957	0.153751	0.173214	0.166149	0.159538	0.175269	0.164150	0.157802	0.158854	0.151972	0.147597	0.172061	0.163560	0.156249	0.196482	0.189455	0.186509	0.193601	0.180532	0.173556
46.8	0.170528	0.162775	0.159833	0.191909	0.182331	0.174411	0.169781	0.161630	0.154271	0.173842	0.166559	0.159785	0.175764	0.165002	0.158222	0.159566	0.152477	0.147610	0.172457	0.164058	0.157220	0.196742	0.189845	0.186748	0.193986	0.180791	0.174199
47.0	0.170692	0.163334	0.160174	0.192349	0.183025	0.174796	0.170504	0.162017	0.154654	0.174339	0.166916	0.160050	0.176153	0.165745	0.158545	0.159725	0.152576	0.148161	0.173076	0.164351	0.157672	0.196794	0.189953	0.187020	0.194868	0.181399	0.174325
47.2	0.171236	0.163704	0.160137	0.192837	0.183390	0.175298	0.170975	0.162229	0.155025	0.174591	0.167448	0.160317	0.176477	0.165938	0.159134	0.160215	0.153083	0.148715	0.173222	0.164870	0.158164	0.197176	0.190014	0.187539	0.195625	0.181747	0.174525
47.4	0.171807	0.164199	0.160440	0.193520	0.184175	0.175488	0.171487	0.162561	0.155277	0.174902	0.167855	0.160753	0.176595	0.166784	0.159281	0.160535	0.153287	0.149353	0.173728	0.165167	0.158384	0.197953	0.190092	0.188242	0.196047	0.182255	0.174906
47.6	0.172414	0.164656	0.160869	0.194076	0.184755	0.176060	0.172197	0.162968	0.155703	0.175125	0.168488	0.161189	0.177155	0.167070	0.159844	0.160845	0.153401	0.149893	0.173977	0.165335	0.158870	0.198703	0.190241	0.188763	0.196776	0.183059	0.174920
47.8	0.172630	0.164420	0.160670	0.194613	0.185064	0.176715	0.172743	0.163483	0.156123	0.175342	0.169177	0.161319	0.177127	0.167012	0.160314	0.161342	0.153753	0.150513	0.174745	0.165836	0.159045	0.199352	0.190138	0.189132	0.197734	0.183644	0.175375
48.0	0.172918	0.164768	0.161101	0.194640	0.185803	0.176937	0.172771	0.163938	0.156421	0.175766	0.169748	0.161595	0.177097	0.167080	0.161177	0.161602	0.154158	0.150958	0.175304	0.166302	0.159915	0.200397	0.190313	0.189828	0.198229	0.184166	0.175978
48.2	0.173025	0.164704	0.161057	0.195171	0.186298	0.177189	0.173127	0.164417	0.156483	0.176457	0.170347	0.162017	0.177123	0.167265	0.161826	0.162046	0.154294	0.151271	0.175989	0.166731	0.159721	0.201282	0.190190	0.190229	0.198819	0.183998	0.175873
48.4	0.173516	0.165477	0.161081	0.195574	0.187122	0.177579	0.173324	0.164697	0.156777	0.176701	0.170774	0.162544	0.178034	0.167668	0.162636	0.162451	0.154580	0.151577	0.176696	0.166998	0.159870	0.201359	0.189877	0.190602	0.199398	0.184434	0.176531
48.6	0.173779	0.166060	0.161439	0.196197	0.187643	0.178107	0.173625	0.165251	0.157255	0.176927	0.171144	0.162741	0.178561	0.167955	0.163162	0.163204	0.155336	0.151746	0.177400	0.167705	0.160058	0.201553	0.190498	0.190689	0.200302	0.185132	0.176742
48.8	0.174298	0.166380	0.161848	0.196702	0.188324	0.178698	0.173613	0.166205	0.157462	0.176974	0.171601	0.163089	0.178995	0.168283	0.163507	0.163641	0.155187	0.152205	0.177622	0.168066	0.159737	0.201988	0.190636	0.190716	0.200777	0.185465	0.177366
49.0	0.174352	0.166634	0.162057	0.197530	0.189044	0.179065	0.173448	0.166854	0.158019	0.177218	0.172083	0.163283	0.179447	0.168577	0.163922	0.164427	0.155752	0.152573	0.178226	0.168598	0.159833	0.202137	0.190946	0.191544	0.201108	0.185916	0.177968
49.2	0.175081	0.166751	0.162821	0.198226	0.189588	0.179402	0.173569	0.167347	0.158608	0.177584	0.172160	0.163618	0.179714	0.168687	0.164516	0.165093	0.156089	0.152918	0.178614	0.169443	0.160459	0.202516	0.191547	0.191941	0.201312	0.186190	0.178381
49.4	0.175432	0.167236	0.163268	0.198447	0.189771	0.179741	0.174054	0.167781	0.159325	0.177938	0.172394	0.163835	0.179858	0.169049	0.165167	0.165315	0.156071	0.153081	0.178938	0.169572	0.160867	0.202613	0.191597	0.192721	0.201829	0.186487	0.178762
49.6	0.175816	0.167514	0.163420	0.198940	0.190152	0.180146	0.174391	0.168378	0.159459	0.178170	0.172952	0.164974	0.180043	0.169314	0.165425	0.165858	0.156350	0.153603	0.179350	0.170015	0.160825	0.202617	0.192541	0.193388	0.202240	0.187036	0.179290
49.8	0.176142	0.167808	0.164295	0.199464	0.190084	0.180596	0.174517	0.168976	0.159855	0.178669	0.173350	0.165679	0.180242	0.169876	0.165497	0.166222	0.156933	0.153980	0.179398	0.170803	0.161272	0.202886	0.193135	0.193965	0.202406	0.187541	0.179798
50.0	0.176575	0.167986	0.165000	0.199744	0.190166	0.181492	0.174768	0.169332	0.159910	0.179020	0.173607	0.166164	0.180814	0.170441	0.165715	0.166657	0.157049	0.153989	0.179748	0.171769	0.161830	0.203441	0.193826	0.194048	0.202758	0.187834	0.180518
50.2	0.176870	0.168664	0.165715	0.200420	0.190399	0.182070	0.175632	0.169631	0.160208	0.179212	0.174469	0.166739	0.181676	0.171151	0.166107	0.166838	0.157614	0.154292	0.180041	0.172472	0.162035	0.203837	0.194631	0.194487	0.202782	0.188631	0.181555
50.4	0.177368	0.168968	0.166351	0.201190	0.190452	0.182442	0.176277	0.170250	0.160571	0.179961	0.175088	0.167033	0.182264	0.171757	0.166176	0.167208	0.157882	0.154584	0.180162	0.172983	0.162552	0.203990	0.195520	0.194744	0.202958	0.189004	0.181902
50.6	0.177815	0.169064	0.167149	0.201675	0.190752	0.183187	0.177159	0.170436	0.160771	0.180287	0.175313	0.167007	0.182378	0.172842	0.166394	0.167296	0.158555	0.154832	0.180617	0.173497	0.163107	0.204484	0.196165	0.195053	0.203047	0.189558	0.182686
50.8	0.177987	0.169604	0.167763	0.202615	0.191077	0.183431	0.177779	0.170694	0.161012	0.180730	0.175681	0.167601	0.182546	0.173396	0.166292	0.167667	0.158620	0.154757	0.181097	0.174260	0.163504	0.204829	0.196617	0.195044	0.203328	0.190002	0.183076
51.0	0.178497	0.170138	0.168459	0.203271	0.192131	0.184332	0.178421	0.170590	0.161130	0.180933	0.176070	0.167810	0.182520	0.173961	0.166506	0.167507	0.158786	0.154963	0.181428	0.174304	0.163782	0.205199	0.196963	0.195731	0.203930	0.190179	0.183337
51.2	0.178964	0.170320	0.168710	0.203757	0.192685	0.184609	0.178995	0.170979	0.161527	0.181193	0.176530	0.168325	0.182623	0.174528	0.166675	0.167681	0.159260	0.155169	0.181678	0.175081	0.164242	0.206130	0.197673	0.196219	0.204317	0.190394	0.183765
51.4	0.179365	0.170354	0.169255	0.204324	0.193437	0.185130	0.179614	0.171534	0.161759	0.181685	0.176705	0.168813	0.182543	0.174964	0.166892	0.167901	0.159756	0.155942	0.182130	0.175326	0.165047	0.206614	0.198428	0.196394	0.204551	0.190551	0.184035
51.6	0.179787	0.170383	0.169419	0.204643	0.193927	0.185604	0.179762	0.171859	0.162194	0.181849	0.176940	0.168952	0.183061	0.175103	0.167664	0.168090	0.160359	0.156171	0.182263	0.175464	0.165694	0.207032	0.199010	0.197187	0.205161	0.190948	0.184094
51.8	0.180134	0.170483	0.169601	0.204768	0.194326	0.186233	0.180218	0.172527	0.162754	0.182162	0.177193	0.169009	0.183305	0.175340	0.167819	0.168403	0.160868	0.156739	0.182595	0.175576	0.166001	0.207442	0.199380	0.197510	0.205680	0.191248	0.184668
52.0	0.180621	0.170779	0.169795	0.204659	0.194789	0.186266	0.180608	0.172741	0.163048	0.182474	0.177320	0.169126	0.183999	0.175721	0.168725	0.168676	0.161672	0.156993	0.183336	0.175766	0.166607	0.207758	0.199937	0.197790	0.206053	0.191130	0.184622
52.2	0.180929	0.170975	0.169718	0.205220	0.195230	0.186985	0.180874	0.172995	0.163632	0.182781	0.177807	0.169167	0.184465	0.175974	0.169403	0.168641	0.161965	0.156973	0.184150	0.175796	0.166535	0.208029	0.200302	0.198264	0.206719	0.191159	0.184842
52.4	0.181608	0.171675	0.170185	0.205457	0.195854	0.188191	0.181374	0.173116	0.164136	0.183000	0.178111	0.169270	0.185273	0.176304	0.169998	0.169115	0.162145	0.157228	0.184815	0.175647	0.166974	0.208144	0.200673	0.198462	0.207255	0.191748	0.185273
52.6	0.182029	0.171909	0.169903	0.205979	0.196198	0.188936	0.181402	0.173525	0.164931	0.183277	0.177946	0.168925	0.185738	0.176299	0.170124	0.169577	0.162293	0.157250	0.185106	0.176244	0.167299	0.208932	0.201295	0.199121	0.207891	0.192355	0.185308
52.8	0.182413	0.172240	0.169888	0.206259	0.196776	0.189319	0.181419	0.173862	0.165546	0.183529	0.177946	0.168781	0.186163	0.176360	0.170416	0.169735	0.162379	0.157831	0.185477	0.176339	0.167852	0.209649	0.201425	0.200003	0.208416	0.192663	0.185954
53.0	0.182650	0.172838	0.169566	0.206830	0.197303	0.189851	0.181674	0.174186	0.166153	0.184125	0.178025	0.168919	0.186513	0.176680	0.171462	0.170400	0.162675	0.158347	0.186218	0.176528	0.168528	0.209800	0.201722	0.200958	0.208747	0.192799	0.185818
53.2	0.182801	0.173219	0.170257	0.206835	0.197556	0.190453	0.182003	0.174291	0.166645	0.184683	0.178601	0.169160	0.187126	0.176868	0.172338	0.170984	0.162859	0.158815	0.186836	0.176841	0.169109	0.210204	0.201849	0.201650	0.208971	0.193240	0.186095
53.4	0.183176	0.173704	0.170287	0.206837	0.197833	0.191005	0.182319	0.174963	0.167079	0.184892	0.179107	0.169663	0.187394	0.177549	0.172961	0.171132	0.163044	0.159274	0.187113	0.177620	0.169598	0.210572	0.201917	0.202222	0.209550	0.193790	0.186285
53.6	0.183465	0.174512	0.170479	0.207199	0.198029	0.191641	0.182596	0.175442	0.167802	0.185390	0.179456	0.170452	0.188116	0.178082	0.173164	0.172050	0.163339	0.160085	0.187828	0.178373	0.170460	0.210933	0.202541	0.203113	0.209988	0.193897	0.186586
53.8	0.183766	0.174485	0.170904	0.207349	0.197907	0.192208	0.182996	0.175832	0.168021	0.185802	0.179825	0.170720	0.188874	0.178590	0.173737	0.172465	0.163578	0.160382	0.188374	0.179114	0.170749	0.211623	0.202652	0.203389	0.210365	0.194440	0.186570
54.0	0.184297	0.175188	0.170940	0.207358	0.198095	0.192755	0.183630	0.176080	0.168043	0.186087	0.180170	0.170894	0.189129	0.179138	0.174191	0.173161	0.163916	0.160767	0.188579	0.179599	0.170925	0.212310	0.202522	0.203588	0.210758	0.195068	0.186984
54.2	0.184818	0.175715	0.171304	0.207918	0.198231	0.193425	0.184368	0.176328	0.168156	0.186852	0.180912	0.171489	0.189720	0.179154	0.174575	0.173921	0.164443	0.161359	0.188777	0.179786	0.170864	0.212848	0.202823	0.204103	0.210961	0.195720	0.187110
54.4	0.185399	0.175962	0.171912	0.208460	0.198580	0.193959	0.184775	0.176688	0.167906	0.187474	0.181225	0.172188	0.189871	0.179488	0.174912	0.174376	0.165151	0.161600	0.188836	0.179877	0.171249	0.213544	0.203141	0.204147	0.211558	0.196149	0.187454
54.6	0.185800	0.176459	0.172465	0.209118	0.199282	0.194514	0.185219	0.176881	0.168131	0.188196	0.181592	0.172842	0.189893	0.180021	0.175299	0.174464	0.165501	0.161509	0.189274	0.180406	0.172226	0.214425	0.203323	0.204268	0.212559	0.196992	0.188233
54.8	0.186052	0.176987	0.173148	0.209598	0.199675	0.194592	0.185645	0.177260	0.168515	0.188889	0.182170	0.173595	0.189842	0.180483	0.175517	0.175078	0.165808	0.161807	0.189320	0.180840	0.172501	0.214944	0.203649	0.204494	0.212968	0.197671	0.188908
55.0	0.186072	0.177401	0.173964	0.210011	0.200355	0.194922	0.186438	0.177760	0.169004	0.189351	0.182510	0.174112	0.190035	0.181135	0.175892	0.175085	0.166206	0.161888	0.189427	0.180889	0.172565	0.215596	0.204213	0.204950	0.213361	0.197698	0.189335
55.2	0.186580	0.177204	0.174586	0.210688	0.200795	0.194609	0.186581	0.178252	0.169339	0.189993	0.182816	0.174565	0.190316	0.181374	0.176136	0.175550	0.166807	0.162039	0.189579	0.181172	0.173142	0.215956	0.204658	0.205038	0.213464	0.198419	0.189737
55.4	0.187105	0.177363	0.174935	0.211364	0.201405	0.194850	0.187257	0.178827	0.169803	0.190211	0.182929	0.174652	0.190765	0.182044	0.176241	0.176022	0.167183	0.162511	0.189785	0.181090	0.173479	0.216037	0.205601	0.205033	0.213729	0.198911	0.190174
55.6	0.187495	0.177736	0.175151	0.212148	0.202195	0.195046	0.187209	0.178920	0.169978	0.190242	0.182992	0.174912	0.191574	0.182557	0.176590	0.176109	0.167226	0.162419	0.190274	0.181478	0.173599	0.216782	0.206147	0.205789	0.214179	0.199600	0.190549
55.8	0.187839	0.178125	0.175678	0.212603	0.202425	0.195268	0.187665	0.179442	0.170478	0.190284	0.183331	0.175407	0.192009	0.183185	0.176457	0.176508	0.167703	0.162653	0.190743	0.181633	0.173651	0.217145	0.206905	0.205672	0.214838	0.200266	0.191137
56.0	0.188208	0.178418	0.175708	0.213054	0.202901	0.195362	0.188018	0.179635	0.170914	0.190750	0.183683	0.175882	0.192675	0.183724	0.176867	0.176613	0.168189	0.162792	0.191622	0.182559	0.173762	0.217529	0.207764	0.205946	0.215428	0.200516	0.191535
56.2	0.188974	0.178698	0.175648	0.214003	0.203701	0.195898	0.188277	0.179889	0.171624	0.191133	0.184038	0.175929	0.192969	0.184132	0.176886	0.176375	0.168166	0.163107	0.192224	0.182811	0.174102	0.218265	0.208607	0.206252	0.215747	0.201180	0.192238
56.4	0.189587	0.178696	0.175534	0.214747	0.204242	0.196477	0.188656	0.180341	0.172252	0.191518	0.184351	0.175989	0.193462	0.184407	0.176776	0.176609	0.168608	0.163369	0.192767	0.183100	0.174618	0.218713	0.209259	0.206951	0.215708	0.201729	0.192527
56.6	0.189901	0.179020	0.175215	0.215314	0.204671	0.196569	0.188505	0.180602	0.172783	0.191690	0.184298	0.176155	0.193809	0.184766	0.177000	0.176871	0.168877	0.163477	0.192974	0.183762	0.175197	0.219227	0.209905	0.207667	0.215959	0.202186	0.192865
56.8	0.190525	0.179324	0.175404	0.216075	0.205313	0.196879	0.188587	0.180756	0.173373	0.191787	0.184982	0.176372	0.194116	0.184849	0.177613	0.176825	0.169380	0.164075	0.193557	0.184092	0.175848	0.219445	0.210725	0.208190	0.215975	0.202463	0.193532
57.0	0.190924	0.179830	0.175635	0.216759	0.205562	0.197314	0.188815	0.181159	0.173880	0.191678	0.185129	0.176426	0.194765	0.185520	0.178233	0.177064	0.169694	0.164651	0.194393	0.184804	0.176040	0.219323	0.211022	0.208524	0.216125	0.202770	0.193818
57.2	0.191160	0.180241	0.176391	0.217127	0.205668	0.197714	0.189165	0.181417	0.174067	0.191736	0.185823	0.176670	0.195323	0.185843	0.178345	0.177299	0.170113	0.164959	0.194920	0.185463	0.176809	0.219624	0.211465	0.208844	0.216080	0.203460	0.194810
57.4	0.191606	0.180560	0.175881	0.217515	0.205867	0.198327	0.189360	0.182123	0.174284	0.192032	0.185815	0.176999	0.195771	0.186141	0.178843	0.177614	0.170149	0.165282	0.195425	0.185998	0.177518	0.219981	0.212151	0.209232	0.216823	0.203682	0.195174
57.6	0.191900	0.180988	0.176339	0.218000	0.206528	0.198833	0.189667	0.182517	0.175083	0.192472	0.186208	0.177640	0.196321	0.186554	0.178784	0.178020	0.170437	0.165637	0.196157	0.186444	0.177712	0.220195	0.212523	0.210116	0.217619	0.204173	0.195573
57.8	0.191968	0.181031	0.176786	0.218198	0.206822	0.199494	0.190098	0.182964	0.174916	0.192783	0.186677	0.178043	0.196763	0.186698	0.179179	0.178546	0.170761	0.165726	0.196410	0.186763	0.177737	0.220589	0.212599	0.210283	0.218347	0.204820	0.195820
58.0	0.192466	0.181698	0.176834	0.218326	0.207245	0.199822	0.190300	0.183258	0.175120	0.193017	0.186865	0.178384	0.197110	0.186603	0.179445	0.179080	0.171191	0.166233	0.196537	0.187187	0.178109	0.221191	0.212650	0.211005	0.218803	0.205391	0.196442
58.2	0.192536	0.181927	0.177802	0.219050	0.207925	0.200272	0.190629	0.183534	0.175330	0.193749	0.187182	0.179389	0.197535	0.186627	0.179922	0.179339	0.171687	0.166487	0.196839	0.187513	0.178650	0.221732	0.212862	0.211162	0.219499	0.205513	0.196943
58.4	0.192674	0.182391	0.178054	0.219225	0.208436	0.200464	0.191418	0.183826	0.175503	0.194265	0.187675	0.179828	0.197931	0.186711	0.180485	0.179619	0.172116	0.166830	0.197385	0.187722	0.179398	0.222074	0.212914	0.211480	0.220130	0.206042	0.197960
58.6	0.192924	0.182900	0.178448	0.219538	0.208669	0.200805	0.191990	0.184399	0.176066	0.195121	0.188309	0.180160	0.198432	0.186919	0.181151	0.180198	0.171990	0.166924	0.197749	0.188071	0.180007	0.222597	0.212936	0.211865	0.220679	0.206816	0.198478
58.8	0.192679	0.183364	0.179215	0.219591	0.209156	0.201359	0.192543	0.184856	0.176419	0.195063	0.188933	0.180134	0.198850	0.187003	0.181557	0.180919	0.172455	0.167154	0.197827	0.188457	0.180419	0.222847	0.213026	0.212282	0.221260	0.206887	0.198998
59.0	0.192635	0.183565	0.179475	0.219733	0.209722	0.201995	0.192985	0.185142	0.176555	0.195701	0.189265	0.180372	0.199273	0.187315	0.182319	0.181393	0.172686	0.167158	0.198320	0.188600	0.180558	0.223191	0.213031	0.212483	0.221824	0.207054	0.199264
59.2	0.193121	0.183752	0.179803	0.219987	0.210073	0.202466	0.193217	0.185148	0.176777	0.195768	0.189708	0.180602	0.199907	0.187871	0.182694	0.182143	0.172668	0.167527	0.198547	0.189018	0.181147	0.223597	0.213147	0.212550	0.222493	0.207196	0.199489
59.4	0.193339	0.184411	0.179922	0.220408	0.210708	0.202665	0.193881	0.185598	0.177209	0.196006	0.190292	0.180567	0.200464	0.188490	0.182816	0.182202	0.172869	0.167725	0.199482	0.189418	0.181431	0.224146	0.213716	0.213051	0.223032	0.207240	0.200040
59.6	0.193840	0.184662	0.180394	0.220911	0.211535	0.203697	0.194326	0.185982	0.177316	0.196372	0.190878	0.181203	0.200922	0.188544	0.183435	0.182539	0.173093	0.167859	0.199951	0.190359	0.181730	0.224920	0.213909	0.213261	0.223614	0.207547	0.200326
59.8	0.194163	0.184786	0.180160	0.221025	0.211622	0.204113	0.194771	0.186831	0.177844	0.196999	0.191405	0.181574	0.201443	0.189232	0.183664	0.182660	0.173401	0.168151	0.200216	0.190639	0.182114	0.225387	0.214269	0.213373	0.224225	0.208118	0.200717
60.0	0.194451	0.184914	0.180160	0.221598	0.212206	0.204548	0.195350	0.187341	0.178331	0.197949	0.191897	0.181650	0.201639	0.189982	0.184131	0.182532	0.173714	0.168698	0.200503	0.191160	0.182617	0.225344	0.214480	0.213792	0.224463	0.208234	0.201076
60.2	0.195297	0.185091	0.180242	0.222318	0.212856	0.205036	0.196027	0.188014	0.178756	0.198447	0.192047	0.181637	0.201850	0.190487	0.184500	0.182255	0.173906	0.169026	0.201134	0.191704	0.182946	0.225715	0.214987	0.214131	0.224433	0.208711	0.200874
60.4	0.195963	0.185309	0.180179	0.222707	0.212926	0.205556	0.196282	0.188320	0.179210	0.198922	0.192195	0.181784	0.202123	0.191104	0.184997	0.182366	0.174052	0.169103	0.201482	0.191856	0.183727	0.225946	0.215480	0.214949	0.224449	0.208938	0.201030
60.6	0.196523	0.185792	0.180733	0.223241	0.213299	0.205773	0.196288	0.188533	0.179482	0.199024	0.192551	0.182137	0.202136	0.191584	0.185543	0.182548	0.174481	0.169282	0.201676	0.192424	0.184407	0.225850	0.216042	0.215214	0.224865	0.209242	0.201459
60.8	0.197215	0.186233	0.181138	0.224225	0.213857	0.206084	0.196397	0.188643	0.179913	0.199294	0.192919	0.182366	0.202350	0.191931	0.186025	0.182502	0.174778	0.169762	0.202097	0.192898	0.184380	0.226020	0.216582	0.215713	0.225212	0.209492	0.202055
61.0	0.197405	0.186270	0.181742	0.224829	0.214312	0.206159	0.196973	0.188830	0.180475	0.199664	0.192873	0.182656	0.202481	0.192443	0.186259	0.182888	0.175034	0.170050	0.202435	0.193449	0.184844	0.226145	0.216890	0.215867	0.225930	0.209812	0.202794
61.2	0.197370	0.186554	0.182097	0.225221	0.214945	0.206411	0.197597	0.188991	0.180710	0.200260	0.193235	0.183061	0.202209	0.192537	0.186401	0.183072	0.175132	0.170284	0.202663	0.193290	0.185205	0.226615	0.217478	0.216121	0.226481	0.210492	0.203486
61.4	0.197667	0.186608	0.182031	0.225631	0.215691	0.206919	0.197788	0.189331	0.181135	0.200638	0.193323	0.183414	0.202341	0.192557	0.186755	0.183540	0.175179	0.170610	0.202861	0.193313	0.185006	0.226966	0.218100	0.216378	0.227182	0.211046	0.203909
61.6	0.198076	0.186796	0.182971	0.225914	0.216663	0.207303	0.198076	0.189612	0.181850	0.200689	0.193244	0.183967	0.202469	0.192732	0.186819	0.183825	0.175420	0.171023	0.203301	0.194031	0.185389	0.227304	0.218814	0.216816	0.227685	0.211491	0.204448
61.8	0.198156	0.187190	0.183786	0.226197	0.216725	0.207513	0.198213	0.189760	0.182198	0.201023	0.193270	0.184183	0.202889	0.192860	0.187362	0.184347	0.175531	0.171380	0.203845	0.194494	0.185765	0.227877	0.219794	0.217416	0.227691	0.211850	0.204824
62.0	0.198765	0.187443	0.183672	0.226218	0.217171	0.207881	0.198298	0.189994	0.182502	0.201465	0.193575	0.184786	0.203123	0.192805	0.187586	0.184819	0.175752	0.172159	0.204488	0.194913	0.186247	0.228527	0.220175	0.218161	0.228020	0.212321	0.205411
62.2	0.198781	0.187513	0.184498	0.226757	0.217847	0.208581	0.199247	0.190325	0.183079	0.201926	0.193760	0.185082	0.203417	0.193441	0.187729	0.185354	0.175992	0.172374	0.205235	0.195293	0.186499	0.229005	0.220633	0.218586	0.228417	0.212617	0.205611
62.4	0.199206	0.187644	0.184376	0.226887	0.217943	0.209333	0.199890	0.190566	0.183230	0.202204	0.194074	0.185545	0.203964	0.193745	0.188442	0.186036	0.176231	0.173057	0.205705	0.195411	0.186910	0.229491	0.220946	0.218790	0.228518	0.213312	0.205913
62.6	0.199360	0.188066	0.184473	0.227455	0.218433	0.210023	0.200071	0.190831	0.183615	0.202514	0.194219	0.185947	0.204832	0.194570	0.188969	0.186866	0.176493	0.173298	0.205971	0.195993	0.187096	0.230264	0.221059	0.219614	0.228984	0.213933	0.206179
62.8	0.199354	0.188517	0.185271	0.227931	0.219216	0.210792	0.200224	0.190911	0.184022	0.202299	0.194702	0.186069	0.205494	0.195071	0.189157	0.187579	0.176964	0.173274	0.205925	0.196713	0.187623	0.230675	0.221305	0.220192	0.229602	0.214288	0.206642
63.0	0.199811	0.188729	0.185033	0.228125	0.219858	0.211120	0.200211	0.191179	0.183833	0.202707	0.195186	0.186443	0.205746	0.195584	0.189834	0.187772	0.177604	0.173765	0.206608	0.196908	0.187807	0.231190	0.221372	0.220374	0.230006	0.214865	0.207110
63.2	0.200293	0.189125	0.185352	0.228438	0.219960	0.211240	0.200337	0.191495	0.184133	0.202837	0.195755	0.186587	0.206712	0.196146	0.189946	0.187989	0.177791	0.174002	0.206835	0.197179	0.188177	0.231923	0.221792	0.220595	0.230463	0.214865	0.207291
63.4	0.200595	0.189516	0.186381	0.229241	0.220324	0.211475	0.200609	0.192120	0.184452	0.203308	0.196452	0.186617	0.207475	0.196448	0.190122	0.188310	0.178438	0.173997	0.207442	0.197456	0.188820	0.232278	0.221926	0.220638	0.230830	0.215181	0.207636
63.6	0.201087	0.189520	0.186003	0.229508	0.220580	0.212480	0.201018	0.192623	0.184776	0.203583	0.196758	0.186820	0.207900	0.196755	0.190514	0.188774	0.178524	0.174626	0.207639	0.197957	0.188952	0.232986	0.222152	0.220776	0.231180	0.215292	0.207524
63.8	0.201283	0.189935	0.186176	0.230166	0.220717	0.212506	0.201187	0.193395	0.184882	0.203899	0.197062	0.186862	0.208481	0.197425	0.190561	0.188666	0.178336	0.174873	0.207978	0.198106	0.189546	0.233120	0.222041	0.221069	0.231471	0.215808	0.207574
64.0	0.201449	0.190525	0.187026	0.230768	0.221147	0.212762	0.201530	0.193899	0.185093	0.204202	0.197308	0.186649	0.208773	0.198007	0.190960	0.189055	0.178977	0.175120	0.208315	0.198593	0.189715	0.232743	0.222113	0.221189	0.231769	0.215913	0.207995
64.2	0.202090	0.191294	0.186453	0.231426	0.221392	0.213222	0.201601	0.194378	0.185511	0.204550	0.197218	0.186862	0.209420	0.198315	0.191401	0.189082	0.179197	0.174801	0.208830	0.199053	0.190203	0.233268	0.222486	0.221779	0.232269	0.216217	0.208033
64.4	0.202751	0.191946	0.187222	0.231674	0.221623	0.213185	0.201436	0.194523	0.185886	0.204727	0.197685	0.186934	0.209782	0.198800	0.191610	0.189217	0.179365	0.174795	0.208945	0.199240	0.190923	0.233327	0.222676	0.222298	0.232987	0.216560	0.208707
64.6	0.202993	0.192329	0.187828	0.232432	0.222391	0.212929	0.201520	0.194955	0.186335	0.205113	0.198221	0.187252	0.209826	0.198968	0.191965	0.189632	0.180110	0.174845	0.208994	0.199883	0.191101	0.233410	0.222856	0.222615	0.233597	0.216758	0.209156
64.8	0.203273	0.192875	0.187566	0.232975	0.223000	0.212724	0.202230	0.195318	0.187075	0.205566	0.198253	0.187651	0.210230	0.199439	0.192306	0.189911	0.180205	0.175003	0.209321	0.200201	0.190963	0.234018	0.223557	0.222868	0.234165	0.216975	0.209472
65.0	0.203401	0.192572	0.188033	0.233181	0.223317	0.212656	0.202666	0.195947	0.187782	0.205954	0.198327	0.187947	0.210229	0.199286	0.192660	0.190101	0.180859	0.174989	0.209544	0.200504	0.191319	0.234595	0.223935	0.223021	0.234791	0.217684	0.210000
65.2	0.203787	0.192939	0.187421	0.233618	0.223515	0.213041	0.203342	0.196326	0.188218	0.206145	0.198432	0.188148	0.210241	0.199203	0.193068	0.190206	0.181361	0.175302	0.209734	0.200858	0.191395	0.234948	0.224482	0.223511	0.235236	0.218355	0.210441
65.4	0.204345	0.193023	0.187585	0.233835	0.223592	0.213594	0.204048	0.196795	0.188669	0.206519	0.198568	0.188634	0.210487	0.199389	0.193479	0.190434	0.181588	0.175495	0.210044	0.201497	0.191907	0.235651	0.225326	0.223597	0.235345	0.218701	0.211035
65.6	0.204500	0.193329	0.188223	0.234244	0.223708	0.214126	0.204711	0.196967	0.189266	0.206685	0.198328	0.189027	0.210847	0.199729	0.193795	0.190802	0.181856	0.176212	0.210849	0.202219	0.192591	0.236160	0.225880	0.223773	0.236034	0.219099	0.211494
65.8	0.204864	0.193807	0.188075	0.234417	0.223975	0.214661	0.205320	0.197158	0.189674	0.207316	0.198840	0.189378	0.211124	0.200362	0.193903	0.190955	0.182434	0.176722	0.211227	0.202562	0.192850	0.236501	0.226390	0.224576	0.236182	0.219815	0.211872
66.0	0.205187	0.193889	0.188050	0.234447	0.224231	0.215349	0.206205	0.197474	0.190312	0.207905	0.199271	0.190074	0.211190	0.201001	0.193923	0.191195	0.182618	0.177225	0.211514	0.202667	0.192963	0.236632	0.226259	0.224808	0.236796	0.220308	0.212289
66.2	0.205179	0.194098	0.188361	0.234965	0.224906	0.216037	0.206923	0.197969	0.190831	0.208074	0.199408	0.190525	0.211532	0.201924	0.194425	0.191453	0.182716	0.177524	0.211890	0.203191	0.192956	0.236772	0.226695	0.225396	0.237007	0.220908	0.212650
66.4	0.205594	0.194462	0.187887	0.235661	0.225046	0.216734	0.207119	0.198409	0.190846	0.208358	0.199713	0.191463	0.211812	0.202611	0.194994	0.191734	0.183249	0.178341	0.211817	0.203766	0.193338	0.237014	0.227051	0.225648	0.237449	0.221276	0.213082
66.6	0.205850	0.195171	0.188735	0.236098	0.225532	0.217372	0.207336	0.198926	0.191413	0.208770	0.200138	0.191757	0.212284	0.203379	0.195209	0.192216	0.183473	0.178696	0.212171	0.204258	0.193470	0.237100	0.227269	0.226287	0.237890	0.222102	0.213305
66.8	0.206149	0.195514	0.189331	0.236184	0.226260	0.218178	0.207721	0.199185	0.191858	0.208859	0.200784	0.192214	0.212520	0.203470	0.195803	0.192467	0.183662	0.178786	0.212264	0.204580	0.193987	0.237439	0.227627	0.226567	0.238238	0.222555	0.213885
67.0	0.206740	0.195670	0.189233	0.236510	0.226547	0.218366	0.207903	0.199438	0.191714	0.209177	0.200982	0.192650	0.212912	0.203733	0.196078	0.192219	0.184076	0.179304	0.212989	0.204716	0.194711	0.237880	0.227706	0.226436	0.238866	0.222831	0.214411
67.2	0.206627	0.196125	0.190848	0.236797	0.226545	0.218977	0.208057	0.199809	0.192277	0.209507	0.201166	0.193174	0.213589	0.204255	0.196092	0.192402	0.184385	0.179285	0.213200	0.204979	0.194870	0.238579	0.228044	0.226490	0.238989	0.223227	0.214499
67.4	0.206753	0.196654	0.191111	0.237502	0.227019	0.219922	0.208310	0.200054	0.192593	0.209493	0.201298	0.193523	0.213856	0.204658	0.196221	0.193215	0.184546	0.179545	0.213698	0.205425	0.195861	0.238953	0.228355	0.226796	0.239304	0.223806	0.214474
67.6	0.207234	0.197114	0.191276	0.237766	0.227652	0.220509	0.208395	0.200418	0.192900	0.209438	0.201433	0.193424	0.214117	0.204664	0.196449	0.193326	0.184220	0.180238	0.214087	0.205765	0.196038	0.239332	0.228631	0.227331	0.239348	0.224206	0.214641
67.8	0.206890	0.197775	0.192742	0.238433	0.228171	0.220972	0.208613	0.200990	0.192892	0.209759	0.201784	0.193637	0.214706	0.204470	0.196611	0.193576	0.184247	0.180124	0.214461	0.206208	0.196521	0.239458	0.228704	0.227538	0.239344	0.224684	0.215058
68.0	0.207304	0.198083	0.192871	0.238618	0.228317	0.221363	0.208321	0.201354	0.193382	0.209973	0.201790	0.193651	0.215043	0.204785	0.197060	0.194032	0.184549	0.180218	0.214536	0.206357	0.196932	0.239632	0.229077	0.227937	0.239863	0.225332	0.215469
68.2	0.207610	0.198657	0.193275	0.239131	0.229053	0.221387	0.208618	0.201806	0.193821	0.210037	0.202178	0.194074	0.215415	0.204795	0.197828	0.193969	0.184474	0.180106	0.214973	0.206835	0.197422	0.240371	0.229214	0.228691	0.240355	0.225873	0.215737
68.4	0.207707	0.198996	0.194593	0.239766	0.229662	0.221249	0.208991	0.202440	0.194022	0.210339	0.202481	0.194126	0.215808	0.205123	0.198172	0.194402	0.184800	0.180590	0.215263	0.207390	0.198070	0.241153	0.229186	0.228925	0.240985	0.226537	0.216026
68.6	0.208166	0.198982	0.194186	0.240238	0.230258	0.221304	0.209256	0.202880	0.194577	0.210693	0.202769	0.194595	0.216192	0.205168	0.198564	0.194734	0.185158	0.180542	0.215712	0.207681	0.198595	0.242069	0.229511	0.229257	0.241439	0.227118	0.216249
68.8	0.208325	0.199016	0.194473	0.240422	0.230595	0.221637	0.209627	0.203958	0.194884	0.210532	0.202893	0.194653	0.217088	0.205143	0.198978	0.194804	0.185425	0.180488	0.216034	0.208152	0.198551	0.242798	0.229861	0.229780	0.242121	0.227522	0.216241
69.0	0.208542	0.198609	0.194978	0.241134	0.230611	0.221661	0.209663	0.204230	0.195129	0.210519	0.203213	0.194739	0.217040	0.205268	0.199555	0.195083	0.186249	0.180566	0.216370	0.208604	0.199103	0.243613	0.229923	0.230070	0.242482	0.227896	0.216654
69.2	0.208806	0.198686	0.194577	0.242376	0.230904	0.221960	0.210419	0.204359	0.195399	0.210733	0.203650	0.194948	0.217352	0.205574	0.200275	0.195588	0.186583	0.180862	0.216599	0.209077	0.199376	0.244213	0.230424	0.230223	0.243006	0.228223	0.217067
69.4	0.208657	0.198765	0.194961	0.242951	0.231059	0.222209	0.210733	0.204670	0.195598	0.211341	0.203921	0.195133	0.217418	0.206270	0.200470	0.195629	0.186935	0.180874	0.217178	0.209355	0.199635	0.244727	0.230622	0.230291	0.243244	0.228554	0.217588
69.6	0.208919	0.198535	0.194844	0.243403	0.231305	0.222309	0.210849	0.204527	0.195646	0.211612	0.204190	0.195168	0.217645	0.206991	0.200692	0.195822	0.187371	0.181522	0.217565	0.209860	0.199704	0.244724	0.230576	0.230602	0.243737	0.228860	0.217703
69.8	0.209239	0.198873	0.194629	0.243373	0.231798	0.222685	0.211160	0.204606	0.195860	0.212150	0.204868	0.195217	0.217683	0.207556	0.201068	0.195922	0.187943	0.181430	0.217786	0.210280	0.199228	0.244644	0.230878	0.231110	0.243829	0.228892	0.218109
70.0	0.209212	0.198814	0.194711	0.243704	0.232034	0.223113	0.211733	0.205249	0.196397	0.212253	0.205447	0.195785	0.217802	0.208129	0.201441	0.196106	0.188193	0.181488	0.218327	0.210488	0.199109	0.244682	0.231186	0.231371	0.244248	0.229030	0.218553
70.2	0.209679	0.198944	0.194388	0.243989	0.232576	0.223531	0.211709	0.205770	0.196168	0.212004	0.205891	0.195853	0.218062	0.208538	0.201944	0.196492	0.188419	0.181505	0.218773	0.210790	0.199341	0.244632	0.231863	0.231236	0.244684	0.229255	0.219154
70.4	0.210051	0.199090	0.194649	0.244371	0.232566	0.223996	0.212103	0.205704	0.196378	0.212319	0.206222	0.196116	0.218070	0.208927	0.201996	0.196866	0.188674	0.182084	0.219301	0.210704	0.199974	0.245009	0.232274	0.231361	0.245348	0.229342	0.219678
70.6	0.210460	0.199346	0.195070	0.244448	0.232961	0.224679	0.212449	0.205963	0.196875	0.212626	0.206719	0.196262	0.218431	0.209283	0.202316	0.197687	0.188839	0.182017	0.219543	0.210460	0.200737	0.245172	0.232365	0.231591	0.245736	0.229382	0.220079
70.8	0.210893	0.199147	0.195210	0.244709	0.233598	0.225228	0.212949	0.205945	0.196952	0.212990	0.206871	0.196550	0.218967	0.209472	0.202541	0.197983	0.189147	0.181892	0.220117	0.210647	0.201303	0.245580	0.232776	0.232052	0.246120	0.229557	0.220334
71.0	0.211264	0.199139	0.195453	0.244868	0.233825	0.225316	0.213488	0.206042	0.197128	0.213238	0.206817	0.196703	0.219369	0.210115	0.202399	0.198297	0.189473	0.181740	0.220503	0.210824	0.201891	0.245767	0.232997	0.232226	0.246270	0.229487	0.220769
71.2	0.211599	0.199421	0.195824	0.245112	0.234436	0.226126	0.213846	0.206376	0.197964	0.213717	0.206839	0.196835	0.219698	0.210418	0.202822	0.198518	0.189619	0.181779	0.221196	0.211012	0.201962	0.246157	0.233265	0.232696	0.246476	0.230281	0.221193
71.4	0.212161	0.200040	0.195444	0.245343	0.234832	0.226892	0.214089	0.206307	0.198167	0.213894	0.206653	0.196815	0.220224	0.210697	0.203366	0.199431	0.189420	0.182388	0.221732	0.211274	0.202583	0.246276	0.233940	0.233223	0.246589	0.230430	0.221588
71.6	0.212664	0.200312	0.196478	0.245750	0.235004	0.227289	0.214430	0.206722	0.198632	0.214298	0.206655	0.196775	0.220614	0.210615	0.203716	0.199764	0.189625	0.182811	0.222160	0.211521	0.202952	0.246364	0.234764	0.233519	0.247013	0.230474	0.221877
71.8	0.213122	0.200670	0.196709	0.246110	0.235409	0.227849	0.215070	0.207087	0.198632	0.215062	0.206686	0.197161	0.220805	0.211118	0.204280	0.200037	0.189860	0.183019	0.222800	0.211754	0.202889	0.246596	0.235255	0.233813	0.247527	0.230946	0.222137
72.0	0.213765	0.200508	0.196830	0.246347	0.235684	0.228258	0.215335	0.207742	0.199191	0.215328	0.206966	0.197552	0.220966	0.211763	0.204344	0.200472	0.189794	0.183573	0.223020	0.211782	0.203319	0.247115	0.235725	0.234058	0.248182	0.231242	0.222357
72.2	0.213854	0.201285	0.197566	0.246882	0.236751	0.228811	0.216178	0.208701	0.199707	0.215626	0.207383	0.198124	0.221302	0.211751	0.205028	0.201005	0.190202	0.184082	0.223566	0.212470	0.203549	0.247768	0.236032	0.234670	0.248640	0.231407	0.223141
72.4	0.214410	0.201500	0.197438	0.247410	0.237185	0.229771	0.216686	0.209415	0.200237	0.216299	0.207850	0.198221	0.221804	0.211901	0.205179	0.201303	0.190585	0.184690	0.223956	0.212499	0.204164	0.248312	0.236539	0.234937	0.249386	0.232072	0.223555
72.6	0.215132	0.201688	0.197246	0.247801	0.237593	0.230374	0.216896	0.209699	0.200328	0.216496	0.208482	0.198627	0.222294	0.211973	0.205597	0.201238	0.190327	0.184752	0.224120	0.212774	0.204571	0.248976	0.237301	0.235228	0.249876	0.232534	0.223661
72.8	0.214982	0.202151	0.198021	0.248455	0.237891	0.230932	0.217218	0.210078	0.200625	0.216702	0.208741	0.198787	0.222901	0.212278	0.206246	0.201544	0.190439	0.185099	0.224267	0.213238	0.204321	0.249246	0.237600	0.235988	0.250112	0.232705	0.223924
73.0	0.215078	0.202780	0.198111	0.249393	0.238580	0.230840	0.217315	0.210166	0.201084	0.217142	0.209159	0.199431	0.223076	0.212907	0.206647	0.201630	0.190500	0.185388	0.224637	0.213546	0.204914	0.249850	0.238095	0.236093	0.250122	0.233032	0.224446
73.2	0.214997	0.203226	0.198506	0.250349	0.239231	0.231127	0.217621	0.210683	0.201255	0.217553	0.209607	0.199972	0.223811	0.213072	0.207246	0.201584	0.190278	0.185455	0.225029	0.214172	0.204679	0.250164	0.238463	0.236316	0.250468	0.233549	0.224876
73.4	0.215042	0.203639	0.198895	0.250521	0.239736	0.231276	0.217579	0.211002	0.201712	0.217827	0.210263	0.200372	0.223992	0.213336	0.207315	0.201215	0.190393	0.185652	0.225540	0.214752	0.204874	0.250192	0.238492	0.236655	0.250368	0.233878	0.224999
73.6	0.215291	0.204079	0.199050	0.250841	0.240762	0.231754	0.218305	0.210941	0.201887	0.218097	0.210851	0.200794	0.224495	0.213627	0.207521	0.201191	0.190488	0.186119	0.225933	0.215438	0.205047	0.250461	0.238918	0.237366	0.250464	0.234561	0.225189
73.8	0.215121	0.204582	0.199512	0.251151	0.241230	0.232006	0.218768	0.211658	0.202442	0.218149	0.211329	0.201112	0.224999	0.213548	0.207830	0.201102	0.190554	0.186159	0.226348	0.215911	0.205033	0.250626	0.238967	0.237628	0.250709	0.234944	0.225779
74.0	0.215150	0.204846	0.199336	0.251511	0.241720	0.232263	0.219203	0.212094	0.202398	0.217915	0.211988	0.201534	0.225373	0.214051	0.207464	0.201098	0.190678	0.186295	0.226594	0.216313	0.205902	0.251220	0.239378	0.237835	0.250833	0.235387	0.226079
74.2	0.215194	0.204959	0.199791	0.251871	0.241945	0.232162	0.219324	0.211992	0.202385	0.218061	0.212386	0.201308	0.225908	0.214357	0.207841	0.201156	0.190623	0.186484	0.226829	0.216792	0.206626	0.251472	0.239698	0.237630	0.251369	0.235739	0.226539
74.4	0.215162	0.205112	0.200352	0.252410	0.242081	0.232382	0.219565	0.212111	0.202778	0.218601	0.212897	0.201550	0.226189	0.214828	0.207977	0.201681	0.190656	0.186727	0.227100	0.216969	0.207411	0.251905	0.239752	0.238126	0.252000	0.236115	0.227097
74.6	0.215607	0.205301	0.200302	0.252760	0.242888	0.232471	0.219968	0.212503	0.203105	0.218598	0.213088	0.201681	0.226949	0.215547	0.208661	0.201983	0.191096	0.186676	0.227341	0.217472	0.208110	0.252041	0.239702	0.238437	0.252489	0.236473	0.227415
74.8	0.216259	0.205139	0.200992	0.252812	0.242978	0.232727	0.220672	0.212692	0.203372	0.219148	0.213084	0.201781	0.227452	0.215992	0.209302	0.201900	0.191500	0.187016	0.227745	0.218196	0.208253	0.252207	0.240100	0.239158	0.252854	0.236924	0.227697
75.0	0.216485	0.205552	0.200944	0.252956	0.243388	0.232951	0.221134	0.212956	0.204150	0.219415	0.213092	0.202202	0.227983	0.216278	0.210238	0.201880	0.191699	0.187151	0.227768	0.218795	0.208626	0.252610	0.240236	0.239292	0.253090	0.237176	0.228468
75.2	0.217067	0.205711	0.201544	0.253452	0.243512	0.233539	0.221116	0.213134	0.204602	0.219937	0.213098	0.202397	0.228649	0.216522	0.210800	0.201877	0.192368	0.187496	0.228556	0.219737	0.209105	0.252956	0.240766	0.239869	0.253569	0.237938	0.229058
75.4	0.217425	0.206028	0.201545	0.253699	0.243570	0.233788	0.221378	0.213327	0.204833	0.220163	0.212886	0.202371	0.229008	0.216988	0.211244	0.202350	0.192604	0.187779	0.228996	0.220049	0.209642	0.253221	0.241524	0.240287	0.254086	0.237821	0.229656
75.6	0.217888	0.206433	0.202069	0.254325	0.243431	0.234175	0.221997	0.213962	0.205331	0.220483	0.213013	0.202854	0.228977	0.217429	0.211816	0.202219	0.193174	0.187825	0.229521	0.220623	0.210045	0.253364	0.242237	0.240140	0.254731	0.237953	0.229866
75.8	0.218673	0.206553	0.202468	0.254519	0.244028	0.234882	0.222170	0.214393	0.205670	0.220933	0.212949	0.203577	0.229096	0.218040	0.212239	0.202088	0.193576	0.188335	0.229920	0.221130	0.209869	0.253660	0.242566	0.240486	0.255213	0.238371	0.230506
76.0	0.218721	0.206543	0.203061	0.254739	0.244061	0.235418	0.222454	0.214973	0.206330	0.220985	0.213209	0.204000	0.229184	0.217971	0.212207	0.202435	0.193614	0.188871	0.230219	0.221225	0.210389	0.253922	0.243007	0.240438	0.255565	0.238600	0.231253
76.2	0.218678	0.207040	0.202890	0.254977	0.244070	0.236008	0.223101	0.215540	0.206868	0.221303	0.213334	0.204410	0.229327	0.218091	0.212960	0.202766	0.194048	0.189043	0.230485	0.221464	0.210404	0.254188	0.243436	0.241060	0.256053	0.239281	0.232112
76.4	0.219334	0.206980	0.202972	0.255626	0.244195	0.236503	0.223541	0.215525	0.207312	0.221458	0.213540	0.204426	0.229628	0.218388	0.213182	0.202904	0.194151	0.189517	0.230891	0.221578	0.210997	0.254486	0.243888	0.241540	0.256738	0.239897	0.232410
76.6	0.219154	0.207249	0.203234	0.256133	0.244216	0.236794	0.223902	0.215458	0.207513	0.221771	0.213698	0.204923	0.229948	0.218926	0.213672	0.203014	0.194085	0.189681	0.230794	0.221707	0.211319	0.254863	0.244134	0.241419	0.257207	0.240202	0.232635
76.8	0.219080	0.207536	0.203242	0.256384	0.244426	0.236993	0.224466	0.215357	0.208230	0.221962	0.213587	0.205522	0.230459	0.219344	0.214175	0.203514	0.194507	0.189782	0.231127	0.221840	0.211365	0.255161	0.244238	0.242025	0.257417	0.240656	0.233321
77.0	0.219356	0.207854	0.203662	0.257083	0.244817	0.237095	0.224910	0.215984	0.208635	0.222276	0.213764	0.205913	0.230728	0.219590	0.213969	0.203713	0.194644	0.189762	0.231018	0.222392	0.211615	0.255619	0.244397	0.241685	0.257686	0.241204	0.233700
77.2	0.219257	0.208158	0.203856	0.258117	0.245371	0.237787	0.225232	0.216209	0.208850	0.222265	0.214279	0.206348	0.231265	0.219994	0.214247	0.204338	0.195120	0.189711	0.231494	0.222884	0.211822	0.255439	0.244549	0.242213	0.258204	0.241526	0.233668
77.4	0.219453	0.208301	0.203975	0.258625	0.245822	0.238088	0.225685	0.216616	0.209319	0.222294	0.214696	0.206596	0.231398	0.220204	0.214283	0.204467	0.195566	0.190115	0.231753	0.223132	0.212239	0.255632	0.244586	0.242424	0.258323	0.241902	0.233852
77.6	0.219788	0.208452	0.203889	0.259404	0.246372	0.238733	0.226207	0.216873	0.209439	0.222555	0.214846	0.206641	0.231797	0.220833	0.214316	0.205015	0.195839	0.190540	0.231900	0.223634	0.212466	0.255864	0.244762	0.242917	0.258830	0.242343	0.234249
77.8	0.219800	0.208470	0.203934	0.259776	0.246497	0.239263	0.226295	0.217489	0.209615	0.222603	0.215254	0.206260	0.232142	0.221443	0.214226	0.205483	0.196189	0.190925	0.232241	0.224056	0.212693	0.256144	0.244553	0.242517	0.259236	0.242328	0.234225
78.0	0.219999	0.208652	0.204095	0.260301	0.246752	0.239904	0.226330	0.217218	0.209518	0.222732	0.215498	0.206060	0.232735	0.222318	0.214265	0.205895	0.196530	0.191079	0.232475	0.224416	0.213307	0.256734	0.245242	0.242358	0.259549	0.242891	0.234003
78.2	0.219969	0.209402	0.204389	0.260817	0.247002	0.240391	0.226333	0.217348	0.210163	0.223102	0.215724	0.205848	0.233056	0.222566	0.214760	0.206486	0.196865	0.191404	0.233106	0.224597	0.213389	0.256601	0.245157	0.242197	0.260181	0.243598	0.234463
78.4	0.220312	0.209955	0.204843	0.261348	0.247467	0.241021	0.226381	0.217867	0.210498	0.223436	0.216001	0.205893	0.232995	0.223201	0.215207	0.207223	0.197239	0.191743	0.233690	0.224624	0.213532	0.256992	0.245259	0.242375	0.260195	0.244052	0.234625
78.6	0.220939	0.210204	0.205035	0.261813	0.248059	0.241566	0.226737	0.218218	0.210808	0.223570	0.216059	0.206123	0.233426	0.223805	0.215876	0.207254	0.197540	0.192174	0.233915	0.224994	0.213669	0.257646	0.245384	0.242849	0.260494	0.244471	0.234815
78.8	0.221128	0.210645	0.205435	0.262275	0.248079	0.242039	0.226996	0.218503	0.211066	0.224238	0.216438	0.206426	0.233400	0.223625	0.216274	0.207607	0.197777	0.192581	0.234069	0.225081	0.214069	0.257900	0.245707	0.243749	0.260902	0.244902	0.234758
79.0	0.221054	0.211041	0.205865	0.262766	0.248679	0.242351	0.226953	0.218813	0.211214	0.224498	0.216784	0.206673	0.233912	0.223481	0.216638	0.207893	0.197999	0.192380	0.234497	0.225430	0.214617	0.258402	0.246004	0.243897	0.261048	0.245526	0.234990
79.2	0.221926	0.211017	0.206136	0.262864	0.249215	0.242695	0.227190	0.219028	0.211135	0.224830	0.216978	0.206978	0.234354	0.223552	0.216716	0.208165	0.198262	0.192944	0.235198	0.225849	0.214950	0.258520	0.246246	0.244541	0.261606	0.245855	0.235290
79.4	0.222420	0.211452	0.206393	0.263158	0.250021	0.243145	0.227457	0.219226	0.211525	0.224933	0.217325	0.207240	0.234667	0.223810	0.216965	0.208371	0.197886	0.192843	0.235263	0.225975	0.215797	0.259094	0.246360	0.244540	0.262161	0.246011	0.235615
79.6	0.222398	0.211767	0.207356	0.263364	0.250732	0.243856	0.227978	0.219647	0.211476	0.224752	0.217582	0.207708	0.234903	0.223795	0.217237	0.208200	0.198195	0.193080	0.235521	0.226206	0.216169	0.259672	0.246762	0.244882	0.262152	0.246193	0.235764
79.8	0.222673	0.211914	0.208068	0.263456	0.251615	0.244156	0.228119	0.220041	0.211751	0.224832	0.217514	0.208056	0.235455	0.223933	0.217494	0.208631	0.198425	0.193398	0.235823	0.226123	0.216622	0.260453	0.246929	0.245574	0.262424	0.246628	0.236247
80.0	0.222314	0.212070	0.208349	0.263599	0.251898	0.244138	0.228790	0.220109	0.212119	0.224877	0.217867	0.208194	0.235703	0.224249	0.217456	0.208789	0.198216	0.193568	0.236384	0.226051	0.216966	0.260952	0.246974	0.245573	0.262631	0.247065	0.236815
80.2	0.222277	0.212223	0.208556	0.263442	0.252182	0.244340	0.229297	0.220454	0.212369	0.225338	0.218134	0.208492	0.235793	0.224668	0.217953	0.209311	0.198509	0.193476	0.236751	0.226249	0.217282	0.261776	0.247293	0.246140	0.263424	0.247416	0.237223
80.4	0.222693	0.212244	0.208695	0.263747	0.252922	0.244839	0.229861	0.220547	0.212716	0.225596	0.218426	0.208772	0.236368	0.225247	0.218215	0.209556	0.198646	0.193692	0.237084	0.226501	0.218197	0.262442	0.247591	0.246505	0.263913	0.247757	0.237743
80.6	0.222684	0.212340	0.208653	0.263871	0.253527	0.244878	0.230439	0.220969	0.212913	0.226128	0.218463	0.209260	0.236900	0.225519	0.218866	0.209455	0.198874	0.193213	0.237084	0.226678	0.218271	0.263002	0.247607	0.246706	0.264280	0.247959	0.238117
80.8	0.223112	0.212628	0.208752	0.264290	0.254203	0.244980	0.231068	0.221204	0.213346	0.226144	0.218894	0.209487	0.237342	0.225862	0.219362	0.209996	0.199323	0.192844	0.237372	0.226998	0.218938	0.263602	0.247856	0.247145	0.264527	0.248045	0.238421
81.0	0.223398	0.212826	0.209228	0.264840	0.255017	0.245585	0.231346	0.222167	0.213657	0.226468	0.219752	0.209864	0.237584	0.226407	0.219392	0.210270	0.199780	0.192795	0.237521	0.227597	0.219346	0.263519	0.247782	0.247204	0.265134	0.248138	0.238846
81.2	0.223539	0.213079	0.209138	0.265369	0.255727	0.246058	0.231583	0.222651	0.214022	0.226400	0.220053	0.210619	0.237957	0.226850	0.220112	0.210077	0.199989	0.192698	0.237918	0.227755	0.219917	0.263424	0.247831	0.247507	0.265824	0.248140	0.239418
81.4	0.224458	0.213433	0.209198	0.265744	0.255693	0.245833	0.231877	0.223159	0.214401	0.226610	0.220252	0.210898	0.238250	0.227177	0.220381	0.209965	0.200494	0.192746	0.238092	0.228324	0.220159	0.263537	0.248121	0.247192	0.266024	0.248259	0.239996
81.6	0.224764	0.213793	0.209335	0.266344	0.256065	0.246442	0.232088	0.223975	0.214846	0.227048	0.220450	0.210868	0.238794	0.227729	0.220694	0.210352	0.200789	0.193040	0.238698	0.228990	0.220659	0.263357	0.248596	0.247381	0.266422	0.248484	0.240298
81.8	0.225077	0.214175	0.209467	0.266574	0.256573	0.246880	0.232215	0.224407	0.215497	0.227175	0.220440	0.210809	0.239215	0.228071	0.221010	0.210135	0.201127	0.193439	0.239282	0.229261	0.221212	0.263466	0.248841	0.247169	0.266538	0.248538	0.240395
82.0	0.225678	0.214710	0.209674	0.267244	0.256509	0.247410	0.231981	0.224494	0.215929	0.227456	0.220611	0.211003	0.239562	0.228434	0.221415	0.210153	0.201366	0.193653	0.239695	0.229513	0.221664	0.263405	0.249358	0.247395	0.266449	0.249196	0.240763
82.2	0.226030	0.215422	0.210013	0.267989	0.256925	0.247846	0.232232	0.224878	0.216839	0.227883	0.221050	0.211169	0.239731	0.228507	0.221651	0.210426	0.201615	0.194082	0.240344	0.229991	0.221703	0.263195	0.249405	0.247273	0.266671	0.249345	0.241350
82.4	0.226151	0.215285	0.209980	0.268866	0.257471	0.248162	0.232420	0.225512	0.217276	0.228187	0.221056	0.211432	0.239930	0.228833	0.222194	0.210706	0.201868	0.194598	0.240710	0.230441	0.221901	0.263496	0.250284	0.247785	0.266605	0.249786	0.241343
82.6	0.226987	0.215500	0.210166	0.269530	0.257672	0.248714	0.232512	0.225970	0.217498	0.228545	0.221322	0.212029	0.240164	0.228888	0.222688	0.210861	0.202001	0.194549	0.240898	0.230675	0.222372	0.263552	0.250662	0.248240	0.267345	0.250311	0.241471
82.8	0.227058	0.215599	0.210887	0.269956	0.258148	0.248886	0.232823	0.226152	0.217743	0.228878	0.221688	0.212284	0.240096	0.228597	0.222766	0.211381	0.202379	0.194477	0.241550	0.230723	0.222766	0.263227	0.251212	0.248768	0.267693	0.250733	0.241812
83.0	0.227895	0.215794	0.211076	0.270584	0.258841	0.249348	0.233056	0.226325	0.217880	0.228968	0.221613	0.212250	0.240547	0.229107	0.223074	0.211305	0.202361	0.194760	0.241830	0.231220	0.223036	0.263445	0.251683	0.248768	0.267910	0.251005	0.242237
83.2	0.228520	0.216038	0.211337	0.271111	0.259294	0.249825	0.233322	0.226497	0.217937	0.229456	0.221907	0.212815	0.240804	0.229791	0.223291	0.211285	0.202468	0.195480	0.242200	0.231660	0.223649	0.263697	0.252253	0.249112	0.268570	0.251398	0.242460
83.4	0.228434	0.216117	0.212216	0.271837	0.260016	0.250277	0.233502	0.226939	0.218047	0.229850	0.222266	0.212621	0.240807	0.230587	0.223222	0.211630	0.202471	0.195483	0.242433	0.232041	0.224220	0.264547	0.252932	0.249352	0.269075	0.252065	0.242989
83.6	0.228490	0.216282	0.212290	0.272444	0.260507	0.250523	0.234249	0.227526	0.218122	0.229842	0.222088	0.212601	0.241062	0.231486	0.223461	0.212017	0.202593	0.195810	0.242918	0.232260	0.223987	0.264945	0.253425	0.250161	0.269212	0.252495	0.243439
83.8	0.228734	0.216469	0.212863	0.272742	0.260522	0.250697	0.234166	0.227815	0.218729	0.230508	0.222281	0.212978	0.241493	0.232126	0.223856	0.212734	0.202736	0.196335	0.243361	0.232731	0.224524	0.265452	0.253876	0.250099	0.269876	0.253046	0.243603
84.0	0.228701	0.216531	0.212867	0.272958	0.260916	0.251370	0.234785	0.227764	0.219017	0.230845	0.222505	0.212781	0.241423	0.232567	0.223628	0.213223	0.202920	0.196545	0.243525	0.233028	0.224439	0.266144	0.254350	0.250411	0.270619	0.253713	0.243871
84.2	0.229065	0.216756	0.212683	0.273044	0.261047	0.251902	0.234937	0.228055	0.219037	0.231047	0.222990	0.212987	0.241534	0.233037	0.224232	0.213977	0.203230	0.196595	0.243848	0.233478	0.224960	0.266497	0.254755	0.250895	0.271368	0.253870	0.244278
84.4	0.229028	0.216738	0.212703	0.273457	0.261762	0.252213	0.235390	0.228419	0.219181	0.231374	0.223591	0.213386	0.242289	0.233465	0.224670	0.214127	0.203357	0.196804	0.243743	0.233820	0.225451	0.267135	0.255019	0.251685	0.271687	0.254490	0.244667
84.6	0.229204	0.216541	0.212652	0.273456	0.262397	0.252589	0.235830	0.228780	0.219467	0.231542	0.223797	0.213809	0.242550	0.233450	0.225102	0.214617	0.203517	0.196641	0.244107	0.234199	0.225690	0.267384	0.254889	0.252324	0.272358	0.254768	0.244890
84.8	0.229417	0.216603	0.212603	0.273713	0.262756	0.252955	0.236184	0.229032	0.220046	0.231973	0.224370	0.214150	0.242704	0.233940	0.225523	0.214981	0.203599	0.197313	0.244568	0.234480	0.226205	0.267457	0.255077	0.252185	0.273226	0.255247	0.245126
85.0	0.229532	0.216811	0.212513	0.273442	0.262873	0.253578	0.236393	0.229704	0.220021	0.232385	0.224823	0.214878	0.242864	0.234467	0.225756	0.214914	0.203842	0.197643	0.245209	0.235169	0.226378	0.267584	0.255112	0.252566	0.273824	0.255641	0.245673
85.2	0.229791	0.217075	0.211836	0.273615	0.263091	0.253693	0.236888	0.229965	0.220249	0.232621	0.224621	0.215758	0.243348	0.234759	0.226249	0.214850	0.203939	0.197845	0.245438	0.235969	0.226346	0.267792	0.255019	0.252585	0.274466	0.256176	0.245944
85.4	0.230144	0.217181	0.212258	0.273930	0.263347	0.253907	0.237067	0.230332	0.220570	0.232884	0.224744	0.215760	0.244070	0.234957	0.226513	0.215348	0.204285	0.197997	0.245864	0.236969	0.226571	0.268006	0.255311	0.252968	0.274567	0.256467	0.246073
85.6	0.229836	0.217475	0.212381	0.274062	0.263611	0.254858	0.237607	0.230578	0.221157	0.233246	0.225063	0.215759	0.244603	0.235413	0.227213	0.215322	0.204296	0.198257	0.246565	0.237270	0.226998	0.268279	0.255298	0.253230	0.274874	0.256721	0.246538
85.8	0.230293	0.217654	0.211900	0.274460	0.264046	0.254936	0.237766	0.230402	0.221732	0.233137	0.225110	0.216032	0.244896	0.235546	0.227513	0.215225	0.204531	0.198845	0.246784	0.237511	0.227028	0.268699	0.255276	0.253182	0.274946	0.256743	0.246744
86.0	0.230477	0.217652	0.212820	0.275293	0.264385	0.255516	0.237944	0.230387	0.221917	0.233323	0.225487	0.216273	0.245668	0.235655	0.227803	0.215120	0.205222	0.198810	0.246970	0.237751	0.227088	0.268891	0.255538	0.253248	0.274958	0.257492	0.247182
86.2	0.230692	0.217870	0.212743	0.275808	0.265006	0.255925	0.238492	0.230701	0.222379	0.233343	0.225552	0.216503	0.246373	0.235799	0.228243	0.215082	0.205413	0.198906	0.247167	0.238269	0.227237	0.269160	0.255768	0.253035	0.275364	0.257820	0.247356
86.4	0.230992	0.218153	0.212639	0.276109	0.265492	0.256345	0.238886	0.231288	0.222323	0.233076	0.225470	0.216586	0.246665	0.236100	0.228631	0.215371	0.205900	0.199196	0.247667	0.238462	0.227167	0.269609	0.256257	0.253515	0.275487	0.258259	0.247367
86.6	0.231681	0.218921	0.213754	0.276425	0.265739	0.256595	0.239277	0.231491	0.222384	0.233286	0.225539	0.216381	0.246980	0.236615	0.228928	0.215518	0.206325	0.199195	0.248137	0.238574	0.227792	0.270014	0.256454	0.253576	0.275975	0.258252	0.247718
86.8	0.231751	0.219092	0.213709	0.276921	0.266122	0.256643	0.239826	0.231436	0.222481	0.233319	0.225359	0.216245	0.247078	0.236851	0.229001	0.215336	0.206641	0.199288	0.248863	0.238739	0.227683	0.270492	0.256808	0.253794	0.275906	0.258622	0.248282
87.0	0.232225	0.219744	0.214345	0.277601	0.266511	0.256706	0.240337	0.231738	0.222598	0.233591	0.225454	0.216225	0.247400	0.237491	0.229444	0.215033	0.206563	0.199722	0.249233	0.238810	0.228281	0.271109	0.257304	0.253902	0.276255	0.259150	0.248718
87.2	0.232323	0.220181	0.214728	0.278018	0.266604	0.256870	0.240708	0.231877	0.222911	0.233653	0.225851	0.216470	0.247953	0.237882	0.229513	0.214923	0.206707	0.200021	0.249800	0.238952	0.228635	0.271283	0.258076	0.254107	0.276936	0.259565	0.249216
87.4	0.232799	0.220223	0.215064	0.278607	0.267433	0.257149	0.241151	0.232380	0.222939	0.233904	0.225731	0.216490	0.248518	0.238383	0.229492	0.215330	0.206724	0.199981	0.250023	0.239075	0.228441	0.271351	0.258279	0.254395	0.277315	0.259891	0.249514
87.6	0.233076	0.220545	0.215119	0.279123	0.267476	0.257550	0.241682	0.232473	0.223468	0.234008	0.225866	0.216723	0.249164	0.238748	0.229782	0.215653	0.206998	0.200095	0.250051	0.239107	0.228885	0.271485	0.258501	0.254732	0.277518	0.260031	0.249662
87.8	0.233237	0.220617	0.215271	0.279229	0.267692	0.258236	0.241702	0.232617	0.223831	0.234104	0.226024	0.216718	0.249553	0.238794	0.229908	0.216216	0.207279	0.200112	0.250353	0.238807	0.229562	0.271824	0.258984	0.254650	0.277822	0.260696	0.249595
88.0	0.233179	0.220972	0.215129	0.279502	0.268039	0.258674	0.242393	0.232901	0.224070	0.233877	0.226249	0.216558	0.249566	0.239023	0.230051	0.216310	0.207540	0.199825	0.250373	0.238813	0.229376	0.272151	0.259553	0.255605	0.277993	0.261478	0.250133
88.2	0.233081	0.221062	0.215245	0.279939	0.268191	0.258925	0.242436	0.233087	0.223970	0.233999	0.226855	0.217214	0.250125	0.239081	0.230411	0.216788	0.207776	0.199749	0.250761	0.239034	0.230019	0.271945	0.259960	0.255752	0.278121	0.261722	0.250895
88.4	0.233317	0.220737	0.214910	0.280168	0.268725	0.259105	0.242827	0.233780	0.224430	0.234637	0.227085	0.217773	0.250421	0.238858	0.230653	0.217113	0.207820	0.200230	0.250962	0.239563	0.230229	0.272321	0.260411	0.256133	0.278476	0.262355	0.251250
88.6	0.233424	0.220440	0.214988	0.280172	0.269055	0.259682	0.242991	0.234108	0.224848	0.235138	0.227040	0.218148	0.250356	0.238769	0.230823	0.217472	0.207562	0.200498	0.251514	0.240095	0.230398	0.272325	0.260636	0.256315	0.279021	0.262730	0.251368
88.8	0.233822	0.220574	0.214675	0.280670	0.269352	0.259692	0.242867	0.234557	0.225018	0.235472	0.227463	0.218560	0.250511	0.239146	0.230983	0.217680	0.207285	0.200800	0.252098	0.240619	0.230467	0.272198	0.260814	0.256538	0.279648	0.263693	0.251678
89.0	0.233973	0.220806	0.214387	0.280774	0.269849	0.260331	0.243011	0.235229	0.225079	0.235662	0.227953	0.218795	0.250747	0.238966	0.231097	0.218199	0.207619	0.200829	0.252370	0.241105	0.230864	0.272637	0.260780	0.257070	0.279861	0.263997	0.252081
89.2	0.233962	0.220911	0.214427	0.281189	0.270366	0.260721	0.243218	0.235800	0.225559	0.235927	0.228165	0.219230	0.250824	0.238983	0.231557	0.218840	0.207756	0.200912	0.252375	0.241825	0.230997	0.272872	0.260626	0.257022	0.280467	0.264740	0.252416
89.4	0.234450	0.221097	0.214891	0.281655	0.270854	0.261361	0.243358	0.236071	0.225984	0.235905	0.228762	0.219053	0.251065	0.239277	0.232037	0.219324	0.207546	0.200954	0.252673	0.242006	0.231204	0.273679	0.260834	0.257380	0.280550	0.264932	0.252687
89.6	0.234979	0.221470	0.215209	0.282164	0.271325	0.261897	0.243706	0.235868	0.226291	0.236464	0.229155	0.219300	0.251369	0.239894	0.232327	0.219388	0.207724	0.200968	0.252798	0.241837	0.231518	0.274331	0.260709	0.257366	0.280941	0.265355	0.253103
89.8	0.235187	0.221786	0.215578	0.283273	0.271660	0.262007	0.243608	0.236210	0.226356	0.236806	0.229210	0.219751	0.251536	0.239937	0.232885	0.219961	0.207834	0.201366	0.252776	0.242318	0.231706	0.274587	0.260567	0.257523	0.281015	0.265603	0.253375
90.0	0.235656	0.222088	0.216487	0.283905	0.272050	0.262570	0.244129	0.236580	0.226626	0.237021	0.229542	0.219794	0.252132	0.240357	0.233405	0.219904	0.208250	0.201479	0.252779	0.242385	0.232127	0.274756	0.260565	0.258079	0.281572	0.266009	0.253717
90.2	0.235889	0.222598	0.216676	0.284265	0.272292	0.263161	0.244415	0.237072	0.226766	0.237144	0.229679	0.219724	0.252228	0.241012	0.233713	0.219963	0.208134	0.201579	0.252871	0.243054	0.232454	0.274874	0.260764	0.258506	0.281816	0.266112	0.254302
90.4	0.236237	0.223124	0.216928	0.284515	0.272538	0.263619	0.244834	0.237380	0.226739	0.237438	0.229965	0.219795	0.252410	0.241652	0.234110	0.220205	0.208529	0.201998	0.253304	0.243757	0.233088	0.275350	0.260863	0.258795	0.282081	0.265819	0.254813
90.6	0.236438	0.223682	0.217654	0.284816	0.272643	0.264035	0.245471	0.237498	0.226861	0.238030	0.230125	0.219678	0.252648	0.242101	0.234719	0.220172	0.208662	0.202320	0.253391	0.244424	0.233812	0.275696	0.261505	0.258953	0.282377	0.265988	0.255380
90.8	0.236821	0.223863	0.217889	0.285002	0.273030	0.264422	0.245879	0.237999	0.227116	0.238024	0.230213	0.220008	0.252667	0.242217	0.235194	0.220211	0.209031	0.202654	0.253761	0.244790	0.234063	0.276110	0.261766	0.259292	0.282733	0.266166	0.255954
91.0	0.237036	0.224286	0.218500	0.285322	0.273635	0.264998	0.246327	0.238449	0.227377	0.238222	0.230655	0.220511	0.253018	0.242441	0.235239	0.220029	0.208952	0.203102	0.254077	0.245111	0.234801	0.276304	0.261935	0.259622	0.283217	0.266177	0.256510
91.2	0.237379	0.224828	0.218628	0.285766	0.273990	0.265273	0.246766	0.238281	0.227782	0.238126	0.230669	0.220562	0.253811	0.242809	0.235650	0.220012	0.209246	0.203379	0.254117	0.245226	0.235028	0.276136	0.262392	0.260418	0.283486	0.266173	0.256970
91.4	0.237603	0.225081	0.218965	0.286287	0.274368	0.265989	0.247138	0.238905	0.227760	0.238761	0.230689	0.220657	0.254015	0.243300	0.235787	0.220135	0.209560	0.203358	0.254494	0.245620	0.235607	0.276535	0.262483	0.260641	0.283694	0.266243	0.257021
91.6	0.237172	0.225332	0.218928	0.286470	0.274406	0.266522	0.247552	0.239269	0.228052	0.238996	0.230731	0.220590	0.254417	0.243497	0.236126	0.220042	0.209617	0.203667	0.254863	0.245973	0.236097	0.276848	0.263133	0.260980	0.283874	0.266633	0.257523
91.8	0.237182	0.225593	0.219187	0.286402	0.274515	0.267236	0.247864	0.239564	0.228399	0.238616	0.230662	0.220878	0.254687	0.243836	0.236510	0.220064	0.209972	0.203571	0.255265	0.246404	0.236013	0.277092	0.263698	0.261343	0.284102	0.267109	0.258060
92.0	0.237333	0.225975	0.219095	0.286686	0.274803	0.267554	0.248285	0.239547	0.228607	0.238951	0.230951	0.221238	0.255199	0.244131	0.237005	0.219918	0.210180	0.203803	0.255844	0.247099	0.236032	0.277065	0.264630	0.262004	0.284428	0.267497	0.258422
92.2	0.237109	0.226148	0.219371	0.287366	0.275240	0.268097	0.248264	0.239553	0.228348	0.239104	0.231281	0.221511	0.255503	0.244322	0.237206	0.220808	0.210474	0.204213	0.256548	0.247525	0.236484	0.277247	0.264871	0.261741	0.284667	0.267582	0.258902
92.4	0.237538	0.226057	0.218939	0.287375	0.275644	0.268158	0.248375	0.239814	0.229050	0.239640	0.231510	0.221716	0.255344	0.244619	0.237626	0.220991	0.210594	0.204802	0.256949	0.248230	0.236385	0.277630	0.265352	0.261942	0.284906	0.267841	0.258795
92.6	0.237198	0.226063	0.219304	0.287555	0.275867	0.268547	0.248304	0.240075	0.229271	0.239690	0.231913	0.222036	0.255623	0.245377	0.237967	0.221049	0.210728	0.205097	0.257898	0.248633	0.236932	0.277850	0.265605	0.262233	0.285129	0.268206	0.258860
92.8	0.237216	0.226119	0.219001	0.287785	0.276409	0.268846	0.248366	0.240560	0.229701	0.239697	0.232301	0.222101	0.256157	0.245507	0.238270	0.221855	0.210891	0.205214	0.258435	0.248704	0.237272	0.278464	0.265672	0.262076	0.285197	0.268804	0.259252
93.0	0.237458	0.226013	0.218865	0.287618	0.277026	0.269040	0.248357	0.241006	0.230567	0.239971	0.232551	0.221937	0.256446	0.245205	0.238511	0.222343	0.211202	0.205764	0.258696	0.248801	0.237465	0.279285	0.265881	0.262227	0.285635	0.269212	0.259222
93.2	0.237720	0.225837	0.219379	0.287913	0.277542	0.269220	0.248850	0.241258	0.231206	0.240340	0.232609	0.222201	0.256840	0.245623	0.239083	0.222471	0.211341	0.205661	0.259202	0.249270	0.237763	0.279780	0.265867	0.262167	0.285965	0.270025	0.259604
93.4	0.238409	0.226019	0.219626	0.288246	0.278013	0.269361	0.249201	0.240916	0.231465	0.240788	0.232775	0.222375	0.257591	0.246336	0.239351	0.222970	0.211521	0.205738	0.259483	0.249547	0.237972	0.280404	0.265840	0.262520	0.286383	0.270134	0.259418
93.6	0.238539	0.226063	0.220492	0.288785	0.278439	0.269458	0.249431	0.241024	0.231697	0.241526	0.232854	0.222756	0.258052	0.246769	0.239368	0.223317	0.211697	0.205858	0.260030	0.249635	0.238332	0.280283	0.265928	0.262824	0.287306	0.270643	0.259571
93.8	0.238644	0.226613	0.220713	0.289387	0.278535	0.269681	0.249657	0.241265	0.232017	0.241738	0.232853	0.222909	0.258682	0.247278	0.239993	0.223231	0.211774	0.205559	0.260342	0.249867	0.238842	0.280223	0.265697	0.263021	0.287776	0.271134	0.259640
94.0	0.239416	0.226808	0.220541	0.289721	0.278819	0.269996	0.250311	0.241633	0.232352	0.241916	0.232946	0.222916	0.259258	0.247838	0.240056	0.223125	0.212316	0.205621	0.260356	0.250317	0.239025	0.280365	0.265898	0.263378	0.288294	0.271552	0.259946
94.2	0.239359	0.226939	0.220786	0.290065	0.278847	0.270232	0.250666	0.242118	0.232361	0.242329	0.232958	0.223310	0.259443	0.248341	0.240248	0.223364	0.212234	0.205536	0.260775	0.250865	0.239517	0.280367	0.265912	0.263075	0.288507	0.272275	0.260394
94.4	0.239599	0.227463	0.220373	0.290103	0.279222	0.270549	0.251040	0.242563	0.232430	0.242684	0.233034	0.223713	0.259987	0.248725	0.240893	0.223881	0.212510	0.205375	0.261102	0.251068	0.240108	0.280647	0.265890	0.263059	0.289278	0.272569	0.260537
94.6	0.240026	0.227463	0.220380	0.290369	0.279375	0.270813	0.251284	0.243329	0.232788	0.243073	0.233186	0.223989	0.260231	0.248926	0.241144	0.224022	0.212767	0.205406	0.261246	0.251234	0.239992	0.280938	0.266288	0.263378	0.290026	0.272985	0.260689
94.8	0.240406	0.227906	0.220608	0.290823	0.279941	0.270771	0.251618	0.244132	0.233501	0.242873	0.232961	0.224138	0.260390	0.249138	0.241482	0.224126	0.213102	0.205594	0.261971	0.251338	0.240243	0.281140	0.266158	0.263628	0.290550	0.273179	0.261005
95.0	0.240468	0.228088	0.220130	0.291757	0.280523	0.271208	0.252005	0.244730	0.233845	0.243320	0.233128	0.224251	0.260857	0.249269	0.241841	0.224275	0.213191	0.205342	0.262021	0.251960	0.240834	0.281063	0.266369	0.264186	0.290834	0.273779	0.261537
95.2	0.240595	0.228537	0.220422	0.292491	0.280935	0.271368	0.252292	0.245030	0.234143	0.243316	0.233332	0.224064	0.261444	0.249833	0.242545	0.224712	0.213693	0.205269	0.262190	0.252044	0.240530	0.280930	0.266908	0.264486	0.291246	0.274260	0.261977
95.4	0.240581	0.228460	0.220325	0.293193	0.281120	0.272231	0.252608	0.245686	0.234062	0.243557	0.233324	0.224060	0.261542	0.250275	0.242744	0.224452	0.213951	0.205282	0.262906	0.252615	0.240871	0.281239	0.267048	0.264797	0.291931	0.274693	0.262404
95.6	0.240478	0.228795	0.220403	0.293869	0.281515	0.272797	0.252960	0.245831	0.234270	0.243438	0.233434	0.224422	0.262495	0.250265	0.243041	0.224439	0.214176	0.205183	0.263017	0.253123	0.240795	0.281239	0.267532	0.265283	0.292131	0.275041	0.262916
95.8	0.241019	0.229017	0.220960	0.294293	0.281799	0.273325	0.253049	0.245925	0.234869	0.243008	0.233735	0.224829	0.262616	0.250510	0.243557	0.224601	0.214428	0.205048	0.263248	0.253284	0.240863	0.281668	0.267866	0.265189	0.292622	0.275172	0.263420
96.0	0.241176	0.228924	0.221192	0.295087	0.282590	0.273957	0.253197	0.245864	0.234733	0.243495	0.234085	0.224818	0.262967	0.251187	0.243945	0.224882	0.214561	0.205227	0.263713	0.253486	0.241453	0.281628	0.268242	0.265042	0.292666	0.275444	0.263576
96.2	0.241038	0.229047	0.221572	0.295610	0.283176	0.274441	0.253233	0.246124	0.234732	0.243208	0.234547	0.224832	0.262860	0.251828	0.244229	0.225054	0.214511	0.205538	0.263854	0.253639	0.242001	0.281778	0.268404	0.265337	0.292522	0.275677	0.264078
96.4	0.241200	0.228722	0.221765	0.295868	0.283507	0.274731	0.253614	0.246461	0.235054	0.243576	0.234743	0.225219	0.263093	0.252003	0.244570	0.225011	0.214746	0.206264	0.264263	0.253932	0.242867	0.282105	0.268941	0.265548	0.292479	0.275937	0.264373
96.6	0.240970	0.228631	0.222182	0.296429	0.284046	0.275183	0.254051	0.246713	0.235188	0.243699	0.235087	0.225196	0.263668	0.252007	0.244562	0.225078	0.214865	0.206484	0.264565	0.254417	0.243629	0.282335	0.269239	0.265921	0.292649	0.276223	0.264774
96.8	0.241436	0.228725	0.222542	0.296380	0.284429	0.275356	0.254571	0.247347	0.235729	0.243842	0.235409	0.224987	0.264300	0.251730	0.244618	0.225401	0.214741	0.206908	0.264291	0.254548	0.243871	0.282893	0.269478	0.265858	0.292993	0.276835	0.265159
97.0	0.241818	0.228529	0.222829	0.296918	0.284863	0.275444	0.255146	0.247464	0.235901	0.244353	0.235734	0.225081	0.264414	0.251427	0.244789	0.225475	0.215264	0.207435	0.264299	0.254760	0.244741	0.282811	0.269756	0.266619	0.293424	0.277326	0.265325
97.2	0.241903	0.228782	0.223345	0.297535	0.285283	0.275945	0.256006	0.247822	0.236151	0.244668	0.235573	0.225204	0.264780	0.251729	0.244948	0.225334	0.215432	0.207218	0.264108	0.255213	0.245577	0.283267	0.269979	0.266557	0.293716	0.277494	0.265619
97.4	0.242418	0.229408	0.223748	0.297730	0.285468	0.276394	0.256168	0.247886	0.236332	0.245239	0.235757	0.225698	0.265132	0.251874	0.245003	0.226121	0.215488	0.207401	0.264309	0.255555	0.246113	0.283488	0.270517	0.266932	0.294304	0.277827	0.265557
97.6	0.242746	0.229521	0.223768	0.297895	0.285943	0.276948	0.256621	0.248472	0.236370	0.245359	0.235960	0.226009	0.265442	0.252267	0.244972	0.226167	0.215324	0.207764	0.264720	0.255723	0.246398	0.283720	0.270962	0.267350	0.294730	0.278075	0.265732
97.8	0.243493	0.230167	0.223923	0.298204	0.286085	0.277469	0.257079	0.248395	0.236524	0.245216	0.235952	0.226267	0.265910	0.252555	0.245287	0.226278	0.215249	0.207784	0.264806	0.256249	0.247161	0.284152	0.271120	0.267317	0.294623	0.278591	0.266153
98.0	0.243706	0.230329	0.223464	0.298261	0.286348	0.277642	0.257344	0.248787	0.236665	0.245913	0.236065	0.226523	0.265864	0.252682	0.245302	0.227028	0.215327	0.208452	0.265101	0.256556	0.247385	0.284370	0.271391	0.267478	0.294709	0.278918	0.266295
98.2	0.243678	0.230448	0.223714	0.298272	0.286490	0.277691	0.257502	0.249457	0.237118	0.246396	0.236320	0.226831	0.265872	0.252949	0.245650	0.227415	0.215314	0.208692	0.265630	0.256543	0.247890	0.284708	0.271692	0.267757	0.295241	0.279161	0.266545
98.4	0.244177	0.231091	0.223833	0.298203	0.286990	0.277885	0.257350	0.249380	0.237508	0.246698	0.236688	0.227003	0.266045	0.253137	0.246036	0.227897	0.215552	0.208677	0.266049	0.256814	0.248100	0.284759	0.271861	0.268051	0.296022	0.279092	0.266581
98.6	0.244380	0.231077	0.223573	0.298599	0.287184	0.278144	0.257519	0.249586	0.237929	0.246894	0.237046	0.227129	0.266360	0.253612	0.246349	0.228073	0.215523	0.208888	0.266515	0.257593	0.247819	0.284761	0.272307	0.268303	0.296528	0.279031	0.266858
98.8	0.244546	0.231213	0.224019	0.298909	0.287883	0.278423	0.257748	0.249662	0.238405	0.246981	0.236962	0.226741	0.266599	0.253944	0.246918	0.228348	0.215767	0.209039	0.267134	0.258569	0.248018	0.284858	0.272302	0.268575	0.297028	0.279412	0.267524
99.0	0.244709	0.231124	0.223869	0.299347	0.288503	0.279132	0.257979	0.249860	0.238443	0.247274	0.237195	0.226829	0.266961	0.254105	0.247315	0.229085	0.216285	0.209090	0.267110	0.259139	0.248095	0.284830	0.272518	0.269056	0.297431	0.280000	0.268237
99.2	0.244686	0.231068	0.223951	0.299868	0.289111	0.279589	0.258324	0.250125	0.238408	0.247481	0.237508	0.227061	0.267024	0.254487	0.247519	0.228979	0.216846	0.209787	0.267776	0.259702	0.247796	0.285091	0.272709	0.269415	0.297950	0.280070	0.268627
99.4	0.244840	0.230976	0.224352	0.300141	0.289155	0.279875	0.258725	0.250037	0.238493	0.247954	0.237501	0.227402	0.267160	0.254827	0.247534	0.228499	0.217185	0.209816	0.268638	0.259836	0.248670	0.285368	0.272979	0.269852	0.298288	0.280166	0.269433
99.6	0.245234	0.231156	0.224452	0.300643	0.289451	0.279958	0.258665	0.250094	0.238951	0.247821	0.237914	0.227687	0.267559	0.255093	0.247717	0.228303	0.217242	0.209730	0.269143	0.260273	0.248998	0.285730	0.273356	0.269564	0.298674	0.280128	0.270033
99.8	0.245473	0.231018	0.224658	0.301019	0.289605	0.280412	0.258526	0.250278	0.239253	0.247901	0.238193	0.227988	0.267556	0.255667	0.248222	0.228011	0.217155	0.210257	0.270080	0.260574	0.249418	0.286106	0.273282	0.269397	0.299372	0.280199	0.270492
100.0	0.245751	0.231056	0.225028	0.301500	0.290002	0.280768	0.259046	0.250090	0.239230	0.248201	0.238809	0.228241	0.267642	0.256263	0.248600	0.227729	0.217172	0.210816	0.270514	0.260833	0.250230	0.286428	0.273443	0.270148	0.299889	0.280831	0.270635
100.2	0.246004	0.231143	0.224683	0.301995	0.290322	0.280941	0.259127	0.250273	0.239360	0.248235	0.239143	0.228586	0.268000	0.256834	0.249015	0.227574	0.216899	0.211371	0.270506	0.261189	0.250842	0.286993	0.273519	0.270621	0.300085	0.281208	0.271128
100.4	0.245930	0.231316	0.225080	0.302542	0.290388	0.281384	0.259596	0.250561	0.239338	0.248871	0.239180	0.228672	0.268378	0.257051	0.249276	0.227365	0.217112	0.211577	0.270756	0.261478	0.251289	0.287524	0.273531	0.270549	0.300926	0.281780	0.271435
100.6	0.246284	0.231511	0.225230	0.303003	0.290944	0.281854	0.259984	0.250896	0.239953	0.248723	0.239540	0.228461	0.268858	0.257136	0.249419	0.227395	0.217070	0.211566	0.270864	0.262050	0.251531	0.288126	0.273590	0.270711	0.301543	0.282109	0.271659
100.8	0.246116	0.231597	0.225355	0.303211	0.290791	0.282026	0.260299	0.251372	0.240709	0.248706	0.239535	0.228528	0.269479	0.257653	0.249767	0.227436	0.217523	0.211955	0.270894	0.262616	0.251840	0.288657	0.273539	0.270698	0.301944	0.282219	0.271888
101.0	0.246165	0.231868	0.225945	0.303899	0.291026	0.282410	0.260915	0.251441	0.240996	0.248920	0.239361	0.228748	0.269548	0.257658	0.250103	0.227804	0.217905	0.211791	0.270993	0.262778	0.252187	0.288914	0.273906	0.270878	0.301870	0.282824	0.272073
101.2	0.246391	0.232311	0.225814	0.304392	0.291505	0.282808	0.261183	0.251906	0.241687	0.249011	0.239694	0.228920	0.269742	0.257953	0.250312	0.227703	0.218082	0.211614	0.271304	0.263150	0.252242	0.289527	0.273970	0.270933	0.302180	0.283345	0.272216
101.4	0.246721	0.232374	0.225852	0.304569	0.291780	0.283212	0.261478	0.252247	0.242002	0.249348	0.239651	0.229583	0.269947	0.257981	0.250762	0.228364	0.218080	0.211800	0.271500	0.263585	0.252034	0.289685	0.274244	0.271439	0.302275	0.283785	0.272548
101.6	0.246625	0.232467	0.225958	0.304706	0.292363	0.283605	0.261797	0.252589	0.242180	0.249329	0.239995	0.229947	0.269855	0.258372	0.251016	0.228492	0.218063	0.211960	0.271886	0.263779	0.251923	0.290154	0.274266	0.271186	0.302026	0.283644	0.272641
101.8	0.247046	0.232779	0.226364	0.304954	0.292376	0.283969	0.262159	0.252644	0.242853	0.249569	0.240298	0.230252	0.270001	0.258575	0.251431	0.228799	0.218290	0.211783	0.272341	0.264107	0.252493	0.290260	0.274426	0.271516	0.302014	0.284129	0.272920
102.0	0.246757	0.232863	0.226461	0.305276	0.292621	0.284056	0.262318	0.253108	0.243377	0.250288	0.240456	0.230099	0.270068	0.258957	0.251705	0.229064	0.218628	0.212097	0.272688	0.263681	0.252335	0.290173	0.274562	0.271319	0.302282	0.284408	0.272905
102.2	0.247050	0.233168	0.227218	0.305597	0.292890	0.284506	0.262433	0.253584	0.244005	0.250484	0.240741	0.229956	0.270198	0.259446	0.252175	0.229368	0.218886	0.211633	0.272905	0.263779	0.252597	0.290056	0.274936	0.271470	0.302524	0.284843	0.273085
102.4	0.246851	0.233603	0.227551	0.305884	0.293406	0.285128	0.262835	0.253410	0.244280	0.250527	0.240988	0.230015	0.270668	0.259699	0.252377	0.229996	0.219257	0.211339	0.273227	0.264330	0.252620	0.289947	0.275047	0.271441	0.302977	0.285477	0.273290
102.6	0.246736	0.233788	0.227691	0.306260	0.294000	0.285809	0.263245	0.254126	0.244957	0.250689	0.241101	0.230209	0.271416	0.260165	0.252763	0.230413	0.219338	0.210881	0.273225	0.264526	0.252606	0.289888	0.275274	0.271822	0.303313	0.285749	0.273812
102.8	0.246922	0.233768	0.228634	0.306933	0.294828	0.286386	0.263681	0.254353	0.245392	0.250953	0.241306	0.230235	0.271750	0.260316	0.252714	0.230818	0.220013	0.211015	0.273480	0.264662	0.252996	0.290082	0.275495	0.272006	0.303628	0.286316	0.274409
103.0	0.247131	0.234183	0.228673	0.307716	0.295323	0.286730	0.264457	0.254834	0.245805	0.251158	0.241712	0.230571	0.272291	0.260459	0.253081	0.231038	0.220157	0.211234	0.273642	0.264370	0.253022	0.290087	0.275761	0.272293	0.303611	0.286585	0.274687
103.2	0.247110	0.234356	0.228528	0.308004	0.295816	0.286906	0.264812	0.254987	0.246171	0.251555	0.241972	0.230992	0.272483	0.260922	0.253182	0.230705	0.220534	0.211484	0.274510	0.264585	0.253515	0.290667	0.276277	0.272666	0.303934	0.286784	0.274990
103.4	0.247577	0.234657	0.228976	0.308219	0.295829	0.286978	0.265135	0.255136	0.246471	0.251752	0.242159	0.231126	0.273089	0.261118	0.253279	0.230656	0.220696	0.211064	0.275087	0.264351	0.254170	0.290677	0.276897	0.272493	0.304247	0.286954	0.275827
103.6	0.247985	0.234850	0.228893	0.308508	0.296418	0.287191	0.265438	0.255490	0.246691	0.251674	0.242487	0.231310	0.273453	0.261067	0.253702	0.230808	0.220631	0.211133	0.275357	0.264552	0.254336	0.291086	0.277267	0.272800	0.304927	0.287575	0.275892
103.8	0.248146	0.234914	0.229520	0.309103	0.296810	0.287723	0.265705	0.255795	0.246400	0.252301	0.242603	0.231761	0.274039	0.261100	0.254163	0.230998	0.220761	0.211661	0.275738	0.264567	0.254784	0.291451	0.277281	0.273286	0.305511	0.288203	0.276030
104.0	0.248402	0.235071	0.229791	0.309309	0.297588	0.287972	0.266436	0.255901	0.246470	0.252622	0.243171	0.231873	0.274417	0.261380	0.254141	0.231376	0.220585	0.212173	0.275362	0.264644	0.254976	0.292204	0.277542	0.273455	0.306229	0.288735	0.276151
104.2	0.248439	0.235360	0.229637	0.309738	0.298293	0.288356	0.266323	0.256332	0.246365	0.252607	0.242952	0.232101	0.275159	0.261675	0.254294	0.231770	0.220579	0.212551	0.275376	0.264896	0.255177	0.292452	0.277522	0.273229	0.306466	0.288865	0.276625
104.4	0.248610	0.235711	0.230224	0.309999	0.298728	0.288753	0.266619	0.256432	0.246132	0.252480	0.242850	0.231911	0.275495	0.261924	0.254336	0.231633	0.220733	0.212785	0.275882	0.265397	0.255291	0.292518	0.277923	0.273555	0.307203	0.289188	0.277054
104.6	0.248686	0.235693	0.230123	0.310142	0.299347	0.288843	0.266796	0.256435	0.246171	0.251917	0.242859	0.231693	0.276198	0.262049	0.254423	0.232467	0.220913	0.213227	0.276608	0.265866	0.255553	0.292846	0.278207	0.273876	0.307441	0.289112	0.277542
104.8	0.248671	0.236029	0.230320	0.310388	0.299323	0.288782	0.266754	0.256461	0.245956	0.251889	0.242905	0.232026	0.276607	0.262092	0.254476	0.232589	0.221398	0.213316	0.276667	0.266397	0.255953	0.292808	0.278414	0.274127	0.307541	0.289707	0.277883
105.0	0.249230	0.236590	0.230212	0.310869	0.299799	0.289101	0.266906	0.256782	0.245390	0.252011	0.243150	0.232079	0.276782	0.262344	0.254764	0.232461	0.221350	0.213494	0.276990	0.266891	0.256269	0.292846	0.278476	0.273964	0.307695	0.290352	0.278071
105.2	0.249178	0.236957	0.229467	0.311414	0.300278	0.289356	0.266916	0.257349	0.245530	0.252419	0.243696	0.232120	0.276772	0.262536	0.255356	0.232443	0.221795	0.213953	0.277635	0.267381	0.256681	0.293056	0.278271	0.274517	0.308057	0.290382	0.278105
105.4	0.249466	0.236936	0.229656	0.311393	0.300231	0.289414	0.267103	0.257618	0.245441	0.252437	0.243311	0.232507	0.276994	0.262627	0.255664	0.232831	0.221369	0.214184	0.277833	0.267941	0.256790	0.293129	0.278361	0.274626	0.308141	0.290662	0.278479
105.6	0.249670	0.237065	0.229756	0.311742	0.300490	0.289645	0.267158	0.257693	0.245627	0.252882	0.243743	0.232852	0.277119	0.263080	0.255956	0.232822	0.221088	0.214040	0.278626	0.268214	0.257256	0.293396	0.278613	0.274494	0.308301	0.290796	0.279065
105.8	0.249910	0.237541	0.229294	0.312259	0.300387	0.290013	0.267678	0.257908	0.246190	0.253259	0.243800	0.233119	0.277143	0.263872	0.256395	0.233195	0.220939	0.214178	0.279062	0.268871	0.258021	0.293319	0.278831	0.274870	0.308584	0.291355	0.279215
106.0	0.250020	0.237895	0.229609	0.313054	0.300650	0.290545	0.267827	0.258300	0.246498	0.253407	0.243882	0.233039	0.277192	0.264272	0.256831	0.233337	0.221125	0.214323	0.279296	0.269213	0.258663	0.293337	0.278738	0.274792	0.308733	0.291530	0.279642
106.2	0.250268	0.238352	0.230029	0.313207	0.300859	0.291035	0.268054	0.258827	0.246912	0.253646	0.244054	0.233240	0.277337	0.265111	0.257229	0.233488	0.221255	0.214020	0.279276	0.269936	0.259383	0.293590	0.278967	0.275393	0.308796	0.291789	0.280049
106.4	0.249899	0.238738	0.229164	0.313659	0.301076	0.291365	0.268602	0.259011	0.247421	0.253701	0.244089	0.233548	0.277695	0.265766	0.257553	0.233800	0.221624	0.214065	0.279592	0.270735	0.259606	0.294004	0.279062	0.275593	0.309260	0.292148	0.280450
106.6	0.250329	0.238856	0.229610	0.313780	0.301399	0.291832	0.268507	0.259180	0.248014	0.254288	0.244203	0.234029	0.277908	0.266437	0.257653	0.234006	0.221525	0.213994	0.279813	0.270893	0.260072	0.294188	0.279258	0.276015	0.309384	0.291966	0.280659
106.8	0.250568	0.239062	0.230142	0.314055	0.301670	0.292247	0.268836	0.259181	0.248660	0.254679	0.244265	0.234034	0.278015	0.266822	0.258042	0.234067	0.221670	0.214587	0.280573	0.271038	0.260855	0.294450	0.279746	0.276366	0.309655	0.292106	0.281150
107.0	0.250952	0.239065	0.229392	0.314011	0.301889	0.292262	0.269155	0.259395	0.249341	0.254754	0.244258	0.234435	0.278192	0.266883	0.258706	0.233878	0.221680	0.214387	0.281105	0.271075	0.261001	0.294651	0.279869	0.276769	0.309934	0.292027	0.281749
107.2	0.251143	0.239003	0.229948	0.314048	0.302328	0.292820	0.269249	0.259666	0.249864	0.254946	0.244033	0.234607	0.278448	0.267103	0.258983	0.233855	0.222071	0.214092	0.281589	0.271156	0.261503	0.294980	0.280214	0.276968	0.310468	0.292595	0.282093
107.4	0.251665	0.239081	0.230098	0.314698	0.302622	0.293070	0.269659	0.260386	0.250347	0.255248	0.243969	0.234912	0.278505	0.267019	0.259159	0.233638	0.222248	0.214174	0.281680	0.271440	0.261784	0.295155	0.280683	0.277148	0.310862	0.292744	0.282458
107.6	0.251974	0.238824	0.230748	0.314860	0.303469	0.293353	0.270184	0.260925	0.250737	0.255361	0.243899	0.235102	0.278462	0.266938	0.259406	0.233760	0.222522	0.214379	0.281826	0.271320	0.262008	0.295720	0.280822	0.277927	0.311441	0.293424	0.282414
107.8	0.252112	0.238504	0.231580	0.315638	0.303937	0.293926	0.270361	0.261214	0.250892	0.255347	0.244041	0.235317	0.279106	0.267279	0.259471	0.233846	0.222808	0.214479	0.282159	0.271362	0.261811	0.296115	0.280721	0.278045	0.312163	0.293858	0.282852
108.0	0.252714	0.238765	0.231539	0.315724	0.304352	0.294550	0.270424	0.261268	0.251508	0.255392	0.244475	0.234947	0.279177	0.267425	0.259315	0.233859	0.222967	0.214752	0.282447	0.271437	0.261719	0.296507	0.281334	0.278072	0.312820	0.294090	0.282989
108.2	0.252879	0.238762	0.232606	0.316017	0.304836	0.295239	0.270377	0.261436	0.251842	0.254996	0.244566	0.235046	0.279447	0.267518	0.260048	0.234042	0.223021	0.214612	0.282793	0.271418	0.261669	0.296329	0.281584	0.278671	0.312900	0.294521	0.283550
108.4	0.253255	0.238699	0.232689	0.316451	0.305113	0.295896	0.270459	0.261386	0.252058	0.254947	0.244706	0.234573	0.280018	0.268015	0.260547	0.234041	0.223690	0.214767	0.282922	0.271435	0.261433	0.296616	0.281831	0.279052	0.313462	0.294930	0.283950
108.6	0.253741	0.238562	0.232737	0.316876	0.305650	0.296325	0.270587	0.261700	0.252088	0.254873	0.244851	0.234681	0.280630	0.268321	0.260936	0.234445	0.223950	0.214829	0.283547	0.271671	0.261805	0.296687	0.282109	0.279081	0.314022	0.295390	0.284364
108.8	0.254314	0.239189	0.233333	0.317301	0.305776	0.296724	0.270733	0.262228	0.252536	0.255121	0.244988	0.234850	0.281101	0.268483	0.261095	0.234431	0.224353	0.214787	0.283631	0.272071	0.261931	0.296596	0.282337	0.279069	0.314499	0.296219	0.284642
109.0	0.254405	0.239446	0.232696	0.317977	0.306246	0.297425	0.271209	0.262747	0.252977	0.255127	0.245084	0.234678	0.281819	0.269045	0.261402	0.234663	0.224581	0.215079	0.283907	0.272374	0.262053	0.296888	0.282169	0.278968	0.314995	0.296648	0.284633
109.2	0.254309	0.239449	0.232956	0.318573	0.306382	0.297464	0.271483	0.262934	0.253732	0.255047	0.245358	0.234869	0.282202	0.269299	0.261542	0.234892	0.224778	0.215306	0.284315	0.272368	0.262317	0.297392	0.282453	0.279293	0.315380	0.297210	0.285012
109.4	0.254438	0.239647	0.233473	0.319012	0.306897	0.297811	0.271642	0.263195	0.253909	0.255086	0.245389	0.234973	0.282509	0.269553	0.261656	0.235026	0.224490	0.215313	0.284396	0.272857	0.262506	0.297646	0.282595	0.279468	0.315620	0.297696	0.285642
109.6	0.254539	0.239644	0.232669	0.319756	0.307617	0.298020	0.271772	0.263408	0.254468	0.255605	0.245895	0.235410	0.282315	0.269957	0.262044	0.235043	0.224349	0.215467	0.284726	0.273143	0.262789	0.297942	0.282841	0.279314	0.315818	0.297905	0.285874
109.8	0.254426	0.239772	0.233268	0.320528	0.308251	0.298469	0.272397	0.263725	0.254654	0.255786	0.246100	0.235618	0.282181	0.270132	0.262615	0.235337	0.224549	0.216169	0.284892	0.273901	0.263484	0.298052	0.282639	0.279237	0.315780	0.298368	0.285714
110.0	0.254810	0.239649	0.233460	0.320871	0.308583	0.298487	0.272705	0.264135	0.254624	0.255958	0.246346	0.235545	0.282274	0.270286	0.262993	0.235484	0.224712	0.216289	0.285153	0.274484	0.264118	0.298285	0.282832	0.279739	0.316005	0.298365	0.286353
110.2	0.254566	0.239805	0.232715	0.321010	0.308656	0.298568	0.273106	0.264313	0.254569	0.256328	0.246622	0.235797	0.282108	0.270726	0.263542	0.235662	0.224623	0.216650	0.285403	0.274961	0.264209	0.298688	0.283138	0.279555	0.316239	0.298503	0.286925
110.4	0.254182	0.239899	0.232477	0.321334	0.309263	0.298902	0.273360	0.264140	0.254926	0.256555	0.246804	0.235732	0.282348	0.271023	0.263690	0.236244	0.224698	0.216939	0.285842	0.275575	0.264590	0.298677	0.283060	0.279898	0.316545	0.298423	0.287206
110.6	0.254628	0.239898	0.232479	0.321197	0.309759	0.299226	0.273613	0.264256	0.254762	0.257321	0.247008	0.236085	0.282257	0.271186	0.264202	0.236216	0.224678	0.217361	0.286345	0.276130	0.265078	0.298798	0.283150	0.279890	0.316818	0.298386	0.287431
110.8	0.254675	0.239862	0.232679	0.321397	0.310162	0.299314	0.274033	0.264846	0.255251	0.257312	0.247011	0.236214	0.282512	0.271078	0.264881	0.236491	0.224557	0.217830	0.286855	0.276258	0.265609	0.298909	0.283654	0.280144	0.317110	0.298419	0.288150
111.0	0.254800	0.239667	0.232124	0.321677	0.310531	0.299746	0.274368	0.265213	0.255219	0.257596	0.247156	0.236841	0.282876	0.271275	0.264902	0.236481	0.224611	0.217780	0.286922	0.276784	0.265656	0.298946	0.283983	0.280263	0.317467	0.298816	0.288448
111.2	0.254941	0.239872	0.232389	0.322138	0.310937	0.300008	0.274841	0.265854	0.255359	0.258074	0.247121	0.236995	0.283040	0.271690	0.264912	0.236417	0.224851	0.218055	0.286971	0.277271	0.266039	0.299284	0.284191	0.280350	0.317942	0.299036	0.288271
111.4	0.254941	0.239950	0.233027	0.322479	0.311269	0.300122	0.275362	0.266399	0.255387	0.258247	0.247721	0.237353	0.283128	0.271875	0.264949	0.236370	0.225266	0.218639	0.287397	0.277964	0.266475	0.299797	0.284652	0.280831	0.318031	0.298744	0.288574
111.6	0.255071	0.239900	0.233754	0.322296	0.311742	0.300362	0.275814	0.266964	0.255370	0.258114	0.247968	0.237360	0.284014	0.272278	0.264951	0.236723	0.225452	0.218539	0.287544	0.278248	0.266553	0.299823	0.284671	0.281029	0.318329	0.298909	0.288993
111.8	0.254886	0.239816	0.234203	0.322589	0.311706	0.300972	0.276117	0.267129	0.255589	0.258278	0.248401	0.237628	0.284630	0.272837	0.265130	0.236595	0.225405	0.218490	0.287780	0.278512	0.266437	0.299882	0.284706	0.280969	0.318900	0.299236	0.289165
112.0	0.254983	0.240103	0.234873	0.322873	0.311509	0.301266	0.276437	0.267520	0.255997	0.258684	0.249008	0.237641	0.284731	0.273381	0.265469	0.236974	0.225823	0.218508	0.287874	0.278594	0.266636	0.299838	0.285242	0.281377	0.319050	0.299562	0.289349
112.2	0.255198	0.240269	0.235106	0.323109	0.311765	0.301766	0.276727	0.267942	0.256407	0.258561	0.249279	0.238044	0.285274	0.274117	0.266008	0.237583	0.225886	0.218621	0.288217	0.278562	0.266521	0.299976	0.285060	0.281597	0.319583	0.300092	0.289853
112.4	0.255785	0.240338	0.235042	0.323362	0.311995	0.301953	0.276977	0.268255	0.256579	0.258887	0.249484	0.238184	0.286043	0.274514	0.265954	0.237856	0.226181	0.219028	0.288537	0.278923	0.266823	0.300209	0.285229	0.282008	0.320102	0.300378	0.290043
112.6	0.255985	0.240624	0.235703	0.323474	0.312260	0.302265	0.277303	0.268598	0.256723	0.258775	0.249445	0.238861	0.286699	0.275032	0.266121	0.237995	0.226389	0.218928	0.289030	0.279428	0.267212	0.300238	0.285443	0.282026	0.320630	0.300719	0.290547
112.8	0.256058	0.241114	0.235519	0.323560	0.312452	0.302798	0.277847	0.268767	0.257299	0.258723	0.249460	0.238746	0.287545	0.275499	0.266193	0.238251	0.226864	0.218873	0.289045	0.279312	0.267302	0.300705	0.285634	0.282223	0.320741	0.301401	0.290912
113.0	0.255889	0.241263	0.235275	0.323883	0.312809	0.303529	0.277903	0.268944	0.257525	0.258610	0.249643	0.238735	0.288138	0.275934	0.266146	0.238251	0.227052	0.218909	0.289352	0.279659	0.268080	0.301297	0.285726	0.282517	0.321029	0.302090	0.291107
113.2	0.255705	0.241609	0.235922	0.324291	0.313292	0.303450	0.277559	0.269549	0.258131	0.258666	0.250232	0.238820	0.288414	0.276312	0.266304	0.238328	0.226936	0.218643	0.289529	0.280218	0.268464	0.301711	0.285666	0.282698	0.321138	0.302592	0.291541
113.4	0.255972	0.242123	0.235849	0.324560	0.313983	0.303974	0.277622	0.269934	0.258491	0.258923	0.250449	0.239075	0.288367	0.276360	0.266778	0.238515	0.226975	0.218662	0.290160	0.280346	0.268622	0.301832	0.285825	0.282893	0.321165	0.303121	0.291983
113.6	0.256004	0.242076	0.235545	0.325100	0.314193	0.303834	0.277820	0.270094	0.258867	0.259195	0.250616	0.239482	0.288864	0.276388	0.267156	0.238638	0.226926	0.218745	0.290402	0.280279	0.269371	0.301868	0.285758	0.282814	0.321400	0.303438	0.292368
113.8	0.256196	0.242124	0.236223	0.325360	0.314787	0.304061	0.277959	0.270182	0.258722	0.258931	0.250754	0.239235	0.289130	0.276772	0.267467	0.239021	0.226814	0.218947	0.290837	0.280613	0.269833	0.302047	0.285804	0.283377	0.321706	0.304174	0.292774
114.0	0.256128	0.242216	0.235370	0.325916	0.315228	0.304218	0.278024	0.270448	0.258825	0.258949	0.250965	0.239343	0.289079	0.277070	0.267623	0.239228	0.226690	0.218641	0.291393	0.280653	0.270227	0.302488	0.285726	0.283660	0.322219	0.304306	0.293345
114.2	0.256237	0.242460	0.235289	0.326227	0.315694	0.304651	0.278547	0.270410	0.258984	0.259282	0.251039	0.239370	0.289238	0.277192	0.268334	0.239353	0.226756	0.218799	0.291612	0.281266	0.270401	0.302699	0.285857	0.283598	0.322494	0.304252	0.293791
114.4	0.256437	0.242720	0.235576	0.326579	0.316173	0.305196	0.278742	0.270094	0.259276	0.259719	0.251011	0.239506	0.289701	0.277592	0.268368	0.239792	0.226684	0.219015	0.292064	0.281471	0.270450	0.302613	0.285765	0.283993	0.323092	0.304665	0.293806
114.6	0.256579	0.242685	0.234843	0.326743	0.316416	0.305514	0.278883	0.270364	0.259077	0.260231	0.250750	0.239663	0.289734	0.277666	0.268932	0.239788	0.226971	0.219093	0.292672	0.281855	0.270704	0.303093	0.286278	0.283860	0.323599	0.305483	0.293681
114.8	0.256612	0.242884	0.235215	0.326715	0.316655	0.306093	0.279155	0.270679	0.259122	0.260328	0.250749	0.239952	0.289966	0.277927	0.269157	0.240064	0.227044	0.219273	0.292707	0.281901	0.271104	0.303354	0.287197	0.284437	0.323584	0.305703	0.294052
115.0	0.256723	0.243096	0.234951	0.326761	0.316939	0.306574	0.279258	0.270666	0.259217	0.260893	0.250701	0.240238	0.290155	0.278403	0.269513	0.240095	0.227490	0.219418	0.292511	0.282103	0.271583	0.303671	0.287691	0.284637	0.324143	0.305821	0.293986
115.2	0.256815	0.243235	0.235669	0.327131	0.317345	0.306412	0.279763	0.270862	0.259601	0.261027	0.250738	0.240312	0.290317	0.278568	0.269520	0.240070	0.227831	0.219463	0.292980	0.282260	0.271889	0.303810	0.288019	0.284535	0.324367	0.305387	0.294104
115.4	0.257007	0.243655	0.236760	0.327546	0.317383	0.306991	0.280181	0.271176	0.259549	0.261154	0.250841	0.240625	0.290805	0.278679	0.269941	0.240302	0.228062	0.219746	0.293341	0.282160	0.272447	0.303788	0.288405	0.284709	0.324383	0.305320	0.294517
115.6	0.257383	0.243643	0.236571	0.328115	0.317658	0.307423	0.280626	0.271357	0.259825	0.261130	0.250858	0.241011	0.291190	0.279208	0.270348	0.240416	0.228139	0.219972	0.293240	0.282059	0.272317	0.303971	0.288574	0.284605	0.324820	0.305797	0.294831
115.8	0.257455	0.243731	0.237180	0.328907	0.317846	0.308127	0.280846	0.271518	0.260543	0.261460	0.251035	0.241218	0.291155	0.279354	0.270853	0.240390	0.228166	0.220084	0.293103	0.282340	0.272827	0.304170	0.288755	0.285004	0.325197	0.306166	0.294998
116.0	0.257855	0.244306	0.237534	0.329707	0.317728	0.308605	0.280839	0.271774	0.260837	0.261721	0.251208	0.241519	0.291459	0.279323	0.271319	0.240747	0.228639	0.220351	0.293303	0.282541	0.273183	0.304298	0.289373	0.285277	0.325243	0.306493	0.295505
116.2	0.258451	0.244610	0.237210	0.329936	0.317928	0.309317	0.280814	0.272039	0.261282	0.261909	0.251383	0.241579	0.291839	0.279163	0.271392	0.240795	0.229134	0.220696	0.293860	0.283053	0.273365	0.304467	0.289392	0.285439	0.325943	0.306438	0.295846
116.4	0.258964	0.244696	0.238164	0.330454	0.318414	0.309703	0.281187	0.272078	0.261277	0.262244	0.251674	0.241526	0.292284	0.279115	0.271812	0.240485	0.229264	0.221005	0.293962	0.283629	0.273635	0.304506	0.289859	0.286246	0.326011	0.306762	0.296026
116.6	0.259358	0.244829	0.238180	0.330839	0.318655	0.310294	0.281324	0.272107	0.261665	0.262018	0.251867	0.241303	0.292713	0.279330	0.272216	0.240579	0.229803	0.220825	0.294309	0.284135	0.273485	0.304812	0.290089	0.286039	0.326351	0.307237	0.296699
116.8	0.260013	0.245013	0.238305	0.331184	0.319083	0.310864	0.281662	0.272165	0.261838	0.262062	0.252316	0.240973	0.293107	0.279485	0.272355	0.240844	0.229704	0.220869	0.294400	0.284730	0.273861	0.305260	0.290509	0.286466	0.326686	0.307768	0.297075
117.0	0.260332	0.245576	0.239010	0.331463	0.319021	0.311246	0.281856	0.272653	0.261964	0.262415	0.252578	0.240730	0.293547	0.279785	0.272223	0.240872	0.229750	0.220734	0.294800	0.285857	0.274133	0.305495	0.290561	0.286136	0.327233	0.308202	0.297322
117.2	0.260725	0.245661	0.238959	0.331971	0.319481	0.311410	0.281906	0.273486	0.262666	0.262681	0.253199	0.240838	0.293840	0.279945	0.272747	0.241171	0.229764	0.220537	0.294833	0.286501	0.274410	0.305814	0.290474	0.285966	0.327519	0.308461	0.297957
117.4	0.261096	0.245969	0.238744	0.332213	0.319845	0.311843	0.282451	0.273618	0.262785	0.262935	0.253346	0.240833	0.294060	0.280247	0.272676	0.241296	0.229913	0.220970	0.295552	0.286483	0.274848	0.305787	0.290481	0.286138	0.327950	0.308898	0.298535
117.6	0.261335	0.245851	0.239288	0.332542	0.319952	0.311929	0.282737	0.274119	0.263185	0.262882	0.253413	0.240669	0.294495	0.280833	0.272873	0.241615	0.230016	0.221013	0.295458	0.286986	0.275535	0.305829	0.290211	0.286356	0.328366	0.309377	0.299299
117.8	0.261600	0.245828	0.239464	0.332722	0.320761	0.312206	0.283211	0.274441	0.263141	0.262827	0.253665	0.240512	0.294079	0.281386	0.272914	0.241845	0.230216	0.221213	0.295796	0.287477	0.275310	0.306216	0.290009	0.286668	0.328831	0.310178	0.299535
118.0	0.261496	0.245960	0.239268	0.333226	0.321266	0.312419	0.283943	0.274849	0.263274	0.263216	0.253807	0.240786	0.294060	0.281560	0.273098	0.241958	0.230491	0.221238	0.296184	0.287794	0.275529	0.306634	0.289777	0.286614	0.329349	0.310384	0.299830
118.2	0.261851	0.246221	0.239601	0.333260	0.321520	0.312640	0.284680	0.274932	0.263451	0.263593	0.253916	0.240793	0.294116	0.282028	0.273429	0.242217	0.230649	0.221572	0.296476	0.288319	0.275653	0.306839	0.289973	0.286637	0.329786	0.310832	0.300074
118.4	0.261682	0.246511	0.239537	0.333532	0.321693	0.312988	0.284918	0.274946	0.263549	0.263724	0.254108	0.241064	0.294134	0.282482	0.273389	0.242511	0.230736	0.221753	0.297042	0.288230	0.275786	0.307119	0.289827	0.286657	0.330338	0.311574	0.300069
118.6	0.261421	0.246625	0.239473	0.333716	0.322052	0.313081	0.285261	0.275404	0.263579	0.263821	0.254254	0.241188	0.294024	0.282844	0.273690	0.242607	0.231056	0.221944	0.297479	0.288447	0.276391	0.307478	0.290140	0.286714	0.330542	0.311909	0.300095
118.8	0.261493	0.246988	0.239980	0.333779	0.322366	0.313248	0.285808	0.275489	0.263716	0.263870	0.254541	0.241665	0.294010	0.283292	0.273974	0.242576	0.231103	0.222244	0.297623	0.288328	0.276788	0.307679	0.290357	0.286747	0.330632	0.311921	0.300382
119.0	0.261334	0.247059	0.240278	0.334225	0.322657	0.313224	0.285912	0.275469	0.264179	0.263992	0.254566	0.241983	0.294151	0.283514	0.274149	0.242661	0.231333	0.222384	0.297951	0.288042	0.277218	0.307896	0.290421	0.286523	0.331089	0.311800	0.300342
119.2	0.261366	0.247304	0.241032	0.334764	0.322867	0.313373	0.286408	0.275590	0.264444	0.264046	0.254702	0.242396	0.294170	0.283615	0.274089	0.242649	0.231268	0.222593	0.298650	0.287940	0.277603	0.307750	0.290510	0.286189	0.331127	0.311834	0.300436
119.4	0.261324	0.247575	0.241294	0.335403	0.322828	0.313882	0.286525	0.275734	0.264443	0.264078	0.254719	0.242913	0.294247	0.283756	0.274602	0.242820	0.231325	0.223010	0.298929	0.287625	0.278164	0.307801	0.290600	0.286218	0.331222	0.311934	0.300657
119.6	0.261102	0.247470	0.241384	0.335952	0.323115	0.314132	0.286446	0.275576	0.264784	0.263932	0.255051	0.243194	0.294422	0.283907	0.274848	0.242854	0.231377	0.223333	0.299096	0.287660	0.278329	0.307934	0.290607	0.286106	0.331399	0.312021	0.300769
119.8	0.260832	0.247791	0.242031	0.336280	0.323078	0.314474	0.286191	0.275618	0.265031	0.264051	0.255115	0.243370	0.294680	0.283691	0.274925	0.242792	0.231377	0.223387	0.299427	0.287824	0.278992	0.307700	0.290712	0.286151	0.331374	0.311620	0.300767
