# Supplementary material for: A Russian Doll of Resistance: Nested Gains and Losses of Venom Immunity in Varanid Lizards
Source: Int J Mol Sci. 2024 Feb 23;25(5):2628. doi: 10.3390/ijms25052628 (PMC10932397; doi:10.3390/ijms25052628)
Supplement: Supplementary file 1 [file ijms-25-02628-s001.zip › ijms-2872523-supplementary/Supplemental datasheets - raw data/Figure 7/Fig 7 bar graphs/ Acanthophis rugosus.csv]

V. panoptes native	V. panoptes native	V. panoptes native	V. panoptes mutant 1	V. panoptes mutant 1	V. panoptes mutant 1	V. panoptes mutant 2	V. panoptes mutant 2	V. panoptes mutant 2	V. salvator native	V. salvator native	V. salvator native	V. salvator mutant	V. salvator mutant	V. salvator mutant	V. rosenbergi native	V. rosenbergi native	V. rosenbergi native	V. rosenbergi mutant	V. rosenbergi mutant	V. rosenbergi mutant	V. varius native	V. varius native	V. varius native	V. varius mutant	V. varius mutant	V. varius mutant
13.76	12.73	12.17	31.31	29.14	27.72	26.98	25.10	24.32	17.35	16.16	15.38	26.57	24.96	23.34	14.90	14.13	13.27	26.65	24.58	23.90	23.2	22.1	21.6	28.82	26.97	26.12
