# Supplementary material for: A Russian Doll of Resistance: Nested Gains and Losses of Venom Immunity in Varanid Lizards
Source: Int J Mol Sci. 2024 Feb 23;25(5):2628. doi: 10.3390/ijms25052628 (PMC10932397; doi:10.3390/ijms25052628)
Supplement: Supplementary file 1 [file ijms-25-02628-s001.zip › ijms-2872523-supplementary/Supplemental datasheets - raw data/Figure 5, 6/Fig 5, 6 linear data used to calculate bar graphs/ Acanthophis wellsi.csv]

Time	V.brevicauda 1	V.brevicauda 2	V.brevicauda 3	V.glauerti 1	V.glauerti 2	V.glauerti 3	V.indicus 1	V.indicus 2	V.indicus 3	V. kingorum 1	V. kingorum 2	V. kingorum 3	V. rosenbergi 1	V. rosenbergi 2	V. rosenbergi 3	V. spenceri 1	V. spenceri 2	V. spenceri 3	V. storri 1	V. storri 2	V. storri 3	V. varius 1	V. varius 2	V. varius 3	V. salvator 1	V. salvator 2	V. salvator 3	V. glebopalma 1	V. glebopalma 2	V. glebopalma 3	V. mertensi 1	V. mertensi 2	V. mertensi 3	Negative 1	Negative 2	Negative 3	Negative 3
0.0	0.000000	0.000000	0.000000	0.000000	0.000000	0.000000	0.000000	0.000000	0.000000	0.000000	0.000000	0.000000	0.000000	0.000000	0.000000	0.000000	0.000000	0.000000	0.000000	0.000000	0.000000	0.000000	0.000000	0.000000	0.000000	0.000000	0.000000	0.0000000	0.0000000	0.0000000	0.000000	0.000000	0.000000
0.2	0.016066	0.016486	0.015947	0.017505	0.016753	0.014485	0.017119	0.016799	0.015757	0.017224	0.016252	0.012762	0.015728	0.015057	0.014302	0.014564	0.014485	0.011977	0.015368	0.015182	0.015171	0.015806	0.014194	0.012548	0.015691	0.015140	0.014621	0.0144240	0.0132530	0.0110910	0.015761	0.016022	0.014953
0.4	0.035189	0.035989	0.034215	0.038236	0.036305	0.030984	0.036813	0.036223	0.034314	0.037070	0.035224	0.027851	0.034187	0.032878	0.030778	0.031643	0.031005	0.025868	0.033224	0.032930	0.032737	0.034032	0.031110	0.027363	0.034312	0.032776	0.031780	0.0311310	0.0284410	0.0240790	0.034321	0.034553	0.032311
0.6	0.056826	0.057844	0.055119	0.061291	0.058473	0.049539	0.059261	0.058359	0.055377	0.059264	0.056277	0.044708	0.054628	0.053083	0.049431	0.050665	0.049879	0.041861	0.053707	0.053134	0.052615	0.054817	0.049982	0.043812	0.055199	0.052731	0.051237	0.0498620	0.0454860	0.0388460	0.054935	0.055740	0.051956
0.8	0.080819	0.082053	0.078124	0.086588	0.082711	0.070056	0.083794	0.082561	0.078668	0.083590	0.079674	0.063411	0.077163	0.075024	0.070209	0.071621	0.070405	0.059276	0.076225	0.075373	0.074795	0.077190	0.070902	0.062165	0.077808	0.074659	0.072459	0.0698280	0.0644740	0.0546190	0.077747	0.078789	0.073576
1.0	0.106757	0.108122	0.103231	0.113726	0.108778	0.091764	0.109990	0.108822	0.103847	0.109997	0.104911	0.083685	0.100996	0.098904	0.092444	0.094190	0.092757	0.078031	0.100470	0.099105	0.098398	0.101080	0.093305	0.081548	0.101779	0.098158	0.094940	0.0911070	0.0845690	0.0719190	0.102328	0.103643	0.097002
1.2	0.133946	0.135566	0.129418	0.142231	0.136003	0.114693	0.137646	0.136564	0.130773	0.137369	0.131764	0.105122	0.125931	0.123759	0.115773	0.117811	0.115963	0.097735	0.125793	0.124236	0.123242	0.126148	0.116896	0.101864	0.127019	0.122861	0.118551	0.1127580	0.1054100	0.0897070	0.128122	0.129730	0.121646
1.4	0.162157	0.163886	0.156496	0.171106	0.164011	0.138104	0.165947	0.164838	0.158511	0.165836	0.159674	0.127458	0.151171	0.149027	0.139711	0.141796	0.139527	0.117908	0.151894	0.150242	0.148743	0.151768	0.141181	0.122874	0.152638	0.147906	0.142850	0.1346890	0.1263320	0.1076760	0.154562	0.156479	0.146962
1.6	0.190686	0.192319	0.184152	0.199895	0.192452	0.161682	0.194285	0.193524	0.186414	0.194527	0.187550	0.149792	0.176407	0.174327	0.163247	0.165588	0.163057	0.138178	0.178000	0.176023	0.174134	0.177040	0.165728	0.143852	0.178122	0.172832	0.167014	0.1559930	0.1467610	0.1256700	0.181074	0.183610	0.172486
1.8	0.218404	0.220082	0.211548	0.227853	0.220260	0.184281	0.222162	0.221770	0.213948	0.222437	0.215168	0.171907	0.200342	0.198512	0.186133	0.188571	0.185158	0.158120	0.203306	0.201288	0.199067	0.201388	0.189545	0.164345	0.202688	0.196658	0.190154	0.1763410	0.1664440	0.1428140	0.206889	0.209752	0.197154
2.0	0.244894	0.246737	0.237859	0.254266	0.246381	0.205471	0.248467	0.248886	0.240536	0.248733	0.241380	0.193037	0.222591	0.221006	0.207434	0.209872	0.205678	0.176751	0.227293	0.224894	0.222394	0.224072	0.211862	0.183834	0.225338	0.219158	0.211778	0.1947820	0.1839470	0.1586600	0.231191	0.234226	0.220719
2.2	0.269391	0.271007	0.262089	0.277971	0.270468	0.224675	0.272393	0.273817	0.265158	0.272502	0.265651	0.212781	0.242130	0.240906	0.226458	0.228493	0.223553	0.193305	0.248860	0.246323	0.243497	0.244228	0.232000	0.201081	0.245064	0.238860	0.230892	0.2099920	0.1992870	0.1723650	0.253111	0.256398	0.242023
2.4	0.293403	0.295317	0.286186	0.301442	0.294270	0.243838	0.296770	0.298641	0.289455	0.296457	0.290028	0.232873	0.261164	0.259840	0.244668	0.246163	0.241098	0.209375	0.269789	0.267317	0.264163	0.264195	0.251289	0.218207	0.264626	0.257800	0.249328	0.2247720	0.2130750	0.1859800	0.274854	0.278383	0.262916
2.6	0.317269	0.319669	0.310390	0.324915	0.317944	0.262941	0.320931	0.323333	0.313925	0.319984	0.313840	0.252633	0.279422	0.277835	0.262310	0.263140	0.257656	0.224515	0.290218	0.287812	0.284315	0.283072	0.270267	0.234701	0.283096	0.276134	0.267084	0.2390170	0.2269400	0.1986700	0.296456	0.300102	0.283614
2.8	0.341010	0.343917	0.334686	0.348492	0.341644	0.281527	0.345172	0.347630	0.338435	0.344002	0.337878	0.272465	0.296870	0.294823	0.278704	0.279225	0.273491	0.239144	0.310120	0.307668	0.304016	0.301357	0.288706	0.250930	0.300932	0.293449	0.284136	0.2520200	0.2398070	0.2105220	0.317669	0.321143	0.303656
3.0	0.364308	0.367624	0.358772	0.372099	0.365330	0.300216	0.369476	0.371621	0.362526	0.367796	0.362064	0.292212	0.313537	0.311054	0.294372	0.294423	0.287696	0.253722	0.329668	0.326718	0.322955	0.319519	0.305829	0.266918	0.318078	0.309911	0.300584	0.2641340	0.2512850	0.2217110	0.338321	0.341397	0.323302
3.2	0.387975	0.391636	0.382694	0.395090	0.389104	0.318735	0.393678	0.395970	0.386667	0.391466	0.386019	0.312034	0.328938	0.326176	0.310040	0.308832	0.301456	0.266990	0.348495	0.345175	0.341227	0.336968	0.322629	0.281951	0.334450	0.325055	0.316103	0.2749200	0.2624120	0.2322170	0.358052	0.361397	0.342368
3.4	0.411299	0.415254	0.406345	0.418339	0.412876	0.337012	0.417399	0.420214	0.410822	0.414900	0.409721	0.331879	0.343456	0.340228	0.324153	0.322222	0.314151	0.279379	0.366116	0.362647	0.358982	0.353698	0.338809	0.296848	0.349766	0.339593	0.331074	0.2848630	0.2720630	0.2420790	0.377278	0.380265	0.360848
3.6	0.434561	0.438540	0.430330	0.441197	0.436698	0.355316	0.441139	0.444482	0.434841	0.438146	0.433193	0.351734	0.357220	0.353445	0.337317	0.333982	0.325862	0.291275	0.383006	0.379350	0.375789	0.369474	0.354603	0.310984	0.364076	0.353174	0.344682	0.2939740	0.2813610	0.2516200	0.395904	0.398665	0.378640
3.8	0.457609	0.462288	0.454070	0.464007	0.460069	0.373609	0.464896	0.468712	0.458612	0.461869	0.457305	0.371710	0.369998	0.365396	0.349614	0.345178	0.336203	0.302432	0.399164	0.395225	0.391589	0.384685	0.369471	0.325032	0.377731	0.366091	0.357744	0.3021240	0.2896790	0.2602640	0.414350	0.416357	0.395900
4.0	0.480670	0.486052	0.477592	0.486959	0.483057	0.391955	0.488627	0.492892	0.482462	0.485368	0.481088	0.391526	0.381712	0.376473	0.361243	0.355905	0.346258	0.312526	0.414611	0.410335	0.406378	0.399058	0.383681	0.338260	0.390284	0.378148	0.369418	0.3099700	0.2972980	0.2685080	0.432064	0.433363	0.412525
4.2	0.503676	0.509499	0.501257	0.509635	0.506121	0.410381	0.512201	0.516776	0.506426	0.508776	0.504959	0.411695	0.392956	0.387101	0.372068	0.364919	0.355419	0.322073	0.429302	0.424852	0.420649	0.412899	0.397648	0.351304	0.401861	0.389383	0.380493	0.3173090	0.3045480	0.2760580	0.448993	0.449731	0.428525
4.4	0.526726	0.532959	0.524425	0.532608	0.529315	0.428570	0.535684	0.540185	0.530291	0.531732	0.528389	0.431551	0.403439	0.397022	0.381912	0.373558	0.363657	0.330952	0.443195	0.438510	0.433835	0.426063	0.410469	0.363468	0.413035	0.399804	0.391040	0.3240160	0.3104780	0.2832160	0.465049	0.465346	0.443789
4.6	0.549685	0.556287	0.547566	0.555386	0.552497	0.446824	0.559204	0.563604	0.554024	0.554624	0.551236	0.451033	0.412803	0.405929	0.391444	0.381356	0.371588	0.339345	0.456607	0.451333	0.446396	0.438710	0.422221	0.375192	0.423029	0.409460	0.400793	0.3298520	0.3165010	0.2896880	0.480295	0.480157	0.458365
4.8	0.572849	0.579696	0.570494	0.578436	0.575933	0.465133	0.582177	0.586752	0.577625	0.577655	0.574235	0.471154	0.421676	0.414257	0.400164	0.388334	0.378834	0.347033	0.469078	0.463351	0.458339	0.449916	0.433563	0.386567	0.432278	0.418510	0.409525	0.3350850	0.3222550	0.2954350	0.495120	0.494145	0.472015
5.0	0.595450	0.602786	0.593417	0.601616	0.599204	0.483478	0.605249	0.610434	0.600892	0.600823	0.596890	0.491364	0.429824	0.422025	0.407977	0.395019	0.385599	0.353938	0.480901	0.474588	0.468999	0.460561	0.444179	0.397221	0.440920	0.426877	0.417570	0.3402440	0.3265930	0.3013270	0.509216	0.507853	0.485295
5.2	0.618143	0.625853	0.615702	0.624678	0.622344	0.502022	0.628378	0.633432	0.624269	0.623359	0.619795	0.511766	0.437390	0.429100	0.415267	0.400998	0.391447	0.360339	0.491816	0.485433	0.479050	0.470724	0.454083	0.407588	0.449278	0.434746	0.425196	0.3448460	0.3312390	0.3062360	0.522577	0.520617	0.497913
5.4	0.641008	0.648820	0.638188	0.647514	0.645938	0.520601	0.651241	0.656656	0.647041	0.646316	0.642487	0.531947	0.444577	0.435644	0.422075	0.406583	0.396767	0.366086	0.502381	0.495418	0.488550	0.480151	0.463276	0.417817	0.456994	0.441868	0.432428	0.3490110	0.3349560	0.3109430	0.534972	0.532741	0.509790
5.6	0.663643	0.671517	0.661037	0.670500	0.669417	0.539459	0.674053	0.679973	0.669712	0.668833	0.664541	0.552139	0.451307	0.441549	0.428025	0.411631	0.401660	0.371935	0.512296	0.504352	0.497257	0.488829	0.472022	0.427211	0.463986	0.448500	0.438963	0.3526270	0.3389110	0.3153690	0.547002	0.544290	0.520926
5.8	0.685984	0.694137	0.683467	0.693704	0.692690	0.558031	0.696980	0.703143	0.692183	0.691385	0.686865	0.572341	0.457385	0.446918	0.433536	0.416421	0.405846	0.377023	0.521562	0.512856	0.505615	0.496800	0.479910	0.436370	0.470428	0.454829	0.444724	0.3563580	0.3422130	0.3193460	0.558226	0.554712	0.531087
6.0	0.708235	0.716691	0.705654	0.716664	0.716073	0.576555	0.719567	0.726115	0.714712	0.713212	0.708694	0.592391	0.463181	0.452073	0.438749	0.420677	0.409890	0.382033	0.530234	0.520954	0.512954	0.504586	0.487124	0.444950	0.476284	0.460827	0.450236	0.3595010	0.3451960	0.3227560	0.569165	0.564511	0.541113
6.2	0.730255	0.738924	0.727523	0.739702	0.739612	0.595315	0.742103	0.748564	0.736753	0.735041	0.730614	0.612849	0.468506	0.456665	0.443507	0.424489	0.413558	0.386411	0.538441	0.528451	0.519880	0.511610	0.493690	0.452994	0.481629	0.465969	0.455320	0.3622490	0.3487130	0.3258200	0.579291	0.573863	0.550353
6.4	0.752208	0.761006	0.749238	0.762847	0.763181	0.613890	0.764533	0.770568	0.758563	0.757168	0.752180	0.632955	0.473644	0.460852	0.448012	0.428169	0.417403	0.390324	0.546040	0.535184	0.526457	0.518126	0.500109	0.460844	0.487033	0.470886	0.459937	0.3652430	0.3505800	0.3291550	0.589004	0.582688	0.559026
6.6	0.773842	0.782847	0.770781	0.785759	0.786861	0.632400	0.786604	0.792606	0.780388	0.778776	0.773364	0.652579	0.477749	0.464584	0.452080	0.431543	0.420835	0.394111	0.553012	0.541494	0.532516	0.523900	0.505796	0.468086	0.491825	0.475373	0.464337	0.3678930	0.3532190	0.3317700	0.597928	0.591074	0.567133
6.8	0.795292	0.804178	0.791947	0.809007	0.810797	0.651154	0.808684	0.814364	0.802030	0.800542	0.795094	0.672247	0.481948	0.468007	0.455710	0.434880	0.423775	0.397530	0.559702	0.547325	0.538476	0.529500	0.510961	0.474826	0.496429	0.479620	0.468569	0.3700310	0.3548490	0.3343690	0.606394	0.598578	0.574449
7.0	0.816418	0.825209	0.812593	0.831850	0.834791	0.670313	0.830283	0.835842	0.823500	0.821694	0.816427	0.691705	0.485724	0.471269	0.459394	0.437788	0.426544	0.400731	0.565927	0.552779	0.543478	0.534836	0.515888	0.480959	0.500746	0.483549	0.472102	0.3718270	0.3568060	0.3370820	0.614304	0.605524	0.581269
7.2	0.837587	0.846187	0.833114	0.854362	0.858600	0.689265	0.851761	0.857000	0.844539	0.842991	0.837302	0.710987	0.489132	0.473793	0.462403	0.440183	0.429538	0.403423	0.571201	0.557860	0.548508	0.539616	0.520836	0.487047	0.504599	0.486888	0.475239	0.3732170	0.3585390	0.3395060	0.621692	0.612672	0.587487
7.4	0.858014	0.866702	0.853480	0.877676	0.882576	0.708096	0.872894	0.878103	0.865366	0.864165	0.857739	0.729965	0.492224	0.476349	0.464965	0.442377	0.431971	0.406361	0.576069	0.562101	0.552856	0.543993	0.525194	0.492576	0.508173	0.490424	0.478612	0.3751220	0.3602410	0.3415620	0.628580	0.618765	0.593554
7.6	0.878664	0.886891	0.873630	0.900455	0.906223	0.726990	0.894071	0.899078	0.885976	0.884540	0.878287	0.748625	0.495232	0.479135	0.467674	0.444397	0.434390	0.408949	0.580457	0.566417	0.556634	0.548189	0.529003	0.497700	0.511429	0.493492	0.481299	0.3764130	0.3619620	0.3439690	0.635230	0.624920	0.599344
7.8	0.898678	0.906980	0.893546	0.923469	0.929848	0.746245	0.914712	0.919661	0.906092	0.905029	0.898865	0.767132	0.497923	0.481346	0.470121	0.446693	0.436336	0.410985	0.584905	0.570632	0.560272	0.552120	0.532800	0.502418	0.514654	0.496733	0.484070	0.3778440	0.3632830	0.3455450	0.641425	0.630416	0.604386
8.0	0.918706	0.926669	0.912678	0.946843	0.953377	0.765409	0.935141	0.940124	0.926070	0.925527	0.918747	0.785743	0.500342	0.483693	0.472578	0.448529	0.438407	0.412797	0.589002	0.574336	0.563707	0.556056	0.536269	0.506417	0.517515	0.499390	0.486492	0.3794190	0.3647860	0.3472730	0.647294	0.635389	0.608973
8.2	0.938237	0.945784	0.931591	0.970408	0.976831	0.784966	0.955605	0.959850	0.945814	0.945590	0.938485	0.803925	0.502611	0.486179	0.474874	0.450172	0.440266	0.415084	0.592537	0.577570	0.567145	0.559878	0.539402	0.510198	0.520188	0.501847	0.489044	0.3812890	0.3655370	0.3488290	0.652644	0.640196	0.613502
8.4	0.957416	0.964615	0.949848	0.993787	1.000507	0.803996	0.975626	0.979287	0.965267	0.965209	0.957536	0.822180	0.504946	0.488215	0.476877	0.451910	0.442199	0.417113	0.595842	0.580525	0.570255	0.563133	0.541981	0.513896	0.522651	0.504147	0.491679	0.3826260	0.3665730	0.3503490	0.657192	0.644695	0.617695
8.6	0.976525	0.983072	0.967664	1.017230	1.024353	0.823390	0.995404	0.998564	0.984132	0.984492	0.976352	0.840449	0.506888	0.490167	0.479054	0.453715	0.443921	0.419024	0.599251	0.583533	0.573162	0.566267	0.544792	0.517464	0.525167	0.506330	0.493901	0.3843760	0.3681350	0.3518050	0.661852	0.649000	0.621488
8.8	0.995255	1.000967	0.985296	1.040850	1.048125	0.842920	1.014575	1.017416	1.002425	1.003615	0.994688	0.858885	0.508742	0.492170	0.480633	0.455091	0.445482	0.420583	0.602232	0.586856	0.575714	0.568489	0.547053	0.520658	0.527702	0.508408	0.495810	0.3856980	0.3689920	0.3534830	0.666173	0.653139	0.625315
9.0	1.013456	1.018550	1.002442	1.064510	1.071604	0.862409	1.034127	1.036353	1.020249	1.022147	1.012757	0.876838	0.510493	0.493973	0.482446	0.456736	0.446810	0.421976	0.604754	0.589366	0.578225	0.571330	0.549346	0.523962	0.529754	0.510194	0.497683	0.3867890	0.3696190	0.3548640	0.670324	0.656949	0.629189
9.2	1.031490	1.035631	1.018982	1.087789	1.094956	0.882025	1.052914	1.054138	1.037887	1.040258	1.030609	0.894420	0.512021	0.495899	0.484131	0.458090	0.448048	0.423553	0.607280	0.591601	0.580795	0.573784	0.551196	0.527079	0.532116	0.512071	0.499217	0.3879350	0.3708240	0.3560300	0.674076	0.660092	0.632470
9.4	1.049307	1.052366	1.035300	1.110897	1.118430	0.901430	1.071510	1.072368	1.055110	1.058070	1.047811	0.911762	0.513802	0.497530	0.485752	0.459474	0.448996	0.424691	0.609750	0.593612	0.582980	0.575983	0.553118	0.530090	0.534087	0.513640	0.500921	0.3883490	0.3717850	0.3574300	0.677433	0.663043	0.635241
9.6	1.066518	1.068555	1.051252	1.134144	1.141546	0.920834	1.089740	1.089555	1.071855	1.075440	1.064378	0.929309	0.515373	0.498876	0.487168	0.460732	0.449877	0.426238	0.612144	0.595444	0.585001	0.578054	0.555074	0.532495	0.535317	0.515096	0.502497	0.3890890	0.3728470	0.3584530	0.680926	0.665921	0.637953
9.8	1.083406	1.084457	1.066454	1.157337	1.165015	0.940439	1.107751	1.106399	1.087899	1.092858	1.080559	0.946252	0.516974	0.500326	0.488396	0.462254	0.450625	0.427554	0.614251	0.597600	0.586827	0.580005	0.556906	0.535023	0.536789	0.516611	0.503915	0.3900590	0.3739840	0.3593590	0.684069	0.668614	0.640793
10.0	1.099766	1.099813	1.081253	1.180608	1.188220	0.959612	1.125191	1.122786	1.103957	1.109141	1.096268	0.963134	0.518284	0.501648	0.489928	0.463596	0.451269	0.429445	0.616426	0.599952	0.588210	0.582029	0.558278	0.537314	0.538322	0.517769	0.505148	0.3904180	0.3748510	0.3601590	0.687237	0.671372	0.643495
10.2	1.115817	1.114735	1.095654	1.203656	1.211304	0.978932	1.142095	1.138704	1.119102	1.125500	1.111674	0.979885	0.519544	0.502632	0.491107	0.464532	0.452392	0.430461	0.618620	0.601475	0.589797	0.583996	0.559732	0.539654	0.539849	0.518814	0.506566	0.3912000	0.3758530	0.3612350	0.689939	0.673877	0.646044
10.4	1.131670	1.129134	1.109631	1.226657	1.234666	0.998455	1.158563	1.153900	1.133968	1.141680	1.126506	0.995776	0.520820	0.503800	0.492511	0.465725	0.453557	0.431367	0.620499	0.603071	0.591628	0.585540	0.561288	0.541817	0.541413	0.520144	0.507816	0.3919180	0.3761570	0.3621030	0.692596	0.676461	0.648398
10.6	1.146838	1.142998	1.122946	1.249267	1.257597	1.018075	1.174362	1.168893	1.148523	1.156572	1.140909	1.011374	0.521808	0.504775	0.493315	0.466554	0.454635	0.432203	0.622438	0.604777	0.593119	0.587082	0.562337	0.543788	0.542680	0.521323	0.508966	0.3925670	0.3768960	0.3629570	0.695226	0.678496	0.650536
10.8	1.161435	1.156229	1.135570	1.271828	1.280473	1.037361	1.189999	1.183508	1.162552	1.171459	1.155218	1.026642	0.523058	0.506021	0.494386	0.467391	0.455533	0.433007	0.624126	0.606360	0.594461	0.588316	0.563690	0.545714	0.544032	0.522558	0.509924	0.3932930	0.3776480	0.3640010	0.697661	0.680490	0.652403
11.0	1.175675	1.169068	1.147876	1.294220	1.303353	1.056714	1.204885	1.197295	1.176033	1.185655	1.168457	1.041190	0.524018	0.506914	0.495473	0.468067	0.456287	0.434038	0.625870	0.607825	0.595715	0.589570	0.565049	0.547594	0.545388	0.523776	0.510959	0.3936650	0.3784070	0.3647960	0.699897	0.682178	0.654319
11.2	1.189298	1.181419	1.159883	1.316613	1.325991	1.075805	1.219876	1.210611	1.188853	1.199869	1.181328	1.055575	0.524974	0.507802	0.496312	0.468708	0.457189	0.435208	0.627240	0.609354	0.597171	0.591176	0.566355	0.549787	0.546426	0.524688	0.512064	0.3942320	0.3791440	0.3657390	0.702019	0.684160	0.656326
11.4	1.202487	1.193093	1.171475	1.339408	1.348577	1.094514	1.234204	1.223770	1.201517	1.213468	1.193412	1.069627	0.525909	0.508904	0.497359	0.469534	0.457923	0.436057	0.628925	0.610644	0.598073	0.592433	0.567513	0.551263	0.547542	0.525505	0.513179	0.3950520	0.3796810	0.3662620	0.704165	0.685970	0.658255
11.6	1.215578	1.204629	1.182459	1.361585	1.370974	1.113314	1.248121	1.236408	1.213629	1.226180	1.205218	1.083256	0.527148	0.510119	0.498219	0.470670	0.458609	0.436754	0.630500	0.612166	0.599039	0.594192	0.568425	0.552726	0.548718	0.526310	0.514065	0.3957040	0.3804700	0.3671500	0.706119	0.687807	0.660059
11.8	1.228010	1.215689	1.193195	1.384474	1.393407	1.132497	1.261582	1.248657	1.225232	1.239188	1.216548	1.096446	0.528314	0.510926	0.498881	0.471589	0.459063	0.437197	0.632275	0.613108	0.600228	0.595677	0.569722	0.553606	0.549949	0.527489	0.515178	0.3964010	0.3813220	0.3675200	0.707912	0.689220	0.661506
12.0	1.239890	1.226368	1.202754	1.406846	1.415503	1.151306	1.274625	1.260644	1.236338	1.251589	1.228016	1.109818	0.529285	0.511924	0.499504	0.472056	0.460152	0.437911	0.633492	0.613764	0.601367	0.596820	0.570653	0.554884	0.550955	0.528301	0.516358	0.3972820	0.3815560	0.3681160	0.709852	0.690856	0.663024
12.2	1.251242	1.236598	1.212185	1.429361	1.437251	1.170401	1.287556	1.271889	1.247223	1.263319	1.239047	1.122148	0.529988	0.513062	0.500328	0.472988	0.460780	0.438692	0.634733	0.614646	0.602252	0.597823	0.571524	0.556261	0.552004	0.529372	0.517620	0.3981860	0.3822560	0.3687240	0.711446	0.692577	0.664284
12.4	1.262238	1.246167	1.221376	1.451442	1.458909	1.189344	1.299975	1.282709	1.257418	1.274537	1.249565	1.134547	0.530960	0.513702	0.501060	0.473709	0.461251	0.439423	0.635933	0.615898	0.603499	0.598649	0.572776	0.557577	0.552957	0.530310	0.518603	0.3990830	0.3833860	0.3695640	0.712706	0.694095	0.665636
12.6	1.272655	1.255468	1.230536	1.473378	1.480805	1.208784	1.312185	1.293319	1.267032	1.285321	1.259537	1.146363	0.531613	0.514454	0.501862	0.474441	0.462082	0.440045	0.636992	0.617101	0.604430	0.599983	0.573781	0.558657	0.553999	0.531476	0.519407	0.4000760	0.3840360	0.3703770	0.714512	0.695693	0.666847
12.8	1.282683	1.264119	1.239012	1.495404	1.502194	1.227792	1.323618	1.303295	1.276310	1.296049	1.268908	1.157617	0.532214	0.515385	0.502384	0.475100	0.462984	0.440796	0.637900	0.618197	0.605606	0.600667	0.574472	0.559779	0.554925	0.532317	0.520171	0.4003570	0.3843760	0.3710660	0.716221	0.696953	0.668333
13.0	1.292458	1.272354	1.247106	1.517216	1.523747	1.247090	1.334920	1.312930	1.285140	1.306117	1.278159	1.168318	0.532862	0.516229	0.503442	0.475786	0.463644	0.441946	0.638621	0.618516	0.606733	0.602033	0.575647	0.560869	0.555507	0.533367	0.520932	0.4010370	0.3849180	0.3713250	0.717545	0.698228	0.669749
13.2	1.301620	1.280039	1.254590	1.538205	1.544690	1.266454	1.345253	1.321611	1.293647	1.315828	1.286704	1.178850	0.533687	0.516843	0.504096	0.476729	0.463986	0.443072	0.639589	0.619271	0.607631	0.602846	0.576707	0.561939	0.556709	0.534588	0.521584	0.4017690	0.3856000	0.3720420	0.718999	0.699406	0.670681
13.4	1.310670	1.287788	1.261933	1.559247	1.565998	1.285383	1.355753	1.330502	1.301909	1.325173	1.295025	1.189690	0.534672	0.517545	0.504837	0.477752	0.464656	0.443613	0.640538	0.619955	0.608199	0.603718	0.578122	0.562737	0.557287	0.535390	0.522336	0.4022690	0.3863140	0.3726770	0.720317	0.700416	0.671714
13.6	1.319211	1.295179	1.269005	1.580575	1.586557	1.304690	1.365517	1.338574	1.309383	1.334251	1.302723	1.199989	0.535517	0.517986	0.505576	0.478718	0.465377	0.444346	0.641768	0.620496	0.609109	0.604758	0.579197	0.563318	0.558046	0.536167	0.523061	0.4032300	0.3870060	0.3732640	0.721860	0.702075	0.672990
13.8	1.327631	1.302206	1.275836	1.601531	1.607148	1.324111	1.374845	1.346449	1.316499	1.342729	1.309974	1.209884	0.536122	0.518464	0.506268	0.479494	0.466008	0.445328	0.642722	0.621369	0.609697	0.605510	0.580295	0.564121	0.558844	0.537105	0.523703	0.4038180	0.3876040	0.3736410	0.723201	0.703396	0.674084
14.0	1.335423	1.308848	1.282172	1.622377	1.627132	1.342938	1.383685	1.354206	1.323600	1.350833	1.317179	1.219405	0.536807	0.518892	0.507277	0.480030	0.466769	0.445925	0.643617	0.622283	0.610399	0.606331	0.581103	0.564917	0.559716	0.538073	0.524177	0.4042830	0.3878130	0.3738950	0.724548	0.704782	0.675127
14.2	1.343200	1.315231	1.288343	1.642338	1.647092	1.361773	1.391887	1.361589	1.329698	1.358684	1.323756	1.228475	0.537663	0.519317	0.507991	0.480537	0.468062	0.446542	0.644178	0.623028	0.611452	0.607052	0.581637	0.565650	0.560298	0.538892	0.524986	0.4052350	0.3884190	0.3744700	0.725990	0.705442	0.676302
14.4	1.350435	1.321145	1.294321	1.662623	1.666477	1.380576	1.399837	1.368309	1.336277	1.366272	1.330140	1.236791	0.538356	0.519804	0.509041	0.481237	0.468656	0.447096	0.645156	0.623912	0.612369	0.607479	0.582446	0.566388	0.560879	0.540092	0.525835	0.4054220	0.3891650	0.3745930	0.727201	0.706541	0.677316
14.6	1.357300	1.326551	1.299739	1.682149	1.685304	1.398801	1.407275	1.375078	1.342482	1.372815	1.336016	1.245003	0.539005	0.520524	0.509755	0.481723	0.469279	0.447615	0.645796	0.624915	0.612852	0.608177	0.583022	0.567156	0.561692	0.540980	0.526273	0.4060680	0.3893000	0.3753940	0.728534	0.707391	0.678569
14.8	1.363864	1.331720	1.304688	1.701400	1.703825	1.416765	1.414686	1.381354	1.348101	1.379782	1.341780	1.253128	0.539606	0.521069	0.510742	0.482571	0.469634	0.448351	0.646249	0.625618	0.613558	0.608756	0.583707	0.568140	0.562530	0.541639	0.527029	0.4061740	0.3901520	0.3758670	0.729570	0.708395	0.679426
15.0	1.370089	1.336672	1.309618	1.720537	1.722305	1.434700	1.421791	1.387016	1.353378	1.386117	1.346914	1.261046	0.540180	0.521595	0.511368	0.483446	0.469914	0.448850	0.647025	0.626371	0.614236	0.609625	0.584564	0.569290	0.563119	0.542117	0.527977	0.4064250	0.3906000	0.3764550	0.730755	0.708970	0.680439
15.2	1.375888	1.341427	1.314526	1.739084	1.740152	1.451979	1.428923	1.392719	1.358539	1.392397	1.352270	1.268550	0.541075	0.522448	0.512286	0.483998	0.470387	0.449236	0.647359	0.627026	0.614657	0.610271	0.585242	0.570136	0.563565	0.542264	0.528423	0.4064060	0.3908880	0.3772810	0.731845	0.710226	0.681606
15.4	1.381624	1.346039	1.318943	1.757713	1.757796	1.469584	1.435297	1.397842	1.363528	1.398154	1.356793	1.275898	0.541910	0.522972	0.512580	0.484572	0.470807	0.449756	0.647965	0.627549	0.615046	0.610813	0.585636	0.570809	0.564246	0.542487	0.528974	0.4065780	0.3909300	0.3776260	0.732760	0.711373	0.682329
15.6	1.387200	1.350470	1.323141	1.776079	1.775268	1.486962	1.441618	1.403123	1.368142	1.403408	1.361596	1.282708	0.542709	0.523472	0.512892	0.485464	0.471076	0.450051	0.648547	0.628151	0.615597	0.611678	0.586002	0.571385	0.565036	0.543073	0.529528	0.4066970	0.3915270	0.3783820	0.733372	0.712284	0.683491
15.8	1.392426	1.354751	1.327086	1.794173	1.791764	1.504422	1.447555	1.408154	1.372754	1.408449	1.366157	1.288935	0.543424	0.523902	0.513058	0.485634	0.471391	0.450425	0.648807	0.628460	0.615990	0.612150	0.586888	0.572133	0.565628	0.543707	0.529966	0.4064560	0.3914330	0.3786850	0.734208	0.712918	0.684377
16.0	1.397109	1.358963	1.330541	1.811710	1.807849	1.521902	1.453238	1.412957	1.376859	1.413062	1.371323	1.294907	0.543892	0.524550	0.513323	0.485920	0.471681	0.450845	0.649170	0.629288	0.616622	0.612289	0.587234	0.573235	0.566076	0.544050	0.530581	0.4068960	0.3916710	0.3793890	0.735101	0.713861	0.684973
16.2	1.401573	1.362649	1.333958	1.829247	1.823763	1.538793	1.458922	1.417392	1.380980	1.417942	1.375661	1.300896	0.544390	0.525307	0.513992	0.486411	0.471656	0.451258	0.649815	0.630120	0.617030	0.612873	0.587989	0.574107	0.566611	0.544538	0.531095	0.4066100	0.3920240	0.3801060	0.735764	0.714775	0.685437
16.4	1.406037	1.366130	1.337601	1.846022	1.839169	1.555901	1.463979	1.421621	1.384787	1.422755	1.379386	1.306652	0.544598	0.525735	0.514424	0.486752	0.472116	0.451493	0.650254	0.630701	0.617783	0.613681	0.588579	0.574830	0.567135	0.544877	0.531315	0.4069780	0.3921480	0.3808100	0.736519	0.715323	0.686190
16.6	1.410140	1.369575	1.340861	1.862575	1.854018	1.572562	1.469146	1.425836	1.388584	1.427172	1.382745	1.311873	0.544981	0.526597	0.514525	0.487081	0.472735	0.452184	0.650520	0.631198	0.618110	0.614377	0.589048	0.575370	0.567726	0.545642	0.531864	0.4072630	0.3925090	0.3812940	0.737452	0.716251	0.686991
16.8	1.414166	1.372550	1.343618	1.878754	1.868573	1.589174	1.473863	1.429110	1.392103	1.431893	1.386547	1.316982	0.545504	0.527416	0.514740	0.487649	0.473173	0.452947	0.651158	0.631810	0.618513	0.614764	0.589610	0.575879	0.568248	0.545991	0.532497	0.4077690	0.3925870	0.3816280	0.738047	0.717143	0.687998
17.0	1.418204	1.375644	1.346263	1.894367	1.882814	1.605878	1.478416	1.432231	1.395493	1.435893	1.390159	1.321846	0.546098	0.528274	0.515254	0.488076	0.473460	0.453693	0.651726	0.632375	0.618855	0.615307	0.590045	0.576389	0.568886	0.546976	0.533150	0.4083780	0.3929540	0.3821010	0.738680	0.717801	0.688935
17.2	1.421873	1.378784	1.348772	1.909601	1.896462	1.622058	1.482700	1.435553	1.398687	1.439487	1.393306	1.326751	0.546543	0.528977	0.515493	0.488617	0.473900	0.454196	0.652427	0.633287	0.619358	0.616119	0.590543	0.577194	0.569874	0.547631	0.533693	0.4091810	0.3929920	0.3826480	0.739703	0.718530	0.689592
17.4	1.425544	1.381665	1.351209	1.924640	1.909990	1.638018	1.487083	1.438691	1.401693	1.443136	1.396453	1.331336	0.546831	0.529481	0.515916	0.488738	0.474528	0.454314	0.653281	0.633569	0.619911	0.616685	0.591021	0.577747	0.570535	0.548098	0.534205	0.4098980	0.3932830	0.3829990	0.740664	0.719160	0.690276
17.6	1.428952	1.384556	1.353448	1.939494	1.922923	1.653985	1.490732	1.441690	1.404309	1.446436	1.399161	1.335267	0.547104	0.529942	0.516184	0.488839	0.475021	0.454830	0.653957	0.634006	0.620545	0.617067	0.591391	0.578411	0.571308	0.548925	0.534912	0.4107850	0.3936020	0.3834380	0.741582	0.720146	0.690962
17.8	1.432192	1.387244	1.355666	1.953791	1.935817	1.669371	1.494463	1.444558	1.406963	1.449564	1.401653	1.339162	0.547414	0.530297	0.516655	0.488940	0.475535	0.455712	0.654576	0.634778	0.621077	0.617589	0.591688	0.579149	0.571651	0.549993	0.535495	0.4114080	0.3931430	0.3834780	0.742366	0.720560	0.691641
18.0	1.435164	1.389682	1.358016	1.967530	1.948453	1.684632	1.498020	1.447527	1.409945	1.452771	1.404045	1.342704	0.548303	0.530437	0.517459	0.489194	0.476255	0.456219	0.655171	0.635326	0.621770	0.617889	0.592082	0.579405	0.572001	0.550899	0.536145	0.4118800	0.3934050	0.3838190	0.743313	0.721404	0.692315
18.2	1.438476	1.391943	1.360371	1.981143	1.960572	1.699592	1.501249	1.450514	1.412649	1.455829	1.406448	1.346081	0.548699	0.530677	0.518011	0.489836	0.477102	0.456752	0.655820	0.635990	0.622534	0.618077	0.591987	0.579682	0.572330	0.551604	0.536891	0.4125350	0.3934760	0.3843230	0.744182	0.721815	0.692723
18.4	1.441241	1.393898	1.362664	1.994426	1.972087	1.714251	1.504432	1.453413	1.415266	1.458963	1.408878	1.349188	0.549024	0.530857	0.518649	0.490401	0.477331	0.456702	0.656675	0.636451	0.622859	0.618617	0.592801	0.580214	0.573057	0.552404	0.537577	0.4128370	0.3942370	0.3846030	0.744792	0.722663	0.693210
18.6	1.443801	1.396008	1.364680	2.007023	1.983202	1.728663	1.507459	1.455913	1.417596	1.461496	1.411266	1.352409	0.549722	0.531133	0.519250	0.490884	0.477876	0.457111	0.656816	0.636817	0.623206	0.618903	0.593093	0.580934	0.573602	0.552684	0.538004	0.4133880	0.3948050	0.3849710	0.745530	0.723364	0.693880
18.8	1.446385	1.398118	1.366271	2.019507	1.994088	1.742658	1.510375	1.458264	1.419555	1.464415	1.413331	1.355731	0.550086	0.531198	0.519949	0.491571	0.478015	0.457586	0.657228	0.637048	0.623546	0.619511	0.593734	0.581439	0.574194	0.553088	0.538622	0.4136390	0.3950100	0.3851570	0.746206	0.723803	0.694270
19.0	1.448261	1.400185	1.368173	2.031167	2.004885	1.756650	1.513412	1.460614	1.421467	1.466823	1.415469	1.358723	0.550599	0.531466	0.520590	0.492320	0.478860	0.457624	0.657573	0.637416	0.623883	0.619841	0.594306	0.581811	0.574636	0.553342	0.539463	0.4140780	0.3958680	0.3857650	0.746686	0.724530	0.694737
19.2	1.450286	1.401968	1.370106	2.042867	2.015222	1.770468	1.516008	1.462880	1.423315	1.469192	1.417367	1.361491	0.551042	0.531753	0.521347	0.492610	0.479198	0.457969	0.658137	0.637642	0.624606	0.620145	0.594664	0.581704	0.575270	0.553742	0.539798	0.4140680	0.3956730	0.3860600	0.747345	0.725580	0.695347
19.4	1.452371	1.403714	1.371778	2.054195	2.024970	1.784184	1.518358	1.465069	1.425123	1.471106	1.419437	1.364042	0.551406	0.531882	0.521693	0.493001	0.479699	0.458647	0.658578	0.638068	0.624960	0.621077	0.595085	0.581956	0.575862	0.553996	0.539968	0.4143890	0.3964970	0.3864910	0.747779	0.726262	0.695774
19.6	1.454354	1.405412	1.373434	2.065246	2.034433	1.797302	1.521003	1.467558	1.426721	1.473205	1.421400	1.366549	0.551476	0.532059	0.522121	0.493407	0.479916	0.458993	0.659207	0.638427	0.625233	0.621738	0.595834	0.582350	0.576519	0.554468	0.540061	0.4142760	0.3971260	0.3866090	0.748302	0.726954	0.696399
19.8	1.455956	1.407228	1.374973	2.075802	2.042956	1.810543	1.523311	1.469727	1.428820	1.475257	1.423320	1.368914	0.551846	0.532617	0.522606	0.493465	0.480395	0.459401	0.659458	0.638797	0.625562	0.622247	0.596570	0.582982	0.576934	0.554857	0.540109	0.4143880	0.3976090	0.3870950	0.748875	0.727511	0.696743
20.0	1.457667	1.408688	1.376514	2.086056	2.051420	1.823291	1.525494	1.471681	1.430272	1.477146	1.425528	1.371562	0.552014	0.533228	0.523158	0.493997	0.480795	0.459534	0.660129	0.639508	0.625749	0.622876	0.596895	0.583378	0.577257	0.555158	0.540486	0.4147550	0.3985610	0.3875300	0.749294	0.728228	0.697222
20.2	1.459356	1.409946	1.378134	2.095538	2.059620	1.834974	1.527753	1.473568	1.431955	1.479164	1.427036	1.374091	0.552201	0.533613	0.523770	0.494347	0.481496	0.459661	0.660739	0.639799	0.626108	0.623768	0.597394	0.583919	0.577996	0.555400	0.540726	0.4146390	0.3984740	0.3879400	0.749932	0.728947	0.697735
20.4	1.461216	1.411453	1.379796	2.104805	2.067078	1.847096	1.529790	1.475252	1.433516	1.480945	1.428283	1.376291	0.552382	0.534121	0.524117	0.494828	0.481887	0.459777	0.660845	0.640078	0.626397	0.624574	0.597748	0.584295	0.578692	0.555685	0.540978	0.4150200	0.3994160	0.3883000	0.750577	0.729428	0.698391
20.6	1.462582	1.412910	1.381226	2.114086	2.073928	1.858821	1.532023	1.476628	1.435071	1.482776	1.429949	1.378568	0.552891	0.534748	0.524228	0.495266	0.482131	0.460279	0.660935	0.640601	0.626534	0.625277	0.598268	0.584796	0.579078	0.556118	0.541524	0.4149380	0.4003240	0.3883430	0.751317	0.729974	0.698960
20.8	1.463976	1.414169	1.382426	2.122764	2.081203	1.870231	1.533972	1.477932	1.436587	1.484357	1.431598	1.380554	0.553604	0.535378	0.524459	0.495208	0.482369	0.460519	0.661329	0.641014	0.626861	0.625913	0.598367	0.585159	0.579384	0.556497	0.542165	0.4154140	0.4003250	0.3885900	0.751742	0.730435	0.699675
21.0	1.465659	1.415245	1.383491	2.130870	2.087390	1.881515	1.536065	1.479162	1.438036	1.485581	1.433000	1.382294	0.553748	0.535961	0.524876	0.495843	0.482837	0.460581	0.661874	0.641385	0.627328	0.626539	0.598314	0.585878	0.579802	0.557030	0.542741	0.4159260	0.4008610	0.3885500	0.752492	0.730606	0.700432
21.2	1.467025	1.416544	1.384537	2.139012	2.093419	1.892245	1.537872	1.480716	1.439252	1.486810	1.433985	1.384211	0.553924	0.536288	0.525081	0.496502	0.482821	0.460837	0.662384	0.641950	0.627703	0.627219	0.598597	0.586747	0.580213	0.557334	0.543200	0.4162030	0.4005800	0.3887410	0.753319	0.731280	0.701143
21.4	1.468333	1.417722	1.385709	2.146611	2.099429	1.902858	1.539644	1.482091	1.440359	1.488367	1.435041	1.385864	0.554156	0.536530	0.525012	0.496761	0.483030	0.461271	0.662808	0.642065	0.628081	0.627558	0.599133	0.587468	0.580434	0.557695	0.543867	0.4166400	0.4012940	0.3885990	0.754162	0.731566	0.701919
21.6	1.469668	1.418940	1.386809	2.154227	2.105130	1.913119	1.541181	1.483520	1.441581	1.489885	1.435924	1.387521	0.554611	0.536997	0.525282	0.497563	0.483206	0.461885	0.663224	0.642561	0.628313	0.627886	0.599913	0.587995	0.580778	0.558351	0.544427	0.4170690	0.4011530	0.3887650	0.754869	0.732032	0.702662
21.8	1.470956	1.419951	1.388050	2.161056	2.110531	1.922978	1.542894	1.484819	1.442844	1.491294	1.436752	1.389200	0.555202	0.537560	0.525625	0.497865	0.483593	0.462480	0.663927	0.642937	0.628446	0.628413	0.600698	0.588348	0.581048	0.558863	0.544845	0.4174050	0.4012750	0.3889740	0.755469	0.732641	0.703178
22.0	1.472159	1.420879	1.389380	2.167455	2.115743	1.932908	1.544431	1.486227	1.444338	1.492684	1.437993	1.390703	0.556028	0.537906	0.526060	0.498406	0.484116	0.462862	0.664112	0.642937	0.628808	0.628403	0.601153	0.588663	0.581265	0.559353	0.545453	0.4176650	0.4016020	0.3894010	0.755965	0.733061	0.703530
22.2	1.473418	1.421703	1.390278	2.173845	2.120332	1.942379	1.545957	1.487895	1.445198	1.494196	1.439225	1.392142	0.556308	0.538307	0.526433	0.498927	0.484379	0.462957	0.664433	0.643487	0.629009	0.628377	0.601286	0.589114	0.581785	0.559888	0.545838	0.4186020	0.4016730	0.3894280	0.756571	0.733280	0.704115
22.4	1.474472	1.422801	1.391023	2.179503	2.124659	1.951869	1.547176	1.488993	1.445919	1.495659	1.440300	1.393660	0.557065	0.538463	0.526656	0.499116	0.485010	0.463129	0.664847	0.643612	0.629303	0.628486	0.601837	0.589430	0.582154	0.560207	0.546430	0.4188370	0.4019620	0.3895780	0.757226	0.733759	0.704843
22.6	1.475256	1.423552	1.391774	2.185298	2.128906	1.960839	1.548792	1.489849	1.447043	1.496560	1.441434	1.395197	0.557686	0.538325	0.527431	0.499633	0.485270	0.463744	0.665025	0.643838	0.629617	0.628594	0.602247	0.589910	0.582417	0.560526	0.546997	0.4191920	0.4019780	0.3897200	0.758122	0.734272	0.705597
22.8	1.476287	1.424264	1.392318	2.190419	2.133004	1.969151	1.550217	1.491009	1.447781	1.498094	1.442300	1.396621	0.557914	0.538697	0.527781	0.500265	0.485727	0.464114	0.665542	0.644141	0.630022	0.628776	0.602791	0.589869	0.582933	0.561204	0.547537	0.4196650	0.4018960	0.3898460	0.758951	0.734597	0.706264
23.0	1.477067	1.425217	1.393236	2.195223	2.136925	1.977575	1.551249	1.492350	1.448529	1.499134	1.443424	1.397913	0.558387	0.538927	0.528277	0.500799	0.486515	0.464405	0.665931	0.644335	0.630566	0.628797	0.603156	0.589779	0.583174	0.561424	0.547929	0.4198400	0.4025420	0.3903850	0.759695	0.735504	0.706547
23.2	1.478235	1.426037	1.394079	2.200421	2.140920	1.985825	1.552417	1.493367	1.449468	1.500453	1.444518	1.399399	0.558641	0.539166	0.528684	0.500642	0.486616	0.465261	0.666524	0.644588	0.630778	0.629071	0.603478	0.589719	0.583787	0.561679	0.548051	0.4200160	0.4024820	0.3906730	0.760374	0.736271	0.707113
23.4	1.479548	1.426971	1.394924	2.204823	2.144388	1.993427	1.553627	1.494584	1.450680	1.501637	1.445860	1.400589	0.558967	0.539277	0.529168	0.500568	0.487303	0.465734	0.666613	0.645055	0.630578	0.629387	0.603983	0.589976	0.584074	0.561998	0.548091	0.4203920	0.4032120	0.3909960	0.761058	0.736914	0.707558
23.6	1.480403	1.427953	1.395536	2.209464	2.148054	2.000863	1.554902	1.495734	1.451763	1.502829	1.446885	1.401849	0.558880	0.539693	0.529465	0.500800	0.487470	0.465783	0.667217	0.645460	0.630797	0.629428	0.604257	0.590332	0.584524	0.562237	0.548347	0.4208200	0.4028390	0.3912930	0.761784	0.737566	0.707844
23.8	1.481321	1.428773	1.396085	2.214053	2.151040	2.008119	1.555828	1.496669	1.452396	1.503717	1.448014	1.403001	0.559362	0.540355	0.529867	0.501064	0.488084	0.466316	0.667587	0.646004	0.631142	0.630083	0.604483	0.590384	0.584915	0.562618	0.548742	0.4211470	0.4033870	0.3918680	0.762177	0.738227	0.708350
24.0	1.482441	1.429514	1.396873	2.218283	2.154061	2.014831	1.556652	1.497462	1.453177	1.504499	1.448672	1.404006	0.559479	0.540696	0.530198	0.501388	0.488296	0.466579	0.668145	0.646377	0.631738	0.630615	0.604654	0.590752	0.585397	0.562887	0.549129	0.4211000	0.4032070	0.3920650	0.762643	0.738963	0.708909
24.2	1.483404	1.430439	1.397741	2.222089	2.157143	2.021586	1.557885	1.498404	1.453897	1.505387	1.449617	1.405144	0.559706	0.540732	0.530487	0.501420	0.488841	0.466700	0.668347	0.646680	0.632385	0.631073	0.605016	0.590990	0.586023	0.563358	0.549214	0.4210460	0.4035350	0.3923220	0.763560	0.739598	0.709266
24.4	1.484263	1.431236	1.398616	2.226144	2.159705	2.028229	1.558711	1.499261	1.454737	1.506360	1.450518	1.406135	0.560062	0.541088	0.530653	0.501658	0.488907	0.467122	0.668702	0.646928	0.632844	0.631667	0.605632	0.591315	0.586300	0.563817	0.549736	0.4210590	0.4039040	0.3928260	0.763811	0.740126	0.709736
24.6	1.485043	1.431850	1.399178	2.230002	2.162500	2.034644	1.559450	1.500121	1.455780	1.507021	1.451470	1.407129	0.560319	0.541521	0.530889	0.501788	0.489147	0.467586	0.669264	0.647359	0.633256	0.632099	0.606110	0.592131	0.586365	0.564215	0.550085	0.4209380	0.4041520	0.3929830	0.764191	0.740750	0.710450
24.8	1.485988	1.432543	1.400016	2.233428	2.165277	2.040461	1.560427	1.500853	1.456691	1.507564	1.451889	1.407652	0.560783	0.541936	0.531100	0.501721	0.489502	0.468143	0.669855	0.647735	0.633739	0.632549	0.606225	0.592368	0.586929	0.564568	0.550601	0.4213970	0.4041920	0.3930870	0.764347	0.741175	0.711104
25.0	1.486868	1.433266	1.400841	2.236597	2.167381	2.046728	1.561332	1.501403	1.457517	1.508385	1.452553	1.408645	0.560904	0.542303	0.531326	0.502544	0.489871	0.468271	0.670290	0.647893	0.634317	0.633093	0.606830	0.593343	0.587228	0.564906	0.550897	0.4215270	0.4045620	0.3934610	0.764946	0.741821	0.711570
25.2	1.487675	1.434227	1.401635	2.239876	2.169750	2.052392	1.562049	1.502456	1.458187	1.509221	1.452858	1.409642	0.561098	0.542655	0.531521	0.502993	0.489461	0.468650	0.670658	0.648361	0.634815	0.633300	0.607461	0.594193	0.587885	0.565246	0.551364	0.4213730	0.4047490	0.3938050	0.765279	0.742566	0.712046
25.4	1.488389	1.435084	1.402655	2.242871	2.171986	2.057914	1.562806	1.503462	1.458989	1.510266	1.453467	1.410544	0.561336	0.543004	0.531623	0.502900	0.489818	0.468902	0.670903	0.648746	0.635111	0.634177	0.608323	0.594853	0.588502	0.565527	0.551742	0.4219380	0.4055400	0.3940590	0.765345	0.742854	0.712672
25.6	1.489184	1.435779	1.403209	2.245641	2.173999	2.063258	1.563682	1.504328	1.460128	1.510692	1.453946	1.411435	0.561956	0.543480	0.532172	0.503373	0.489627	0.469192	0.671216	0.649208	0.635275	0.634809	0.608933	0.595829	0.589188	0.566018	0.551957	0.4222000	0.4061640	0.3946960	0.765751	0.743382	0.712875
25.8	1.489754	1.436322	1.404121	2.247688	2.176318	2.068749	1.564701	1.504968	1.461059	1.511246	1.454624	1.412245	0.562417	0.544013	0.532483	0.503216	0.490324	0.469320	0.671542	0.649512	0.635621	0.635183	0.609304	0.596767	0.589549	0.566271	0.552111	0.4225380	0.4065580	0.3951790	0.765655	0.744006	0.713350
26.0	1.490381	1.437023	1.404692	2.249958	2.178211	2.073662	1.565560	1.505713	1.462026	1.512122	1.455621	1.412974	0.562999	0.544189	0.532850	0.503394	0.490494	0.469550	0.671650	0.649567	0.636053	0.635588	0.609283	0.597542	0.589984	0.566735	0.552356	0.4230860	0.4067190	0.3954770	0.766049	0.744186	0.713915
26.2	1.491169	1.437462	1.405293	2.252061	2.180084	2.078480	1.566683	1.506654	1.462711	1.512964	1.456351	1.413904	0.563252	0.544427	0.533318	0.503345	0.490793	0.469405	0.671764	0.650142	0.636017	0.635745	0.609558	0.597973	0.590140	0.567005	0.552702	0.4234830	0.4065130	0.3954420	0.766813	0.744659	0.714412
26.4	1.491967	1.437919	1.405908	2.254183	2.181831	2.082998	1.567514	1.507020	1.463495	1.513814	1.457125	1.414690	0.563801	0.544497	0.533814	0.503346	0.491032	0.469871	0.672202	0.649937	0.636545	0.636249	0.609936	0.598470	0.590248	0.567205	0.553118	0.4235400	0.4065360	0.3957250	0.767466	0.745098	0.714983
26.6	1.492511	1.438142	1.406584	2.256457	2.183497	2.087205	1.568662	1.507757	1.464041	1.514679	1.457964	1.415323	0.564170	0.544499	0.534243	0.504197	0.490965	0.470169	0.672408	0.650285	0.636576	0.636808	0.610383	0.599186	0.590722	0.567343	0.553228	0.4236120	0.4065250	0.3959450	0.768243	0.745333	0.715324
26.8	1.493339	1.438614	1.407272	2.258378	2.185121	2.091064	1.569416	1.508681	1.464801	1.515743	1.458616	1.416105	0.564542	0.544928	0.534249	0.504331	0.491595	0.470802	0.672541	0.650363	0.636851	0.637403	0.610579	0.599064	0.591195	0.567774	0.553695	0.4239310	0.4067160	0.3959110	0.769107	0.745469	0.715639
27.0	1.494057	1.439268	1.407974	2.260484	2.186633	2.095202	1.570141	1.509361	1.465665	1.516082	1.459406	1.417077	0.564989	0.544965	0.534646	0.504680	0.491788	0.471204	0.672801	0.650432	0.636997	0.637649	0.610671	0.599258	0.591563	0.567889	0.554010	0.4244490	0.4067830	0.3966080	0.769733	0.746237	0.715785
27.2	1.494414	1.439669	1.408544	2.262716	2.188297	2.099055	1.571050	1.509851	1.466718	1.516697	1.460320	1.417960	0.565569	0.545194	0.534976	0.504929	0.492177	0.471647	0.672987	0.650586	0.637004	0.637874	0.610385	0.599570	0.592037	0.568091	0.554588	0.4248330	0.4070050	0.3965710	0.770080	0.746667	0.716142
27.4	1.494847	1.440102	1.408708	2.264254	2.189708	2.102481	1.571947	1.510431	1.467706	1.517636	1.460746	1.418729	0.565846	0.545637	0.535114	0.505435	0.492295	0.471696	0.673429	0.650824	0.637334	0.637914	0.610590	0.599924	0.592022	0.568358	0.554909	0.4256030	0.4072580	0.3967220	0.770656	0.747195	0.716425
27.6	1.494979	1.440683	1.409001	2.266600	2.190856	2.105703	1.572858	1.510928	1.468264	1.518416	1.461369	1.419296	0.565885	0.546281	0.535361	0.506100	0.492460	0.471917	0.674035	0.650937	0.637686	0.638073	0.610671	0.600188	0.592231	0.568624	0.555300	0.4259350	0.4071760	0.3969930	0.771206	0.747193	0.716599
27.8	1.495705	1.440963	1.409160	2.268725	2.191921	2.108870	1.573566	1.511426	1.468832	1.519145	1.461880	1.419910	0.566377	0.546760	0.535279	0.506526	0.493010	0.472581	0.674359	0.651214	0.638186	0.638475	0.610880	0.600186	0.592290	0.568971	0.555451	0.4258230	0.4074270	0.3968400	0.771308	0.747667	0.716795
28.0	1.496302	1.441192	1.409645	2.270440	2.193262	2.112048	1.574224	1.511937	1.469797	1.519958	1.462225	1.420801	0.566680	0.546925	0.535443	0.506829	0.493361	0.472717	0.674518	0.651411	0.638686	0.638355	0.610966	0.600117	0.592406	0.569734	0.555768	0.4261030	0.4075670	0.3970160	0.771886	0.748357	0.717236
28.2	1.496877	1.441738	1.410047	2.272164	2.194465	2.115553	1.574810	1.512657	1.470006	1.520327	1.462801	1.421736	0.566788	0.547048	0.535535	0.507283	0.494025	0.472877	0.674614	0.651696	0.638833	0.638621	0.611311	0.600032	0.592629	0.570032	0.555997	0.4261350	0.4082150	0.3966040	0.772348	0.748688	0.717737
28.4	1.497463	1.442069	1.410474	2.273670	2.195733	2.118151	1.575347	1.513249	1.470485	1.520911	1.463459	1.422377	0.567017	0.547382	0.535706	0.507844	0.494292	0.473151	0.675191	0.651809	0.639325	0.638736	0.611848	0.600045	0.592749	0.570358	0.556589	0.4263770	0.4084980	0.3971710	0.772489	0.749241	0.718377
28.6	1.498159	1.442606	1.410673	2.274944	2.197236	2.120695	1.575844	1.513829	1.471035	1.521144	1.463735	1.423378	0.567109	0.547609	0.535996	0.508358	0.494711	0.473490	0.675513	0.652343	0.639637	0.639053	0.612137	0.600381	0.592837	0.570477	0.556952	0.4265330	0.4089680	0.3969230	0.773001	0.749761	0.719336
28.8	1.498848	1.443218	1.411372	2.276282	2.198383	2.123378	1.576475	1.514160	1.471564	1.521844	1.463936	1.423990	0.567293	0.547835	0.536312	0.508709	0.495172	0.473769	0.675930	0.652447	0.639892	0.639401	0.612418	0.600030	0.593376	0.570824	0.557247	0.4265530	0.4093820	0.3973540	0.773606	0.750140	0.719728
29.0	1.499336	1.443921	1.411580	2.277606	2.199600	2.126089	1.577003	1.514533	1.471956	1.521861	1.464422	1.425150	0.567622	0.548271	0.536544	0.509364	0.495201	0.473505	0.676066	0.652750	0.640426	0.639666	0.613178	0.600338	0.593752	0.571157	0.557375	0.4264760	0.4099190	0.3977390	0.773893	0.750848	0.720304
29.2	1.499806	1.444505	1.411916	2.278850	2.200742	2.128183	1.577744	1.515038	1.472233	1.522773	1.464582	1.425634	0.567635	0.548584	0.536841	0.509697	0.495314	0.473394	0.676471	0.653363	0.640579	0.639701	0.613543	0.600776	0.594457	0.571522	0.557522	0.4266270	0.4105930	0.3978890	0.774074	0.751159	0.720873
29.4	1.500248	1.445178	1.412543	2.280052	2.201882	2.130626	1.578312	1.515511	1.473066	1.523248	1.464639	1.426636	0.567922	0.548535	0.537281	0.509743	0.495619	0.473642	0.676647	0.653758	0.640517	0.640235	0.613966	0.601003	0.594869	0.572036	0.557790	0.4268830	0.4113750	0.3985090	0.774437	0.751612	0.721528
29.6	1.500665	1.445688	1.412872	2.281019	2.203245	2.133258	1.579085	1.516043	1.473573	1.523570	1.464866	1.427237	0.568239	0.548689	0.537818	0.510051	0.495773	0.473569	0.677024	0.654412	0.640545	0.640558	0.614323	0.601716	0.595157	0.572388	0.557855	0.4269740	0.4119150	0.3987970	0.775107	0.751900	0.721835
29.8	1.501364	1.445978	1.413500	2.282018	2.204507	2.135152	1.579926	1.516720	1.474050	1.524208	1.465289	1.427561	0.568274	0.548969	0.538457	0.510313	0.496434	0.473283	0.677182	0.654908	0.640769	0.640747	0.614377	0.601560	0.595440	0.572535	0.558092	0.4270450	0.4121440	0.3992010	0.775435	0.752503	0.722280
30.0	1.501814	1.446788	1.413699	2.283272	2.205073	2.136920	1.580540	1.517575	1.474649	1.524889	1.466008	1.428048	0.568538	0.549205	0.538949	0.510498	0.496554	0.473608	0.677491	0.655159	0.640918	0.640907	0.614777	0.601564	0.595896	0.572869	0.558481	0.4270850	0.4123550	0.3993780	0.776532	0.753020	0.722593
30.2	1.502583	1.447173	1.414262	2.284488	2.205635	2.138789	1.581553	1.518282	1.475165	1.525623	1.466511	1.428387	0.568779	0.549430	0.539366	0.510609	0.497019	0.473618	0.677686	0.655773	0.640991	0.641236	0.615125	0.601713	0.596168	0.572988	0.558741	0.4270320	0.4121390	0.3999550	0.777220	0.753350	0.723041
30.4	1.503025	1.447625	1.414965	2.285764	2.206338	2.140886	1.582120	1.518815	1.475437	1.525951	1.467378	1.428850	0.568998	0.549709	0.540025	0.510528	0.497213	0.474132	0.678169	0.656183	0.641429	0.641773	0.615418	0.601786	0.596850	0.573138	0.559080	0.4274510	0.4126310	0.4000610	0.777866	0.753981	0.723253
30.6	1.503427	1.448378	1.415570	2.286521	2.206873	2.142819	1.582925	1.519620	1.475717	1.526241	1.468255	1.429367	0.569479	0.549767	0.539879	0.511033	0.497640	0.474344	0.678304	0.656936	0.641599	0.642156	0.615858	0.602146	0.597502	0.573151	0.559546	0.4273890	0.4127990	0.4004710	0.778586	0.754171	0.723491
30.8	1.504012	1.448854	1.415936	2.287529	2.207658	2.144416	1.583545	1.520259	1.476454	1.526772	1.468639	1.430176	0.569792	0.550012	0.540013	0.510879	0.497997	0.475010	0.678611	0.657394	0.642217	0.642620	0.616183	0.602158	0.598016	0.573514	0.560235	0.4282390	0.4130510	0.4004640	0.779449	0.754456	0.723912
31.0	1.504463	1.449337	1.416462	2.288111	2.208374	2.145946	1.584397	1.520549	1.477178	1.527001	1.469477	1.430821	0.570114	0.550225	0.540200	0.511269	0.497986	0.475306	0.678918	0.657790	0.642728	0.642665	0.616167	0.602845	0.598205	0.573844	0.560545	0.4286800	0.4132240	0.4009370	0.779814	0.755273	0.724231
31.2	1.504697	1.449835	1.416605	2.289281	2.209214	2.147352	1.585109	1.521294	1.478030	1.527656	1.470106	1.431325	0.570523	0.550764	0.540342	0.511363	0.497959	0.475689	0.679208	0.658025	0.642601	0.642964	0.616276	0.603560	0.598517	0.574108	0.561048	0.4289450	0.4134810	0.4006590	0.780139	0.755178	0.724704
31.4	1.505115	1.450401	1.416746	2.290222	2.210062	2.148978	1.585846	1.521784	1.478533	1.528748	1.470618	1.431941	0.570837	0.551140	0.540287	0.511447	0.497792	0.476094	0.679689	0.658485	0.642871	0.643256	0.616773	0.603972	0.598656	0.574339	0.561382	0.4295860	0.4133540	0.4007270	0.780369	0.755319	0.724828
31.6	1.505582	1.450914	1.417291	2.291693	2.210923	2.150216	1.586237	1.522355	1.478778	1.529385	1.471430	1.432317	0.571111	0.551334	0.540528	0.511435	0.498042	0.476395	0.680088	0.658791	0.643112	0.643593	0.617093	0.604371	0.598987	0.574808	0.561732	0.4298440	0.4135850	0.4007930	0.780656	0.755341	0.724996
31.8	1.506150	1.451270	1.417586	2.292681	2.212116	2.151905	1.586485	1.522936	1.479164	1.530224	1.471956	1.432946	0.571658	0.551397	0.540792	0.511453	0.498303	0.476612	0.680160	0.659145	0.643544	0.644147	0.617288	0.604452	0.599270	0.575217	0.561715	0.4303870	0.4135360	0.4011470	0.780874	0.756092	0.725238
32.0	1.506746	1.451683	1.418078	2.293659	2.213167	2.153579	1.586876	1.523505	1.479327	1.530943	1.472402	1.433933	0.572049	0.551520	0.540860	0.511377	0.498382	0.477074	0.680236	0.659274	0.644212	0.644668	0.617120	0.604926	0.599604	0.575708	0.562171	0.4308410	0.4139050	0.4012800	0.781467	0.756689	0.725749
32.2	1.507315	1.452184	1.418343	2.294354	2.213946	2.155084	1.587230	1.524167	1.479608	1.531253	1.473050	1.434594	0.571871	0.551748	0.541362	0.511809	0.498363	0.477283	0.680539	0.659073	0.644544	0.645072	0.617156	0.605651	0.599743	0.575760	0.562521	0.4310280	0.4141280	0.4008450	0.781785	0.756977	0.726341
32.4	1.507850	1.452446	1.418482	2.294812	2.215056	2.156113	1.587772	1.524637	1.480114	1.532229	1.473887	1.435498	0.572041	0.552107	0.541613	0.512041	0.498501	0.477479	0.681166	0.659249	0.644938	0.645461	0.617695	0.606045	0.599693	0.576252	0.562729	0.4314200	0.4137380	0.4015920	0.781918	0.757429	0.727002
32.6	1.508179	1.452927	1.418868	2.295234	2.216070	2.157363	1.588136	1.525131	1.480468	1.532789	1.473839	1.436320	0.572093	0.552515	0.541628	0.512450	0.498472	0.477783	0.681598	0.659324	0.645274	0.645931	0.618081	0.606475	0.599854	0.576526	0.562685	0.4312130	0.4135990	0.4017810	0.782312	0.757759	0.727500
32.8	1.508455	1.453223	1.419468	2.296112	2.217160	2.159232	1.588672	1.525504	1.481167	1.533663	1.474200	1.436847	0.572330	0.553033	0.541759	0.512552	0.498566	0.478040	0.682062	0.659210	0.645470	0.645874	0.618532	0.606737	0.600074	0.576717	0.562596	0.4309990	0.4135960	0.4022390	0.782722	0.758220	0.727893
33.0	1.508594	1.453718	1.419812	2.296868	2.217922	2.160706	1.589025	1.525787	1.481562	1.534183	1.474621	1.437060	0.572643	0.553530	0.541848	0.512883	0.498355	0.478096	0.682237	0.659625	0.645751	0.645869	0.618523	0.607171	0.600066	0.577243	0.562604	0.4310830	0.4138290	0.4021500	0.782797	0.758580	0.728293
33.2	1.509094	1.454136	1.420374	2.297789	2.218773	2.162035	1.589470	1.526297	1.482010	1.535284	1.474861	1.437249	0.572452	0.553658	0.542089	0.513123	0.498868	0.478285	0.682574	0.660049	0.645583	0.645915	0.618760	0.607424	0.600357	0.577626	0.562715	0.4314700	0.4138990	0.4021790	0.783255	0.758628	0.728789
33.4	1.509684	1.454719	1.420812	2.298491	2.219594	2.163578	1.589816	1.526716	1.482898	1.535889	1.474908	1.437728	0.572657	0.553706	0.542466	0.513189	0.499050	0.478796	0.682665	0.660079	0.645558	0.646239	0.619025	0.607653	0.600537	0.577727	0.563187	0.4316800	0.4139540	0.4023970	0.783761	0.759139	0.729266
33.6	1.510104	1.455264	1.421180	2.299156	2.220455	2.164536	1.590248	1.527269	1.483329	1.536462	1.475246	1.437757	0.572863	0.554182	0.542713	0.513615	0.499620	0.478689	0.683016	0.660280	0.645452	0.646589	0.619140	0.607734	0.600880	0.577881	0.563505	0.4320110	0.4143920	0.4024150	0.784098	0.759231	0.729266
33.8	1.510580	1.455699	1.421796	2.300023	2.220811	2.165281	1.590623	1.527606	1.484162	1.536622	1.475851	1.437906	0.573125	0.554528	0.543118	0.514199	0.500129	0.478831	0.683134	0.660384	0.645667	0.646673	0.619112	0.607531	0.601197	0.577994	0.563882	0.4322710	0.4145550	0.4026080	0.784647	0.759803	0.729671
34.0	1.510617	1.456152	1.421919	2.300758	2.221193	2.166513	1.591202	1.527877	1.484911	1.537053	1.476316	1.438376	0.573630	0.554591	0.543308	0.514419	0.500504	0.479187	0.683523	0.660333	0.645882	0.646588	0.619671	0.608006	0.601550	0.578165	0.563979	0.4322760	0.4146190	0.4026750	0.785089	0.760427	0.730171
34.2	1.511386	1.456448	1.422221	2.301741	2.221599	2.167329	1.591936	1.528260	1.485449	1.537206	1.476794	1.438571	0.574055	0.554754	0.543444	0.514535	0.500781	0.479579	0.683706	0.660759	0.646146	0.647010	0.620023	0.608217	0.601787	0.578171	0.564204	0.4324250	0.4148440	0.4028380	0.785428	0.760686	0.730456
34.4	1.511864	1.457027	1.422889	2.302292	2.222456	2.168184	1.592163	1.528808	1.485902	1.537309	1.477626	1.439173	0.574352	0.554857	0.543676	0.514797	0.501099	0.479674	0.683694	0.661200	0.646402	0.647372	0.620555	0.608146	0.602065	0.578174	0.564528	0.4327400	0.4154440	0.4027810	0.785924	0.761160	0.730581
34.6	1.512288	1.457697	1.423226	2.302486	2.222746	2.168615	1.592748	1.529162	1.486328	1.537633	1.478072	1.439408	0.574628	0.554795	0.543558	0.515221	0.501187	0.479779	0.683790	0.661343	0.646795	0.647433	0.621013	0.608358	0.602076	0.578252	0.564893	0.4327310	0.4157860	0.4032610	0.786333	0.761172	0.730979
34.8	1.512818	1.458002	1.423396	2.303439	2.223177	2.168788	1.593332	1.529203	1.486820	1.538102	1.478813	1.440073	0.574610	0.555206	0.543894	0.515814	0.501569	0.480088	0.683855	0.661777	0.647147	0.647812	0.621178	0.608617	0.602449	0.578547	0.565487	0.4336290	0.4160370	0.4032240	0.786712	0.761427	0.731486
35.0	1.513581	1.458232	1.423853	2.304032	2.223682	2.169159	1.594082	1.529463	1.487719	1.538269	1.479546	1.440444	0.574753	0.555418	0.544232	0.516085	0.501619	0.480151	0.683831	0.661932	0.647267	0.648151	0.621667	0.608757	0.602629	0.578716	0.565551	0.4336000	0.4164960	0.4037730	0.786966	0.761508	0.731710
35.2	1.513837	1.458713	1.424040	2.304952	2.224217	2.169595	1.594762	1.530115	1.488436	1.538578	1.479926	1.440607	0.575159	0.555616	0.544410	0.516035	0.501322	0.480278	0.684045	0.662278	0.647137	0.648504	0.621911	0.608849	0.602944	0.578856	0.566011	0.4334720	0.4166580	0.4040280	0.787052	0.761398	0.732056
35.4	1.514091	1.459117	1.424493	2.305644	2.224963	2.169955	1.594991	1.530425	1.488742	1.539203	1.480580	1.441059	0.575640	0.555652	0.544543	0.516085	0.501367	0.480201	0.684049	0.662613	0.647572	0.649153	0.622026	0.608652	0.603436	0.579192	0.566086	0.4337250	0.4170680	0.4045570	0.787247	0.761856	0.732178
35.6	1.514394	1.459266	1.425103	2.306325	2.225407	2.170238	1.595449	1.530904	1.489245	1.539030	1.480918	1.441265	0.575964	0.555749	0.545118	0.516044	0.501732	0.480309	0.684426	0.662674	0.647783	0.649228	0.622341	0.608733	0.603646	0.579588	0.566207	0.4339050	0.4174150	0.4053620	0.787495	0.762237	0.732573
35.8	1.514768	1.459489	1.425426	2.307144	2.225814	2.171147	1.595915	1.531494	1.489903	1.539473	1.481472	1.441864	0.576114	0.555954	0.545669	0.516216	0.501968	0.480365	0.684607	0.662660	0.648195	0.649848	0.622932	0.609146	0.603949	0.579921	0.566424	0.4340550	0.4174710	0.4057250	0.787862	0.762758	0.732878
36.0	1.515205	1.459735	1.425662	2.308122	2.226597	2.171814	1.596487	1.532286	1.490341	1.539749	1.481889	1.442722	0.576457	0.556417	0.545667	0.516274	0.502064	0.481034	0.684948	0.662812	0.648622	0.650075	0.622775	0.609538	0.604019	0.579995	0.566737	0.4340440	0.4174990	0.4060170	0.788176	0.763182	0.733215
36.2	1.515593	1.460019	1.425852	2.308744	2.226863	2.172847	1.596654	1.533048	1.490748	1.540038	1.482344	1.443185	0.576491	0.556971	0.546347	0.516408	0.502049	0.480954	0.685665	0.663016	0.649001	0.650069	0.622998	0.609895	0.604117	0.580497	0.566726	0.4340110	0.4174150	0.4064460	0.788330	0.763556	0.733320
36.4	1.515609	1.460237	1.425974	2.309597	2.227647	2.173644	1.596990	1.533778	1.491088	1.540613	1.482511	1.443555	0.576762	0.557386	0.546253	0.516425	0.502473	0.481159	0.685966	0.663414	0.649414	0.650710	0.623633	0.609914	0.604466	0.580828	0.566706	0.4338930	0.4171580	0.4072910	0.788258	0.763771	0.733516
36.6	1.515799	1.460663	1.426574	2.310235	2.228276	2.174644	1.597551	1.534527	1.491234	1.540884	1.482663	1.443687	0.577199	0.557821	0.546263	0.516336	0.502707	0.481206	0.686137	0.663670	0.649502	0.650760	0.623653	0.610270	0.604621	0.581018	0.566805	0.4338000	0.4174290	0.4070910	0.788575	0.764221	0.733583
36.8	1.516021	1.460711	1.426985	2.310981	2.228811	2.175547	1.597927	1.535156	1.491831	1.541482	1.483238	1.443702	0.577426	0.558000	0.546320	0.516193	0.503105	0.481187	0.686433	0.664082	0.649533	0.650820	0.623773	0.610689	0.604670	0.581225	0.567264	0.4340720	0.4174430	0.4067600	0.788878	0.764894	0.734051
37.0	1.516516	1.461229	1.427139	2.311788	2.229093	2.176244	1.598482	1.535610	1.492018	1.541816	1.483650	1.443720	0.577575	0.558647	0.546484	0.516304	0.503366	0.481605	0.686762	0.664508	0.649570	0.651189	0.623754	0.610835	0.605102	0.581830	0.567680	0.4344520	0.4173470	0.4065660	0.789090	0.765514	0.734339
37.2	1.516891	1.461500	1.427180	2.312588	2.229510	2.177194	1.598815	1.536036	1.492617	1.542326	1.483867	1.444125	0.577738	0.558941	0.546473	0.516497	0.504097	0.481963	0.687035	0.664704	0.649594	0.651376	0.624263	0.611161	0.605393	0.582058	0.568077	0.4349010	0.4174440	0.4062790	0.789442	0.766048	0.734927
37.4	1.517107	1.462028	1.427565	2.312929	2.229857	2.178083	1.599051	1.536425	1.492999	1.542966	1.483864	1.444450	0.578280	0.559392	0.546493	0.516380	0.504247	0.482163	0.687222	0.664625	0.649706	0.651775	0.624485	0.611350	0.605846	0.582375	0.568703	0.4350200	0.4172670	0.4062320	0.789766	0.766788	0.735307
37.6	1.517328	1.462233	1.427893	2.313361	2.230493	2.178773	1.599421	1.536776	1.493337	1.543277	1.484064	1.445062	0.578517	0.559670	0.546693	0.516864	0.504687	0.482233	0.687344	0.664717	0.650020	0.652017	0.624642	0.611561	0.606334	0.582970	0.569140	0.4347890	0.4173930	0.4061880	0.790161	0.766870	0.735670
37.8	1.517466	1.462466	1.428216	2.314037	2.230714	2.179555	1.600072	1.536840	1.493368	1.543673	1.484586	1.445739	0.578783	0.559517	0.546734	0.517219	0.505061	0.482505	0.687442	0.664882	0.650443	0.652485	0.624942	0.611974	0.606554	0.583146	0.569324	0.4348010	0.4169750	0.4062510	0.790490	0.767193	0.736212
38.0	1.517952	1.462752	1.428503	2.314590	2.231270	2.180506	1.600684	1.537494	1.493430	1.544273	1.484840	1.446237	0.579031	0.559539	0.546904	0.517310	0.505115	0.482541	0.687571	0.664900	0.650841	0.652234	0.625060	0.612725	0.606666	0.583406	0.569566	0.4348240	0.4170650	0.4060770	0.790791	0.767504	0.736546
38.2	1.518652	1.463263	1.428773	2.315228	2.231601	2.180972	1.601289	1.537852	1.493649	1.544889	1.485008	1.446473	0.579093	0.559603	0.547359	0.517469	0.505118	0.482889	0.687495	0.665429	0.651171	0.652761	0.625195	0.612869	0.606807	0.583728	0.569990	0.4347230	0.4173320	0.4063620	0.791539	0.767567	0.736918
38.4	1.518764	1.463675	1.429179	2.315380	2.231930	2.181616	1.601582	1.538196	1.494027	1.545745	1.485717	1.447285	0.579197	0.559775	0.547867	0.517685	0.505393	0.482770	0.687635	0.665865	0.651772	0.653136	0.625477	0.613108	0.607083	0.584000	0.570054	0.4347010	0.4174820	0.4066920	0.791841	0.767570	0.737684
38.6	1.519005	1.463904	1.429389	2.315794	2.232161	2.182089	1.602311	1.538410	1.494036	1.546250	1.486354	1.447430	0.579442	0.559833	0.548324	0.517868	0.505515	0.483025	0.687923	0.666045	0.652050	0.652906	0.625457	0.613477	0.607263	0.584335	0.570333	0.4348280	0.4179350	0.4071810	0.791944	0.767703	0.738036
38.8	1.519560	1.463967	1.429773	2.316121	2.232703	2.182382	1.602959	1.538381	1.494587	1.546616	1.486896	1.447942	0.579501	0.560179	0.548620	0.518091	0.505750	0.483457	0.688226	0.666447	0.652358	0.653405	0.625526	0.613793	0.607791	0.584561	0.570662	0.4350180	0.4178820	0.4075240	0.792443	0.767928	0.738536
39.0	1.520108	1.464209	1.430322	2.316117	2.233079	2.183018	1.603546	1.538625	1.495337	1.547189	1.486927	1.448419	0.579676	0.560141	0.548872	0.518171	0.505357	0.483704	0.688661	0.666609	0.652563	0.653604	0.625693	0.613676	0.607825	0.584567	0.570493	0.4342500	0.4181460	0.4082320	0.793140	0.768040	0.738737
39.2	1.520174	1.464527	1.430784	2.316152	2.233731	2.183321	1.603910	1.539097	1.495765	1.547844	1.487293	1.448243	0.579911	0.559993	0.549077	0.518424	0.505480	0.484070	0.689150	0.666943	0.652659	0.653977	0.625450	0.613604	0.608075	0.584805	0.570815	0.4343790	0.4180570	0.4087750	0.793415	0.768367	0.739426
39.4	1.520500	1.464967	1.431216	2.316571	2.234191	2.183619	1.603984	1.539407	1.496272	1.548478	1.487747	1.448594	0.580263	0.560022	0.549397	0.518876	0.505622	0.484576	0.689390	0.667225	0.652638	0.654352	0.625917	0.613669	0.608287	0.585123	0.570744	0.4348210	0.4186080	0.4090480	0.793963	0.768611	0.739805
39.6	1.520913	1.465063	1.431733	2.317231	2.234498	2.184347	1.604444	1.539848	1.496690	1.548489	1.487741	1.448681	0.580441	0.560288	0.549861	0.519156	0.505963	0.484913	0.690033	0.667450	0.652673	0.654473	0.626608	0.613947	0.608346	0.585192	0.570695	0.4350520	0.4189290	0.4095910	0.794202	0.768788	0.740075
39.8	1.521404	1.465513	1.432070	2.317891	2.235399	2.185162	1.604675	1.540360	1.497317	1.548935	1.487855	1.449092	0.580617	0.560588	0.550423	0.519646	0.506126	0.485270	0.690381	0.667570	0.653032	0.655105	0.627066	0.614280	0.608675	0.585239	0.570656	0.4354080	0.4191550	0.4097250	0.794727	0.769191	0.740477
40.0	1.521724	1.465929	1.432642	2.318575	2.236405	2.185559	1.605065	1.540959	1.497645	1.549111	1.487953	1.449748	0.580841	0.560701	0.550532	0.519761	0.506353	0.485617	0.690763	0.668155	0.653158	0.655115	0.627011	0.614243	0.608749	0.585401	0.570464	0.4357330	0.4195600	0.4104050	0.795054	0.769461	0.740729
40.2	1.522091	1.466398	1.432954	2.319086	2.236867	2.186268	1.605257	1.541447	1.498113	1.549317	1.488282	1.449802	0.580937	0.561001	0.550681	0.519707	0.506223	0.485919	0.691319	0.668420	0.653482	0.655633	0.627243	0.614749	0.608883	0.585651	0.570558	0.4361140	0.4196780	0.4105830	0.795449	0.769697	0.740738
40.4	1.522342	1.466499	1.433078	2.319406	2.238093	2.186488	1.606007	1.541934	1.498407	1.549545	1.488883	1.449924	0.581074	0.561233	0.550663	0.520030	0.506523	0.486184	0.691156	0.668665	0.653149	0.656253	0.627875	0.614903	0.609004	0.585719	0.570743	0.4364890	0.4203320	0.4106050	0.795658	0.770108	0.741038
40.6	1.522836	1.467038	1.433276	2.320117	2.238784	2.187197	1.606867	1.542096	1.498716	1.549715	1.489297	1.450271	0.581216	0.561492	0.551077	0.520459	0.506803	0.486488	0.691296	0.669105	0.652956	0.656312	0.627983	0.615372	0.609194	0.585790	0.571085	0.4371000	0.4207680	0.4099780	0.795907	0.770748	0.741135
40.8	1.523240	1.467325	1.433428	2.320667	2.239227	2.187891	1.607172	1.542151	1.499310	1.549744	1.489732	1.450391	0.581325	0.561648	0.551090	0.520906	0.507049	0.486851	0.691436	0.669197	0.652987	0.656497	0.628542	0.615621	0.609413	0.585997	0.571486	0.4376470	0.4212360	0.4095820	0.796359	0.771314	0.741752
41.0	1.523713	1.467777	1.433500	2.321586	2.239541	2.188767	1.607843	1.542510	1.499585	1.549861	1.490072	1.450704	0.581580	0.562355	0.551050	0.521757	0.507379	0.487429	0.691854	0.669306	0.653141	0.656741	0.628809	0.615823	0.609696	0.586361	0.571813	0.4379770	0.4212160	0.4096010	0.796444	0.771615	0.741962
41.2	1.523899	1.468005	1.433802	2.322127	2.239936	2.190045	1.608105	1.542759	1.500293	1.549976	1.490338	1.451049	0.581987	0.562569	0.550957	0.522073	0.507574	0.487695	0.691989	0.669389	0.653184	0.656780	0.629307	0.616123	0.609606	0.586670	0.572237	0.4382910	0.4214870	0.4096750	0.796640	0.771817	0.742248
41.4	1.524285	1.468464	1.434212	2.322581	2.240442	2.190637	1.608607	1.543301	1.500145	1.549993	1.490721	1.451491	0.582489	0.562933	0.551121	0.521978	0.507621	0.487714	0.692030	0.669404	0.653471	0.656760	0.629475	0.616172	0.610153	0.587035	0.572622	0.4384750	0.4215410	0.4098070	0.796776	0.772077	0.742489
41.6	1.524821	1.468645	1.434312	2.323084	2.241094	2.191273	1.608903	1.543693	1.500417	1.550584	1.491049	1.451925	0.582525	0.563238	0.550888	0.522231	0.508033	0.487676	0.691838	0.669530	0.653975	0.656595	0.629578	0.616494	0.610406	0.587139	0.572877	0.4386900	0.4217630	0.4099060	0.797005	0.771962	0.742799
41.8	1.525384	1.468925	1.434737	2.323679	2.241356	2.192043	1.609213	1.544072	1.500318	1.551096	1.491678	1.452404	0.582699	0.563284	0.550966	0.522386	0.508223	0.487754	0.691785	0.669549	0.654268	0.656513	0.629761	0.616746	0.610687	0.587137	0.573252	0.4390410	0.4216990	0.4097840	0.797022	0.772360	0.743234
42.0	1.525985	1.469190	1.435266	2.324167	2.241998	2.192843	1.609508	1.544614	1.500630	1.551833	1.492085	1.452705	0.582820	0.563880	0.551330	0.522553	0.508216	0.487807	0.691963	0.669593	0.654636	0.656275	0.629822	0.616933	0.611045	0.587630	0.573312	0.4390420	0.4222480	0.4097160	0.797424	0.772435	0.743494
42.2	1.526304	1.469485	1.435327	2.324521	2.242472	2.193194	1.609733	1.545001	1.500983	1.552660	1.492573	1.452911	0.582969	0.563960	0.551621	0.522811	0.508411	0.487797	0.692131	0.669773	0.654888	0.656486	0.630262	0.617017	0.611375	0.587985	0.573573	0.4390660	0.4222590	0.4097700	0.797890	0.772606	0.743837
42.4	1.526661	1.469812	1.435664	2.324947	2.242486	2.193521	1.609805	1.545391	1.501424	1.552885	1.493347	1.453656	0.583218	0.564257	0.551685	0.523018	0.508602	0.488187	0.692449	0.669867	0.655620	0.656685	0.630312	0.617211	0.611651	0.588194	0.573507	0.4390510	0.4222410	0.4098840	0.797876	0.772970	0.744430
42.6	1.527153	1.470070	1.435979	2.325460	2.242838	2.193659	1.610245	1.545768	1.501609	1.553228	1.493774	1.453815	0.583167	0.564277	0.551865	0.523384	0.508750	0.488239	0.692700	0.669829	0.655769	0.656752	0.630380	0.617294	0.611807	0.588514	0.573725	0.4393760	0.4224690	0.4100600	0.798193	0.773561	0.744502
42.8	1.527530	1.470579	1.436545	2.325808	2.243123	2.194049	1.610596	1.546314	1.501875	1.553249	1.494327	1.454527	0.582938	0.564381	0.551887	0.523349	0.509257	0.488376	0.693301	0.670117	0.656267	0.657127	0.630477	0.617362	0.612353	0.588690	0.574005	0.4390100	0.4222260	0.4104520	0.798773	0.773971	0.744807
43.0	1.527729	1.470996	1.436974	2.326312	2.243268	2.194345	1.610951	1.546621	1.502272	1.553723	1.494771	1.454915	0.583125	0.564434	0.551882	0.523627	0.509439	0.488328	0.693662	0.670302	0.656430	0.657341	0.630423	0.617510	0.612509	0.589166	0.574198	0.4388850	0.4224440	0.4108080	0.799119	0.774105	0.745309
43.2	1.527964	1.471355	1.437410	2.326884	2.243804	2.194525	1.611220	1.547161	1.502705	1.554313	1.494962	1.455146	0.583212	0.564312	0.552225	0.523424	0.509957	0.488334	0.693843	0.670431	0.656883	0.657710	0.630730	0.617821	0.612788	0.589393	0.574570	0.4393880	0.4226540	0.4110110	0.799181	0.774330	0.745876
43.4	1.528254	1.471689	1.437734	2.327480	2.243841	2.194570	1.611766	1.547661	1.503231	1.554601	1.495103	1.455812	0.583245	0.564321	0.552096	0.523685	0.510155	0.488369	0.693982	0.670707	0.657235	0.658076	0.631162	0.618482	0.613073	0.589903	0.574449	0.4392450	0.4227860	0.4111130	0.799575	0.774837	0.746196
43.6	1.528405	1.471821	1.438181	2.328060	2.244109	2.194913	1.612414	1.548205	1.503600	1.554943	1.495165	1.456479	0.583269	0.564428	0.552415	0.523705	0.510447	0.488220	0.694491	0.671019	0.657607	0.658707	0.631476	0.618794	0.613371	0.589937	0.574478	0.4395750	0.4231690	0.4116300	0.799571	0.774964	0.746285
43.8	1.528638	1.472257	1.438725	2.328603	2.244604	2.195135	1.612747	1.548664	1.504372	1.555385	1.495369	1.457246	0.583423	0.564718	0.552869	0.524157	0.510591	0.488612	0.694563	0.671185	0.657814	0.659163	0.631744	0.618843	0.613693	0.590111	0.574650	0.4396160	0.4225920	0.4121930	0.799982	0.775144	0.746841
44.0	1.528606	1.472724	1.439140	2.329178	2.244753	2.195566	1.613131	1.548991	1.504708	1.555764	1.495866	1.457641	0.583427	0.564646	0.553088	0.523950	0.510500	0.488339	0.694994	0.671454	0.657835	0.659433	0.631776	0.618934	0.613796	0.590336	0.574692	0.4396120	0.4229190	0.4126570	0.800184	0.775232	0.747069
44.2	1.528774	1.473141	1.439191	2.329315	2.244880	2.196165	1.613618	1.549313	1.505171	1.556176	1.496146	1.458112	0.583835	0.564829	0.553360	0.523960	0.510501	0.488543	0.695023	0.671666	0.657924	0.659979	0.631885	0.619262	0.614022	0.590394	0.575072	0.4396620	0.4224510	0.4127250	0.800839	0.775347	0.747264
44.4	1.529122	1.473613	1.439272	2.329465	2.245411	2.196697	1.614078	1.549528	1.505769	1.556743	1.496737	1.458530	0.584037	0.564917	0.553468	0.524526	0.510696	0.488627	0.695077	0.671995	0.657959	0.660499	0.632206	0.619439	0.614213	0.590361	0.575212	0.4397710	0.4227800	0.4126900	0.801037	0.775671	0.747362
44.6	1.529318	1.473948	1.439468	2.330066	2.245043	2.197392	1.614176	1.549604	1.506201	1.557135	1.496962	1.459207	0.584329	0.564856	0.553700	0.524814	0.510840	0.488868	0.695398	0.672216	0.658109	0.660893	0.631947	0.619502	0.614326	0.590477	0.575467	0.4399990	0.4232040	0.4124970	0.801176	0.775986	0.747713
44.8	1.529510	1.473999	1.439779	2.330212	2.245468	2.197870	1.614240	1.549939	1.506613	1.557421	1.497346	1.459458	0.584767	0.565012	0.553739	0.525035	0.510794	0.488891	0.695420	0.672331	0.658101	0.660986	0.632352	0.619974	0.614289	0.590750	0.575455	0.4401570	0.4232220	0.4128210	0.801282	0.776185	0.747940
45.0	1.529544	1.474068	1.440124	2.330676	2.245775	2.198178	1.614737	1.550296	1.507045	1.557578	1.497331	1.459785	0.585183	0.565331	0.553704	0.525296	0.510778	0.488993	0.695674	0.672567	0.658343	0.661354	0.632206	0.620437	0.614416	0.591039	0.575771	0.4404830	0.4233820	0.4133020	0.801266	0.776422	0.747992
45.2	1.529828	1.474216	1.440530	2.331001	2.246273	2.198969	1.615196	1.550535	1.507588	1.558092	1.497408	1.460227	0.585587	0.565657	0.553713	0.525151	0.510442	0.489284	0.695728	0.672845	0.658496	0.661651	0.632415	0.620524	0.614481	0.591249	0.576069	0.4408610	0.4236760	0.4135770	0.801491	0.776752	0.748163
45.4	1.529951	1.474294	1.440733	2.331077	2.246462	2.198897	1.615482	1.550871	1.507988	1.558912	1.497699	1.460332	0.585912	0.565911	0.553858	0.524696	0.510476	0.489511	0.695799	0.672816	0.658903	0.661724	0.632332	0.620460	0.614515	0.591290	0.576213	0.4416790	0.4243410	0.4134790	0.801864	0.777306	0.748224
45.6	1.530404	1.474728	1.441109	2.331150	2.246897	2.199574	1.615473	1.551152	1.508398	1.559697	1.498092	1.460577	0.586171	0.565894	0.553767	0.524934	0.510402	0.489646	0.695831	0.673305	0.659188	0.661934	0.632329	0.620193	0.614408	0.591186	0.576098	0.4420700	0.4242970	0.4134340	0.802289	0.777509	0.748303
45.8	1.530688	1.474768	1.441469	2.331586	2.247471	2.200198	1.615732	1.551216	1.508813	1.560195	1.498425	1.461021	0.586578	0.566127	0.554173	0.525173	0.510081	0.490115	0.696150	0.673222	0.659384	0.662151	0.632770	0.620180	0.614490	0.591140	0.576095	0.4421730	0.4247960	0.4131160	0.802510	0.778042	0.748678
46.0	1.531105	1.474987	1.441828	2.331867	2.247881	2.200611	1.615882	1.551476	1.509214	1.560789	1.498845	1.461337	0.586700	0.566226	0.554437	0.525454	0.510260	0.490311	0.696645	0.673230	0.659336	0.662694	0.633075	0.620064	0.614452	0.591482	0.575892	0.4426050	0.4255290	0.4129930	0.802928	0.778225	0.748693
46.2	1.531495	1.475359	1.442277	2.332164	2.248237	2.201022	1.616111	1.551744	1.509489	1.560799	1.499240	1.461306	0.586833	0.566121	0.554482	0.525544	0.510015	0.490678	0.696633	0.673358	0.659663	0.662860	0.633574	0.619883	0.614343	0.591483	0.576293	0.4429510	0.4252890	0.4129120	0.803083	0.778773	0.748889
46.4	1.531846	1.475730	1.442377	2.333194	2.248378	2.201380	1.616481	1.551766	1.509940	1.560891	1.499636	1.461341	0.586918	0.566140	0.554539	0.525652	0.510159	0.491258	0.696632	0.673739	0.660067	0.663265	0.633630	0.619926	0.614560	0.591720	0.576122	0.4432960	0.4259610	0.4132660	0.803238	0.779148	0.749536
46.6	1.532130	1.475844	1.442618	2.333558	2.248882	2.201994	1.617000	1.552332	1.510145	1.560954	1.500395	1.461146	0.586765	0.566174	0.554670	0.525613	0.510585	0.491195	0.696927	0.674076	0.660423	0.663332	0.633951	0.620173	0.614746	0.591981	0.576439	0.4431710	0.4261510	0.4131640	0.803852	0.779739	0.749962
46.8	1.532333	1.475953	1.443022	2.334284	2.249747	2.202693	1.617512	1.553145	1.510244	1.560895	1.501178	1.461272	0.586854	0.566412	0.554619	0.525665	0.510961	0.491616	0.697394	0.674480	0.660597	0.663204	0.633799	0.620268	0.615077	0.592258	0.576689	0.4429880	0.4260070	0.4134880	0.804130	0.779777	0.750465
47.0	1.532719	1.475958	1.443258	2.334914	2.250374	2.203018	1.617970	1.553254	1.510602	1.561391	1.501481	1.461315	0.587054	0.566611	0.554690	0.525819	0.511344	0.491806	0.697254	0.674747	0.660921	0.663414	0.634054	0.620330	0.615317	0.592574	0.577220	0.4433280	0.4263140	0.4135400	0.804528	0.779789	0.750710
47.2	1.533099	1.476489	1.443808	2.335474	2.250749	2.203093	1.618250	1.553770	1.510617	1.561606	1.501805	1.461955	0.587187	0.566593	0.554986	0.525995	0.511863	0.491940	0.697323	0.675119	0.661294	0.663257	0.634308	0.620748	0.615593	0.592754	0.577726	0.4433510	0.4262750	0.4136440	0.804774	0.780015	0.750948
47.4	1.533425	1.476776	1.443946	2.336147	2.251250	2.203638	1.618690	1.554510	1.510666	1.562046	1.502515	1.462015	0.587192	0.566621	0.555288	0.526639	0.512507	0.492099	0.697625	0.675641	0.661388	0.663521	0.634477	0.620869	0.616093	0.593189	0.577909	0.4435660	0.4263250	0.4136720	0.804948	0.779926	0.751343
47.6	1.533919	1.477208	1.444208	2.336853	2.251711	2.203983	1.619013	1.555080	1.510695	1.562371	1.503064	1.462685	0.587441	0.567074	0.555920	0.526852	0.512708	0.492356	0.697870	0.676261	0.661508	0.663578	0.634767	0.621111	0.616280	0.593365	0.578222	0.4436470	0.4260870	0.4140960	0.804865	0.779826	0.751736
47.8	1.534233	1.477538	1.444546	2.337356	2.252356	2.204632	1.619076	1.555647	1.511021	1.562763	1.503474	1.463050	0.587642	0.567481	0.556292	0.527105	0.512778	0.492543	0.697956	0.676396	0.661497	0.663455	0.634886	0.621408	0.616522	0.593651	0.578531	0.4434940	0.4256940	0.4145220	0.805422	0.779946	0.752420
48.0	1.534644	1.477807	1.444468	2.337605	2.252541	2.205067	1.619321	1.556351	1.511171	1.562882	1.503689	1.463464	0.587839	0.567370	0.556731	0.527125	0.513061	0.492229	0.698310	0.676557	0.661624	0.663596	0.634544	0.621532	0.616765	0.594176	0.578703	0.4437150	0.4255830	0.4143320	0.805765	0.779924	0.752811
48.2	1.535109	1.477989	1.444767	2.337898	2.252828	2.205127	1.619519	1.557271	1.511327	1.563198	1.503774	1.464000	0.588100	0.567338	0.556762	0.527201	0.513490	0.492372	0.698263	0.676781	0.661801	0.663838	0.634832	0.622210	0.617054	0.594419	0.579059	0.4440000	0.4254590	0.4144510	0.806249	0.780041	0.753161
48.4	1.535637	1.478247	1.444930	2.338135	2.253421	2.205255	1.619387	1.557917	1.511734	1.563888	1.503916	1.464514	0.587966	0.567634	0.556656	0.527652	0.513605	0.492414	0.698435	0.677075	0.662165	0.664316	0.634695	0.622735	0.617335	0.594844	0.579104	0.4441380	0.4256570	0.4146540	0.806177	0.780526	0.753247
48.6	1.535978	1.478026	1.445111	2.338319	2.253541	2.205696	1.619618	1.558357	1.511706	1.564145	1.503994	1.464992	0.588064	0.567839	0.557097	0.527450	0.513762	0.492440	0.698581	0.677273	0.662047	0.664570	0.634919	0.623091	0.617638	0.595282	0.579287	0.4440120	0.4257540	0.4149150	0.806295	0.780805	0.753709
48.8	1.536137	1.478198	1.445410	2.338548	2.254531	2.205850	1.620322	1.558636	1.512013	1.564143	1.504007	1.465282	0.588197	0.568315	0.557403	0.528026	0.513915	0.492393	0.698425	0.677438	0.662100	0.664726	0.634974	0.623838	0.617864	0.595455	0.579528	0.4443100	0.4261770	0.4154430	0.806467	0.781008	0.753809
49.0	1.536144	1.478611	1.445726	2.338939	2.254826	2.206098	1.621120	1.558699	1.512578	1.564350	1.503795	1.465585	0.588362	0.568616	0.557537	0.527968	0.514328	0.492536	0.698556	0.677781	0.662544	0.664940	0.634820	0.624149	0.618174	0.595530	0.579574	0.4445310	0.4263650	0.4152960	0.806622	0.781308	0.754039
49.2	1.536371	1.478849	1.445750	2.339255	2.255259	2.206296	1.621690	1.558988	1.512986	1.564749	1.504002	1.465940	0.588370	0.568802	0.557636	0.528139	0.514511	0.492648	0.698836	0.678052	0.662775	0.665537	0.634783	0.624102	0.618301	0.595557	0.579766	0.4444910	0.4270000	0.4152910	0.806908	0.781547	0.754306
49.4	1.536454	1.479296	1.445698	2.339054	2.255497	2.206489	1.622101	1.559000	1.513278	1.564983	1.504296	1.465981	0.588650	0.568914	0.557989	0.527968	0.514763	0.493015	0.699170	0.678091	0.662923	0.665720	0.634838	0.624393	0.618258	0.595546	0.579845	0.4449420	0.4272870	0.4154250	0.807550	0.781833	0.754364
49.6	1.536787	1.479895	1.445702	2.339261	2.255828	2.207116	1.622518	1.559069	1.513364	1.564973	1.504585	1.466378	0.588793	0.569081	0.558255	0.528487	0.514686	0.492913	0.699390	0.678377	0.662986	0.666368	0.634986	0.624497	0.618360	0.595462	0.579596	0.4445600	0.4272680	0.4158480	0.807859	0.782243	0.754666
49.8	1.536869	1.480055	1.445775	2.339668	2.255996	2.207405	1.622888	1.558989	1.513746	1.565302	1.504945	1.466670	0.589072	0.569345	0.558710	0.528550	0.514547	0.492999	0.699734	0.678202	0.663115	0.666684	0.635457	0.624609	0.618494	0.595141	0.579868	0.4445290	0.4281850	0.4161400	0.807993	0.782739	0.755096
50.0	1.537068	1.480490	1.445946	2.339712	2.255637	2.207764	1.623150	1.559061	1.513941	1.565672	1.505303	1.466436	0.589252	0.569237	0.558573	0.528998	0.514830	0.493109	0.700058	0.678358	0.663184	0.667247	0.635725	0.624584	0.618651	0.595200	0.579984	0.4447080	0.4279910	0.4161540	0.808207	0.783101	0.754940
50.2	1.537066	1.480661	1.446354	2.340256	2.255570	2.208066	1.623565	1.558976	1.514399	1.565786	1.505754	1.466084	0.589349	0.569310	0.558513	0.529220	0.514503	0.493443	0.700056	0.678314	0.663545	0.667273	0.635843	0.624433	0.619033	0.595095	0.580057	0.4446870	0.4280390	0.4165430	0.808276	0.783451	0.755361
50.4	1.536966	1.480946	1.446293	2.340771	2.255596	2.208299	1.623805	1.558833	1.514860	1.566228	1.506138	1.465932	0.589460	0.569391	0.558297	0.529530	0.514862	0.493433	0.700200	0.678304	0.663928	0.667333	0.636029	0.624367	0.619372	0.595195	0.579904	0.4453990	0.4285970	0.4168190	0.808550	0.783579	0.755669
50.6	1.537062	1.481002	1.446640	2.340968	2.255902	2.208632	1.624095	1.559102	1.515242	1.566345	1.507027	1.465945	0.589659	0.569782	0.557984	0.529813	0.515169	0.493306	0.700413	0.678473	0.664204	0.667219	0.636346	0.624261	0.619666	0.594911	0.580324	0.4450510	0.4283750	0.4171330	0.809229	0.784071	0.755657
50.8	1.537092	1.481278	1.446933	2.341590	2.256390	2.208774	1.624255	1.559458	1.515617	1.566741	1.507051	1.466429	0.589754	0.570022	0.558166	0.530472	0.515354	0.493679	0.700769	0.678635	0.664243	0.667225	0.636303	0.623848	0.619972	0.594841	0.580701	0.4454250	0.4282560	0.4175970	0.809419	0.783974	0.755636
51.0	1.537326	1.481969	1.447090	2.341946	2.256688	2.209031	1.624389	1.559363	1.515789	1.567060	1.507237	1.466768	0.589987	0.570086	0.558366	0.530477	0.515997	0.493890	0.700949	0.678889	0.664679	0.666972	0.636604	0.623725	0.620228	0.594928	0.581289	0.4455600	0.4284300	0.4179470	0.809878	0.784006	0.755339
51.2	1.537541	1.482708	1.447423	2.342332	2.257032	2.209305	1.624504	1.559772	1.516061	1.567207	1.507822	1.467168	0.590259	0.570178	0.558313	0.531167	0.516115	0.493909	0.701504	0.679236	0.664472	0.666624	0.636638	0.624092	0.620235	0.595326	0.581609	0.4455600	0.4285100	0.4180480	0.810023	0.784068	0.755712
51.4	1.537837	1.482992	1.447673	2.342844	2.257566	2.210052	1.624907	1.559974	1.516225	1.567956	1.508224	1.467520	0.590313	0.570585	0.558792	0.531411	0.516452	0.494183	0.701535	0.679474	0.664672	0.666577	0.636927	0.624267	0.620734	0.595561	0.581918	0.4460000	0.4284940	0.4180970	0.809937	0.784214	0.756093
51.6	1.538258	1.483478	1.448007	2.343420	2.257902	2.210288	1.625154	1.560096	1.516555	1.568403	1.508638	1.468150	0.590370	0.570964	0.558747	0.531200	0.516613	0.494433	0.701761	0.679659	0.664854	0.666470	0.636965	0.624593	0.620887	0.595712	0.582086	0.4458470	0.4280550	0.4186740	0.810179	0.784576	0.756418
51.8	1.538287	1.483749	1.448471	2.344030	2.258663	2.210669	1.625478	1.560517	1.516794	1.568820	1.508812	1.468381	0.590634	0.571110	0.558874	0.531030	0.516664	0.494583	0.702080	0.679660	0.664710	0.666578	0.636912	0.625034	0.621141	0.595787	0.582452	0.4464190	0.4282910	0.4186580	0.810540	0.784884	0.756485
52.0	1.538705	1.483845	1.448909	2.344478	2.259058	2.210947	1.626008	1.561003	1.517163	1.569269	1.509071	1.469127	0.590534	0.570887	0.559276	0.531073	0.516944	0.494587	0.702184	0.679714	0.664753	0.666718	0.636919	0.625294	0.621335	0.596206	0.582456	0.4467230	0.4282590	0.4185640	0.810411	0.784879	0.756616
52.2	1.538911	1.484025	1.449275	2.345242	2.259543	2.211249	1.626441	1.561305	1.517508	1.569813	1.509020	1.469302	0.590786	0.571215	0.559458	0.530802	0.516878	0.494720	0.702350	0.679928	0.664805	0.666799	0.637190	0.625863	0.621546	0.596252	0.582628	0.4470880	0.4289390	0.4187370	0.810484	0.785190	0.756662
52.4	1.539251	1.484287	1.449624	2.345655	2.260296	2.211941	1.626963	1.561661	1.517946	1.570321	1.508995	1.469440	0.590783	0.571837	0.560062	0.531074	0.516952	0.494857	0.702694	0.680165	0.664806	0.667138	0.637335	0.626238	0.621859	0.596747	0.582698	0.4475280	0.4289340	0.4187720	0.810518	0.785483	0.756810
52.6	1.539474	1.484267	1.450017	2.345999	2.260779	2.212783	1.627732	1.561877	1.517919	1.570394	1.509383	1.469531	0.590967	0.571998	0.560455	0.530964	0.517125	0.495162	0.703116	0.680214	0.665004	0.667148	0.637786	0.626809	0.621658	0.596820	0.582832	0.4476240	0.4292830	0.4185080	0.810876	0.785412	0.756920
52.8	1.539691	1.484417	1.450399	2.346403	2.261350	2.213347	1.628471	1.562000	1.518274	1.570518	1.509454	1.469984	0.590920	0.572643	0.560902	0.531254	0.517426	0.495202	0.703014	0.680422	0.665217	0.667151	0.637851	0.627180	0.621434	0.596872	0.583020	0.4477300	0.4297130	0.4182540	0.810998	0.785792	0.756936
53.0	1.540098	1.484776	1.450570	2.346969	2.262015	2.213701	1.629072	1.562450	1.518466	1.571228	1.509898	1.470211	0.590971	0.572753	0.561409	0.531152	0.517427	0.495233	0.703120	0.680786	0.665467	0.667197	0.638231	0.627326	0.621653	0.597053	0.583067	0.4476270	0.4302210	0.4179170	0.811015	0.786125	0.757089
53.2	1.540687	1.484924	1.450787	2.347060	2.262380	2.214261	1.629467	1.562791	1.518716	1.571335	1.510471	1.470275	0.590978	0.572803	0.561702	0.531634	0.517802	0.495410	0.703263	0.680980	0.665524	0.667953	0.638451	0.627588	0.621648	0.597121	0.583371	0.4474380	0.4305680	0.4180750	0.811475	0.786400	0.757380
53.4	1.541253	1.485111	1.451005	2.346969	2.262634	2.215274	1.629743	1.563108	1.518951	1.571591	1.510852	1.470543	0.591006	0.573107	0.561915	0.531761	0.518085	0.495341	0.703493	0.681081	0.665826	0.668363	0.638849	0.627919	0.621563	0.597291	0.583566	0.4472640	0.4304390	0.4183830	0.812102	0.786813	0.757674
53.6	1.541709	1.485274	1.451289	2.347190	2.262664	2.215941	1.630119	1.563417	1.519450	1.571764	1.511099	1.471205	0.591066	0.573178	0.562164	0.532301	0.518044	0.495255	0.703546	0.681064	0.666069	0.668928	0.638987	0.628090	0.621684	0.597378	0.583490	0.4472520	0.4312400	0.4185210	0.812389	0.787232	0.758124
53.8	1.542121	1.485531	1.451712	2.347557	2.262829	2.216751	1.630220	1.563727	1.520005	1.572224	1.511883	1.471095	0.591349	0.573216	0.562255	0.532437	0.517740	0.495652	0.704029	0.681260	0.666291	0.669414	0.639224	0.627750	0.621936	0.597570	0.583671	0.4476180	0.4314900	0.4188080	0.812591	0.787381	0.758408
54.0	1.542691	1.485500	1.452069	2.347388	2.263027	2.217327	1.630424	1.563858	1.520292	1.572662	1.511842	1.471196	0.591389	0.573222	0.562158	0.533013	0.517450	0.495648	0.704318	0.681356	0.666548	0.670026	0.639612	0.627865	0.622165	0.597892	0.583658	0.4479880	0.4313850	0.4182370	0.812795	0.787484	0.758346
54.2	1.542999	1.485560	1.452439	2.347805	2.263545	2.217247	1.630196	1.564000	1.520678	1.573171	1.512225	1.471843	0.591416	0.573137	0.562329	0.533085	0.517212	0.495651	0.704716	0.681235	0.667035	0.670256	0.640089	0.627913	0.622396	0.598095	0.583663	0.4486970	0.4320110	0.4186290	0.813146	0.787476	0.758938
54.4	1.543200	1.485742	1.452598	2.348011	2.263948	2.217507	1.630332	1.564304	1.520924	1.573074	1.512421	1.472223	0.591589	0.573265	0.562052	0.533249	0.517309	0.495716	0.705041	0.681500	0.667364	0.670728	0.640648	0.627877	0.622544	0.598338	0.583880	0.4491360	0.4317980	0.4188800	0.813357	0.787712	0.759077
54.6	1.543834	1.486092	1.452845	2.348462	2.264295	2.217924	1.630258	1.564903	1.521449	1.572989	1.512741	1.472795	0.591793	0.573319	0.561899	0.533280	0.517376	0.495954	0.705215	0.682104	0.667632	0.670888	0.640809	0.627786	0.622829	0.598256	0.584076	0.4490880	0.4313960	0.4191410	0.814045	0.787982	0.759048
54.8	1.544165	1.486652	1.452966	2.348360	2.264652	2.218089	1.630328	1.565627	1.521535	1.573170	1.512403	1.473444	0.591964	0.573387	0.562091	0.533670	0.517290	0.496294	0.705599	0.682340	0.667737	0.671273	0.640736	0.627778	0.622960	0.598785	0.584321	0.4494870	0.4316670	0.4193800	0.814396	0.787946	0.759313
55.0	1.544406	1.487216	1.453066	2.348774	2.265070	2.218528	1.630560	1.565788	1.521555	1.573376	1.513089	1.473947	0.592305	0.573536	0.562019	0.534017	0.517500	0.496634	0.705872	0.682757	0.668143	0.671317	0.640968	0.627886	0.623238	0.599068	0.584520	0.4494340	0.4312230	0.4198040	0.814920	0.787963	0.759588
55.2	1.544714	1.487467	1.453750	2.349103	2.265293	2.218564	1.630711	1.566141	1.521647	1.573466	1.513467	1.474188	0.592867	0.573471	0.562047	0.534176	0.517257	0.496573	0.705714	0.683084	0.667936	0.671745	0.641292	0.628083	0.623555	0.599474	0.584590	0.4495170	0.4312960	0.4202090	0.815027	0.788194	0.760165
55.4	1.544692	1.487898	1.454206	2.349582	2.265663	2.218799	1.630890	1.566182	1.521726	1.573635	1.513445	1.474734	0.593181	0.573497	0.562415	0.534054	0.517671	0.496633	0.705555	0.683462	0.668291	0.672364	0.641287	0.628226	0.624166	0.599492	0.584789	0.4496280	0.4311290	0.4201890	0.815133	0.788609	0.760387
55.6	1.544597	1.488223	1.454605	2.350474	2.265895	2.218990	1.630997	1.566542	1.522011	1.573447	1.513629	1.475011	0.593621	0.573484	0.562316	0.533965	0.517884	0.496634	0.705862	0.683739	0.668275	0.672884	0.640849	0.628521	0.624242	0.599591	0.584797	0.4498090	0.4313630	0.4204260	0.815342	0.789095	0.760606
55.8	1.544627	1.488352	1.454979	2.351165	2.265783	2.218745	1.631652	1.567036	1.522391	1.573221	1.513596	1.475258	0.593978	0.573596	0.562415	0.533998	0.518100	0.496676	0.706097	0.683959	0.668123	0.673013	0.640732	0.628881	0.624407	0.599554	0.584979	0.4499060	0.4314320	0.4202860	0.815217	0.789599	0.760965
56.0	1.544711	1.488569	1.455244	2.351751	2.265697	2.219056	1.632059	1.567397	1.522881	1.573550	1.513722	1.475516	0.594060	0.573582	0.562666	0.534045	0.518029	0.496806	0.706090	0.684064	0.668210	0.673126	0.640631	0.628994	0.624312	0.599858	0.584974	0.4497480	0.4317490	0.4203320	0.815014	0.789687	0.761322
56.2	1.545024	1.488670	1.455111	2.352651	2.265604	2.219055	1.632538	1.567683	1.522939	1.573831	1.513643	1.475683	0.594486	0.574051	0.562662	0.533936	0.518291	0.497169	0.706443	0.684116	0.668402	0.673461	0.640824	0.629296	0.624415	0.600064	0.585191	0.4503020	0.4319700	0.4203250	0.815052	0.790149	0.761481
56.4	1.545109	1.489097	1.455603	2.353190	2.265831	2.219376	1.633047	1.568124	1.523083	1.573647	1.513977	1.475553	0.594521	0.574179	0.563032	0.533991	0.518699	0.497382	0.706552	0.683990	0.668506	0.673680	0.641138	0.629562	0.624199	0.600257	0.585451	0.4505290	0.4316710	0.4200770	0.815133	0.790400	0.761584
56.6	1.545540	1.489347	1.455811	2.353617	2.265985	2.219923	1.633676	1.568421	1.523023	1.573798	1.514302	1.475811	0.594576	0.574325	0.563113	0.533848	0.518958	0.497643	0.706655	0.683937	0.668949	0.673705	0.641385	0.629858	0.623874	0.600220	0.585932	0.4506700	0.4314890	0.4199750	0.815190	0.790754	0.761669
56.8	1.545810	1.489524	1.456188	2.354018	2.266056	2.220079	1.634154	1.568351	1.523427	1.574113	1.514454	1.475833	0.594523	0.574479	0.563371	0.533783	0.518996	0.497931	0.706443	0.683903	0.669047	0.673700	0.641361	0.629904	0.623850	0.600321	0.586421	0.4504130	0.4315520	0.4202190	0.814969	0.791521	0.761685
57.0	1.546155	1.489910	1.456382	2.354184	2.266541	2.220442	1.634378	1.568494	1.523726	1.574599	1.514906	1.475943	0.594700	0.574326	0.563268	0.533739	0.518935	0.498272	0.706607	0.683921	0.669372	0.673469	0.641652	0.629890	0.623983	0.600242	0.586623	0.4503210	0.4318480	0.4204610	0.815035	0.791862	0.761819
57.2	1.546534	1.490199	1.456597	2.354375	2.266851	2.221023	1.634717	1.568402	1.524136	1.574517	1.515143	1.475873	0.594649	0.574655	0.563190	0.534223	0.519663	0.498514	0.706446	0.683736	0.669781	0.673455	0.641541	0.630075	0.623903	0.600299	0.586870	0.4502970	0.4314630	0.4207700	0.815131	0.792201	0.762177
57.4	1.546766	1.490350	1.456616	2.354840	2.267142	2.221981	1.635056	1.568595	1.524687	1.575079	1.514971	1.476201	0.594715	0.575064	0.563144	0.534309	0.519738	0.498550	0.706609	0.683511	0.670153	0.673414	0.641648	0.630477	0.623940	0.600387	0.586903	0.4503200	0.4316950	0.4208720	0.815122	0.792512	0.762450
57.6	1.546943	1.490747	1.456718	2.355279	2.267407	2.222412	1.635647	1.568561	1.525095	1.575821	1.515394	1.476547	0.594907	0.575190	0.563260	0.534768	0.519526	0.499067	0.706975	0.683193	0.670259	0.673047	0.641883	0.630512	0.623988	0.600720	0.587081	0.4504280	0.4318590	0.4210680	0.815097	0.792327	0.762693
57.8	1.547358	1.491265	1.456885	2.355362	2.267978	2.222659	1.635975	1.568735	1.525373	1.576869	1.515800	1.476431	0.594926	0.575395	0.563313	0.534976	0.519631	0.499464	0.707233	0.683308	0.670444	0.673053	0.642434	0.630370	0.624282	0.600749	0.587447	0.4502080	0.4317470	0.4211950	0.815161	0.792288	0.762599
58.0	1.547644	1.491430	1.457132	2.355086	2.268162	2.223096	1.636461	1.568995	1.525638	1.577658	1.515744	1.476975	0.594794	0.575391	0.563311	0.535148	0.519660	0.499483	0.707346	0.683384	0.670381	0.672840	0.643017	0.631074	0.624487	0.600780	0.587697	0.4503790	0.4320880	0.4209230	0.815218	0.792336	0.762576
58.2	1.547838	1.491714	1.457224	2.355425	2.268459	2.223390	1.636409	1.569338	1.526175	1.578279	1.516260	1.477530	0.594863	0.575446	0.563560	0.535337	0.520154	0.499722	0.707625	0.683635	0.670573	0.672938	0.642986	0.631499	0.624974	0.600906	0.587874	0.4504390	0.4319090	0.4213170	0.815376	0.792338	0.762774
58.4	1.548068	1.491893	1.457253	2.355188	2.268492	2.224215	1.636541	1.569782	1.526486	1.578579	1.516678	1.477848	0.594754	0.575784	0.563414	0.535290	0.520243	0.500140	0.707758	0.684094	0.670561	0.672984	0.643469	0.631296	0.625349	0.601090	0.587792	0.4503450	0.4317250	0.4213290	0.815547	0.792652	0.762744
58.6	1.548524	1.492437	1.457475	2.355427	2.268928	2.224677	1.636796	1.570233	1.526805	1.579260	1.516997	1.478019	0.595044	0.576031	0.563428	0.535533	0.520587	0.500406	0.707479	0.684315	0.670711	0.673024	0.643710	0.631314	0.625757	0.601178	0.587845	0.4504240	0.4322040	0.4214730	0.816011	0.792485	0.762722
58.8	1.548582	1.492618	1.457617	2.355663	2.269333	2.224808	1.637150	1.570610	1.526739	1.579677	1.517389	1.478008	0.595392	0.576354	0.563690	0.535831	0.520670	0.500466	0.707597	0.684407	0.670620	0.673365	0.643981	0.631446	0.626085	0.601609	0.587928	0.4504870	0.4323180	0.4216740	0.816314	0.792430	0.763205
59.0	1.548688	1.492760	1.457707	2.356237	2.269587	2.224753	1.637190	1.570771	1.526985	1.580162	1.517923	1.478303	0.595518	0.576341	0.564088	0.536365	0.520895	0.500564	0.707722	0.684769	0.670927	0.673650	0.644212	0.631778	0.626359	0.601773	0.588023	0.4504660	0.4322230	0.4219010	0.816473	0.792402	0.763537
59.2	1.548838	1.492980	1.458039	2.356202	2.269851	2.224796	1.637179	1.571064	1.527232	1.580060	1.517994	1.478323	0.595559	0.576269	0.564448	0.536093	0.520849	0.500307	0.707898	0.685060	0.670846	0.674053	0.644239	0.631701	0.626396	0.602131	0.588371	0.4504260	0.4326640	0.4216480	0.816691	0.792384	0.763624
59.4	1.548777	1.493181	1.457870	2.356143	2.270023	2.225110	1.637138	1.571421	1.527553	1.579907	1.518091	1.478451	0.595671	0.576333	0.564917	0.536663	0.521230	0.500263	0.708410	0.685499	0.671157	0.674317	0.644151	0.632026	0.626707	0.602236	0.588571	0.4506260	0.4330800	0.4216290	0.816817	0.792485	0.764094
59.6	1.548974	1.493211	1.458178	2.356668	2.270133	2.225211	1.637183	1.571899	1.527922	1.579975	1.518260	1.478669	0.595897	0.576729	0.565142	0.536713	0.521167	0.500086	0.708691	0.685755	0.671499	0.674567	0.644230	0.632424	0.626907	0.602448	0.588713	0.4509170	0.4338180	0.4216900	0.817261	0.792635	0.764549
59.8	1.549449	1.493640	1.458201	2.356837	2.270244	2.225060	1.637624	1.572300	1.528147	1.580103	1.518525	1.478990	0.595823	0.576915	0.565202	0.537100	0.521365	0.500216	0.709213	0.686146	0.671738	0.674700	0.644550	0.632612	0.626805	0.602517	0.588576	0.4508970	0.4336730	0.4219760	0.817472	0.792542	0.765091
60.0	1.549866	1.493988	1.458383	2.357117	2.270850	2.225520	1.637916	1.572405	1.528484	1.580729	1.519260	1.479253	0.595929	0.577101	0.565597	0.536841	0.521440	0.500381	0.709331	0.686589	0.671910	0.674965	0.644784	0.633044	0.626734	0.602975	0.588587	0.4511860	0.4343860	0.4219190	0.817808	0.792716	0.765440
60.2	1.550349	1.494065	1.458619	2.357325	2.271257	2.225683	1.638169	1.572517	1.528487	1.580766	1.519935	1.479590	0.596065	0.577342	0.565952	0.537069	0.521784	0.500493	0.709587	0.686900	0.671989	0.675167	0.644987	0.633219	0.626812	0.603055	0.588761	0.4516540	0.4342230	0.4220760	0.818097	0.793092	0.765472
60.4	1.550455	1.494513	1.458972	2.357309	2.271598	2.226069	1.638494	1.572754	1.528731	1.580506	1.520573	1.479690	0.596177	0.577474	0.566164	0.536822	0.521622	0.500504	0.709960	0.687359	0.672170	0.675390	0.644748	0.633760	0.626711	0.603017	0.588850	0.4516410	0.4344980	0.4222510	0.818498	0.793159	0.765831
60.6	1.550798	1.494609	1.459277	2.357486	2.272005	2.226661	1.638977	1.573041	1.528747	1.580806	1.520789	1.480152	0.596557	0.577649	0.566220	0.536712	0.521627	0.500708	0.710364	0.687561	0.672507	0.675440	0.644913	0.633939	0.626734	0.603112	0.589043	0.4520620	0.4344880	0.4225070	0.818667	0.793465	0.766285
60.8	1.551110	1.494643	1.459673	2.357612	2.272534	2.226518	1.639182	1.572892	1.529105	1.581130	1.521037	1.480306	0.596450	0.577737	0.566220	0.536828	0.521190	0.500899	0.710571	0.687685	0.672962	0.675313	0.644971	0.634137	0.626857	0.603336	0.589189	0.4520070	0.4348610	0.4230220	0.819038	0.793842	0.766355
61.0	1.551560	1.494907	1.459712	2.357687	2.273009	2.227005	1.639428	1.573021	1.529114	1.581353	1.521579	1.480856	0.596805	0.578054	0.566504	0.536629	0.521211	0.501126	0.710949	0.688016	0.673181	0.675334	0.645201	0.634311	0.626897	0.603330	0.589105	0.4524720	0.4347550	0.4231000	0.819527	0.793879	0.766790
61.2	1.551750	1.495250	1.459910	2.358754	2.273568	2.227288	1.639899	1.573078	1.529073	1.581516	1.522131	1.481283	0.597093	0.578359	0.566583	0.537206	0.521679	0.501098	0.711089	0.688187	0.673260	0.675359	0.645372	0.634298	0.627014	0.603519	0.589070	0.4525190	0.4346480	0.4234920	0.819555	0.794029	0.766924
61.4	1.551917	1.495212	1.460263	2.359162	2.273652	2.227864	1.640364	1.573341	1.529286	1.582144	1.522256	1.481785	0.597391	0.578352	0.566596	0.537267	0.521677	0.501276	0.711465	0.688263	0.673423	0.675444	0.645826	0.634399	0.627333	0.603589	0.589121	0.4525840	0.4351460	0.4236590	0.819977	0.794159	0.767170
61.6	1.552285	1.495383	1.460656	2.359644	2.273983	2.228266	1.640851	1.573557	1.529492	1.582545	1.522670	1.482280	0.597534	0.578094	0.566506	0.537619	0.521828	0.501514	0.711564	0.688355	0.673470	0.675437	0.646019	0.634159	0.627502	0.603997	0.589399	0.4522730	0.4349370	0.4242500	0.820316	0.794174	0.767315
61.8	1.552498	1.495435	1.460794	2.359868	2.274401	2.228681	1.641129	1.574208	1.529791	1.582813	1.522607	1.482813	0.597491	0.578079	0.566542	0.537321	0.522076	0.501660	0.711447	0.688619	0.673286	0.675674	0.646324	0.634456	0.628138	0.603991	0.589557	0.4526750	0.4352050	0.4246080	0.820472	0.794778	0.766905
62.0	1.552758	1.495437	1.461051	2.360430	2.274534	2.229263	1.641445	1.574578	1.530207	1.582977	1.522531	1.483224	0.597414	0.578204	0.566804	0.537121	0.522282	0.501875	0.711200	0.688972	0.673070	0.675974	0.646492	0.634656	0.628593	0.604150	0.589782	0.4527990	0.4354400	0.4250340	0.820588	0.795205	0.767013
62.2	1.552939	1.495500	1.461204	2.360773	2.274837	2.229553	1.641389	1.574467	1.530640	1.583399	1.523016	1.483775	0.597412	0.578501	0.567069	0.537709	0.522478	0.502073	0.711210	0.689060	0.673201	0.676407	0.646542	0.634441	0.628890	0.604504	0.589925	0.4530220	0.4351960	0.4255670	0.820773	0.795375	0.767195
62.4	1.553176	1.495529	1.461237	2.361077	2.274935	2.229716	1.641430	1.574951	1.530611	1.584059	1.523282	1.483976	0.597429	0.578709	0.567121	0.537278	0.522662	0.502105	0.711056	0.688734	0.673115	0.676475	0.647142	0.634275	0.628982	0.604784	0.590117	0.4529090	0.4358620	0.4256150	0.821001	0.795983	0.767271
62.6	1.553411	1.495677	1.461599	2.361676	2.275191	2.229772	1.641937	1.575294	1.531177	1.584380	1.523221	1.484130	0.597653	0.578924	0.567216	0.537561	0.522949	0.502262	0.710937	0.688424	0.673115	0.676747	0.647108	0.634347	0.629132	0.605061	0.590513	0.4530410	0.4354580	0.4258210	0.821099	0.795989	0.767564
62.8	1.553703	1.495703	1.461652	2.362142	2.275062	2.229743	1.642060	1.575896	1.531258	1.584270	1.523035	1.484022	0.597708	0.578968	0.567301	0.537599	0.523186	0.502443	0.711124	0.688397	0.673007	0.676778	0.647120	0.634080	0.628953	0.605365	0.590681	0.4534710	0.4354990	0.4257550	0.820992	0.796136	0.767649
63.0	1.553850	1.495941	1.461714	2.362067	2.274976	2.229566	1.641987	1.576303	1.531536	1.584744	1.522735	1.484553	0.597666	0.578946	0.567532	0.538068	0.523690	0.502310	0.711313	0.688540	0.673176	0.676965	0.647020	0.634304	0.628831	0.605454	0.591261	0.4534540	0.4356630	0.4258070	0.821075	0.796274	0.767707
63.2	1.553987	1.496043	1.461967	2.362156	2.275063	2.229768	1.642110	1.576356	1.531787	1.584625	1.522733	1.484677	0.597890	0.579197	0.567876	0.537835	0.523862	0.502126	0.711583	0.688506	0.673354	0.676962	0.646958	0.634411	0.628973	0.605552	0.591665	0.4537710	0.4356020	0.4259320	0.821333	0.796272	0.767922
63.4	1.554084	1.496268	1.462193	2.362432	2.275370	2.230046	1.642257	1.576638	1.531938	1.584558	1.522794	1.484648	0.597973	0.579348	0.568213	0.538124	0.524386	0.501980	0.711576	0.688508	0.673494	0.677109	0.647181	0.634540	0.628988	0.605778	0.591792	0.4538740	0.4357450	0.4262330	0.821630	0.796593	0.768351
63.6	1.554197	1.496737	1.462740	2.363033	2.275831	2.230149	1.642376	1.576777	1.532340	1.584584	1.522732	1.484740	0.598070	0.579814	0.568222	0.538157	0.524580	0.501981	0.711627	0.688448	0.673674	0.677486	0.647260	0.634780	0.629059	0.605672	0.591763	0.4537560	0.4355350	0.4261560	0.822075	0.796629	0.768423
63.8	1.554461	1.497361	1.462910	2.363255	2.276157	2.230353	1.642800	1.576896	1.532718	1.584916	1.522667	1.485252	0.598028	0.579838	0.568360	0.538633	0.524896	0.502374	0.711948	0.688570	0.673535	0.677757	0.647085	0.634811	0.628972	0.605942	0.591608	0.4537430	0.4356900	0.4265040	0.822223	0.796735	0.768572
64.0	1.554775	1.497616	1.463384	2.363738	2.276431	2.230607	1.643186	1.577140	1.533290	1.585357	1.523023	1.485113	0.598385	0.580144	0.568896	0.538410	0.525252	0.502380	0.711968	0.688695	0.673550	0.677941	0.647243	0.634978	0.629350	0.605915	0.591859	0.4533800	0.4359720	0.4266090	0.822437	0.797322	0.768563
64.2	1.554859	1.497977	1.463755	2.363890	2.276885	2.231124	1.643360	1.577382	1.533701	1.585450	1.523073	1.485284	0.598627	0.580526	0.569021	0.538602	0.525355	0.502525	0.712445	0.688839	0.673582	0.678090	0.647209	0.634779	0.629421	0.605671	0.592107	0.4532330	0.4359510	0.4265080	0.822545	0.797265	0.768774
64.4	1.554849	1.498218	1.464039	2.364359	2.277190	2.231402	1.644060	1.577750	1.534141	1.585697	1.523166	1.485727	0.598913	0.580728	0.568944	0.538553	0.525504	0.502719	0.713080	0.689211	0.674055	0.678446	0.647206	0.635417	0.629527	0.605748	0.592216	0.4533550	0.4361070	0.4265790	0.822722	0.797467	0.769189
64.6	1.555036	1.498427	1.464424	2.364484	2.277657	2.231770	1.644408	1.578019	1.534696	1.586118	1.523433	1.485824	0.599180	0.581057	0.569078	0.538981	0.525606	0.502697	0.713250	0.689042	0.674285	0.678640	0.647873	0.635616	0.629775	0.605753	0.592530	0.4534250	0.4358700	0.4266720	0.822909	0.797566	0.769381
64.8	1.555277	1.498678	1.464920	2.364798	2.278182	2.231577	1.644497	1.578018	1.535051	1.586103	1.523818	1.486137	0.599150	0.581315	0.569278	0.539533	0.525604	0.502893	0.713513	0.689318	0.674662	0.679015	0.648505	0.635975	0.630220	0.606197	0.592446	0.4535100	0.4364260	0.4269490	0.823492	0.797883	0.769402
65.0	1.555559	1.498949	1.465112	2.364747	2.278592	2.232179	1.644669	1.578279	1.535019	1.586193	1.524135	1.486632	0.599483	0.581414	0.569579	0.539580	0.525579	0.502934	0.714114	0.689627	0.674776	0.679230	0.648553	0.636401	0.630475	0.606253	0.592278	0.4533980	0.4363160	0.4268680	0.823703	0.798000	0.769571
65.2	1.555704	1.499296	1.465709	2.365674	2.279174	2.232674	1.645223	1.578318	1.535141	1.586321	1.524467	1.486762	0.599701	0.581271	0.569679	0.540106	0.525469	0.502857	0.714411	0.689939	0.675073	0.679515	0.649025	0.636356	0.630681	0.606757	0.592327	0.4535800	0.4366710	0.4272830	0.824188	0.798233	0.769808
65.4	1.556064	1.499067	1.466124	2.365597	2.279353	2.233028	1.645512	1.578374	1.535471	1.586457	1.524554	1.486896	0.600013	0.581254	0.569712	0.539963	0.524891	0.502883	0.714555	0.689950	0.675590	0.679984	0.649259	0.636462	0.630808	0.607073	0.592695	0.4538890	0.4366600	0.4277070	0.824756	0.798280	0.770285
65.6	1.556477	1.499177	1.466342	2.365979	2.279844	2.233363	1.645825	1.578590	1.535831	1.586771	1.524342	1.487159	0.600058	0.581270	0.569856	0.540143	0.524743	0.503203	0.714752	0.689983	0.675683	0.680306	0.649223	0.636662	0.631016	0.607453	0.592416	0.4538520	0.4367640	0.4282160	0.824884	0.798546	0.770237
65.8	1.556416	1.499552	1.466278	2.366207	2.280116	2.233402	1.646211	1.579016	1.535952	1.587094	1.524640	1.487344	0.600393	0.581146	0.570068	0.539864	0.524559	0.503269	0.714903	0.690246	0.675936	0.680507	0.649581	0.636922	0.631337	0.607553	0.592614	0.4543870	0.4368280	0.4285720	0.825124	0.798906	0.770086
66.0	1.556750	1.499877	1.466152	2.366400	2.280580	2.233640	1.646443	1.578986	1.536317	1.587326	1.524936	1.487496	0.600388	0.581209	0.570157	0.540240	0.524630	0.503568	0.714970	0.690593	0.676021	0.680481	0.649691	0.636971	0.631187	0.607677	0.592692	0.4542420	0.4371090	0.4285710	0.825676	0.798780	0.770561
66.2	1.556780	1.499937	1.466285	2.366517	2.280572	2.233947	1.646569	1.579464	1.536549	1.587743	1.525707	1.487872	0.600382	0.581264	0.569889	0.540635	0.524273	0.503665	0.715141	0.690602	0.676278	0.680431	0.650035	0.637001	0.631242	0.607922	0.592626	0.4546670	0.4373180	0.4286390	0.825999	0.799150	0.770624
66.4	1.557163	1.499975	1.466233	2.366910	2.280707	2.234059	1.646847	1.580233	1.536532	1.588144	1.525992	1.487893	0.600713	0.581016	0.569881	0.540450	0.524222	0.503685	0.715437	0.690492	0.676411	0.680181	0.650325	0.637330	0.631105	0.608021	0.592758	0.4544510	0.4376670	0.4283050	0.826131	0.799506	0.770686
66.6	1.557335	1.500306	1.466367	2.367556	2.280987	2.234109	1.647080	1.580556	1.536472	1.588356	1.526215	1.488030	0.600898	0.581186	0.569504	0.540582	0.523990	0.504145	0.715721	0.690879	0.676739	0.680244	0.650443	0.637671	0.631144	0.608181	0.592928	0.4551990	0.4378340	0.4282180	0.826135	0.799266	0.770857
66.8	1.557739	1.500453	1.466599	2.367737	2.280927	2.234280	1.647263	1.580917	1.536405	1.588679	1.526707	1.487822	0.601096	0.581219	0.569401	0.540484	0.524075	0.504263	0.715770	0.691334	0.676945	0.680261	0.650275	0.638136	0.631048	0.608348	0.593164	0.4555150	0.4381170	0.4278130	0.826205	0.799550	0.770831
67.0	1.557842	1.500776	1.466871	2.367954	2.281210	2.234442	1.647487	1.581158	1.536383	1.589195	1.527294	1.488437	0.601342	0.581405	0.569635	0.540571	0.524258	0.504152	0.715847	0.691715	0.677293	0.680225	0.650218	0.638373	0.631275	0.608323	0.593541	0.4557410	0.4381620	0.4276410	0.826254	0.799821	0.770844
67.2	1.558134	1.500910	1.466950	2.368624	2.281362	2.234739	1.647629	1.581468	1.536597	1.589295	1.528060	1.488350	0.601480	0.581506	0.569590	0.540637	0.524067	0.504366	0.716107	0.691804	0.677480	0.680347	0.650084	0.638496	0.631390	0.608437	0.593728	0.4563620	0.4380080	0.4279370	0.826492	0.799693	0.770884
67.4	1.558222	1.501567	1.467024	2.368877	2.282180	2.235092	1.647843	1.582000	1.536710	1.589325	1.528344	1.487888	0.601580	0.581477	0.569482	0.540834	0.524421	0.504461	0.716142	0.692020	0.677462	0.680541	0.650212	0.638065	0.631499	0.608482	0.594066	0.4563640	0.4378140	0.4275300	0.826463	0.799710	0.770877
67.6	1.558220	1.501884	1.467192	2.369124	2.282807	2.235272	1.648088	1.582495	1.536876	1.589831	1.528507	1.487802	0.601779	0.581624	0.569587	0.540713	0.524539	0.504935	0.716160	0.692392	0.677594	0.680720	0.650309	0.638240	0.631690	0.608455	0.594125	0.4565920	0.4379810	0.4276940	0.826462	0.799645	0.770835
67.8	1.558369	1.502171	1.467269	2.369505	2.283148	2.235551	1.648424	1.583140	1.537110	1.589978	1.528695	1.488149	0.601898	0.581800	0.569474	0.540889	0.524844	0.505182	0.716413	0.692692	0.677592	0.680925	0.650710	0.638080	0.631882	0.608644	0.594532	0.4568200	0.4382070	0.4275020	0.826548	0.799833	0.771000
68.0	1.558570	1.502485	1.467567	2.369913	2.283204	2.236054	1.648845	1.583688	1.537512	1.590051	1.529281	1.487967	0.601944	0.582182	0.569580	0.540722	0.525154	0.505384	0.716645	0.692927	0.677897	0.680979	0.651183	0.638077	0.632189	0.608425	0.594988	0.4567780	0.4383590	0.4269420	0.826461	0.800241	0.771039
68.2	1.558595	1.502755	1.467678	2.369980	2.283902	2.236650	1.649167	1.584155	1.537664	1.590018	1.529624	1.488260	0.601770	0.582298	0.569480	0.540853	0.525178	0.505690	0.716709	0.693342	0.677972	0.681117	0.651253	0.637899	0.632056	0.608343	0.595316	0.4571040	0.4381650	0.4269620	0.826542	0.800032	0.771557
68.4	1.558830	1.502753	1.468062	2.370173	2.283946	2.236909	1.649433	1.584536	1.537904	1.589918	1.530011	1.488385	0.601748	0.582490	0.569622	0.541503	0.525555	0.505616	0.716729	0.693505	0.678494	0.681363	0.651553	0.638281	0.632250	0.608475	0.595200	0.4573210	0.4383320	0.4269480	0.826586	0.800380	0.771578
68.6	1.559263	1.502968	1.468244	2.370143	2.284101	2.237453	1.649667	1.584871	1.538484	1.589782	1.530365	1.488591	0.601649	0.582734	0.570072	0.541898	0.525532	0.505469	0.716692	0.693557	0.678433	0.681571	0.652067	0.638297	0.632716	0.608410	0.595105	0.4575240	0.4386310	0.4268920	0.826502	0.800403	0.771772
68.8	1.559514	1.503017	1.468749	2.370362	2.284040	2.237622	1.649965	1.585336	1.538553	1.589737	1.530608	1.489132	0.601744	0.582858	0.570353	0.542197	0.525580	0.505657	0.716806	0.694006	0.678517	0.681780	0.652595	0.638441	0.632930	0.608720	0.595071	0.4573010	0.4390310	0.4267620	0.826392	0.800788	0.771882
69.0	1.559845	1.503141	1.468957	2.370698	2.284049	2.238085	1.650307	1.585531	1.538478	1.590113	1.530520	1.489518	0.601652	0.582997	0.570581	0.541953	0.525725	0.505574	0.717139	0.693997	0.678579	0.681840	0.652516	0.638773	0.632888	0.608572	0.595198	0.4575880	0.4392910	0.4269730	0.826358	0.800875	0.772179
69.2	1.560017	1.503243	1.469517	2.371144	2.283798	2.238295	1.650802	1.585178	1.538850	1.590292	1.530658	1.489816	0.602022	0.583018	0.570898	0.541963	0.525999	0.505526	0.717142	0.693862	0.678355	0.682463	0.652839	0.638144	0.632789	0.608877	0.595102	0.4580070	0.4396260	0.4276110	0.826663	0.800927	0.772362
69.4	1.560254	1.503039	1.469844	2.370818	2.283632	2.238353	1.650857	1.584956	1.539290	1.590298	1.530444	1.490659	0.602221	0.583176	0.570935	0.541881	0.526126	0.505765	0.716991	0.693860	0.678278	0.682502	0.652958	0.638044	0.632799	0.609036	0.595296	0.4580670	0.4401690	0.4283080	0.826652	0.801228	0.772475
69.6	1.560397	1.503293	1.470055	2.371072	2.283771	2.238625	1.651228	1.584981	1.539600	1.590783	1.530228	1.491250	0.602257	0.583302	0.570979	0.542044	0.526583	0.506039	0.716977	0.693879	0.678330	0.682704	0.652880	0.638373	0.632937	0.609197	0.594938	0.4580870	0.4407110	0.4284820	0.826839	0.801518	0.772650
69.8	1.560531	1.503757	1.470236	2.371051	2.283965	2.238814	1.651710	1.584920	1.539848	1.590952	1.530286	1.491807	0.602354	0.583155	0.571257	0.542078	0.527136	0.505975	0.716916	0.694086	0.678564	0.682638	0.653413	0.638454	0.632844	0.609227	0.594992	0.4581300	0.4407770	0.4285270	0.827148	0.801813	0.772692
70.0	1.560788	1.503891	1.470277	2.371382	2.284048	2.238985	1.651891	1.584777	1.540390	1.590980	1.530730	1.492406	0.602158	0.583463	0.571347	0.541905	0.527325	0.506117	0.717198	0.694181	0.678511	0.682638	0.653564	0.638660	0.632795	0.609279	0.594827	0.4576700	0.4409240	0.4285290	0.827515	0.802076	0.773056
70.2	1.560896	1.504026	1.470701	2.371576	2.283685	2.238901	1.652131	1.584775	1.540405	1.591262	1.531247	1.492905	0.602407	0.583418	0.571545	0.542000	0.527480	0.506027	0.717327	0.693953	0.678623	0.682575	0.654140	0.638923	0.632906	0.609468	0.594833	0.4576890	0.4412820	0.4286880	0.827677	0.802584	0.773133
70.4	1.561118	1.504207	1.470757	2.371889	2.283908	2.238766	1.652475	1.584631	1.540584	1.591882	1.531710	1.493124	0.602566	0.583451	0.571757	0.542045	0.527859	0.505978	0.717666	0.693789	0.678784	0.682753	0.654040	0.639660	0.632724	0.609893	0.594856	0.4577200	0.4418480	0.4289980	0.827963	0.802603	0.773438
70.6	1.561135	1.504494	1.470845	2.372386	2.284448	2.238993	1.652379	1.584448	1.540553	1.592414	1.532064	1.493596	0.602896	0.583869	0.571883	0.542121	0.527866	0.506168	0.717795	0.694043	0.679143	0.683007	0.653935	0.640024	0.632857	0.610104	0.595164	0.4578170	0.4417790	0.4292470	0.828372	0.802756	0.773710
70.8	1.561439	1.504541	1.471286	2.372197	2.284761	2.239309	1.652711	1.584398	1.541201	1.593138	1.532370	1.493778	0.603119	0.583680	0.572042	0.542310	0.527863	0.506154	0.718104	0.694282	0.679368	0.682998	0.653720	0.640339	0.632942	0.610449	0.595310	0.4576170	0.4413230	0.4292940	0.828826	0.803026	0.773833
71.0	1.561288	1.504739	1.471367	2.372454	2.285224	2.239255	1.653023	1.584864	1.541350	1.593598	1.532318	1.493767	0.603243	0.583791	0.572140	0.542812	0.528218	0.506468	0.718149	0.694442	0.679672	0.683187	0.653616	0.640688	0.632970	0.610887	0.595419	0.4578400	0.4412410	0.4295030	0.829069	0.803255	0.773957
71.2	1.561301	1.504788	1.471286	2.372650	2.285685	2.239696	1.653291	1.585401	1.541749	1.594019	1.532288	1.493449	0.603426	0.583796	0.572024	0.543046	0.528127	0.507098	0.718262	0.694433	0.679899	0.683704	0.653504	0.641097	0.633115	0.611055	0.595648	0.4578800	0.4408940	0.4300040	0.829745	0.803303	0.774026
71.4	1.561183	1.505206	1.471212	2.372533	2.286374	2.239699	1.653716	1.585751	1.541889	1.594369	1.532063	1.493080	0.603891	0.584056	0.572365	0.542969	0.528066	0.507155	0.718343	0.694731	0.679992	0.683652	0.653751	0.641303	0.633389	0.611535	0.595893	0.4577960	0.4405550	0.4300000	0.829967	0.803441	0.774241
71.6	1.561012	1.505246	1.471586	2.372980	2.286635	2.240255	1.653783	1.586145	1.542002	1.594484	1.531801	1.492762	0.603902	0.584361	0.572416	0.542759	0.528283	0.507442	0.718333	0.694976	0.680132	0.683858	0.654043	0.641525	0.633430	0.611686	0.595907	0.4576520	0.4402850	0.4300030	0.830321	0.803725	0.774358
71.8	1.561093	1.505507	1.471693	2.373019	2.286647	2.240834	1.653912	1.586520	1.542194	1.594330	1.531739	1.492613	0.603840	0.584653	0.572254	0.543011	0.528140	0.507701	0.718543	0.695178	0.680517	0.684102	0.654129	0.641648	0.633719	0.611528	0.596415	0.4577350	0.4401320	0.4297490	0.830560	0.803714	0.774598
72.0	1.561282	1.505656	1.471888	2.373190	2.286792	2.241182	1.654112	1.586728	1.542199	1.594458	1.531959	1.492554	0.603747	0.584698	0.572560	0.543205	0.528160	0.507970	0.718687	0.695318	0.680691	0.684271	0.654056	0.641852	0.633948	0.611618	0.596760	0.4577180	0.4400980	0.4296080	0.830924	0.803741	0.774786
72.2	1.561425	1.505787	1.472035	2.373480	2.287419	2.241375	1.654125	1.587050	1.542202	1.594784	1.532052	1.492439	0.603813	0.584719	0.572844	0.543655	0.528040	0.508243	0.718940	0.695643	0.680735	0.684489	0.654366	0.641869	0.634036	0.611657	0.597038	0.4577610	0.4399610	0.4298760	0.831263	0.803821	0.775204
72.4	1.561843	1.505774	1.472269	2.373978	2.287072	2.241528	1.654188	1.587158	1.542306	1.595015	1.532115	1.492404	0.604074	0.584996	0.573366	0.543879	0.528226	0.508465	0.719288	0.695772	0.681159	0.684250	0.654429	0.641813	0.634324	0.611699	0.596981	0.4581160	0.4402920	0.4293700	0.831025	0.803902	0.775076
72.6	1.562113	1.506027	1.472353	2.374495	2.287452	2.241873	1.654328	1.587567	1.542765	1.595405	1.532120	1.492356	0.604149	0.585073	0.573298	0.543767	0.528073	0.508720	0.719378	0.695941	0.681320	0.684619	0.654548	0.641773	0.634731	0.611783	0.597206	0.4580460	0.4398110	0.4297390	0.830809	0.804112	0.775206
72.8	1.562443	1.505883	1.472919	2.374972	2.287334	2.241957	1.654250	1.588063	1.542718	1.595596	1.532215	1.492441	0.604387	0.585323	0.573065	0.544022	0.528029	0.508861	0.719498	0.696299	0.681201	0.684841	0.654723	0.641923	0.634819	0.611798	0.597479	0.4579560	0.4402170	0.4297080	0.830862	0.804163	0.775161
73.0	1.562476	1.506186	1.473119	2.375533	2.287663	2.242295	1.654351	1.587982	1.542642	1.595675	1.532286	1.493096	0.604435	0.585493	0.573225	0.543895	0.528391	0.508742	0.719636	0.696298	0.681058	0.684922	0.654572	0.641883	0.634897	0.611711	0.597629	0.4585500	0.4405520	0.4304110	0.831061	0.804473	0.775443
73.2	1.562805	1.506547	1.473363	2.375195	2.287881	2.242541	1.654560	1.587993	1.542967	1.595945	1.532690	1.493446	0.604677	0.585840	0.573247	0.544235	0.528459	0.508655	0.719715	0.696383	0.680861	0.685248	0.654576	0.641756	0.635122	0.611779	0.598025	0.4586120	0.4410250	0.4310030	0.830896	0.804718	0.775540
73.4	1.563000	1.506553	1.473614	2.375429	2.287974	2.242669	1.654695	1.588062	1.543200	1.595993	1.533026	1.493853	0.604594	0.586030	0.573316	0.544079	0.528687	0.508669	0.719587	0.696915	0.681076	0.685306	0.654374	0.642412	0.635220	0.611763	0.598431	0.4591520	0.4413980	0.4311970	0.830959	0.805133	0.775763
73.6	1.563275	1.506814	1.473763	2.375419	2.288230	2.243268	1.654894	1.588377	1.543283	1.596341	1.533479	1.494381	0.604590	0.586164	0.573243	0.544274	0.529121	0.508432	0.719842	0.696917	0.681309	0.685604	0.654176	0.642638	0.635421	0.611597	0.598330	0.4590150	0.4412710	0.4311350	0.831013	0.804838	0.776067
73.8	1.563850	1.507239	1.473794	2.375524	2.288722	2.243788	1.655152	1.588536	1.543247	1.596235	1.533793	1.494994	0.604528	0.586446	0.573591	0.544583	0.529804	0.508218	0.720326	0.697056	0.681107	0.685494	0.654457	0.642574	0.635628	0.611532	0.598076	0.4591790	0.4420660	0.4311920	0.831047	0.805232	0.776058
74.0	1.563899	1.507508	1.473757	2.375828	2.288943	2.243901	1.655107	1.588829	1.543487	1.596336	1.534835	1.495389	0.604556	0.586419	0.573622	0.544367	0.529664	0.507824	0.720497	0.697350	0.681090	0.685615	0.654442	0.643024	0.635849	0.611645	0.598148	0.4590560	0.4417790	0.4315680	0.831136	0.805027	0.776388
74.2	1.564007	1.507791	1.473782	2.375805	2.289129	2.244452	1.655069	1.589239	1.543681	1.596871	1.535487	1.495788	0.604634	0.586409	0.573923	0.544558	0.530000	0.507606	0.720857	0.697360	0.680821	0.685586	0.654641	0.643244	0.636027	0.611841	0.598185	0.4593760	0.4428650	0.4314150	0.831357	0.804944	0.776566
74.4	1.564222	1.508017	1.473479	2.375873	2.289681	2.244681	1.655256	1.589530	1.543953	1.597269	1.535777	1.496256	0.604715	0.586481	0.573943	0.544814	0.530031	0.507381	0.721134	0.697495	0.681207	0.686030	0.654440	0.643772	0.636225	0.612061	0.598029	0.4597060	0.4428940	0.4317190	0.831455	0.804949	0.776671
74.6	1.564424	1.508312	1.473589	2.376120	2.290393	2.245345	1.655428	1.589657	1.544395	1.597378	1.536211	1.496643	0.605111	0.586619	0.573869	0.545120	0.529985	0.507671	0.721354	0.697558	0.681394	0.685968	0.654695	0.643735	0.636242	0.612208	0.598157	0.4598680	0.4427080	0.4317700	0.831629	0.805068	0.776869
74.8	1.564586	1.508242	1.473869	2.376465	2.290896	2.245182	1.655875	1.590159	1.544917	1.597391	1.536085	1.496518	0.604995	0.586436	0.574076	0.544990	0.529937	0.507419	0.721445	0.697658	0.681471	0.686130	0.654898	0.644437	0.636451	0.612423	0.597882	0.4599970	0.4426960	0.4319630	0.831844	0.804946	0.776913
75.0	1.564878	1.508373	1.473938	2.376728	2.291222	2.245207	1.656298	1.590451	1.545229	1.597567	1.536246	1.496838	0.604824	0.586624	0.574160	0.545084	0.530103	0.507683	0.721367	0.697624	0.681941	0.686414	0.654883	0.645071	0.636594	0.612670	0.597791	0.4598660	0.4425880	0.4318550	0.831727	0.804934	0.776895
75.2	1.565159	1.508678	1.474005	2.377078	2.291626	2.245810	1.656870	1.590996	1.545663	1.597882	1.536499	1.497296	0.605026	0.586811	0.574228	0.544945	0.529850	0.507747	0.721510	0.697640	0.682178	0.686343	0.655369	0.645290	0.636831	0.612672	0.597783	0.4597290	0.4430650	0.4322410	0.831790	0.805041	0.776993
75.4	1.565400	1.509050	1.474135	2.377447	2.291692	2.245796	1.657327	1.591074	1.545952	1.598102	1.536680	1.497514	0.605131	0.586906	0.574600	0.544708	0.529648	0.507544	0.721932	0.697897	0.682432	0.686408	0.655569	0.645234	0.636941	0.613095	0.597621	0.4597360	0.4428000	0.4323600	0.831574	0.804828	0.777056
75.6	1.565534	1.509187	1.474405	2.377847	2.292356	2.246486	1.657329	1.591195	1.546013	1.598437	1.536808	1.497596	0.605185	0.586853	0.574691	0.544946	0.530123	0.507510	0.721919	0.698142	0.682982	0.686632	0.655959	0.645177	0.637310	0.613062	0.597691	0.4596770	0.4427680	0.4322300	0.831477	0.804853	0.777098
75.8	1.565912	1.509474	1.474507	2.377892	2.292560	2.246444	1.657686	1.591522	1.546172	1.598881	1.536962	1.497823	0.605401	0.586908	0.574983	0.545016	0.530207	0.507839	0.722128	0.698427	0.683506	0.686595	0.656389	0.645427	0.637458	0.613382	0.597965	0.4600320	0.4434730	0.4327380	0.831635	0.804883	0.777292
76.0	1.566209	1.509493	1.474764	2.378286	2.292721	2.246323	1.658094	1.591536	1.546586	1.599359	1.537130	1.498093	0.605585	0.586968	0.575487	0.545174	0.530333	0.508324	0.722148	0.698710	0.683549	0.686483	0.656830	0.645270	0.637877	0.613563	0.597968	0.4599120	0.4437350	0.4324020	0.832101	0.805028	0.777429
76.2	1.566545	1.509742	1.475110	2.378942	2.292853	2.246216	1.658307	1.591671	1.546836	1.600012	1.537453	1.498124	0.605954	0.586956	0.575798	0.545219	0.530479	0.508841	0.722335	0.699141	0.683810	0.686636	0.657342	0.644907	0.638395	0.613674	0.598179	0.4599520	0.4438250	0.4325220	0.832265	0.805372	0.777547
76.4	1.566896	1.509883	1.475132	2.379527	2.292875	2.246186	1.658499	1.591818	1.547351	1.600186	1.537473	1.498042	0.606327	0.586712	0.575869	0.545464	0.530702	0.509513	0.722517	0.699266	0.684219	0.686710	0.657300	0.644384	0.638500	0.613833	0.598375	0.4599510	0.4435960	0.4325160	0.832208	0.805513	0.777695
76.6	1.567275	1.510084	1.475520	2.379843	2.293216	2.246571	1.658675	1.592156	1.547984	1.600674	1.537701	1.497918	0.606449	0.586639	0.575722	0.545427	0.530848	0.509857	0.722525	0.699565	0.684521	0.687200	0.657521	0.644262	0.638699	0.614314	0.598444	0.4598250	0.4432820	0.4328980	0.832689	0.806050	0.777933
76.8	1.567689	1.510017	1.476020	2.380366	2.293231	2.246783	1.659043	1.592527	1.547944	1.600801	1.537791	1.498055	0.606814	0.586678	0.576163	0.545720	0.530994	0.510105	0.722481	0.699994	0.684221	0.687127	0.657510	0.644259	0.638849	0.614183	0.598882	0.4600410	0.4438030	0.4328370	0.832932	0.806243	0.778188
77.0	1.567559	1.510641	1.476183	2.380640	2.293457	2.247103	1.659365	1.592517	1.548110	1.601078	1.538033	1.498102	0.606902	0.586736	0.576416	0.545692	0.531341	0.510373	0.722505	0.700003	0.684620	0.687195	0.657325	0.644199	0.638888	0.614361	0.599375	0.4601410	0.4437860	0.4334480	0.833107	0.806629	0.778571
77.2	1.567949	1.510759	1.476430	2.380418	2.293509	2.247371	1.659586	1.592580	1.548363	1.601731	1.538565	1.497996	0.606938	0.586764	0.576277	0.546013	0.531392	0.510991	0.722475	0.700047	0.684762	0.687595	0.657333	0.644197	0.639132	0.614395	0.599649	0.4605590	0.4440510	0.4334100	0.832973	0.806787	0.778994
77.4	1.568044	1.510591	1.476721	2.380719	2.293656	2.247700	1.659725	1.592784	1.548555	1.601887	1.538590	1.498071	0.606911	0.586634	0.576619	0.546064	0.531664	0.511469	0.722406	0.700168	0.685066	0.687778	0.657157	0.644050	0.638927	0.614325	0.599640	0.4610910	0.4441380	0.4333770	0.833282	0.807172	0.779323
77.6	1.568143	1.510853	1.476938	2.380621	2.293984	2.248248	1.659930	1.592905	1.548727	1.602041	1.538768	1.498421	0.607194	0.586697	0.576497	0.546431	0.532163	0.511939	0.722690	0.700147	0.685000	0.688020	0.657274	0.643630	0.638923	0.614532	0.599549	0.4612990	0.4443570	0.4337130	0.833517	0.807161	0.779616
77.8	1.568274	1.511191	1.477212	2.380733	2.294276	2.249214	1.660169	1.592796	1.548805	1.601844	1.538996	1.498550	0.607256	0.586917	0.576697	0.546325	0.532151	0.512052	0.722605	0.700276	0.684920	0.688430	0.657535	0.643628	0.638943	0.614627	0.599519	0.4620450	0.4450250	0.4337360	0.833584	0.807761	0.779488
78.0	1.568294	1.511397	1.477628	2.380890	2.294413	2.249315	1.660294	1.593065	1.549095	1.602065	1.539389	1.498596	0.607313	0.587023	0.576533	0.546148	0.531902	0.512252	0.722681	0.700437	0.685059	0.688787	0.657684	0.643987	0.638968	0.614713	0.599983	0.4620190	0.4445130	0.4341050	0.833836	0.807733	0.779782
78.2	1.568429	1.511618	1.478007	2.380886	2.294726	2.249722	1.660343	1.593331	1.549434	1.602426	1.539521	1.498805	0.607577	0.587392	0.576452	0.546425	0.532150	0.512300	0.722985	0.700372	0.685119	0.689024	0.658093	0.644009	0.639132	0.614871	0.600171	0.4623580	0.4449160	0.4340050	0.834122	0.808156	0.779703
78.4	1.568753	1.511923	1.478251	2.380595	2.295107	2.249974	1.660705	1.593035	1.549486	1.601841	1.539186	1.499240	0.607949	0.587334	0.576458	0.546702	0.532121	0.512320	0.722924	0.700388	0.685614	0.689597	0.658357	0.644373	0.639073	0.614886	0.600236	0.4626640	0.4446400	0.4341960	0.834132	0.808577	0.779736
78.6	1.568863	1.512093	1.478744	2.380895	2.295218	2.249993	1.660868	1.593232	1.550065	1.601773	1.539306	1.499385	0.608133	0.587652	0.576415	0.547044	0.532294	0.512570	0.722759	0.700199	0.685360	0.689375	0.658843	0.644545	0.638667	0.614893	0.600289	0.4627270	0.4448920	0.4341640	0.834607	0.808626	0.779931
78.8	1.568955	1.512163	1.479322	2.381134	2.295306	2.249896	1.660965	1.593701	1.550050	1.601715	1.539162	1.499598	0.608234	0.587635	0.576664	0.547072	0.532351	0.512275	0.723097	0.700106	0.685387	0.689362	0.659005	0.644944	0.638713	0.615048	0.600410	0.4625550	0.4447010	0.4342940	0.834674	0.808689	0.780003
79.0	1.569146	1.512658	1.479306	2.381193	2.295438	2.250091	1.661288	1.593668	1.550240	1.601779	1.539515	1.500416	0.608199	0.588094	0.576531	0.547204	0.532499	0.512425	0.723222	0.699982	0.685587	0.689114	0.658931	0.645328	0.638630	0.615199	0.600344	0.4624500	0.4448680	0.4344890	0.834679	0.809038	0.780114
79.2	1.569158	1.512902	1.479459	2.381481	2.295714	2.250745	1.661790	1.594246	1.550112	1.601852	1.539844	1.501018	0.608343	0.588310	0.576644	0.547378	0.532450	0.512327	0.723419	0.699876	0.685525	0.688942	0.659330	0.645274	0.638496	0.615407	0.600380	0.4624520	0.4457730	0.4346440	0.834974	0.809191	0.780181
79.4	1.569459	1.513197	1.479625	2.382077	2.296111	2.251098	1.661848	1.594238	1.550055	1.601915	1.540287	1.501381	0.608420	0.588713	0.576823	0.547539	0.532523	0.512411	0.723672	0.699938	0.685514	0.689078	0.659234	0.645608	0.638646	0.615667	0.600386	0.4625550	0.4454250	0.4346130	0.835235	0.809171	0.780140
79.6	1.569365	1.513339	1.479838	2.382282	2.296591	2.251254	1.662155	1.594636	1.550120	1.602141	1.540354	1.501493	0.608589	0.589072	0.577037	0.548024	0.532825	0.512411	0.723757	0.700210	0.685555	0.688900	0.659572	0.645750	0.639078	0.615933	0.600648	0.4623890	0.4460400	0.4344710	0.835277	0.809385	0.780213
79.8	1.569830	1.513746	1.480175	2.382607	2.296582	2.251227	1.662716	1.595108	1.550248	1.602045	1.540211	1.501588	0.608456	0.589474	0.577104	0.547953	0.532882	0.512359	0.723891	0.700342	0.685526	0.688522	0.659666	0.645853	0.639356	0.616226	0.600745	0.4622680	0.4463120	0.4345800	0.835720	0.809476	0.780202
80.0	1.570049	1.513729	1.480143	2.383006	2.296797	2.251218	1.663118	1.595503	1.550545	1.602631	1.540733	1.501859	0.608425	0.589676	0.577225	0.548352	0.533025	0.512387	0.723775	0.700707	0.685329	0.688433	0.659698	0.645805	0.639923	0.616117	0.600947	0.4621010	0.4464380	0.4342970	0.836104	0.809360	0.780007
80.2	1.570392	1.514081	1.480184	2.383521	2.297080	2.251229	1.663190	1.595850	1.550501	1.602490	1.541036	1.501923	0.608456	0.589597	0.577318	0.548440	0.533123	0.512235	0.724050	0.700694	0.685243	0.688628	0.659629	0.646152	0.640146	0.616472	0.601106	0.4618100	0.4457150	0.4342220	0.836174	0.809641	0.780294
80.4	1.570620	1.514060	1.480044	2.383939	2.297318	2.251407	1.663365	1.596130	1.550974	1.602358	1.540988	1.502145	0.608479	0.589377	0.577412	0.548797	0.533089	0.512127	0.724347	0.700572	0.685282	0.688599	0.659548	0.646321	0.639961	0.616631	0.601365	0.4615060	0.4460800	0.4342750	0.836280	0.809542	0.780598
80.6	1.571136	1.514089	1.479967	2.383999	2.297288	2.251581	1.663344	1.596511	1.550747	1.602678	1.541357	1.502671	0.608300	0.589675	0.577893	0.548610	0.533090	0.511888	0.724488	0.700814	0.685246	0.688629	0.659888	0.646643	0.640180	0.616848	0.600970	0.4614290	0.4458950	0.4343390	0.836547	0.809698	0.780733
80.8	1.571377	1.514246	1.480012	2.384039	2.297618	2.251704	1.663533	1.596865	1.550671	1.603070	1.541377	1.502802	0.608372	0.589989	0.578325	0.548754	0.532925	0.511869	0.724470	0.700792	0.685222	0.688785	0.659918	0.646982	0.640188	0.616610	0.601394	0.4613280	0.4460890	0.4345860	0.836457	0.809955	0.780838
81.0	1.571612	1.514761	1.479915	2.383964	2.297847	2.251817	1.663666	1.597208	1.550902	1.603488	1.541895	1.502967	0.608094	0.589980	0.578236	0.548943	0.532830	0.512128	0.724876	0.700766	0.685415	0.688931	0.659774	0.647009	0.640246	0.617072	0.601654	0.4614610	0.4463270	0.4346580	0.836389	0.810052	0.780873
81.2	1.571978	1.514600	1.479932	2.383815	2.298229	2.252000	1.663622	1.597273	1.551103	1.603897	1.542325	1.503735	0.607991	0.589929	0.578209	0.549277	0.532880	0.512407	0.725306	0.700858	0.685393	0.689699	0.659884	0.647196	0.640275	0.617055	0.601682	0.4618460	0.4458920	0.4345660	0.836413	0.810426	0.781128
81.4	1.572047	1.514629	1.480125	2.384272	2.298596	2.252193	1.663621	1.597589	1.551499	1.604202	1.542246	1.503825	0.607959	0.589929	0.578246	0.549451	0.533572	0.512427	0.725631	0.701147	0.685720	0.690014	0.660125	0.647712	0.640001	0.617040	0.601827	0.4619460	0.4460920	0.4346580	0.836384	0.810642	0.781023
81.6	1.572221	1.514730	1.480363	2.384414	2.298813	2.252463	1.663928	1.597456	1.551625	1.604262	1.542797	1.504116	0.608147	0.589959	0.578377	0.549250	0.533791	0.512491	0.725974	0.701517	0.685680	0.690573	0.660354	0.648015	0.640298	0.617176	0.602093	0.4620260	0.4459440	0.4349540	0.836385	0.810625	0.780976
81.8	1.572374	1.514841	1.480797	2.384328	2.298951	2.253116	1.663987	1.597214	1.551602	1.604493	1.543045	1.504326	0.608304	0.590112	0.578679	0.549169	0.533939	0.512252	0.726139	0.701781	0.686056	0.691051	0.660609	0.648500	0.640548	0.617309	0.602223	0.4623250	0.4459370	0.4352520	0.836304	0.810881	0.781138
82.0	1.572563	1.515100	1.481086	2.384433	2.298915	2.252832	1.664144	1.597595	1.552060	1.605111	1.543276	1.504534	0.608578	0.590327	0.578369	0.549420	0.534283	0.512268	0.726399	0.701946	0.686261	0.691430	0.660670	0.649004	0.640630	0.617435	0.602666	0.4620290	0.4458490	0.4354630	0.836431	0.810904	0.781643
82.2	1.572526	1.515198	1.481230	2.384301	2.299145	2.253120	1.663947	1.597753	1.552324	1.605526	1.543313	1.504677	0.608788	0.590293	0.578514	0.549795	0.534548	0.512140	0.726358	0.702226	0.686643	0.691487	0.660894	0.649171	0.640654	0.617499	0.602688	0.4624030	0.4461950	0.4356600	0.836508	0.811200	0.781877
82.4	1.572707	1.515403	1.481247	2.384308	2.299104	2.253201	1.664394	1.597712	1.552618	1.605744	1.543314	1.505145	0.609091	0.590159	0.578867	0.549661	0.534810	0.512577	0.726290	0.702438	0.686689	0.691664	0.661181	0.649338	0.640650	0.617528	0.602744	0.4628690	0.4468050	0.4355130	0.836640	0.811434	0.782286
82.6	1.573022	1.515661	1.481251	2.384771	2.299164	2.252763	1.664427	1.598086	1.552930	1.606287	1.543590	1.505239	0.609378	0.590197	0.578950	0.549924	0.535251	0.512900	0.726193	0.702437	0.686800	0.691424	0.661264	0.649386	0.640487	0.617585	0.602831	0.4630130	0.4462710	0.4355400	0.836952	0.811355	0.782551
82.8	1.573319	1.515843	1.481536	2.384840	2.299384	2.253252	1.664510	1.598289	1.552989	1.606661	1.544074	1.505603	0.609844	0.590168	0.579181	0.549704	0.535623	0.512879	0.726600	0.702252	0.687213	0.691216	0.661265	0.649038	0.640827	0.617911	0.602814	0.4635830	0.4469670	0.4357850	0.836874	0.811605	0.782639
83.0	1.573355	1.516041	1.481317	2.385223	2.299695	2.253431	1.664876	1.598305	1.552894	1.606678	1.544440	1.506192	0.609943	0.590406	0.579216	0.549762	0.535835	0.513249	0.726403	0.702318	0.687435	0.691362	0.661416	0.649182	0.640938	0.617710	0.602713	0.4639400	0.4474260	0.4359480	0.837044	0.811663	0.782957
83.2	1.573655	1.516137	1.481675	2.385491	2.300164	2.254016	1.665230	1.598406	1.553084	1.606910	1.545011	1.506491	0.610184	0.590464	0.579526	0.549783	0.535840	0.513270	0.726405	0.702525	0.687738	0.690991	0.661588	0.648867	0.640958	0.617818	0.602638	0.4640480	0.4482150	0.4357480	0.837333	0.811555	0.782903
83.4	1.573714	1.516368	1.482026	2.385858	2.300347	2.254806	1.665550	1.598613	1.553379	1.607196	1.545153	1.506452	0.610520	0.590903	0.579621	0.550121	0.536169	0.513505	0.726569	0.702708	0.687865	0.691165	0.661461	0.648837	0.641278	0.617931	0.602772	0.4641670	0.4484500	0.4356530	0.837362	0.811559	0.782871
83.6	1.573878	1.516548	1.482196	2.386040	2.300728	2.255119	1.666085	1.598928	1.553485	1.607564	1.545378	1.506173	0.610724	0.591026	0.579997	0.550315	0.536371	0.513348	0.726567	0.702907	0.688257	0.690930	0.661562	0.648369	0.641628	0.618288	0.602963	0.4642680	0.4491740	0.4354360	0.837289	0.811358	0.782836
83.8	1.574415	1.516718	1.482220	2.386451	2.300906	2.255536	1.666354	1.599291	1.553628	1.607674	1.545476	1.505962	0.610795	0.591206	0.580011	0.550106	0.536557	0.513196	0.726562	0.702908	0.688451	0.690794	0.661453	0.648295	0.641870	0.618643	0.603131	0.4644650	0.4491370	0.4358580	0.837400	0.811326	0.782552
84.0	1.574530	1.516825	1.482412	2.386970	2.301215	2.255580	1.666595	1.599603	1.554109	1.607811	1.545993	1.505935	0.611058	0.591391	0.580156	0.550390	0.536665	0.513040	0.726556	0.703081	0.688610	0.691060	0.661508	0.648371	0.642102	0.618604	0.603182	0.4643740	0.4491880	0.4359370	0.837227	0.811310	0.782451
84.2	1.574919	1.517047	1.482528	2.387102	2.301597	2.255841	1.666878	1.599732	1.554415	1.607356	1.545894	1.505674	0.611052	0.591410	0.580103	0.550290	0.536180	0.513020	0.726940	0.702922	0.688670	0.691285	0.661388	0.648631	0.642012	0.618648	0.603293	0.4642710	0.4491600	0.4358980	0.837361	0.811559	0.782828
84.4	1.575323	1.516852	1.482743	2.387621	2.301779	2.256095	1.667244	1.599979	1.554840	1.607566	1.546312	1.505743	0.611079	0.591559	0.579974	0.550320	0.536133	0.513237	0.727024	0.703200	0.688639	0.691464	0.661478	0.648545	0.642089	0.618577	0.603581	0.4643690	0.4495380	0.4360460	0.837306	0.811552	0.782747
84.6	1.575665	1.516959	1.482772	2.387755	2.301847	2.256024	1.667288	1.600402	1.554627	1.608155	1.546427	1.505815	0.610957	0.592083	0.580401	0.550329	0.536077	0.513530	0.727113	0.703540	0.688563	0.691979	0.661748	0.648813	0.641902	0.618389	0.603644	0.4646690	0.4495630	0.4359980	0.837723	0.811931	0.782482
84.8	1.575965	1.517078	1.483128	2.387971	2.302047	2.256187	1.667905	1.600740	1.554877	1.608365	1.546441	1.505569	0.611066	0.592391	0.580659	0.550277	0.535899	0.513708	0.727135	0.703668	0.688448	0.692252	0.661750	0.649108	0.641989	0.618589	0.604207	0.4647900	0.4492900	0.4363570	0.838065	0.812088	0.782253
85.0	1.576117	1.517388	1.483237	2.388434	2.302356	2.256163	1.667979	1.601128	1.555112	1.608630	1.546288	1.505366	0.610909	0.592284	0.580256	0.550434	0.535805	0.513941	0.727644	0.703972	0.688408	0.692448	0.661744	0.649483	0.642387	0.618929	0.604796	0.4649220	0.4491400	0.4359390	0.838419	0.812142	0.782273
85.2	1.576198	1.517333	1.483517	2.388721	2.302556	2.256270	1.668021	1.601155	1.555094	1.608909	1.546085	1.505290	0.610951	0.592200	0.580209	0.550584	0.535806	0.513990	0.727721	0.704345	0.688336	0.693044	0.661985	0.650134	0.642515	0.618750	0.605203	0.4649440	0.4484930	0.4359620	0.838856	0.812375	0.782649
85.4	1.576217	1.517495	1.484105	2.389196	2.302815	2.256608	1.668258	1.601204	1.555394	1.609431	1.546074	1.505080	0.610866	0.591958	0.580326	0.550718	0.535871	0.514151	0.727907	0.704556	0.688365	0.693273	0.662208	0.650421	0.642696	0.618789	0.605467	0.4646150	0.4485620	0.4357920	0.839080	0.812341	0.782778
85.6	1.576412	1.517501	1.484433	2.389240	2.302971	2.256518	1.668408	1.600906	1.555452	1.609227	1.546224	1.505085	0.610948	0.592241	0.580746	0.550463	0.535436	0.514412	0.728149	0.704755	0.688237	0.693779	0.661930	0.650888	0.642934	0.618954	0.605736	0.4647240	0.4487120	0.4361080	0.839474	0.812713	0.783051
85.8	1.576238	1.517737	1.484816	2.389415	2.302719	2.256437	1.668356	1.600971	1.555880	1.609455	1.546162	1.505256	0.610978	0.592427	0.580961	0.550746	0.535751	0.514385	0.727980	0.704873	0.688167	0.694155	0.661861	0.651284	0.643009	0.618986	0.605709	0.4646250	0.4483560	0.4359710	0.839836	0.813286	0.783542
86.0	1.576290	1.517875	1.484902	2.389711	2.302581	2.256452	1.668506	1.601500	1.556128	1.609829	1.546381	1.505567	0.611023	0.592551	0.580659	0.550862	0.535418	0.514601	0.727974	0.704884	0.687837	0.694513	0.661350	0.651658	0.642816	0.618847	0.605910	0.4649410	0.4488560	0.4359350	0.840065	0.813531	0.783910
86.2	1.576491	1.517967	1.484931	2.390078	2.302886	2.256297	1.668768	1.601497	1.556165	1.609950	1.546423	1.506036	0.610904	0.592411	0.580848	0.551075	0.535566	0.514964	0.728048	0.705198	0.687710	0.694376	0.661554	0.652028	0.642758	0.618812	0.605926	0.4655760	0.4487120	0.4363800	0.840398	0.813917	0.784223
86.4	1.576612	1.518055	1.485099	2.390604	2.303262	2.256345	1.669349	1.601605	1.556435	1.609963	1.546483	1.506493	0.611009	0.592140	0.580865	0.551071	0.535547	0.515490	0.728289	0.705223	0.687607	0.694648	0.661753	0.652101	0.642867	0.619034	0.606100	0.4658490	0.4485140	0.4364220	0.840755	0.814186	0.784604
86.6	1.576984	1.518218	1.485128	2.390915	2.303395	2.256306	1.669303	1.601744	1.556837	1.609901	1.546990	1.507129	0.611253	0.591973	0.580843	0.551596	0.535835	0.515633	0.728149	0.705205	0.688201	0.694845	0.661748	0.652441	0.643054	0.619230	0.606074	0.4659060	0.4479960	0.4364040	0.841031	0.814317	0.784888
86.8	1.577230	1.518360	1.485374	2.391075	2.303473	2.256673	1.669397	1.601703	1.556976	1.609870	1.547380	1.507964	0.611343	0.591917	0.580976	0.551515	0.536076	0.515531	0.728336	0.705098	0.688428	0.694948	0.662168	0.652400	0.643092	0.619473	0.605883	0.4660820	0.4486840	0.4367080	0.841240	0.814695	0.785072
87.0	1.576799	1.518366	1.485350	2.391516	2.303749	2.256976	1.669704	1.601730	1.557015	1.609408	1.547695	1.508619	0.611456	0.592121	0.581182	0.551788	0.536125	0.515529	0.728256	0.705334	0.688671	0.695075	0.662281	0.652445	0.642966	0.619445	0.605730	0.4659130	0.4486000	0.4369720	0.841624	0.814790	0.785603
87.2	1.576895	1.518753	1.485542	2.391548	2.303872	2.257469	1.669835	1.601811	1.557615	1.609451	1.547712	1.508647	0.611686	0.592419	0.581451	0.552133	0.536331	0.515489	0.728433	0.705524	0.688920	0.694715	0.662116	0.652453	0.642845	0.619658	0.605735	0.4658610	0.4487030	0.4371800	0.841580	0.815018	0.785575
87.4	1.576674	1.518843	1.485622	2.391531	2.304007	2.258360	1.669985	1.602434	1.557746	1.609496	1.547761	1.508925	0.611833	0.592640	0.581632	0.552624	0.536408	0.515796	0.728779	0.705428	0.689051	0.695072	0.662510	0.652523	0.643134	0.619756	0.605968	0.4660790	0.4492070	0.4374700	0.841427	0.815126	0.785424
87.6	1.576881	1.519213	1.485491	2.391825	2.304272	2.258321	1.670090	1.602562	1.558005	1.609391	1.547953	1.509127	0.611918	0.592706	0.582104	0.552711	0.536303	0.516003	0.728953	0.705521	0.689272	0.695118	0.663070	0.652492	0.643100	0.620181	0.605679	0.4661830	0.4490230	0.4377660	0.841070	0.815108	0.785669
87.8	1.576756	1.519309	1.485593	2.392094	2.304326	2.258801	1.670512	1.602741	1.557936	1.609169	1.548298	1.509268	0.611838	0.592945	0.582297	0.552729	0.536540	0.516108	0.729144	0.705690	0.689459	0.695388	0.663162	0.652330	0.643210	0.620369	0.605620	0.4658880	0.4489260	0.4382850	0.840836	0.815309	0.785453
88.0	1.576868	1.519601	1.485848	2.392154	2.304732	2.258909	1.670756	1.603082	1.558239	1.609030	1.548670	1.509712	0.611848	0.593366	0.582443	0.553265	0.536686	0.516212	0.729406	0.706004	0.689969	0.695322	0.663175	0.652071	0.643356	0.620210	0.605720	0.4654860	0.4488680	0.4383930	0.840974	0.815248	0.785623
88.2	1.577041	1.519693	1.485732	2.392018	2.305104	2.259361	1.670952	1.603604	1.558334	1.609228	1.548715	1.509466	0.611907	0.593488	0.582342	0.552925	0.536823	0.516608	0.729465	0.706059	0.690211	0.695282	0.663203	0.651651	0.643250	0.620416	0.605753	0.4658460	0.4488730	0.4387660	0.840927	0.815402	0.785880
88.4	1.577259	1.519631	1.485928	2.392167	2.305303	2.259505	1.671298	1.604303	1.558738	1.609734	1.549274	1.509777	0.611957	0.593931	0.582697	0.552977	0.537120	0.516868	0.729362	0.706192	0.690439	0.695187	0.663518	0.651280	0.643321	0.620400	0.605896	0.4657280	0.4488570	0.4388660	0.840658	0.815505	0.785805
88.6	1.577215	1.519885	1.485818	2.391926	2.305002	2.259812	1.671277	1.604875	1.558462	1.610345	1.548995	1.509903	0.612208	0.594076	0.583173	0.552912	0.537313	0.516806	0.729413	0.706111	0.690763	0.695167	0.663469	0.651218	0.643308	0.620492	0.606238	0.4661050	0.4487970	0.4388780	0.840997	0.815223	0.785814
88.8	1.577730	1.520120	1.485850	2.392040	2.305021	2.260494	1.671909	1.605173	1.558820	1.610369	1.549311	1.509876	0.612467	0.594186	0.583224	0.552678	0.537508	0.516710	0.729657	0.706028	0.691119	0.694929	0.663709	0.651230	0.643806	0.620848	0.606528	0.4661230	0.4486330	0.4391530	0.841084	0.815162	0.786262
89.0	1.577891	1.520382	1.486098	2.392089	2.305242	2.260572	1.671989	1.605645	1.559235	1.610922	1.549264	1.509920	0.612699	0.594248	0.582876	0.552848	0.537405	0.516586	0.730092	0.706069	0.691442	0.695048	0.664067	0.651289	0.644085	0.620709	0.606853	0.4662610	0.4484560	0.4387330	0.840979	0.815198	0.786342
89.2	1.578516	1.520548	1.486372	2.391973	2.305521	2.260810	1.672071	1.605773	1.559356	1.611518	1.549448	1.510142	0.612849	0.594186	0.583065	0.552836	0.537405	0.516419	0.730197	0.706173	0.691481	0.695307	0.663953	0.651510	0.644168	0.620692	0.606948	0.4661860	0.4487030	0.4390840	0.841277	0.815042	0.786438
89.4	1.578919	1.520697	1.486703	2.392155	2.305882	2.261025	1.672184	1.605753	1.559930	1.611773	1.549608	1.510347	0.612981	0.594370	0.583360	0.552976	0.537733	0.516671	0.730499	0.706010	0.691528	0.695758	0.664043	0.651345	0.644495	0.620782	0.606865	0.4661950	0.4490660	0.4389300	0.841331	0.815327	0.786317
89.6	1.579108	1.520873	1.486859	2.392220	2.306037	2.260789	1.672339	1.605834	1.560420	1.611779	1.549756	1.510785	0.613283	0.594781	0.583673	0.552561	0.537637	0.516720	0.730627	0.706185	0.691527	0.696021	0.663846	0.651989	0.644508	0.620749	0.606733	0.4663390	0.4492960	0.4393160	0.841375	0.815875	0.786484
89.8	1.579447	1.521237	1.487302	2.392524	2.306059	2.261183	1.672532	1.606049	1.560587	1.612556	1.550021	1.511220	0.613453	0.594739	0.583642	0.552469	0.537827	0.516490	0.730657	0.706274	0.691615	0.695847	0.664228	0.652288	0.644956	0.620614	0.606877	0.4664520	0.4493330	0.4390010	0.841239	0.816183	0.786764
90.0	1.579853	1.521458	1.487575	2.392772	2.305984	2.261506	1.672509	1.606208	1.560735	1.612796	1.550446	1.511663	0.613584	0.595113	0.583456	0.552365	0.537816	0.516698	0.730933	0.706273	0.691567	0.696008	0.664417	0.652506	0.645274	0.620785	0.607109	0.4672910	0.4495080	0.4394300	0.841290	0.816130	0.786935
90.2	1.580329	1.521737	1.487727	2.393018	2.306331	2.261449	1.672979	1.606078	1.561347	1.613073	1.550785	1.512168	0.613638	0.595123	0.583315	0.552522	0.538068	0.516841	0.731120	0.706535	0.691808	0.696259	0.664710	0.653089	0.645492	0.621001	0.607304	0.4675250	0.4496620	0.4395940	0.841600	0.816326	0.786928
90.4	1.580236	1.521762	1.488012	2.393453	2.306642	2.261705	1.673185	1.606125	1.561943	1.613437	1.551138	1.512277	0.613828	0.595161	0.582810	0.552570	0.538181	0.516978	0.731296	0.706772	0.692122	0.696366	0.665089	0.653324	0.645775	0.621331	0.607295	0.4678630	0.4497080	0.4398230	0.841787	0.816538	0.787130
90.6	1.580375	1.521868	1.488100	2.393960	2.306517	2.261623	1.673264	1.606174	1.562193	1.613725	1.551623	1.512706	0.613936	0.595342	0.582963	0.552632	0.538402	0.516976	0.731286	0.706956	0.692394	0.696436	0.665359	0.653873	0.645823	0.621801	0.607309	0.4678650	0.4496310	0.4398140	0.842057	0.816638	0.787378
90.8	1.580540	1.522317	1.488578	2.394434	2.306974	2.261570	1.673369	1.606230	1.562108	1.613474	1.551589	1.512750	0.613876	0.595388	0.582840	0.552427	0.538551	0.516807	0.731507	0.707199	0.692374	0.696401	0.665702	0.653767	0.645906	0.622080	0.607075	0.4679490	0.4501550	0.4402200	0.842422	0.816869	0.787649
91.0	1.580302	1.522619	1.488700	2.394764	2.306866	2.261579	1.673492	1.606399	1.562117	1.613577	1.552092	1.512758	0.613991	0.595614	0.583065	0.552441	0.538221	0.516801	0.731455	0.707223	0.692321	0.696365	0.665802	0.654148	0.646280	0.622309	0.606950	0.4680980	0.4502140	0.4404470	0.842861	0.816957	0.787879
91.2	1.580496	1.523192	1.488969	2.395085	2.306664	2.261668	1.673588	1.606810	1.562299	1.613933	1.551859	1.512856	0.613935	0.595730	0.583351	0.552743	0.538362	0.516992	0.731601	0.707280	0.692010	0.696635	0.666228	0.654599	0.646332	0.622561	0.607294	0.4682140	0.4508480	0.4403180	0.842800	0.817288	0.787723
91.4	1.580536	1.523048	1.489117	2.395218	2.307047	2.262007	1.673665	1.607055	1.562319	1.614140	1.552169	1.513215	0.614048	0.595710	0.583860	0.552644	0.537926	0.517385	0.731638	0.707473	0.692096	0.696597	0.666875	0.654651	0.646551	0.622842	0.607069	0.4682780	0.4512140	0.4404820	0.842997	0.817195	0.787928
91.6	1.580604	1.523250	1.489220	2.395549	2.307387	2.262121	1.673808	1.607087	1.562170	1.614252	1.552416	1.513597	0.614106	0.595603	0.583971	0.552898	0.537857	0.517556	0.731558	0.707738	0.691855	0.697087	0.667346	0.654444	0.646612	0.623007	0.606948	0.4682310	0.4513020	0.4408400	0.843160	0.817207	0.788304
91.8	1.580662	1.523530	1.489539	2.395604	2.307887	2.262527	1.673790	1.607172	1.561872	1.614370	1.552988	1.513767	0.614045	0.595735	0.584063	0.553114	0.537988	0.517640	0.731428	0.708106	0.692116	0.697082	0.667336	0.654423	0.646874	0.623072	0.607207	0.4680920	0.4516770	0.4407950	0.843282	0.817352	0.788401
92.0	1.580855	1.523721	1.489516	2.395730	2.308420	2.262453	1.673821	1.607725	1.562113	1.614574	1.552746	1.513843	0.614183	0.595687	0.583803	0.553457	0.537917	0.518198	0.731352	0.708173	0.692315	0.696958	0.667497	0.654177	0.646797	0.622932	0.607253	0.4681940	0.4516870	0.4406980	0.843497	0.817219	0.788529
92.2	1.580992	1.524059	1.489561	2.395818	2.309180	2.262798	1.674198	1.608331	1.562201	1.614725	1.552838	1.513866	0.614380	0.595688	0.583621	0.553333	0.538032	0.518404	0.731061	0.708117	0.692364	0.697212	0.667804	0.653933	0.646738	0.623087	0.607374	0.4680220	0.4520960	0.4408920	0.843441	0.817499	0.789009
92.4	1.581251	1.524023	1.489721	2.396142	2.309512	2.263040	1.674508	1.608686	1.562181	1.615236	1.553097	1.514223	0.614161	0.595843	0.583758	0.553697	0.538157	0.518609	0.731067	0.707906	0.692444	0.697357	0.667956	0.653841	0.646877	0.622901	0.607560	0.4679480	0.4525090	0.4406790	0.843612	0.817344	0.789117
92.6	1.581429	1.524401	1.489796	2.396267	2.310047	2.263657	1.674723	1.608934	1.562192	1.615551	1.553338	1.514150	0.614213	0.595541	0.583634	0.553893	0.538299	0.518812	0.731187	0.707761	0.692636	0.697619	0.668220	0.653929	0.646972	0.622963	0.608020	0.4681030	0.4526900	0.4408300	0.843803	0.816922	0.789110
92.8	1.581904	1.524271	1.489843	2.396623	2.310861	2.264024	1.675220	1.609022	1.562409	1.615503	1.553658	1.514509	0.614344	0.595643	0.583788	0.554412	0.538502	0.518934	0.731629	0.708026	0.692921	0.697974	0.668538	0.654177	0.646745	0.622783	0.608155	0.4678760	0.4526220	0.4411500	0.844017	0.816826	0.789433
93.0	1.581937	1.524087	1.490103	2.396801	2.311325	2.264154	1.675627	1.609331	1.562400	1.615965	1.553580	1.514528	0.614550	0.595283	0.583756	0.554764	0.538290	0.519114	0.731721	0.708190	0.692993	0.698247	0.668785	0.654178	0.646710	0.622570	0.608222	0.4678930	0.4523060	0.4412280	0.843824	0.816613	0.789376
93.2	1.582599	1.524226	1.490213	2.396910	2.311785	2.264521	1.675853	1.609156	1.562194	1.616302	1.553972	1.514567	0.614620	0.595226	0.584115	0.554816	0.538644	0.519571	0.731829	0.708327	0.692767	0.698295	0.668614	0.654331	0.646617	0.622605	0.608486	0.4678510	0.4525120	0.4415130	0.844020	0.816693	0.789557
93.4	1.582395	1.524313	1.490628	2.397148	2.312268	2.264915	1.676263	1.608947	1.562432	1.616046	1.553822	1.514804	0.614841	0.595317	0.584578	0.555286	0.539310	0.519984	0.732104	0.708606	0.692874	0.698354	0.668519	0.654180	0.646566	0.622722	0.608533	0.4675510	0.4522130	0.4416420	0.843690	0.816985	0.789730
93.6	1.582532	1.524513	1.491074	2.397580	2.312604	2.265445	1.676774	1.608858	1.562479	1.616700	1.554239	1.515252	0.615141	0.595534	0.584764	0.555138	0.539204	0.519934	0.732452	0.708804	0.693201	0.698284	0.668398	0.654408	0.646169	0.622742	0.608776	0.4672660	0.4522350	0.4419340	0.843757	0.817053	0.789745
93.8	1.583032	1.524620	1.491487	2.397733	2.312838	2.265875	1.677054	1.608812	1.562498	1.617159	1.554633	1.515230	0.615035	0.595681	0.584618	0.555711	0.539342	0.520153	0.732824	0.708954	0.693649	0.697970	0.668492	0.654455	0.646264	0.622738	0.609003	0.4674280	0.4523080	0.4419790	0.843712	0.817139	0.789573
94.0	1.583103	1.524706	1.491546	2.398120	2.312855	2.266087	1.677223	1.608896	1.562510	1.616958	1.555015	1.515694	0.615211	0.595860	0.584711	0.556019	0.539808	0.520526	0.733035	0.709446	0.693598	0.698360	0.668601	0.654453	0.646165	0.622933	0.609068	0.4673780	0.4522090	0.4421140	0.843704	0.817144	0.789393
94.2	1.583383	1.524897	1.491387	2.398465	2.313038	2.266122	1.677693	1.608935	1.562937	1.617426	1.555286	1.515772	0.615567	0.595687	0.584549	0.556256	0.540228	0.520525	0.733309	0.709845	0.693854	0.698359	0.668342	0.654621	0.645800	0.623075	0.609026	0.4676230	0.4523260	0.4419960	0.843970	0.817408	0.789199
94.4	1.583197	1.525013	1.491594	2.398752	2.312787	2.266262	1.677881	1.609063	1.563125	1.617694	1.555474	1.516059	0.615906	0.595694	0.584539	0.556506	0.540619	0.520147	0.733592	0.710219	0.693964	0.697888	0.668298	0.654855	0.645876	0.623249	0.609016	0.4677440	0.4519380	0.4421120	0.844106	0.817702	0.789370
94.6	1.583524	1.525258	1.491635	2.399196	2.312515	2.266473	1.677939	1.609531	1.562999	1.617981	1.555804	1.516307	0.615909	0.595851	0.585153	0.556593	0.540823	0.520067	0.734084	0.710365	0.693855	0.698046	0.667912	0.654940	0.645950	0.623549	0.608909	0.4678670	0.4522500	0.4417670	0.844349	0.818023	0.789579
94.8	1.583922	1.525699	1.491802	2.399301	2.312563	2.266587	1.678067	1.609781	1.563002	1.618062	1.555885	1.516342	0.615796	0.596005	0.585250	0.556461	0.540943	0.519554	0.734337	0.710513	0.694087	0.698113	0.667830	0.655018	0.646211	0.623838	0.608817	0.4679970	0.4526600	0.4415900	0.844724	0.818426	0.789568
95.0	1.583897	1.525826	1.491763	2.399832	2.311988	2.266814	1.678014	1.610095	1.563306	1.618268	1.556182	1.516787	0.616211	0.596330	0.585724	0.556374	0.540890	0.519352	0.734476	0.710642	0.694279	0.698086	0.667955	0.655257	0.646387	0.624135	0.609203	0.4682390	0.4526470	0.4412760	0.845064	0.818841	0.789646
95.2	1.584063	1.525745	1.491995	2.400135	2.311835	2.267115	1.678032	1.610446	1.563827	1.618718	1.556027	1.517189	0.616567	0.596458	0.586098	0.556386	0.541317	0.519191	0.734842	0.710787	0.694415	0.698163	0.667933	0.655628	0.646355	0.624243	0.609450	0.4682450	0.4529840	0.4411400	0.844972	0.819147	0.789690
95.4	1.584357	1.525753	1.492178	2.400488	2.312178	2.267120	1.677873	1.610534	1.564008	1.619010	1.556320	1.517054	0.616621	0.596427	0.586313	0.555996	0.541046	0.519282	0.735003	0.711061	0.694654	0.698018	0.667877	0.655767	0.646690	0.624421	0.609306	0.4683390	0.4531440	0.4413360	0.844904	0.819202	0.790243
95.6	1.584679	1.525992	1.492561	2.400484	2.312419	2.267265	1.677875	1.610759	1.564013	1.619359	1.556256	1.517266	0.616646	0.596762	0.585913	0.556155	0.541050	0.519075	0.735092	0.710998	0.694374	0.698427	0.668205	0.656164	0.646996	0.624606	0.609189	0.4685050	0.4530130	0.4412930	0.845167	0.819640	0.790402
95.8	1.584785	1.526575	1.492620	2.400347	2.312616	2.267212	1.677964	1.611273	1.564377	1.619381	1.556213	1.517106	0.616630	0.597026	0.585978	0.556180	0.540997	0.519478	0.735157	0.710833	0.694765	0.698559	0.668186	0.656689	0.647439	0.624849	0.609387	0.4684990	0.4534430	0.4410480	0.845073	0.819720	0.790740
96.0	1.584899	1.526636	1.492719	2.400486	2.313117	2.267069	1.678352	1.611939	1.564681	1.619513	1.555983	1.517223	0.616653	0.597402	0.585985	0.556165	0.541274	0.519602	0.735142	0.710585	0.694791	0.698862	0.668115	0.656656	0.647668	0.624881	0.609548	0.4685110	0.4534260	0.4407510	0.845499	0.819777	0.790979
96.2	1.585155	1.526957	1.492900	2.400597	2.313331	2.267079	1.678362	1.612578	1.564983	1.619643	1.556019	1.517449	0.616518	0.597909	0.586157	0.555830	0.541035	0.519308	0.735198	0.710343	0.694832	0.699209	0.668538	0.656732	0.648000	0.624916	0.609777	0.4681120	0.4536340	0.4408200	0.845594	0.820086	0.791348
96.4	1.585382	1.527074	1.493020	2.400661	2.313676	2.267155	1.678256	1.612734	1.565077	1.619931	1.556159	1.517194	0.616224	0.598190	0.586150	0.555869	0.540996	0.519376	0.735301	0.710082	0.694811	0.699477	0.668761	0.656809	0.648360	0.624831	0.609868	0.4682250	0.4537810	0.4409550	0.845852	0.820091	0.791329
96.6	1.585326	1.527364	1.492976	2.400317	2.313875	2.267314	1.678355	1.613107	1.565551	1.619932	1.556238	1.517082	0.616490	0.598180	0.586382	0.555689	0.540831	0.519572	0.735393	0.709941	0.695016	0.699672	0.669414	0.657206	0.648588	0.625028	0.610508	0.4682540	0.4535050	0.4411980	0.845947	0.820249	0.791706
96.8	1.585343	1.527400	1.492802	2.400593	2.313857	2.267344	1.678596	1.613204	1.565595	1.620015	1.556224	1.517292	0.616548	0.598164	0.586562	0.555985	0.541003	0.519636	0.735746	0.710111	0.694912	0.699815	0.668901	0.657448	0.648707	0.625111	0.610533	0.4682380	0.4530550	0.4413280	0.846134	0.820361	0.791945
97.0	1.585491	1.527871	1.493202	2.400729	2.313942	2.267577	1.679005	1.613488	1.565731	1.619764	1.556238	1.516775	0.616517	0.598289	0.586664	0.555808	0.541052	0.519853	0.735713	0.710009	0.694873	0.699636	0.668844	0.657504	0.648748	0.625167	0.610722	0.4684060	0.4525430	0.4414840	0.846131	0.820359	0.792134
97.2	1.585835	1.528347	1.493368	2.400716	2.314181	2.267543	1.679125	1.613317	1.566133	1.619716	1.556756	1.517050	0.616524	0.598580	0.586982	0.555842	0.541410	0.519913	0.735883	0.710118	0.694707	0.699738	0.668841	0.657465	0.648464	0.625253	0.610933	0.4687270	0.4519750	0.4416200	0.846413	0.820578	0.792082
97.4	1.585507	1.528594	1.493701	2.400986	2.314561	2.267669	1.679331	1.613072	1.566549	1.619713	1.556625	1.517221	0.616921	0.598538	0.586825	0.556245	0.541725	0.519779	0.736020	0.710260	0.694960	0.699922	0.668594	0.657524	0.648324	0.625477	0.611117	0.4685340	0.4519680	0.4415990	0.846713	0.820521	0.792038
97.6	1.585869	1.528811	1.494092	2.401157	2.314811	2.267871	1.679666	1.612915	1.566609	1.620222	1.557265	1.517445	0.616976	0.598722	0.586654	0.556184	0.541549	0.520022	0.735947	0.710130	0.695231	0.700226	0.668738	0.657478	0.648034	0.625437	0.611366	0.4690910	0.4521900	0.4418530	0.847142	0.820679	0.792130
97.8	1.586085	1.528964	1.494192	2.400953	2.314864	2.267940	1.679875	1.612597	1.566957	1.620078	1.557960	1.517887	0.616971	0.598433	0.586660	0.556854	0.541741	0.520391	0.735818	0.710293	0.695278	0.700248	0.669157	0.657638	0.648052	0.625495	0.611260	0.4691780	0.4523960	0.4420380	0.847192	0.820629	0.791863
98.0	1.586157	1.528988	1.494205	2.401249	2.314620	2.268065	1.679828	1.612668	1.567040	1.619908	1.558479	1.518281	0.617226	0.598119	0.586815	0.556708	0.542094	0.520148	0.735594	0.710403	0.695330	0.700520	0.669301	0.657746	0.647906	0.625638	0.611351	0.4696650	0.4522990	0.4418710	0.847137	0.820608	0.791781
98.2	1.586452	1.528995	1.494365	2.401356	2.314539	2.268284	1.679970	1.612513	1.567428	1.620212	1.558735	1.518386	0.617120	0.597899	0.586783	0.557077	0.542098	0.519999	0.735563	0.710111	0.695596	0.700304	0.669138	0.657730	0.647851	0.625695	0.611247	0.4704040	0.4520060	0.4417400	0.847531	0.820719	0.791673
98.4	1.586787	1.528936	1.494652	2.401389	2.314498	2.268648	1.680179	1.612492	1.567634	1.620687	1.559196	1.518570	0.617211	0.598081	0.586835	0.557217	0.542064	0.519734	0.735462	0.710330	0.695845	0.700275	0.668808	0.657991	0.648044	0.625898	0.611203	0.4705120	0.4525070	0.4417380	0.847734	0.821011	0.791752
98.6	1.586692	1.528789	1.494913	2.401694	2.314793	2.269165	1.680463	1.612358	1.567536	1.621140	1.559533	1.518776	0.617009	0.598162	0.587218	0.556982	0.541887	0.519650	0.735719	0.710536	0.696061	0.700490	0.668866	0.657836	0.648012	0.626057	0.611183	0.4707290	0.4525460	0.4416660	0.847947	0.821242	0.791732
98.8	1.586561	1.528465	1.495245	2.401788	2.315241	2.269889	1.680645	1.612416	1.567843	1.621133	1.559543	1.518941	0.617203	0.598336	0.587063	0.557057	0.542008	0.519604	0.736081	0.710965	0.696716	0.700496	0.669081	0.657886	0.647782	0.626414	0.611396	0.4705520	0.4524510	0.4419090	0.848161	0.821175	0.791716
99.0	1.586756	1.528199	1.495549	2.402466	2.315074	2.270356	1.680688	1.612385	1.567992	1.621067	1.559646	1.519563	0.617727	0.598343	0.587072	0.556906	0.542223	0.519865	0.736222	0.711377	0.697295	0.700425	0.669164	0.657909	0.647865	0.626497	0.611406	0.4709020	0.4526170	0.4420570	0.848047	0.821317	0.791599
99.2	1.587020	1.528336	1.495903	2.402751	2.315376	2.270809	1.680818	1.612601	1.567916	1.621563	1.559979	1.519796	0.617895	0.598394	0.587310	0.556735	0.542421	0.519998	0.736246	0.711619	0.697400	0.700809	0.669255	0.658288	0.647884	0.626671	0.611316	0.4708160	0.4527850	0.4424290	0.847871	0.821133	0.791806
99.4	1.587392	1.528362	1.496282	2.403271	2.315846	2.271259	1.680998	1.612842	1.567843	1.621361	1.560288	1.519840	0.617841	0.598754	0.587229	0.556883	0.542395	0.520241	0.736177	0.711796	0.697486	0.701107	0.669515	0.658059	0.648201	0.626873	0.611323	0.4704930	0.4535460	0.4426990	0.847796	0.821236	0.792007
99.6	1.587659	1.528351	1.496642	2.403318	2.316037	2.272041	1.681419	1.613353	1.568029	1.621688	1.560351	1.520133	0.618179	0.599137	0.587019	0.557074	0.542725	0.520376	0.736168	0.711694	0.697728	0.701001	0.669467	0.658453	0.648324	0.627044	0.611166	0.4707690	0.4530460	0.4426310	0.848169	0.821420	0.792014
99.8	1.587460	1.528640	1.496945	2.403303	2.316459	2.272294	1.681960	1.613843	1.568181	1.621448	1.560647	1.520502	0.618274	0.599163	0.587147	0.557061	0.542595	0.520895	0.736310	0.711812	0.697960	0.701608	0.669514	0.658668	0.648638	0.627142	0.611702	0.4708400	0.4537680	0.4428130	0.848126	0.821630	0.792174
100.0	1.587879	1.528468	1.497221	2.403795	2.316775	2.272709	1.682046	1.614195	1.568473	1.621550	1.560623	1.520859	0.618374	0.599526	0.587339	0.557022	0.542892	0.520986	0.736617	0.711987	0.698114	0.701606	0.669543	0.658289	0.648871	0.627224	0.611782	0.4707630	0.4533180	0.4424070	0.848121	0.821746	0.792326
100.2	1.588094	1.528622	1.497253	2.404155	2.316701	2.273127	1.682001	1.614556	1.568638	1.622095	1.560150	1.520904	0.618505	0.599718	0.587412	0.556820	0.542463	0.520727	0.736821	0.712091	0.698051	0.701687	0.670185	0.658362	0.649168	0.627099	0.611955	0.4706470	0.4534390	0.4426700	0.848243	0.821961	0.792362
100.4	1.588184	1.528790	1.497140	2.404273	2.317245	2.273646	1.682270	1.614781	1.568717	1.622321	1.560307	1.520534	0.618473	0.600163	0.587518	0.556926	0.543073	0.521171	0.737087	0.712492	0.698105	0.701833	0.670442	0.658490	0.649765	0.627204	0.612252	0.4704460	0.4543940	0.4430620	0.848420	0.822443	0.792628
100.6	1.588338	1.529134	1.496778	2.404562	2.317398	2.273867	1.682504	1.614969	1.569207	1.622820	1.560070	1.520672	0.618755	0.600138	0.587803	0.557067	0.543023	0.521348	0.737560	0.712546	0.698176	0.702010	0.670843	0.658554	0.650112	0.627301	0.612373	0.4708010	0.4540760	0.4430690	0.848450	0.822763	0.793112
100.8	1.588618	1.529696	1.496896	2.405120	2.317758	2.274230	1.682857	1.615207	1.569431	1.623205	1.560058	1.520695	0.618711	0.600215	0.587636	0.557777	0.543502	0.521371	0.737877	0.713094	0.697847	0.702154	0.670694	0.658712	0.650341	0.627015	0.612302	0.4709080	0.4543610	0.4433480	0.848864	0.822628	0.793234
101.0	1.588844	1.530150	1.497294	2.405404	2.317968	2.274174	1.683061	1.615831	1.569827	1.623008	1.560135	1.520678	0.618677	0.600311	0.587963	0.557782	0.543803	0.521391	0.737794	0.713450	0.698016	0.702137	0.670717	0.658991	0.650434	0.627196	0.612458	0.4713790	0.4540140	0.4431230	0.848894	0.822703	0.793427
101.2	1.588954	1.530235	1.497287	2.405486	2.318332	2.273900	1.683359	1.615620	1.570135	1.623781	1.560314	1.520820	0.618828	0.600125	0.587996	0.558356	0.543887	0.521369	0.737875	0.713674	0.697982	0.702772	0.671188	0.658852	0.650628	0.626981	0.612619	0.4719240	0.4543090	0.4434670	0.848961	0.823014	0.793561
101.4	1.589198	1.530653	1.497441	2.405561	2.318776	2.273770	1.683525	1.615491	1.570593	1.624184	1.560394	1.521024	0.619072	0.600135	0.587875	0.558611	0.544102	0.521378	0.737890	0.713558	0.698056	0.703021	0.671153	0.659057	0.650909	0.626751	0.612845	0.4717710	0.4554230	0.4432120	0.849034	0.823130	0.793730
101.6	1.589455	1.531071	1.497783	2.405829	2.318941	2.273509	1.683640	1.615430	1.571006	1.624506	1.560653	1.521177	0.618787	0.599972	0.588227	0.559029	0.544229	0.521548	0.737859	0.713847	0.698094	0.703281	0.671253	0.659252	0.650870	0.626816	0.613096	0.4722100	0.4554370	0.4441160	0.849091	0.823426	0.793821
101.8	1.589514	1.531274	1.497726	2.405929	2.318753	2.273473	1.683866	1.615414	1.571293	1.624738	1.560969	1.521572	0.618615	0.599649	0.588617	0.559467	0.544444	0.521670	0.737710	0.713697	0.698183	0.703416	0.671470	0.659446	0.651104	0.627188	0.613166	0.4723770	0.4560220	0.4441740	0.849094	0.823310	0.793667
102.0	1.589646	1.531389	1.497819	2.406143	2.318967	2.273256	1.684032	1.615545	1.571395	1.625154	1.561017	1.521605	0.618420	0.599433	0.588712	0.559145	0.544329	0.521623	0.737623	0.713619	0.698274	0.703528	0.671203	0.659607	0.651252	0.627064	0.613361	0.4729230	0.4560200	0.4442260	0.849199	0.823515	0.793772
102.2	1.589686	1.531596	1.498025	2.406459	2.319423	2.273157	1.684386	1.615727	1.571561	1.625554	1.561307	1.521727	0.618143	0.599282	0.588662	0.559425	0.544132	0.521650	0.737728	0.713734	0.698434	0.703718	0.671322	0.659665	0.651439	0.627224	0.613380	0.4729550	0.4565780	0.4440870	0.849220	0.823519	0.793888
102.4	1.589883	1.531791	1.498046	2.406454	2.319635	2.273191	1.684541	1.615858	1.571771	1.625765	1.561397	1.521619	0.618436	0.599678	0.588689	0.559595	0.544201	0.521643	0.737956	0.713996	0.698782	0.704128	0.671247	0.659819	0.651292	0.627233	0.613521	0.4724920	0.4568150	0.4441340	0.849209	0.823599	0.794079
102.6	1.589747	1.531918	1.498308	2.406509	2.320142	2.273387	1.684568	1.615587	1.571615	1.626090	1.561547	1.522416	0.618455	0.599568	0.589002	0.559513	0.543953	0.521777	0.738288	0.714039	0.699048	0.704250	0.671339	0.660154	0.651111	0.627285	0.613684	0.4723270	0.4566120	0.4442700	0.849173	0.823429	0.794101
102.8	1.590067	1.532142	1.498372	2.406524	2.320037	2.273728	1.684579	1.615849	1.571847	1.625956	1.561649	1.522736	0.618596	0.599650	0.589188	0.559573	0.544020	0.522204	0.738573	0.714155	0.699453	0.704413	0.671120	0.660335	0.651173	0.627257	0.613813	0.4721600	0.4568400	0.4441990	0.848982	0.823228	0.794204
103.0	1.590214	1.532335	1.498375	2.406878	2.319763	2.273625	1.684829	1.615957	1.571529	1.626015	1.562084	1.523226	0.618685	0.599803	0.589295	0.559502	0.544110	0.522321	0.738435	0.714240	0.699568	0.704664	0.671062	0.660762	0.651247	0.627236	0.613929	0.4723410	0.4568250	0.4442200	0.848893	0.823482	0.794148
103.2	1.590261	1.532655	1.498436	2.406970	2.320140	2.273853	1.684901	1.616757	1.571598	1.626134	1.562676	1.523314	0.618963	0.600117	0.589574	0.559461	0.544115	0.522389	0.738297	0.714232	0.699792	0.704985	0.671433	0.661010	0.651204	0.627281	0.614175	0.4720290	0.4570240	0.4443020	0.849073	0.823613	0.794470
103.4	1.590645	1.532561	1.498618	2.407211	2.320458	2.274243	1.685314	1.617084	1.571438	1.626126	1.562967	1.523568	0.619084	0.600275	0.589686	0.559646	0.544145	0.522772	0.738370	0.714050	0.699854	0.704856	0.671319	0.660925	0.651225	0.627325	0.614347	0.4717840	0.4570370	0.4442600	0.849244	0.823859	0.794549
103.6	1.590639	1.532856	1.498773	2.407187	2.320524	2.274634	1.685707	1.617276	1.571416	1.626348	1.563325	1.523776	0.619422	0.600502	0.589780	0.559655	0.544078	0.523151	0.738579	0.713978	0.699774	0.704450	0.671351	0.661536	0.651386	0.627450	0.614399	0.4720070	0.4566470	0.4443420	0.849725	0.823861	0.794541
103.8	1.590705	1.532944	1.499041	2.407135	2.320935	2.274897	1.686136	1.617464	1.571352	1.626239	1.563715	1.523939	0.619396	0.600848	0.589958	0.559693	0.544144	0.523444	0.738777	0.714184	0.699830	0.704660	0.671617	0.661620	0.651659	0.627620	0.614573	0.4715410	0.4567040	0.4443400	0.849971	0.824113	0.794602
104.0	1.590959	1.532907	1.498967	2.407632	2.321082	2.275494	1.686228	1.617536	1.571568	1.626505	1.563743	1.523857	0.619466	0.601348	0.590326	0.559489	0.544256	0.523349	0.739041	0.714345	0.699707	0.704049	0.671845	0.661269	0.651856	0.627855	0.614579	0.4713220	0.4565210	0.4442510	0.849995	0.824261	0.794813
104.2	1.590809	1.532796	1.498914	2.407651	2.321311	2.275906	1.686571	1.617858	1.571374	1.626843	1.563585	1.523925	0.619904	0.601734	0.590542	0.559435	0.544166	0.523306	0.739038	0.714577	0.699393	0.704024	0.672453	0.661419	0.652008	0.627908	0.614792	0.4712520	0.4568150	0.4443710	0.850385	0.824345	0.794919
104.4	1.590775	1.532773	1.499015	2.407844	2.321686	2.276392	1.686755	1.618360	1.571647	1.626649	1.563960	1.523689	0.620088	0.602187	0.590672	0.559507	0.544271	0.523552	0.739161	0.714925	0.699494	0.703866	0.672834	0.661302	0.652059	0.628133	0.614855	0.4712300	0.4569510	0.4450640	0.850674	0.824786	0.795258
104.6	1.590927	1.532864	1.499195	2.408145	2.321816	2.276617	1.686961	1.618571	1.572001	1.626923	1.564026	1.524032	0.620427	0.601945	0.590799	0.559954	0.544087	0.523207	0.739491	0.715076	0.699379	0.703910	0.673211	0.661476	0.652092	0.628227	0.614621	0.4718180	0.4569060	0.4452190	0.850887	0.824754	0.795447
104.8	1.591129	1.532994	1.499891	2.408316	2.321731	2.276764	1.687046	1.618853	1.572141	1.626845	1.564336	1.523948	0.620473	0.601797	0.590607	0.559804	0.544585	0.522970	0.739256	0.715460	0.699371	0.703572	0.673205	0.661928	0.652309	0.628554	0.614645	0.4721270	0.4566760	0.4452650	0.851150	0.824598	0.795506
105.0	1.591248	1.533068	1.500186	2.408710	2.322084	2.276536	1.687032	1.618966	1.572440	1.626794	1.564611	1.523818	0.620502	0.601794	0.590924	0.559607	0.544611	0.522879	0.739189	0.715485	0.699385	0.703476	0.673325	0.661943	0.652463	0.628840	0.614792	0.4724660	0.4567080	0.4453920	0.851062	0.824915	0.795401
105.2	1.591399	1.533179	1.500240	2.408902	2.322498	2.276603	1.687244	1.619053	1.572805	1.627309	1.564566	1.523820	0.620765	0.602077	0.590811	0.559837	0.544599	0.522860	0.739437	0.715340	0.699486	0.703391	0.673731	0.661720	0.652531	0.628833	0.614765	0.4726120	0.4567280	0.4458990	0.851225	0.824901	0.795383
105.4	1.591518	1.533538	1.500347	2.408773	2.322722	2.276524	1.687354	1.619290	1.573000	1.627372	1.564778	1.524191	0.620771	0.602046	0.590706	0.559556	0.544823	0.522764	0.739394	0.715215	0.699642	0.703170	0.673561	0.661865	0.652435	0.628980	0.614890	0.4728590	0.4575470	0.4455530	0.851364	0.825034	0.795425
105.6	1.591548	1.533634	1.500665	2.409372	2.322859	2.276434	1.687350	1.619382	1.573333	1.627520	1.564774	1.524282	0.620706	0.601840	0.590714	0.559550	0.545124	0.522925	0.739610	0.715574	0.699772	0.703456	0.673669	0.661926	0.652292	0.629335	0.615081	0.4732390	0.4571960	0.4460650	0.851547	0.825060	0.795300
105.8	1.591530	1.533801	1.500681	2.409378	2.323098	2.276580	1.687577	1.619432	1.573454	1.627532	1.564771	1.524628	0.620729	0.601760	0.590719	0.559359	0.545132	0.522839	0.739410	0.715410	0.700141	0.703784	0.673667	0.661780	0.652419	0.629295	0.615036	0.4736540	0.4575980	0.4459080	0.851596	0.824931	0.795381
106.0	1.591786	1.533861	1.501061	2.409624	2.323494	2.276452	1.687640	1.619541	1.573705	1.627687	1.564998	1.524684	0.620721	0.601735	0.590198	0.559333	0.545174	0.522793	0.739451	0.715549	0.700149	0.703943	0.673708	0.662094	0.652418	0.629281	0.615009	0.4737650	0.4576020	0.4459000	0.851538	0.824817	0.795318
106.2	1.591778	1.534087	1.501252	2.409614	2.323507	2.276549	1.687479	1.619808	1.573903	1.627619	1.565054	1.524731	0.620925	0.601663	0.589948	0.559832	0.545175	0.522934	0.739625	0.715821	0.700647	0.704044	0.674164	0.661999	0.652322	0.629481	0.614876	0.4736720	0.4574630	0.4455330	0.851509	0.824633	0.795400
106.4	1.591971	1.534367	1.501475	2.409561	2.323389	2.276928	1.687079	1.619680	1.573876	1.627790	1.564597	1.524876	0.621086	0.601752	0.590064	0.560237	0.545156	0.523209	0.739744	0.715706	0.700757	0.704226	0.674073	0.662160	0.652430	0.629541	0.615051	0.4736110	0.4575640	0.4454680	0.851524	0.824570	0.795177
106.6	1.592059	1.534508	1.501559	2.409643	2.323569	2.277156	1.687079	1.619464	1.574051	1.627920	1.564959	1.525231	0.621012	0.601427	0.590248	0.560281	0.545099	0.523542	0.739570	0.715776	0.700755	0.704216	0.674164	0.662212	0.652516	0.629584	0.615166	0.4737790	0.4574370	0.4455020	0.851536	0.824584	0.795145
106.8	1.592036	1.534585	1.501475	2.409938	2.323161	2.277371	1.687116	1.619740	1.574397	1.627801	1.564944	1.525038	0.620884	0.601569	0.590381	0.560638	0.545237	0.523616	0.739826	0.715864	0.700650	0.704319	0.673940	0.662103	0.652614	0.629576	0.615409	0.4739760	0.4576900	0.4453890	0.851377	0.824660	0.795135
107.0	1.592404	1.534519	1.501497	2.410001	2.323549	2.277476	1.687465	1.620024	1.574362	1.628107	1.564846	1.525493	0.621057	0.601516	0.590375	0.561090	0.545821	0.523778	0.739965	0.716137	0.700520	0.704556	0.674030	0.662236	0.652352	0.629808	0.615540	0.4739460	0.4573710	0.4452080	0.851672	0.824804	0.795186
107.2	1.592999	1.534823	1.501590	2.410040	2.323699	2.277565	1.687308	1.620315	1.574606	1.628197	1.564809	1.525701	0.621132	0.601766	0.590789	0.561099	0.545620	0.524254	0.740034	0.716290	0.700525	0.705041	0.674642	0.662160	0.652224	0.629962	0.615548	0.4739660	0.4577340	0.4448820	0.851936	0.824846	0.795276
107.4	1.593322	1.535042	1.501561	2.410362	2.323738	2.277953	1.687579	1.620303	1.574594	1.628411	1.565005	1.525970	0.621135	0.601828	0.591134	0.561579	0.545901	0.524815	0.740203	0.716415	0.700127	0.705014	0.674449	0.661931	0.652518	0.630364	0.615407	0.4737400	0.4578900	0.4448510	0.852119	0.824904	0.795311
107.6	1.593294	1.535114	1.501485	2.410151	2.323739	2.278311	1.687822	1.620380	1.574776	1.628497	1.565115	1.526211	0.621208	0.602360	0.591369	0.561912	0.546179	0.525037	0.740380	0.716554	0.700177	0.705036	0.674810	0.662209	0.652853	0.630440	0.615569	0.4736850	0.4575500	0.4448480	0.852536	0.825027	0.795214
107.8	1.593685	1.535249	1.501387	2.410489	2.323818	2.278868	1.688164	1.620608	1.575019	1.628453	1.565288	1.526402	0.621143	0.602602	0.591363	0.562123	0.546827	0.525394	0.740522	0.716942	0.700210	0.704921	0.674859	0.662198	0.652916	0.630465	0.615490	0.4737920	0.4579330	0.4446920	0.852619	0.825517	0.795630
108.0	1.593772	1.535117	1.501299	2.410599	2.323842	2.279081	1.688494	1.620686	1.575026	1.628761	1.565240	1.526465	0.621477	0.602962	0.591599	0.562456	0.546602	0.525773	0.740705	0.717138	0.700003	0.705065	0.675056	0.662532	0.652888	0.630650	0.615654	0.4735750	0.4578940	0.4445320	0.852462	0.825778	0.795627
108.2	1.593680	1.535259	1.501317	2.410741	2.323958	2.278883	1.688835	1.621085	1.575248	1.629178	1.565262	1.526651	0.621735	0.603138	0.591876	0.562401	0.546756	0.526021	0.740770	0.717337	0.700119	0.705155	0.675323	0.662642	0.653206	0.631030	0.615951	0.4739350	0.4579840	0.4447880	0.852860	0.825762	0.795887
108.4	1.593873	1.535253	1.501578	2.410992	2.324221	2.279210	1.688981	1.621372	1.575543	1.629167	1.565398	1.526554	0.621604	0.603012	0.592126	0.562098	0.546953	0.525844	0.741130	0.717435	0.700437	0.705124	0.675305	0.662751	0.653237	0.631221	0.615746	0.4740530	0.4577420	0.4452590	0.853025	0.825941	0.796270
108.6	1.594216	1.535460	1.501716	2.411136	2.324160	2.279397	1.689212	1.621420	1.575761	1.629403	1.565496	1.526738	0.621648	0.602918	0.592342	0.562178	0.546882	0.525715	0.741239	0.717536	0.700592	0.705148	0.675252	0.662971	0.653607	0.631297	0.615547	0.4740260	0.4579000	0.4452100	0.853199	0.826315	0.796441
108.8	1.594504	1.535698	1.501871	2.411463	2.324382	2.279535	1.689432	1.621546	1.575975	1.629487	1.565686	1.527069	0.621812	0.603195	0.592668	0.561420	0.547148	0.526105	0.740957	0.717442	0.700493	0.705143	0.675014	0.663267	0.653750	0.631596	0.615591	0.4742510	0.4579020	0.4451790	0.853581	0.826480	0.796535
109.0	1.594448	1.536011	1.501920	2.411724	2.324730	2.279593	1.690065	1.621773	1.575981	1.629868	1.565721	1.527233	0.621753	0.603592	0.593223	0.561685	0.547058	0.526043	0.740844	0.717433	0.700642	0.705295	0.675297	0.663122	0.653946	0.631552	0.615855	0.4742360	0.4582350	0.4454210	0.853692	0.826961	0.796501
109.2	1.594608	1.536252	1.501944	2.411812	2.324594	2.279537	1.690339	1.622258	1.575943	1.629986	1.566060	1.527861	0.621735	0.603922	0.593129	0.561648	0.547361	0.525843	0.741183	0.717446	0.700975	0.705379	0.675246	0.663319	0.654258	0.631650	0.615573	0.4745320	0.4579420	0.4452810	0.853846	0.827033	0.796609
109.4	1.594683	1.536472	1.502178	2.411638	2.324973	2.279743	1.690571	1.622120	1.575938	1.629895	1.566422	1.528157	0.621691	0.603913	0.593102	0.561490	0.547217	0.525707	0.741334	0.717574	0.701026	0.705905	0.675191	0.663146	0.654308	0.631426	0.615791	0.4743910	0.4583720	0.4453770	0.853895	0.827386	0.796620
109.6	1.594846	1.536567	1.502478	2.411946	2.325140	2.279843	1.690597	1.622172	1.576047	1.630239	1.566608	1.528355	0.621860	0.603904	0.593102	0.561048	0.547269	0.525661	0.741429	0.717880	0.701335	0.706229	0.675109	0.663097	0.654407	0.631184	0.616043	0.4746020	0.4580030	0.4456040	0.854029	0.827461	0.796652
109.8	1.594827	1.536828	1.502874	2.411849	2.325378	2.280382	1.690603	1.622326	1.576322	1.630272	1.566596	1.528640	0.622168	0.603701	0.592943	0.561160	0.547075	0.525562	0.741325	0.717870	0.701411	0.706584	0.674888	0.663270	0.654435	0.631204	0.616109	0.4745640	0.4582040	0.4459410	0.853938	0.827479	0.796815
110.0	1.594968	1.536767	1.503161	2.411988	2.325554	2.280634	1.690689	1.622340	1.576476	1.630535	1.566783	1.528488	0.622201	0.603593	0.592499	0.561273	0.547145	0.525666	0.741408	0.717801	0.701622	0.706588	0.675160	0.663512	0.654359	0.631325	0.616097	0.4742760	0.4580080	0.4460910	0.854123	0.827556	0.797054
110.2	1.594881	1.537157	1.502792	2.411765	2.325638	2.281062	1.690523	1.622407	1.576469	1.630846	1.566799	1.528670	0.622451	0.603556	0.592653	0.561325	0.546884	0.526029	0.741339	0.718100	0.701868	0.706576	0.675640	0.663381	0.654433	0.631353	0.616081	0.4744250	0.4580570	0.4463310	0.854266	0.827605	0.797076
110.4	1.594983	1.537215	1.502981	2.412181	2.326050	2.281081	1.690267	1.622464	1.576697	1.631295	1.567112	1.528916	0.622320	0.603633	0.592700	0.561582	0.546836	0.525899	0.741356	0.718129	0.701837	0.706585	0.675679	0.663313	0.654523	0.631555	0.616289	0.4747010	0.4584360	0.4465530	0.854059	0.827694	0.797095
110.6	1.595079	1.537126	1.502994	2.412162	2.326241	2.281445	1.690377	1.622207	1.577050	1.631400	1.567442	1.528937	0.622248	0.603644	0.592635	0.561813	0.546771	0.526024	0.741462	0.718444	0.702066	0.706557	0.675940	0.663206	0.654336	0.631564	0.616429	0.4746570	0.4576630	0.4468770	0.853783	0.827648	0.797263
110.8	1.595112	1.537266	1.503311	2.412287	2.326365	2.281796	1.690437	1.622289	1.577295	1.631637	1.567290	1.529514	0.622249	0.603971	0.592747	0.562124	0.546831	0.525932	0.741606	0.718426	0.702074	0.706867	0.675756	0.663209	0.654187	0.631782	0.616358	0.4748550	0.4582000	0.4471090	0.853675	0.827520	0.797262
111.0	1.595434	1.537110	1.503568	2.412127	2.326731	2.282094	1.690512	1.622381	1.577160	1.632012	1.567472	1.530138	0.622491	0.603918	0.592742	0.562121	0.546935	0.525840	0.741501	0.718783	0.702196	0.707169	0.676113	0.662868	0.653908	0.631859	0.616472	0.4748450	0.4574980	0.4470310	0.853787	0.827410	0.797450
111.2	1.595499	1.537368	1.503652	2.412278	2.326704	2.282154	1.690515	1.622461	1.577547	1.632283	1.568144	1.529828	0.622452	0.604213	0.592806	0.562341	0.546678	0.525914	0.741533	0.718718	0.702332	0.707409	0.676433	0.662668	0.653970	0.631889	0.616226	0.4750830	0.4579710	0.4470110	0.853796	0.827435	0.797628
111.4	1.595392	1.537219	1.503630	2.412536	2.326652	2.282583	1.690922	1.622696	1.577704	1.632647	1.568693	1.529778	0.622801	0.604125	0.592675	0.562635	0.547369	0.525747	0.741813	0.718612	0.702541	0.707236	0.676138	0.662559	0.654124	0.631982	0.616059	0.4750010	0.4577260	0.4472820	0.853513	0.827397	0.797916
111.6	1.595404	1.537021	1.503953	2.412851	2.327122	2.282787	1.691240	1.622981	1.577659	1.632649	1.568875	1.529706	0.622833	0.604527	0.592608	0.563040	0.547784	0.525914	0.741979	0.718722	0.702846	0.707318	0.676394	0.663144	0.654090	0.631738	0.616302	0.4755370	0.4572500	0.4469760	0.853671	0.827384	0.797976
111.8	1.595573	1.537099	1.504152	2.413195	2.327081	2.283139	1.691605	1.623467	1.578022	1.632580	1.569489	1.529382	0.623330	0.604570	0.592303	0.563153	0.548059	0.526203	0.742192	0.718869	0.702801	0.707051	0.676435	0.663754	0.654024	0.631834	0.616345	0.4754890	0.4580080	0.4470930	0.853358	0.827426	0.797963
112.0	1.595593	1.536810	1.504290	2.413395	2.327228	2.283135	1.691809	1.623670	1.577850	1.632818	1.569723	1.529260	0.623557	0.604763	0.592675	0.563186	0.548004	0.526199	0.742366	0.718718	0.703198	0.707127	0.676746	0.664513	0.653859	0.632026	0.616477	0.4752440	0.4574950	0.4469310	0.853579	0.827520	0.797800
112.2	1.595739	1.537078	1.504669	2.413825	2.327610	2.283134	1.691955	1.623945	1.578043	1.632697	1.570098	1.529202	0.623733	0.604788	0.592863	0.562590	0.548294	0.525800	0.742542	0.718652	0.703597	0.707005	0.676845	0.664507	0.654082	0.632300	0.616646	0.4758160	0.4577350	0.4471460	0.853653	0.827614	0.797938
112.4	1.596234	1.536952	1.505229	2.414103	2.327764	2.284152	1.692057	1.624036	1.578284	1.632565	1.570248	1.528875	0.623864	0.604807	0.593175	0.562485	0.548454	0.525859	0.742701	0.718574	0.703877	0.707112	0.676888	0.665009	0.654005	0.632370	0.616385	0.4755850	0.4574310	0.4472800	0.853828	0.827872	0.797868
112.6	1.596393	1.537591	1.505272	2.414502	2.327827	2.284276	1.692301	1.624303	1.578626	1.632469	1.570198	1.529038	0.624097	0.604903	0.593461	0.562608	0.548405	0.525875	0.742675	0.718693	0.703665	0.707313	0.676788	0.665298	0.654480	0.632302	0.616596	0.4757030	0.4577170	0.4476710	0.854264	0.828012	0.797875
112.8	1.596697	1.537935	1.505536	2.414887	2.328170	2.284238	1.692630	1.624598	1.578688	1.632548	1.570441	1.529418	0.624196	0.605131	0.593986	0.562373	0.548839	0.526006	0.742996	0.718691	0.703652	0.707594	0.677149	0.665818	0.654772	0.632385	0.616761	0.4760930	0.4580430	0.4477640	0.854606	0.828044	0.797702
113.0	1.596884	1.538289	1.505448	2.415097	2.327938	2.284307	1.692955	1.624370	1.578833	1.632644	1.570506	1.529402	0.624135	0.605179	0.594179	0.562756	0.548772	0.525578	0.743459	0.718758	0.703901	0.707502	0.677594	0.665873	0.655217	0.632391	0.616881	0.4760510	0.4579320	0.4478140	0.854715	0.828220	0.797828
113.2	1.597245	1.538442	1.505464	2.415364	2.328111	2.284641	1.692699	1.624379	1.578899	1.632721	1.570892	1.529802	0.624268	0.604970	0.594015	0.562718	0.549044	0.525832	0.743888	0.718785	0.703950	0.707599	0.677738	0.666231	0.655491	0.632579	0.616873	0.4762820	0.4584100	0.4479650	0.854800	0.828323	0.798095
113.4	1.597468	1.538643	1.505697	2.415261	2.328839	2.285335	1.692884	1.624408	1.579200	1.632706	1.571129	1.530095	0.624309	0.604745	0.594379	0.562616	0.548747	0.526039	0.744180	0.718875	0.703991	0.707956	0.678078	0.666276	0.655569	0.632687	0.617253	0.4762690	0.4589500	0.4484200	0.855010	0.828323	0.798303
113.6	1.598036	1.538744	1.505668	2.415771	2.329229	2.285199	1.692870	1.624572	1.579231	1.633054	1.571024	1.530265	0.624356	0.604373	0.594532	0.562398	0.549001	0.526213	0.744290	0.719122	0.704170	0.708275	0.677941	0.666663	0.655706	0.632822	0.617627	0.4768370	0.4594970	0.4483970	0.855427	0.828326	0.798482
113.8	1.598431	1.538832	1.505801	2.416271	2.329643	2.285426	1.693007	1.624672	1.579700	1.633271	1.570877	1.530265	0.624217	0.604288	0.594678	0.562571	0.548872	0.526485	0.744310	0.718990	0.704136	0.708931	0.678229	0.667180	0.655714	0.632996	0.617724	0.4766920	0.4598180	0.4485270	0.855451	0.828522	0.798617
114.0	1.599035	1.539026	1.505660	2.416427	2.329727	2.285292	1.693395	1.624616	1.579665	1.633620	1.571167	1.530100	0.623891	0.604246	0.595011	0.562587	0.548857	0.526744	0.744283	0.718908	0.704488	0.709101	0.678828	0.667448	0.655744	0.632978	0.617860	0.4770190	0.4599640	0.4487640	0.855910	0.828643	0.799048
114.2	1.599245	1.539371	1.505307	2.416279	2.329793	2.285285	1.693482	1.624478	1.579682	1.633922	1.570985	1.530231	0.623754	0.604711	0.595214	0.562523	0.548747	0.527089	0.744380	0.719048	0.704382	0.709219	0.679090	0.667464	0.656031	0.633246	0.618141	0.4776390	0.4604710	0.4489870	0.856227	0.828709	0.799243
114.4	1.599365	1.539440	1.505550	2.416687	2.330019	2.285016	1.693726	1.624341	1.579908	1.634207	1.571023	1.530569	0.623685	0.604936	0.595357	0.562781	0.549205	0.526968	0.744186	0.719271	0.704636	0.709371	0.679003	0.667467	0.656141	0.633622	0.618385	0.4777610	0.4606670	0.4490750	0.856198	0.828895	0.799651
114.6	1.599504	1.539908	1.505512	2.416753	2.329807	2.285257	1.694238	1.624185	1.580114	1.634212	1.570953	1.530971	0.623602	0.605054	0.595606	0.563121	0.549006	0.527390	0.744183	0.719350	0.704783	0.709537	0.678949	0.667418	0.656163	0.633522	0.618660	0.4777750	0.4608810	0.4491580	0.856389	0.828854	0.800092
114.8	1.599555	1.540134	1.505877	2.416662	2.330098	2.285295	1.694569	1.624174	1.580038	1.634580	1.570770	1.531348	0.623500	0.605387	0.595688	0.563422	0.548941	0.527522	0.744154	0.719532	0.704785	0.709832	0.678637	0.666700	0.656142	0.633712	0.618649	0.4784020	0.4611050	0.4492470	0.856526	0.829015	0.800276
115.0	1.599520	1.540284	1.505923	2.416625	2.330299	2.285152	1.694625	1.624146	1.579905	1.634994	1.571087	1.531356	0.623398	0.605681	0.595852	0.563705	0.549103	0.527486	0.744225	0.719804	0.705080	0.709821	0.678623	0.666366	0.656268	0.633687	0.618871	0.4783680	0.4609610	0.4491490	0.856761	0.829521	0.800676
115.2	1.599507	1.540839	1.506088	2.416919	2.330395	2.285080	1.694995	1.624296	1.580192	1.635009	1.571344	1.531650	0.623145	0.606015	0.595827	0.564248	0.549472	0.527726	0.744513	0.719542	0.705077	0.709875	0.677986	0.665998	0.656599	0.633540	0.618630	0.4783700	0.4614810	0.4491790	0.857025	0.829821	0.801037
115.4	1.599400	1.540899	1.506324	2.417099	2.330604	2.285032	1.695209	1.624666	1.580204	1.635109	1.571523	1.531881	0.623295	0.606370	0.595748	0.564367	0.549917	0.527691	0.744460	0.719467	0.705117	0.710139	0.677847	0.666039	0.656434	0.633499	0.618487	0.4784770	0.4613720	0.4488710	0.857017	0.830075	0.801205
115.6	1.599493	1.541199	1.506449	2.417223	2.330758	2.284984	1.695393	1.624992	1.580489	1.634938	1.571568	1.532295	0.623312	0.606529	0.595722	0.564725	0.549963	0.528110	0.744354	0.719860	0.705276	0.710154	0.678054	0.666499	0.656413	0.633452	0.618450	0.4783530	0.4615580	0.4487280	0.857157	0.830316	0.801151
115.8	1.599518	1.541202	1.506694	2.417165	2.330941	2.285320	1.695537	1.625535	1.580796	1.635103	1.571684	1.532413	0.623392	0.606700	0.595580	0.564797	0.550232	0.528217	0.744384	0.720054	0.705434	0.710178	0.678062	0.666337	0.656313	0.633644	0.618475	0.4783080	0.4620470	0.4489740	0.857037	0.830723	0.801246
116.0	1.599664	1.541217	1.506871	2.417336	2.331044	2.285300	1.695571	1.625585	1.580787	1.635017	1.571730	1.532629	0.623176	0.606732	0.595660	0.564752	0.550307	0.528158	0.744319	0.719941	0.705645	0.710343	0.678181	0.666336	0.656426	0.633583	0.618489	0.4783730	0.4619430	0.4491330	0.857181	0.831429	0.801518
116.2	1.599684	1.541537	1.507306	2.417350	2.331457	2.285447	1.695492	1.625950	1.581383	1.635034	1.572119	1.532808	0.623025	0.606985	0.595509	0.564892	0.550275	0.528137	0.744246	0.720232	0.705674	0.710391	0.678067	0.666295	0.656814	0.633590	0.618576	0.4785710	0.4626670	0.4491320	0.857024	0.831565	0.801515
116.4	1.599755	1.541818	1.507548	2.417253	2.331596	2.285666	1.695655	1.626227	1.581895	1.635317	1.572013	1.532971	0.622941	0.606995	0.595271	0.564852	0.550103	0.528502	0.744150	0.720373	0.705600	0.710263	0.678155	0.666583	0.656950	0.633424	0.618420	0.4784710	0.4621280	0.4494950	0.857063	0.831763	0.801671
116.6	1.599533	1.542064	1.507373	2.417348	2.332076	2.285465	1.695696	1.626689	1.581995	1.635625	1.571820	1.533362	0.622831	0.606824	0.595021	0.564554	0.550100	0.528598	0.744576	0.720564	0.705599	0.710311	0.678278	0.666616	0.657166	0.633499	0.618591	0.4783820	0.4624170	0.4496470	0.856956	0.831634	0.801863
116.8	1.599829	1.542073	1.507517	2.417571	2.332020	2.285468	1.695857	1.627226	1.582229	1.635716	1.572180	1.533927	0.623109	0.606874	0.594967	0.564260	0.550409	0.529019	0.745093	0.720810	0.706091	0.709979	0.678659	0.666877	0.657299	0.633580	0.618656	0.4784120	0.4618810	0.4498450	0.857020	0.831889	0.801698
117.0	1.599680	1.542187	1.507370	2.417536	2.332183	2.285838	1.695846	1.627406	1.582387	1.635979	1.572555	1.534300	0.622927	0.607036	0.595019	0.564194	0.550514	0.529022	0.745214	0.720857	0.706174	0.709769	0.678530	0.666874	0.657605	0.633717	0.618905	0.4779320	0.4620550	0.4498240	0.856715	0.832026	0.801763
117.2	1.599906	1.542286	1.507401	2.417509	2.332878	2.286012	1.695639	1.627800	1.582304	1.636431	1.572908	1.534610	0.623011	0.606787	0.594976	0.563886	0.550798	0.529526	0.745168	0.720911	0.706283	0.709559	0.678526	0.666972	0.657598	0.634121	0.619140	0.4780710	0.4619780	0.4501080	0.856407	0.832187	0.801747
117.4	1.600385	1.542380	1.507508	2.417752	2.333276	2.286253	1.695856	1.628282	1.582356	1.636560	1.573212	1.534991	0.623197	0.606811	0.595369	0.563631	0.550758	0.529347	0.745276	0.721104	0.706307	0.709821	0.678712	0.667110	0.657677	0.633992	0.619333	0.4780720	0.4618070	0.4505690	0.856521	0.831914	0.801811
117.6	1.600942	1.542294	1.507576	2.418454	2.333607	2.285989	1.695875	1.628642	1.582252	1.636778	1.573126	1.534902	0.623575	0.606789	0.595451	0.563289	0.550619	0.529248	0.745048	0.721264	0.706397	0.710180	0.678728	0.667359	0.657674	0.634147	0.619515	0.4778930	0.4614990	0.4504500	0.856658	0.831801	0.801575
117.8	1.601136	1.542195	1.507876	2.418689	2.333784	2.286433	1.696252	1.629133	1.582089	1.637309	1.573429	1.534643	0.623740	0.606795	0.595589	0.563250	0.550513	0.529008	0.744892	0.721073	0.706444	0.710376	0.679087	0.667509	0.657766	0.634149	0.619613	0.4775800	0.4612860	0.4503620	0.856567	0.831692	0.801655
118.0	1.601428	1.542246	1.507983	2.418743	2.333928	2.286747	1.696562	1.629389	1.581870	1.637506	1.573769	1.534461	0.624108	0.606769	0.595743	0.563160	0.550615	0.528768	0.744986	0.721123	0.706564	0.710452	0.679313	0.667595	0.657875	0.634236	0.619811	0.4776180	0.4613670	0.4504880	0.856739	0.831431	0.801814
118.2	1.601430	1.542180	1.507938	2.418965	2.334226	2.286995	1.696805	1.629479	1.581866	1.637725	1.573767	1.534399	0.624481	0.607056	0.595693	0.563066	0.550697	0.528542	0.745056	0.721245	0.706601	0.710556	0.679302	0.667620	0.658029	0.634450	0.619994	0.4776650	0.4613750	0.4503560	0.856823	0.831242	0.801807
118.4	1.601618	1.542142	1.508174	2.419432	2.334398	2.287219	1.697017	1.629655	1.581877	1.637959	1.574067	1.534677	0.624835	0.607126	0.595885	0.563221	0.550859	0.528391	0.744968	0.721543	0.706956	0.710755	0.679403	0.667708	0.658039	0.634681	0.620083	0.4776940	0.4613250	0.4502120	0.856750	0.831071	0.801824
118.6	1.601882	1.542213	1.508396	2.419486	2.334496	2.287568	1.697114	1.629723	1.581967	1.638205	1.574279	1.534717	0.624975	0.607403	0.595995	0.563426	0.550522	0.528530	0.745317	0.721702	0.707096	0.710852	0.679655	0.667644	0.658065	0.634616	0.620199	0.4778950	0.4612270	0.4499960	0.856902	0.830975	0.801857
118.8	1.601973	1.542022	1.508739	2.419342	2.334896	2.287824	1.697017	1.629649	1.581830	1.638479	1.574298	1.534721	0.625069	0.607900	0.596045	0.563521	0.550551	0.528416	0.745514	0.721998	0.707425	0.711179	0.679727	0.667488	0.658187	0.634891	0.620138	0.4782440	0.4609270	0.4499720	0.856926	0.831037	0.801625
119.0	1.602039	1.542103	1.508730	2.419543	2.335035	2.287925	1.696960	1.629622	1.582044	1.638494	1.574530	1.534950	0.625217	0.608359	0.596140	0.563611	0.550779	0.528303	0.745613	0.721996	0.707730	0.711539	0.680028	0.667845	0.658314	0.634846	0.620119	0.4781760	0.4612600	0.4498900	0.857133	0.831116	0.801705
119.2	1.602289	1.542099	1.508850	2.419703	2.335080	2.288088	1.697088	1.629631	1.582354	1.638390	1.574644	1.535189	0.625321	0.608671	0.595965	0.563684	0.550753	0.528310	0.745685	0.721977	0.707682	0.711921	0.680100	0.667853	0.658328	0.634877	0.619985	0.4785550	0.4613840	0.4498250	0.857215	0.830920	0.801764
119.4	1.602411	1.541969	1.508922	2.419592	2.335146	2.288055	1.697215	1.629520	1.582699	1.638417	1.574669	1.535104	0.625539	0.608932	0.595940	0.563664	0.550600	0.528277	0.745566	0.722199	0.707920	0.712383	0.680682	0.668190	0.658100	0.634986	0.619816	0.4789710	0.4614690	0.4496140	0.857200	0.830883	0.801791
119.6	1.602558	1.541857	1.508988	2.419509	2.335000	2.288106	1.697311	1.629353	1.583207	1.638235	1.574581	1.535268	0.625543	0.609024	0.595824	0.563801	0.550522	0.528548	0.745680	0.722687	0.708106	0.712661	0.681158	0.668447	0.658164	0.635111	0.619821	0.4793100	0.4617430	0.4498920	0.857164	0.830843	0.801844
119.8	1.602575	1.541530	1.509264	2.419612	2.335224	2.288291	1.697347	1.629322	1.583407	1.638107	1.574534	1.535099	0.625328	0.609414	0.595752	0.563779	0.550565	0.528528	0.745735	0.722815	0.708240	0.713099	0.681357	0.668404	0.658170	0.635178	0.619898	0.4800190	0.4620650	0.4499000	0.857211	0.831070	0.801914
