# Supplementary material for: A Russian Doll of Resistance: Nested Gains and Losses of Venom Immunity in Varanid Lizards
Source: Int J Mol Sci. 2024 Feb 23;25(5):2628. doi: 10.3390/ijms25052628 (PMC10932397; doi:10.3390/ijms25052628)
Supplement: Supplementary file 1 [file ijms-25-02628-s001.zip › ijms-2872523-supplementary/Supplemental datasheets - raw data/Figure 5, 6/Fig 5, 6 linear data used to calculate bar graphs/Acanthophis cryptamydros.csv]

Time	V.brevicauda 1	V.brevicauda 2	V.brevicauda 3	V.glauerti 1	V.glauerti 2	V.glauerti 3	V.indicus 1	V.indicus 2	V.indicus 3	V. kingorum 1	V. kingorum 2	V. kingorum 3	V. rosenbergi 1	V. rosenbergi 2	V. rosenbergi 3	V. spenceri 1	V. spenceri 2	V. spenceri 3	V. storri 1	V. storri 2	V. storri 3	V. varius 1	V. varius 2	V. varius 3	V. salvator 1	V. salvator 2	V. salvator 3	V. glebopalma 1	V. glebopalma 2	V. glebopalma 3	V. mertensi 1	V. mertensi 2	V. mertensi 3	Negative 1	Negative 2	Negative 3	Negative 3
0.0	0.000000	0.000000	0.000000	0.000000	0.000000	0.000000	0.000000	0.000000	0.000000	0.000000	0.000000	0.000000	0.000000	0.000000	0.000000	0.000000	0.000000	0.000000	0.000000	0.000000	0.000000	0.000000	0.000000	0.000000	0.000000	0.000000	0.000000	0.000000	0.000000	0.000000	0.000000	0.000000	0.000000
0.2	0.002899	0.003226	0.003245	0.002499	0.002752	0.002614	0.003435	0.003387	0.003214	0.003398	0.002551	0.002895	0.001711	0.001692	0.001449	0.001273	0.001469	0.001754	0.004256	0.004330	0.004089	0.002146	0.002196	0.002138	0.002491	0.002245	0.002088	0.002031	0.001999	0.002150	0.002378	0.002436	0.002195
0.4	0.006139	0.006936	0.006499	0.005143	0.005648	0.005176	0.006858	0.007033	0.006656	0.007144	0.005786	0.006016	0.003486	0.003489	0.003014	0.003044	0.003366	0.003123	0.008850	0.008813	0.008329	0.004254	0.004402	0.004547	0.005353	0.004495	0.004193	0.003948	0.004217	0.003963	0.005196	0.004898	0.004485
0.6	0.009572	0.010698	0.009991	0.007855	0.008644	0.008046	0.010486	0.010712	0.010152	0.011014	0.009026	0.009238	0.005373	0.005560	0.004681	0.004833	0.004789	0.004638	0.013653	0.013667	0.012893	0.006848	0.006680	0.006795	0.008201	0.006906	0.006410	0.006016	0.006327	0.005614	0.008152	0.007419	0.006956
0.8	0.013230	0.014462	0.013492	0.010842	0.011446	0.011166	0.014261	0.014299	0.013512	0.014835	0.012326	0.012702	0.007154	0.007299	0.006554	0.006564	0.006495	0.006152	0.018770	0.018729	0.017865	0.008939	0.009236	0.009088	0.011328	0.009340	0.008621	0.008270	0.008568	0.007664	0.011102	0.010149	0.009633
1.0	0.016910	0.018237	0.016770	0.013802	0.014547	0.014011	0.017929	0.018000	0.016905	0.018807	0.015601	0.015987	0.009161	0.009360	0.008374	0.008432	0.008077	0.007563	0.024086	0.023879	0.022714	0.011346	0.011730	0.011123	0.014251	0.011917	0.010958	0.010497	0.010878	0.009826	0.014231	0.012882	0.012343
1.2	0.020383	0.021702	0.019945	0.016817	0.017499	0.016768	0.021657	0.021454	0.020215	0.022653	0.018999	0.018901	0.011272	0.011074	0.010175	0.009538	0.009561	0.009343	0.028999	0.028899	0.027329	0.013655	0.014021	0.013179	0.016968	0.014384	0.013278	0.012490	0.012997	0.011613	0.017211	0.015379	0.014734
1.4	0.023671	0.024916	0.022957	0.019719	0.020229	0.019239	0.024992	0.024757	0.023118	0.026043	0.022394	0.021872	0.013369	0.012877	0.011788	0.011137	0.011138	0.010729	0.033750	0.033757	0.031643	0.015957	0.015989	0.014888	0.019704	0.016544	0.015408	0.014403	0.015010	0.013335	0.019969	0.017672	0.017076
1.6	0.026456	0.027726	0.025553	0.022189	0.022406	0.021666	0.027923	0.027554	0.026020	0.029166	0.025238	0.024354	0.015296	0.014505	0.013327	0.012367	0.012459	0.011871	0.038000	0.037841	0.035608	0.017578	0.017769	0.016096	0.021888	0.018734	0.016976	0.016333	0.016295	0.014311	0.022512	0.019848	0.019209
1.8	0.029094	0.030054	0.027658	0.024070	0.024535	0.023556	0.030144	0.029775	0.027940	0.031870	0.027922	0.026545	0.016756	0.015795	0.014475	0.013614	0.013692	0.012741	0.041604	0.041319	0.038877	0.019023	0.019269	0.017314	0.023614	0.020501	0.018424	0.017764	0.017722	0.015353	0.024521	0.021630	0.020900
2.0	0.031107	0.031660	0.028877	0.025572	0.026284	0.024826	0.031814	0.031403	0.029367	0.033944	0.030094	0.027991	0.018078	0.016642	0.015316	0.014414	0.014616	0.013289	0.044358	0.044159	0.041518	0.019835	0.020229	0.017980	0.024881	0.021885	0.019507	0.019008	0.018180	0.015930	0.026139	0.023039	0.022136
2.2	0.032155	0.032645	0.029574	0.026431	0.027165	0.025482	0.032817	0.032303	0.030011	0.035055	0.031397	0.028810	0.018957	0.017021	0.015965	0.014999	0.014911	0.013719	0.046292	0.045828	0.043196	0.020571	0.020201	0.018301	0.025546	0.022913	0.020136	0.019781	0.018283	0.015841	0.027030	0.024032	0.022804
2.4	0.033192	0.033620	0.030404	0.027453	0.028157	0.026021	0.033668	0.033240	0.030808	0.035748	0.032285	0.029935	0.019636	0.017543	0.016446	0.015457	0.015165	0.014396	0.048050	0.047815	0.044812	0.020877	0.020755	0.018987	0.026125	0.023529	0.020893	0.020731	0.018660	0.015855	0.027991	0.024617	0.023441
2.6	0.034166	0.034670	0.031176	0.028338	0.028815	0.026623	0.034767	0.034396	0.031354	0.037001	0.033180	0.031161	0.020289	0.017681	0.017199	0.015832	0.015551	0.014574	0.049931	0.049712	0.046148	0.021618	0.021492	0.019529	0.026927	0.024116	0.021420	0.021700	0.018881	0.016784	0.028742	0.025295	0.023997
2.8	0.035275	0.035429	0.032085	0.029475	0.029509	0.027452	0.035734	0.035215	0.032069	0.037880	0.034201	0.032221	0.020970	0.018374	0.017685	0.016165	0.016190	0.015198	0.051621	0.051253	0.047661	0.022292	0.021681	0.020239	0.027550	0.024774	0.021988	0.022361	0.019009	0.017383	0.029635	0.026250	0.024574
3.0	0.036030	0.036485	0.032713	0.030514	0.029983	0.028063	0.036658	0.036182	0.032592	0.038971	0.035124	0.032890	0.021232	0.018813	0.018053	0.016990	0.016542	0.015872	0.053207	0.052700	0.048951	0.022842	0.021775	0.020719	0.027865	0.025314	0.022570	0.022354	0.019503	0.017794	0.030364	0.026867	0.024979
3.2	0.036736	0.037392	0.033281	0.031430	0.030639	0.028665	0.037575	0.036638	0.033135	0.040100	0.036029	0.033876	0.021811	0.019172	0.018522	0.017446	0.017181	0.016350	0.054709	0.054418	0.050362	0.023507	0.022207	0.021337	0.028367	0.025910	0.023148	0.022465	0.019802	0.018014	0.031157	0.027449	0.025572
3.4	0.037275	0.038015	0.033989	0.031988	0.031603	0.029629	0.038450	0.037705	0.033714	0.041303	0.036734	0.034459	0.022257	0.019690	0.019170	0.017669	0.017913	0.016873	0.055985	0.055660	0.051496	0.024248	0.022817	0.022075	0.028829	0.026549	0.023762	0.023245	0.019709	0.018886	0.031313	0.028109	0.025890
3.6	0.037951	0.038692	0.034803	0.032381	0.032433	0.030204	0.039307	0.038622	0.034401	0.042506	0.037382	0.035320	0.022535	0.020197	0.019569	0.018073	0.018239	0.017411	0.057212	0.056224	0.052564	0.024902	0.023040	0.022781	0.029315	0.027187	0.024396	0.023690	0.019590	0.019184	0.031952	0.028824	0.026306
3.8	0.038657	0.039200	0.035718	0.033184	0.032844	0.030990	0.040423	0.039460	0.034876	0.043673	0.038170	0.035494	0.023026	0.020675	0.019910	0.018464	0.018821	0.017943	0.058413	0.057190	0.053415	0.025500	0.023757	0.023052	0.029756	0.027771	0.024819	0.023807	0.019427	0.019438	0.032489	0.029568	0.026977
4.0	0.039134	0.039662	0.036243	0.034037	0.033397	0.031661	0.041572	0.040279	0.035507	0.044842	0.039027	0.036235	0.023280	0.021243	0.020161	0.018687	0.018993	0.018115	0.059401	0.058132	0.054512	0.026124	0.024391	0.023304	0.030364	0.028137	0.025295	0.024084	0.019774	0.019564	0.032797	0.030232	0.027412
4.2	0.039696	0.040565	0.037065	0.034846	0.034125	0.031840	0.042558	0.041014	0.036254	0.045794	0.039801	0.037024	0.023605	0.021810	0.020294	0.018730	0.019609	0.018754	0.060419	0.059224	0.055233	0.027048	0.025208	0.023986	0.030455	0.028694	0.025424	0.024187	0.020228	0.019883	0.033328	0.030789	0.027823
4.4	0.040273	0.041199	0.037553	0.035441	0.034452	0.032057	0.043537	0.041678	0.036582	0.046737	0.041068	0.037909	0.023804	0.022130	0.020602	0.019414	0.019879	0.018550	0.061323	0.059894	0.055831	0.027817	0.025710	0.024535	0.031054	0.028861	0.025743	0.024168	0.020542	0.019899	0.034129	0.031006	0.028149
4.6	0.040756	0.041867	0.038395	0.035930	0.034868	0.032648	0.044478	0.042089	0.036851	0.047404	0.041448	0.038470	0.024095	0.022838	0.020954	0.019897	0.019752	0.018966	0.062334	0.060716	0.056674	0.028681	0.026169	0.024687	0.031417	0.029256	0.026176	0.024231	0.020904	0.020317	0.034667	0.031326	0.028584
4.8	0.041418	0.042348	0.038951	0.036663	0.035296	0.033410	0.045253	0.042389	0.037034	0.047901	0.041973	0.039131	0.024410	0.023107	0.021245	0.020175	0.020114	0.019160	0.063290	0.061500	0.057478	0.028826	0.026796	0.024998	0.031924	0.029606	0.026621	0.024151	0.021928	0.020986	0.035331	0.031808	0.029275
5.0	0.041915	0.042915	0.039383	0.037327	0.035813	0.033701	0.046021	0.042980	0.037457	0.048652	0.042738	0.039122	0.025109	0.023887	0.021431	0.020232	0.020195	0.019579	0.063985	0.062350	0.058174	0.029635	0.027300	0.025386	0.032263	0.030049	0.026914	0.024037	0.022501	0.020889	0.035980	0.032134	0.029698
5.2	0.042395	0.043430	0.040036	0.038160	0.036300	0.034022	0.046847	0.043220	0.037884	0.048976	0.043304	0.039541	0.025551	0.024112	0.021547	0.020104	0.020354	0.020115	0.064587	0.063169	0.059059	0.030100	0.027810	0.025838	0.032644	0.030292	0.027306	0.023866	0.023028	0.021052	0.036575	0.032436	0.029977
5.4	0.043074	0.043919	0.040638	0.038794	0.036647	0.034500	0.047281	0.043801	0.038431	0.049366	0.043973	0.039766	0.025646	0.024676	0.021592	0.020889	0.020693	0.020275	0.065426	0.063602	0.059679	0.030648	0.028263	0.026225	0.033379	0.030486	0.027643	0.024165	0.023255	0.021504	0.037423	0.032767	0.030615
5.6	0.043927	0.044215	0.041165	0.038891	0.036759	0.035134	0.047970	0.044287	0.039406	0.049794	0.044404	0.039805	0.026026	0.025117	0.021643	0.021193	0.020884	0.020382	0.066147	0.063865	0.060491	0.030582	0.028894	0.026478	0.033853	0.030821	0.027649	0.024702	0.023172	0.021367	0.038199	0.033156	0.031048
5.8	0.044755	0.044872	0.041653	0.039457	0.037322	0.035509	0.048359	0.044951	0.039792	0.050287	0.045051	0.040417	0.026377	0.025315	0.021811	0.021808	0.021225	0.020353	0.066899	0.064604	0.061091	0.031278	0.029460	0.026917	0.034418	0.031158	0.028180	0.024665	0.023349	0.021870	0.038857	0.033644	0.031408
6.0	0.045362	0.045555	0.042192	0.040016	0.037613	0.035735	0.048793	0.045571	0.040600	0.050624	0.045253	0.040809	0.026799	0.025478	0.022132	0.022111	0.021388	0.020479	0.067420	0.065328	0.061702	0.031472	0.029508	0.027250	0.035133	0.031393	0.028551	0.025049	0.023377	0.021904	0.039379	0.034094	0.031784
6.2	0.046002	0.046198	0.042741	0.040498	0.037868	0.036027	0.049156	0.046296	0.041126	0.050908	0.045584	0.041608	0.026872	0.025718	0.022305	0.022479	0.021311	0.021102	0.068329	0.065884	0.062330	0.032160	0.029484	0.027650	0.035624	0.031950	0.028939	0.025347	0.023860	0.021901	0.039627	0.034483	0.032042
6.4	0.046654	0.046736	0.043206	0.041071	0.038464	0.036396	0.049351	0.046584	0.041816	0.051185	0.045658	0.042643	0.027280	0.025978	0.022559	0.022721	0.021720	0.021101	0.069116	0.066719	0.063087	0.032798	0.029936	0.027633	0.035936	0.032389	0.029403	0.025711	0.024238	0.022330	0.039925	0.034586	0.032285
6.6	0.047242	0.047275	0.043819	0.041178	0.038670	0.036915	0.049836	0.047162	0.042250	0.051614	0.046303	0.043078	0.027308	0.026071	0.022843	0.023026	0.022146	0.021139	0.069970	0.067654	0.063682	0.032863	0.030458	0.027627	0.036460	0.032599	0.029581	0.025741	0.024723	0.022849	0.040379	0.034837	0.032613
6.8	0.047980	0.047781	0.044232	0.041682	0.039097	0.037407	0.050296	0.047502	0.043056	0.052063	0.046760	0.043572	0.027498	0.026633	0.023051	0.023251	0.022832	0.021601	0.070722	0.068035	0.064300	0.033402	0.030348	0.027950	0.036574	0.032895	0.029616	0.026016	0.024934	0.022957	0.040743	0.035460	0.033004
7.0	0.048486	0.048262	0.044474	0.042155	0.039629	0.037462	0.050852	0.047786	0.043696	0.052708	0.047132	0.044097	0.027627	0.026983	0.023298	0.023417	0.023548	0.021748	0.071329	0.068559	0.064644	0.034122	0.030500	0.028097	0.036571	0.033270	0.029738	0.026154	0.025414	0.023068	0.040980	0.035720	0.033307
7.2	0.049419	0.048719	0.044846	0.042519	0.040228	0.037831	0.051315	0.048187	0.044359	0.053403	0.047816	0.044834	0.027871	0.027214	0.023668	0.023238	0.023561	0.022084	0.071882	0.069251	0.065193	0.034656	0.031007	0.028693	0.037080	0.033528	0.030046	0.026612	0.025454	0.023556	0.041254	0.036174	0.033669
7.4	0.050096	0.048837	0.045561	0.042851	0.040705	0.038630	0.051977	0.049185	0.045190	0.054149	0.048390	0.045068	0.028134	0.027478	0.023945	0.023295	0.024325	0.022338	0.072708	0.069726	0.065732	0.035179	0.031639	0.029208	0.037276	0.033961	0.030470	0.027158	0.025070	0.024215	0.041386	0.036743	0.034167
7.6	0.051031	0.049422	0.046052	0.043179	0.041238	0.039037	0.052747	0.049705	0.045841	0.054476	0.048887	0.045783	0.028546	0.027483	0.024224	0.023215	0.024188	0.022979	0.073224	0.070276	0.066129	0.035477	0.032025	0.029333	0.037600	0.034154	0.030753	0.027690	0.025095	0.024279	0.041609	0.037136	0.034487
7.8	0.051677	0.049946	0.046883	0.043744	0.041624	0.039413	0.053477	0.050271	0.046419	0.055165	0.049632	0.046404	0.028837	0.027982	0.024712	0.023206	0.024632	0.023039	0.073596	0.070933	0.066417	0.035845	0.032949	0.029320	0.037754	0.034432	0.030699	0.028031	0.025247	0.024385	0.042140	0.037579	0.034904
8.0	0.052226	0.050490	0.047172	0.044207	0.042013	0.039384	0.053944	0.050802	0.047415	0.055551	0.050545	0.047364	0.028956	0.028481	0.024907	0.023326	0.024726	0.023208	0.073814	0.071632	0.067087	0.036465	0.033068	0.029906	0.037857	0.034551	0.030821	0.028638	0.025595	0.024449	0.042506	0.037832	0.035102
8.2	0.052718	0.050969	0.047683	0.044668	0.042345	0.039872	0.054771	0.051258	0.048074	0.055937	0.051298	0.047897	0.029314	0.028636	0.024982	0.023563	0.025033	0.023252	0.074185	0.072747	0.067308	0.036851	0.033298	0.030559	0.037473	0.035007	0.031098	0.029224	0.025885	0.024675	0.042760	0.038144	0.035576
8.4	0.053077	0.051269	0.048327	0.044813	0.042663	0.040185	0.055587	0.052016	0.048484	0.056712	0.052140	0.048554	0.029742	0.028791	0.025304	0.023636	0.024839	0.023378	0.074591	0.073093	0.067580	0.037048	0.033617	0.030950	0.037527	0.035221	0.031523	0.029551	0.025943	0.025172	0.043062	0.038507	0.035974
8.6	0.053304	0.052175	0.049104	0.045005	0.043157	0.040769	0.056125	0.052435	0.048971	0.057104	0.052466	0.048861	0.030001	0.029031	0.025624	0.023967	0.025278	0.023491	0.074911	0.073661	0.067937	0.037055	0.033706	0.031278	0.037567	0.035490	0.031652	0.029763	0.026571	0.024839	0.043397	0.038984	0.036125
8.8	0.053640	0.052506	0.049634	0.045563	0.043758	0.040969	0.056299	0.052838	0.049184	0.057937	0.053193	0.049665	0.030247	0.029047	0.025835	0.023834	0.025281	0.023724	0.074944	0.074203	0.068499	0.036931	0.033907	0.031974	0.037706	0.035806	0.031824	0.029982	0.026819	0.024866	0.043783	0.039461	0.036614
9.0	0.054033	0.053129	0.050119	0.046267	0.044208	0.041350	0.056573	0.053496	0.049498	0.058650	0.053714	0.049705	0.030702	0.029307	0.026101	0.024117	0.025161	0.024113	0.075375	0.074660	0.069132	0.037397	0.034033	0.032491	0.037820	0.036092	0.031852	0.030524	0.026581	0.025041	0.044049	0.039786	0.036835
9.2	0.054300	0.053853	0.050688	0.046931	0.044738	0.041752	0.056901	0.053915	0.050169	0.059144	0.053963	0.050200	0.030847	0.029272	0.026007	0.024475	0.024837	0.024150	0.076060	0.074947	0.069780	0.037719	0.034397	0.032883	0.038136	0.036479	0.032411	0.030693	0.026483	0.025264	0.044465	0.040182	0.037578
9.4	0.054777	0.054424	0.051139	0.047437	0.045355	0.042151	0.057288	0.054460	0.050454	0.059588	0.054874	0.050166	0.030967	0.029448	0.026005	0.025083	0.024571	0.024235	0.076615	0.075253	0.070037	0.038052	0.034762	0.033033	0.038416	0.036630	0.032794	0.030784	0.026424	0.025271	0.045067	0.040457	0.038099
9.6	0.055382	0.055058	0.051682	0.047832	0.045636	0.042205	0.057899	0.054943	0.051037	0.060042	0.055383	0.050847	0.031671	0.029492	0.026076	0.025585	0.024601	0.024378	0.076954	0.075687	0.070540	0.038324	0.034850	0.033255	0.038806	0.036726	0.032861	0.031020	0.026425	0.025145	0.045371	0.040916	0.038339
9.8	0.055668	0.055505	0.052031	0.048678	0.046202	0.042523	0.058365	0.055557	0.051324	0.060767	0.055813	0.051552	0.031772	0.029352	0.026516	0.026119	0.024789	0.024338	0.077582	0.076340	0.070938	0.038755	0.035201	0.033413	0.039146	0.036999	0.033143	0.031023	0.026304	0.025277	0.045400	0.041561	0.038621
10.0	0.055982	0.056002	0.052265	0.049010	0.046685	0.042768	0.058732	0.055752	0.051386	0.061499	0.056063	0.052365	0.031699	0.029452	0.026813	0.026750	0.024730	0.024582	0.077892	0.076842	0.071290	0.038872	0.035291	0.033632	0.039696	0.037040	0.033381	0.031263	0.026767	0.025301	0.045487	0.041737	0.038870
10.2	0.056348	0.056069	0.052383	0.049474	0.047458	0.043157	0.059193	0.056240	0.051518	0.062256	0.056557	0.053260	0.031880	0.029678	0.026930	0.027016	0.024858	0.024797	0.078638	0.077296	0.071851	0.039512	0.035557	0.033815	0.040062	0.037536	0.033638	0.031018	0.027027	0.025255	0.045659	0.042043	0.038967
10.4	0.056599	0.056362	0.052683	0.049737	0.047985	0.043732	0.059666	0.056358	0.051680	0.062727	0.056913	0.053391	0.032448	0.029898	0.027328	0.027450	0.025160	0.024437	0.079281	0.077898	0.072272	0.040065	0.035975	0.034096	0.040342	0.037544	0.033833	0.030970	0.027105	0.025182	0.046207	0.042206	0.039306
10.6	0.057243	0.056623	0.052702	0.050109	0.048118	0.044170	0.060029	0.056626	0.051811	0.063217	0.057190	0.053521	0.032593	0.030186	0.027596	0.027415	0.025584	0.024957	0.079826	0.078457	0.072843	0.040163	0.036273	0.034280	0.040769	0.037230	0.033793	0.031023	0.027419	0.025182	0.046575	0.042313	0.039422
10.8	0.057724	0.056878	0.052592	0.050671	0.048447	0.044569	0.060797	0.056926	0.051991	0.063538	0.057114	0.053867	0.032754	0.030380	0.027748	0.027762	0.026184	0.025233	0.080304	0.078745	0.073218	0.041070	0.036674	0.034726	0.040818	0.037145	0.033942	0.031241	0.027669	0.025588	0.046769	0.042532	0.039453
11.0	0.058047	0.057203	0.052711	0.050837	0.048659	0.044872	0.061518	0.056854	0.052373	0.063883	0.057265	0.054411	0.032909	0.030698	0.027833	0.027756	0.026599	0.025427	0.080962	0.079065	0.073706	0.041723	0.037241	0.034925	0.041224	0.037134	0.034521	0.030891	0.028002	0.025888	0.046969	0.042784	0.039374
11.2	0.058836	0.057564	0.053146	0.050854	0.048868	0.045350	0.061795	0.057321	0.052771	0.064384	0.057887	0.054972	0.033055	0.030665	0.027924	0.028272	0.026501	0.025545	0.081811	0.079695	0.074179	0.042562	0.037659	0.035532	0.041523	0.037256	0.034835	0.030656	0.028174	0.026167	0.047323	0.043070	0.039640
11.4	0.059004	0.058017	0.053594	0.050949	0.049309	0.045960	0.062496	0.057506	0.053150	0.064534	0.058094	0.054828	0.033227	0.030782	0.028039	0.028652	0.027106	0.025602	0.082695	0.080352	0.074711	0.043223	0.037946	0.035863	0.041902	0.037434	0.035249	0.030247	0.028437	0.026558	0.047534	0.043419	0.039814
11.6	0.059770	0.058480	0.053856	0.051271	0.049582	0.046178	0.063083	0.057442	0.053584	0.064918	0.058540	0.055108	0.033521	0.030836	0.028437	0.029126	0.027203	0.026187	0.083226	0.080853	0.074904	0.043695	0.038575	0.035786	0.042179	0.037663	0.035456	0.030172	0.028944	0.026752	0.047847	0.043561	0.039931
11.8	0.060183	0.058777	0.054238	0.051303	0.049740	0.046365	0.063318	0.057920	0.054129	0.065258	0.058992	0.055649	0.033722	0.031633	0.028770	0.029522	0.027905	0.026078	0.083919	0.081430	0.075264	0.044171	0.039049	0.036183	0.042382	0.038134	0.035641	0.030384	0.029560	0.026778	0.048308	0.043814	0.040041
12.0	0.060599	0.059062	0.054300	0.051718	0.050073	0.046580	0.063578	0.058208	0.054787	0.065583	0.059252	0.055988	0.033826	0.031928	0.028581	0.029749	0.028187	0.026024	0.084313	0.081947	0.076036	0.044672	0.039197	0.037082	0.042537	0.038457	0.035897	0.030500	0.029716	0.027048	0.048621	0.044022	0.040314
12.2	0.061101	0.059355	0.054602	0.051989	0.050269	0.047301	0.064138	0.058861	0.055132	0.066238	0.059421	0.056173	0.033743	0.031947	0.028565	0.029903	0.028659	0.026411	0.084820	0.082246	0.076439	0.045018	0.039719	0.037361	0.042763	0.038679	0.036359	0.030403	0.029821	0.027136	0.048896	0.044376	0.040629
12.4	0.061623	0.059776	0.055255	0.052310	0.050245	0.047337	0.064339	0.059649	0.055538	0.066806	0.059882	0.056687	0.033773	0.032322	0.028978	0.029862	0.028774	0.026713	0.085270	0.082378	0.076903	0.044843	0.040436	0.037658	0.043247	0.039029	0.036456	0.030154	0.030012	0.027248	0.049337	0.044664	0.040882
12.6	0.062069	0.060515	0.055712	0.052743	0.050353	0.047676	0.064638	0.060236	0.055884	0.067276	0.060040	0.057201	0.033899	0.032462	0.029273	0.030517	0.029141	0.026792	0.085669	0.082850	0.077446	0.044956	0.041058	0.038115	0.043602	0.039215	0.036665	0.030357	0.030166	0.027058	0.049725	0.044901	0.040960
12.8	0.062568	0.060904	0.056177	0.053227	0.050608	0.048071	0.064717	0.060819	0.056183	0.067778	0.060608	0.057705	0.034043	0.032719	0.029123	0.030323	0.028948	0.027270	0.086258	0.083082	0.078135	0.045246	0.041768	0.038772	0.043549	0.039658	0.036991	0.030923	0.030054	0.027431	0.050109	0.045188	0.041577
13.0	0.063156	0.061595	0.057051	0.053782	0.050773	0.048413	0.064916	0.061257	0.056722	0.068172	0.060659	0.057519	0.034347	0.032963	0.029361	0.030297	0.028802	0.027417	0.086743	0.083474	0.078531	0.045631	0.042287	0.038915	0.043549	0.039848	0.037179	0.031310	0.030150	0.027692	0.050498	0.045370	0.042244
13.2	0.063521	0.062183	0.057397	0.054212	0.051398	0.048721	0.065660	0.061611	0.057328	0.068480	0.061662	0.057592	0.034355	0.032942	0.029281	0.030185	0.028459	0.027205	0.087283	0.083938	0.078996	0.045476	0.043038	0.039342	0.043535	0.040293	0.037444	0.031077	0.030079	0.027315	0.050826	0.045604	0.042949
13.4	0.064125	0.062865	0.057659	0.054534	0.052029	0.048979	0.066236	0.062064	0.057296	0.068549	0.062496	0.058207	0.034373	0.032941	0.029469	0.030078	0.028526	0.027515	0.087610	0.084389	0.079498	0.045772	0.043408	0.039385	0.043522	0.040487	0.037306	0.030949	0.030227	0.027328	0.051244	0.045956	0.043175
13.6	0.064931	0.063158	0.058145	0.054922	0.052259	0.049192	0.066927	0.062675	0.058192	0.069398	0.062554	0.058779	0.034658	0.033168	0.029682	0.029982	0.028748	0.027815	0.087739	0.084545	0.079885	0.045837	0.043609	0.039975	0.043879	0.040602	0.037472	0.031349	0.030390	0.027288	0.051693	0.046121	0.043605
13.8	0.065313	0.063351	0.058442	0.055527	0.052934	0.049671	0.067581	0.063239	0.058530	0.069778	0.062967	0.058995	0.034786	0.033235	0.029880	0.030080	0.029060	0.027811	0.088203	0.084911	0.080417	0.045647	0.044217	0.039958	0.044288	0.040815	0.037435	0.031775	0.030232	0.027429	0.052077	0.046496	0.044065
14.0	0.065752	0.063925	0.058501	0.056315	0.053539	0.050044	0.068080	0.063534	0.058516	0.070616	0.063351	0.059598	0.035150	0.033329	0.030056	0.030048	0.028984	0.027654	0.088474	0.085533	0.080820	0.045788	0.044519	0.040173	0.044364	0.040907	0.037435	0.031712	0.030477	0.027736	0.052495	0.046614	0.044392
14.2	0.066113	0.064331	0.059089	0.056797	0.054133	0.050420	0.068584	0.064106	0.059053	0.071346	0.063780	0.060055	0.035884	0.033384	0.030177	0.030133	0.029177	0.027596	0.088748	0.086010	0.081173	0.046258	0.044559	0.040232	0.044551	0.040990	0.037335	0.031856	0.030638	0.027650	0.053145	0.046915	0.044545
14.4	0.066523	0.064752	0.059618	0.057279	0.054415	0.050706	0.068941	0.064437	0.059422	0.071988	0.064073	0.060334	0.036186	0.033501	0.030341	0.030231	0.029281	0.027792	0.088930	0.086538	0.081612	0.046661	0.044656	0.040566	0.044638	0.040921	0.037436	0.032326	0.030985	0.027522	0.053569	0.047077	0.044640
14.6	0.066924	0.065126	0.060081	0.057814	0.054563	0.050926	0.069302	0.064892	0.059793	0.072584	0.064233	0.061217	0.036139	0.033620	0.030648	0.030211	0.029413	0.027872	0.088982	0.087173	0.081988	0.047102	0.044736	0.040491	0.045009	0.040927	0.037487	0.032531	0.031299	0.027629	0.053872	0.046888	0.044524
14.8	0.066990	0.065713	0.060600	0.058193	0.055422	0.051115	0.069790	0.065351	0.060163	0.073221	0.064786	0.061751	0.036340	0.033379	0.030809	0.030430	0.029571	0.027849	0.089203	0.087622	0.082325	0.047353	0.045228	0.040580	0.045415	0.040958	0.037822	0.032790	0.031433	0.027648	0.054113	0.047100	0.044319
15.0	0.067420	0.066147	0.061086	0.058142	0.055773	0.051460	0.070166	0.065677	0.060820	0.073895	0.065113	0.062193	0.036566	0.033630	0.031203	0.030147	0.029889	0.027775	0.089809	0.087917	0.082503	0.047650	0.045404	0.040474	0.045698	0.041265	0.038021	0.032869	0.031803	0.027681	0.054499	0.047311	0.044501
15.2	0.067897	0.066699	0.061721	0.058822	0.056331	0.051720	0.070547	0.065967	0.061134	0.074323	0.065576	0.062680	0.036854	0.033694	0.031276	0.030646	0.029838	0.027869	0.090602	0.088480	0.082653	0.048323	0.045110	0.040819	0.045637	0.041406	0.037787	0.032844	0.032095	0.027687	0.054615	0.047690	0.044766
15.4	0.068175	0.067345	0.062286	0.059378	0.056438	0.051902	0.070857	0.066266	0.061468	0.074859	0.066026	0.062537	0.037362	0.033919	0.031194	0.030937	0.030028	0.028101	0.091193	0.089196	0.082825	0.048542	0.045461	0.040963	0.046105	0.041822	0.038103	0.032794	0.032648	0.028104	0.054849	0.048028	0.045086
15.6	0.068973	0.067879	0.062729	0.059959	0.056741	0.052382	0.071064	0.066685	0.062054	0.075371	0.066495	0.062926	0.037849	0.034143	0.031590	0.031122	0.030040	0.028524	0.091699	0.089758	0.082917	0.049225	0.045752	0.041022	0.046264	0.041917	0.038129	0.033364	0.032964	0.027989	0.055197	0.048432	0.045043
15.8	0.069127	0.068379	0.063035	0.060075	0.057129	0.052573	0.071114	0.067365	0.062344	0.075339	0.066495	0.063728	0.038095	0.034434	0.031952	0.031182	0.030359	0.028507	0.092052	0.090224	0.083325	0.049281	0.045781	0.041364	0.046661	0.042136	0.038276	0.033697	0.033184	0.028302	0.055289	0.048650	0.044873
16.0	0.069540	0.068719	0.063403	0.060839	0.057432	0.052867	0.071514	0.067593	0.062897	0.075504	0.066835	0.063924	0.038235	0.034615	0.032032	0.031575	0.030387	0.028794	0.092275	0.090751	0.083956	0.049669	0.045797	0.041638	0.047015	0.042266	0.038379	0.033922	0.033297	0.028536	0.055674	0.048762	0.045172
16.2	0.069908	0.068905	0.063751	0.061089	0.057612	0.052824	0.072037	0.068215	0.063226	0.075897	0.067126	0.063972	0.038566	0.034733	0.032236	0.031938	0.030482	0.029112	0.092859	0.091100	0.084140	0.050076	0.046206	0.041879	0.047208	0.042281	0.038504	0.033902	0.033278	0.028575	0.055783	0.049158	0.045304
16.4	0.070199	0.069232	0.064135	0.061533	0.057569	0.053097	0.072202	0.068642	0.063784	0.075837	0.066856	0.064305	0.038846	0.035130	0.032710	0.032677	0.030634	0.029174	0.093473	0.091780	0.084439	0.050237	0.046470	0.042409	0.047459	0.042518	0.038563	0.034184	0.033171	0.028851	0.055916	0.049610	0.045506
16.6	0.070579	0.069535	0.064370	0.061863	0.057889	0.053431	0.072701	0.069004	0.064144	0.075888	0.067341	0.064706	0.039136	0.035051	0.032706	0.032704	0.030705	0.029271	0.094049	0.092165	0.084791	0.050765	0.046954	0.043193	0.047350	0.042483	0.038931	0.034886	0.033188	0.029216	0.056043	0.049853	0.045694
16.8	0.070878	0.069685	0.064819	0.061863	0.058242	0.053746	0.073323	0.069056	0.064285	0.076083	0.067943	0.064726	0.039228	0.035389	0.032743	0.032447	0.030880	0.029467	0.094533	0.092603	0.085342	0.051434	0.047231	0.043679	0.047351	0.043005	0.039100	0.035330	0.033220	0.029106	0.056396	0.050274	0.046048
17.0	0.071510	0.069818	0.065113	0.061820	0.058560	0.053851	0.073715	0.069444	0.064424	0.076570	0.068195	0.064980	0.039261	0.035525	0.033166	0.032497	0.030699	0.029610	0.094859	0.093089	0.085702	0.051856	0.047218	0.044105	0.047634	0.043404	0.039062	0.035180	0.033189	0.029301	0.056485	0.050590	0.046427
17.2	0.071849	0.070186	0.064805	0.061919	0.059126	0.054758	0.074762	0.069902	0.064680	0.076759	0.069157	0.065400	0.039530	0.035761	0.033538	0.032656	0.030697	0.029581	0.095622	0.093486	0.086049	0.052318	0.047486	0.044779	0.047736	0.044102	0.039214	0.035023	0.032854	0.029315	0.056740	0.050690	0.046553
17.4	0.072286	0.070550	0.065075	0.062208	0.059525	0.054995	0.075200	0.070297	0.064908	0.076912	0.069309	0.066045	0.039847	0.035805	0.033669	0.032543	0.031058	0.029595	0.096064	0.093678	0.086507	0.053262	0.047303	0.045213	0.048049	0.044425	0.039423	0.035274	0.032474	0.029470	0.056928	0.050940	0.046837
17.6	0.072743	0.070456	0.065530	0.062522	0.060116	0.055469	0.075755	0.070411	0.065422	0.077769	0.069743	0.066129	0.040191	0.036231	0.033501	0.032693	0.031162	0.029774	0.096506	0.093951	0.086808	0.053574	0.047568	0.045857	0.048298	0.044440	0.039929	0.035752	0.032393	0.029648	0.057197	0.051230	0.047112
17.8	0.073129	0.070657	0.065943	0.062855	0.060593	0.055757	0.076221	0.070706	0.065431	0.078147	0.070257	0.066356	0.040628	0.036135	0.033170	0.032774	0.031483	0.029573	0.097002	0.094300	0.087421	0.054019	0.047906	0.046075	0.048560	0.044699	0.040177	0.036030	0.032075	0.029566	0.057219	0.051721	0.047348
18.0	0.073600	0.070833	0.066092	0.063196	0.061236	0.055975	0.076777	0.071094	0.065513	0.078784	0.070975	0.066916	0.040908	0.036165	0.033582	0.032548	0.031486	0.029451	0.097414	0.094868	0.087903	0.054584	0.048050	0.046619	0.048486	0.044934	0.040203	0.036324	0.032333	0.029882	0.057302	0.051914	0.047248
18.2	0.073799	0.071095	0.066638	0.063058	0.061537	0.056096	0.077090	0.071440	0.066040	0.079357	0.071742	0.067261	0.041066	0.036458	0.033585	0.033291	0.031541	0.029563	0.097536	0.095072	0.088297	0.055123	0.047979	0.047067	0.048805	0.045060	0.040393	0.036645	0.032074	0.029897	0.057765	0.052173	0.047072
18.4	0.074303	0.071148	0.066835	0.063456	0.061990	0.056743	0.077464	0.071756	0.066116	0.079926	0.072530	0.067812	0.040978	0.036827	0.033646	0.033198	0.031709	0.029806	0.097719	0.095265	0.088842	0.055429	0.048255	0.047853	0.048831	0.045411	0.040748	0.036686	0.032131	0.029984	0.058100	0.052116	0.047102
18.6	0.074916	0.071510	0.067081	0.063794	0.062294	0.057045	0.077666	0.072276	0.066372	0.080641	0.073417	0.068074	0.040888	0.037066	0.033649	0.033482	0.031696	0.029660	0.097917	0.095497	0.089001	0.055695	0.048751	0.047837	0.049033	0.045472	0.040891	0.036744	0.032051	0.030006	0.058374	0.052032	0.047286
18.8	0.075623	0.072109	0.067557	0.064100	0.062873	0.057512	0.078180	0.072770	0.066432	0.081386	0.074467	0.068369	0.040943	0.037351	0.033669	0.033384	0.032039	0.030209	0.098148	0.095777	0.089471	0.055723	0.048916	0.048056	0.049123	0.045479	0.041270	0.037088	0.032092	0.030175	0.058506	0.052275	0.047442
19.0	0.075928	0.072584	0.068072	0.064494	0.062920	0.058133	0.078745	0.073372	0.066874	0.082118	0.074984	0.068617	0.040978	0.037762	0.033852	0.033406	0.032037	0.030310	0.098714	0.096112	0.089753	0.055976	0.049422	0.048618	0.048918	0.045594	0.041161	0.036998	0.032163	0.030249	0.059045	0.052367	0.047581
19.2	0.076323	0.073420	0.068933	0.065202	0.063067	0.058889	0.079067	0.073696	0.067306	0.082359	0.075844	0.068895	0.041213	0.037941	0.033528	0.033315	0.032137	0.030601	0.098958	0.096425	0.089851	0.056073	0.049800	0.048773	0.049009	0.045871	0.041483	0.036931	0.032163	0.030215	0.059272	0.052878	0.048119
19.4	0.076687	0.074049	0.069680	0.065297	0.063278	0.059398	0.079136	0.074235	0.067686	0.082593	0.076797	0.069254	0.041452	0.038095	0.033614	0.033691	0.032168	0.030910	0.099189	0.096721	0.089946	0.056198	0.050553	0.048741	0.049108	0.046009	0.041865	0.036976	0.032673	0.030087	0.059592	0.053024	0.048352
19.6	0.077302	0.074849	0.069902	0.065582	0.063407	0.059651	0.079470	0.074638	0.068241	0.082683	0.077204	0.069739	0.041413	0.038452	0.033845	0.033766	0.032319	0.030879	0.099291	0.096840	0.090005	0.056720	0.050916	0.048385	0.049135	0.046116	0.041718	0.036715	0.032629	0.030014	0.059578	0.053230	0.048213
19.8	0.077417	0.075321	0.070290	0.066275	0.063191	0.059734	0.079688	0.074881	0.068633	0.082509	0.077479	0.070287	0.041421	0.038681	0.033840	0.034165	0.032800	0.030932	0.099664	0.096869	0.090227	0.056323	0.051271	0.048590	0.049198	0.046293	0.041874	0.036586	0.032515	0.030678	0.059486	0.053265	0.048543
20.0	0.077785	0.075657	0.070756	0.066993	0.063360	0.059812	0.080086	0.075180	0.069232	0.083065	0.077927	0.070471	0.041391	0.039049	0.033843	0.034549	0.033121	0.030897	0.100153	0.097167	0.090814	0.056760	0.051404	0.048740	0.049267	0.046413	0.042095	0.036355	0.032740	0.030811	0.059664	0.053566	0.049109
20.2	0.078024	0.076020	0.071149	0.067183	0.063772	0.059836	0.080122	0.075642	0.069382	0.083550	0.077855	0.070991	0.041340	0.039319	0.034092	0.034830	0.033384	0.030818	0.100632	0.097258	0.091003	0.057063	0.051876	0.048725	0.049481	0.046352	0.042282	0.036296	0.032418	0.031018	0.059604	0.053952	0.049387
20.4	0.078374	0.076493	0.071440	0.067850	0.063811	0.060571	0.080163	0.075959	0.069660	0.083542	0.078121	0.071681	0.041216	0.039493	0.034332	0.035177	0.033875	0.030861	0.101143	0.097746	0.091451	0.057459	0.052211	0.048451	0.049739	0.046367	0.042335	0.036342	0.032963	0.031207	0.059517	0.054366	0.049868
20.6	0.078672	0.077006	0.071894	0.067979	0.064164	0.060862	0.080406	0.076168	0.069832	0.084208	0.078667	0.072125	0.041137	0.039786	0.034158	0.034907	0.033777	0.030920	0.101620	0.097765	0.091711	0.057660	0.052417	0.048704	0.050081	0.046395	0.042549	0.036149	0.033061	0.031436	0.059742	0.054593	0.050188
20.8	0.078974	0.077305	0.072339	0.068079	0.064099	0.061098	0.081255	0.076503	0.070226	0.084889	0.078796	0.072549	0.041007	0.040131	0.034444	0.035134	0.034114	0.031063	0.102172	0.098043	0.092298	0.057837	0.052638	0.048686	0.050591	0.046723	0.042593	0.035789	0.033210	0.031403	0.059909	0.054878	0.050612
21.0	0.079307	0.077688	0.072450	0.068312	0.064332	0.061640	0.081607	0.076996	0.070395	0.085032	0.078965	0.073029	0.041137	0.040235	0.034858	0.035122	0.034191	0.030994	0.102851	0.098485	0.092508	0.057980	0.052732	0.049086	0.051197	0.046666	0.042747	0.035638	0.033199	0.031508	0.060081	0.055090	0.050892
21.2	0.079460	0.078293	0.072753	0.068664	0.064591	0.061823	0.082328	0.077149	0.070867	0.085401	0.079035	0.073312	0.041395	0.040521	0.035075	0.035123	0.034371	0.031021	0.103418	0.098871	0.092593	0.058265	0.052940	0.049467	0.051509	0.046651	0.042794	0.035962	0.033055	0.031457	0.060331	0.055195	0.051066
21.4	0.079494	0.078415	0.073196	0.068948	0.064954	0.061912	0.082567	0.077319	0.071195	0.085745	0.078851	0.073592	0.041816	0.040319	0.035185	0.034743	0.034545	0.031193	0.103916	0.099174	0.092995	0.058538	0.053129	0.049612	0.051700	0.046530	0.042991	0.036442	0.033199	0.031616	0.060441	0.055319	0.051359
21.6	0.079583	0.078639	0.073570	0.068997	0.065010	0.062266	0.082982	0.077537	0.071401	0.086043	0.078837	0.073623	0.042064	0.040475	0.035292	0.034592	0.034520	0.031585	0.104567	0.099504	0.093403	0.058718	0.053544	0.049948	0.051758	0.046428	0.043209	0.036623	0.033616	0.031706	0.060734	0.055532	0.051406
21.8	0.079963	0.078585	0.073752	0.069115	0.064919	0.062192	0.083350	0.077865	0.071673	0.086577	0.078686	0.073817	0.042648	0.040576	0.035743	0.034348	0.034647	0.031367	0.104999	0.099858	0.094156	0.058920	0.053948	0.050170	0.051984	0.046694	0.043385	0.036735	0.033811	0.031418	0.061074	0.055829	0.051680
22.0	0.080326	0.078663	0.073660	0.069602	0.065101	0.062446	0.083886	0.078041	0.071767	0.086933	0.079070	0.074260	0.042846	0.040655	0.036479	0.034565	0.034690	0.032111	0.105490	0.100461	0.094480	0.059328	0.053866	0.050597	0.052046	0.046721	0.043141	0.037227	0.033856	0.031840	0.061585	0.056032	0.051621
22.2	0.080743	0.079008	0.073806	0.069779	0.065292	0.062809	0.084277	0.078132	0.072007	0.087326	0.079241	0.074448	0.043062	0.040918	0.036600	0.034933	0.034647	0.032216	0.105900	0.101038	0.094921	0.059662	0.054131	0.051167	0.052169	0.046835	0.043381	0.037139	0.033738	0.032370	0.062148	0.056157	0.051882
22.4	0.081142	0.079185	0.073923	0.070082	0.065527	0.063216	0.084515	0.078596	0.072055	0.087837	0.079671	0.075031	0.043394	0.040892	0.036826	0.034981	0.034770	0.032850	0.106483	0.101592	0.095263	0.059758	0.054559	0.051478	0.052264	0.047148	0.043659	0.037369	0.033778	0.032470	0.062697	0.056233	0.052335
22.6	0.081691	0.079541	0.074356	0.070340	0.066158	0.063263	0.084950	0.079195	0.072275	0.088316	0.080273	0.075332	0.043497	0.040959	0.036900	0.035215	0.034588	0.033103	0.106808	0.102054	0.095544	0.059989	0.055005	0.051732	0.052447	0.047344	0.044012	0.037642	0.033835	0.032425	0.062748	0.056434	0.052668
22.8	0.082063	0.079969	0.074851	0.070496	0.066798	0.063804	0.085589	0.079645	0.072420	0.088612	0.081006	0.075686	0.043884	0.041245	0.037194	0.035210	0.034596	0.033740	0.107118	0.102721	0.095809	0.060147	0.055366	0.051960	0.052678	0.047688	0.044222	0.037696	0.033467	0.032514	0.063190	0.056448	0.053022
23.0	0.082328	0.080188	0.075068	0.070775	0.067021	0.063881	0.085978	0.079868	0.073135	0.089017	0.081265	0.075974	0.044057	0.041164	0.037537	0.035231	0.034400	0.033823	0.107493	0.103306	0.096033	0.060343	0.055998	0.052384	0.052818	0.048048	0.044240	0.037894	0.033832	0.032732	0.063778	0.056673	0.053178
23.2	0.082953	0.080438	0.075417	0.071091	0.067299	0.064015	0.086305	0.079999	0.073562	0.089319	0.081959	0.076442	0.044377	0.040900	0.037372	0.035285	0.034633	0.033854	0.107519	0.103634	0.096312	0.060657	0.056673	0.052538	0.052889	0.048687	0.044584	0.037868	0.034042	0.033277	0.063915	0.056924	0.053453
23.4	0.083330	0.080556	0.075680	0.071275	0.068021	0.064112	0.086468	0.080277	0.073863	0.089752	0.082463	0.076953	0.044400	0.040791	0.037528	0.035566	0.034361	0.034211	0.107993	0.104067	0.096503	0.060927	0.057115	0.052823	0.052788	0.048972	0.044716	0.037735	0.034194	0.033243	0.063972	0.056859	0.053136
23.6	0.084040	0.080883	0.075801	0.071956	0.068280	0.063790	0.086892	0.080426	0.074110	0.090029	0.082648	0.077043	0.044326	0.040910	0.037468	0.035535	0.034591	0.033845	0.108126	0.104426	0.097097	0.061490	0.057188	0.053245	0.052814	0.049495	0.044376	0.037434	0.033663	0.033331	0.064232	0.056962	0.053338
23.8	0.084545	0.081163	0.076003	0.072557	0.068853	0.063746	0.087008	0.080583	0.074265	0.090104	0.083419	0.077456	0.044140	0.040919	0.037510	0.035597	0.034442	0.034139	0.108624	0.104875	0.097523	0.061767	0.057760	0.053521	0.052721	0.049451	0.044616	0.037650	0.033735	0.033614	0.064608	0.057267	0.053669
24.0	0.084878	0.081360	0.076591	0.072818	0.069424	0.064105	0.087178	0.080784	0.074832	0.091144	0.083917	0.078031	0.044325	0.041170	0.037954	0.036213	0.034236	0.034163	0.108874	0.105233	0.098316	0.062498	0.058138	0.053498	0.052677	0.049578	0.044649	0.037612	0.034486	0.033995	0.064995	0.057511	0.053934
24.2	0.085045	0.081901	0.077041	0.072818	0.069991	0.064254	0.087432	0.081155	0.075049	0.091391	0.084302	0.078652	0.044468	0.041327	0.038126	0.036552	0.034124	0.034233	0.109070	0.105672	0.098512	0.062701	0.059006	0.053399	0.052869	0.049465	0.044505	0.037945	0.034423	0.034283	0.065050	0.057530	0.054165
24.4	0.085051	0.082121	0.077563	0.073469	0.070482	0.064680	0.087862	0.081523	0.075734	0.091290	0.084878	0.078799	0.044445	0.041315	0.038074	0.037173	0.034169	0.034086	0.109623	0.106103	0.098905	0.062873	0.059240	0.053458	0.053013	0.049299	0.044648	0.038052	0.035121	0.033653	0.065307	0.057820	0.054417
24.6	0.085247	0.082580	0.077930	0.073432	0.070910	0.064912	0.088413	0.081624	0.076221	0.091764	0.085078	0.079090	0.044264	0.041396	0.037698	0.037409	0.034556	0.034198	0.110064	0.106029	0.099324	0.062801	0.059191	0.054219	0.053118	0.049536	0.044960	0.037740	0.035191	0.033654	0.065719	0.057974	0.054411
24.8	0.085675	0.082894	0.078488	0.073819	0.071146	0.065257	0.089042	0.082032	0.076844	0.091528	0.085652	0.079685	0.044612	0.041448	0.037822	0.037665	0.034939	0.034129	0.110620	0.106454	0.099839	0.063205	0.059749	0.054195	0.053291	0.049697	0.045383	0.037995	0.035580	0.033619	0.065941	0.058071	0.054548
25.0	0.085978	0.083389	0.078934	0.074384	0.071160	0.065716	0.089144	0.082331	0.076733	0.091031	0.086018	0.079772	0.044844	0.041694	0.037845	0.038185	0.035147	0.034273	0.110892	0.106741	0.100187	0.063497	0.059871	0.054482	0.053551	0.049744	0.045621	0.038574	0.035847	0.033405	0.066156	0.058441	0.054658
25.2	0.086215	0.083827	0.079389	0.074641	0.070953	0.065962	0.089483	0.082575	0.077212	0.091306	0.086283	0.080200	0.045020	0.041913	0.037715	0.038296	0.035403	0.034353	0.111083	0.106833	0.100549	0.063666	0.060002	0.054738	0.053543	0.049930	0.045606	0.039086	0.036226	0.033252	0.066366	0.058832	0.054861
25.4	0.086478	0.083972	0.079838	0.074952	0.070956	0.066647	0.089487	0.082676	0.077663	0.091568	0.086250	0.080592	0.045305	0.041751	0.038025	0.038315	0.035826	0.034169	0.111423	0.107081	0.101087	0.063681	0.060065	0.054775	0.053399	0.050028	0.045998	0.039309	0.036704	0.033321	0.066836	0.058999	0.055012
25.6	0.087013	0.084237	0.080096	0.075171	0.070690	0.067022	0.089688	0.083118	0.078047	0.091969	0.086316	0.080955	0.045188	0.041678	0.038347	0.038398	0.036017	0.033868	0.111973	0.107333	0.101640	0.064276	0.059727	0.055145	0.053384	0.050169	0.046288	0.039636	0.036904	0.033071	0.067079	0.059430	0.055166
25.8	0.087515	0.084198	0.080369	0.075525	0.070339	0.067597	0.089798	0.083391	0.078378	0.092783	0.086486	0.081531	0.045319	0.041995	0.038685	0.038655	0.036041	0.033776	0.112072	0.107679	0.102068	0.064803	0.059575	0.055389	0.053817	0.050467	0.046595	0.039765	0.036813	0.033212	0.067337	0.060088	0.055611
26.0	0.088167	0.084763	0.080744	0.076210	0.070293	0.067973	0.089983	0.083657	0.078540	0.093159	0.086708	0.082115	0.045478	0.041856	0.038693	0.038681	0.036251	0.034157	0.112554	0.108024	0.102191	0.065336	0.059447	0.055565	0.054120	0.050653	0.046820	0.040082	0.036484	0.033364	0.067462	0.060349	0.055960
26.2	0.088574	0.085183	0.081142	0.075854	0.070529	0.068240	0.090039	0.084194	0.078762	0.093378	0.086817	0.082554	0.045783	0.042256	0.038860	0.038590	0.036555	0.033800	0.112892	0.108341	0.102304	0.065645	0.059579	0.056241	0.054627	0.051005	0.047217	0.040062	0.036515	0.033749	0.067655	0.060594	0.056377
26.4	0.088961	0.085586	0.081281	0.075946	0.070691	0.068528	0.090180	0.084886	0.079033	0.094317	0.086962	0.083157	0.045929	0.042417	0.038821	0.038716	0.036711	0.033831	0.113295	0.108612	0.102353	0.065902	0.059672	0.056490	0.055096	0.051130	0.047499	0.040109	0.036605	0.033709	0.067768	0.060967	0.056764
26.6	0.089649	0.086156	0.081442	0.076373	0.071163	0.068918	0.090826	0.085324	0.079380	0.094456	0.087380	0.083506	0.046005	0.042722	0.038800	0.038597	0.037170	0.033656	0.113423	0.109065	0.102567	0.066287	0.060113	0.056946	0.055461	0.051301	0.047724	0.039939	0.036532	0.033924	0.067652	0.061228	0.057090
26.8	0.090110	0.086819	0.081316	0.076395	0.071040	0.068921	0.091072	0.085508	0.080018	0.095172	0.087563	0.083795	0.046236	0.042776	0.038923	0.038454	0.037434	0.033414	0.113700	0.109599	0.102543	0.066711	0.060288	0.057021	0.056017	0.051311	0.047805	0.039824	0.036476	0.034428	0.067861	0.061498	0.057532
27.0	0.090808	0.087137	0.081355	0.076531	0.071228	0.068863	0.091538	0.085935	0.080334	0.095728	0.088165	0.083921	0.046241	0.042781	0.038871	0.038638	0.037404	0.033071	0.113819	0.110036	0.102866	0.066951	0.060666	0.057449	0.056232	0.051471	0.047783	0.039730	0.036834	0.034749	0.068191	0.061927	0.057580
27.2	0.091316	0.087404	0.081856	0.076654	0.071592	0.069445	0.092065	0.086438	0.080485	0.096707	0.088841	0.084203	0.046198	0.042739	0.038879	0.038742	0.037247	0.033162	0.113860	0.110286	0.103207	0.067271	0.060989	0.057868	0.056392	0.051826	0.047750	0.039425	0.036645	0.034644	0.068409	0.062173	0.057671
27.4	0.091662	0.087607	0.082115	0.076749	0.072392	0.069457	0.092384	0.086893	0.080803	0.097035	0.089152	0.084386	0.046297	0.043039	0.039094	0.038189	0.037345	0.033530	0.114208	0.110719	0.103579	0.067641	0.061320	0.058304	0.056318	0.052105	0.047696	0.039286	0.036371	0.034145	0.068739	0.062185	0.057596
27.6	0.092243	0.088120	0.082466	0.077040	0.072983	0.069643	0.092917	0.087244	0.081035	0.097565	0.090073	0.084729	0.046527	0.043346	0.039172	0.038234	0.037187	0.033720	0.114284	0.111062	0.104020	0.068023	0.061535	0.058330	0.056428	0.052249	0.047281	0.039146	0.036494	0.033999	0.069086	0.062259	0.057938
27.8	0.092358	0.088436	0.082663	0.077116	0.073401	0.069916	0.093032	0.087690	0.081324	0.097855	0.090619	0.085453	0.046797	0.043571	0.039445	0.038536	0.036905	0.034228	0.114513	0.111485	0.104041	0.068468	0.062363	0.058290	0.056403	0.052115	0.047196	0.039163	0.036866	0.034050	0.069353	0.062363	0.057920
28.0	0.092303	0.088894	0.083197	0.077538	0.074094	0.070423	0.093452	0.087937	0.081803	0.098427	0.090574	0.085820	0.047095	0.043823	0.039763	0.039255	0.037006	0.034270	0.114889	0.111735	0.104341	0.068928	0.062727	0.058398	0.056600	0.052293	0.046823	0.039031	0.037121	0.034468	0.069573	0.062539	0.058383
28.2	0.092456	0.089344	0.083356	0.077773	0.075017	0.070561	0.094024	0.088397	0.081913	0.098228	0.091303	0.086353	0.047386	0.043938	0.039897	0.039416	0.036806	0.034336	0.115263	0.112084	0.104458	0.069164	0.063014	0.058327	0.056558	0.052021	0.046693	0.038960	0.036974	0.034227	0.069473	0.062545	0.058555
28.4	0.092490	0.089518	0.083806	0.078423	0.075777	0.070903	0.094521	0.088623	0.082247	0.098152	0.091924	0.086708	0.047487	0.043789	0.039833	0.039932	0.036664	0.034660	0.115759	0.112438	0.104953	0.069712	0.062811	0.058639	0.056382	0.052184	0.047096	0.039317	0.037179	0.033802	0.069620	0.062617	0.058596
28.6	0.092920	0.089998	0.084245	0.078794	0.076075	0.071303	0.094887	0.088723	0.082432	0.098404	0.092733	0.087164	0.047895	0.044025	0.039641	0.040079	0.037093	0.035375	0.116448	0.112855	0.105150	0.070078	0.063032	0.059124	0.056334	0.052498	0.047268	0.039377	0.037199	0.034184	0.069571	0.062724	0.058729
28.8	0.093312	0.090245	0.084764	0.079309	0.076286	0.071500	0.095310	0.089120	0.082758	0.098227	0.093393	0.087631	0.048487	0.044308	0.040076	0.040433	0.036712	0.035588	0.116670	0.113413	0.105557	0.070648	0.063282	0.059426	0.056486	0.052715	0.047644	0.039787	0.037122	0.034030	0.069749	0.062944	0.058768
29.0	0.093437	0.090355	0.084957	0.079718	0.076457	0.071451	0.095754	0.089254	0.083155	0.098198	0.094115	0.087873	0.048525	0.044432	0.040241	0.040824	0.037029	0.036124	0.116987	0.113646	0.105930	0.070702	0.063390	0.059871	0.056601	0.052980	0.047811	0.039852	0.037288	0.034162	0.069918	0.063199	0.058957
29.2	0.093498	0.090323	0.085211	0.079660	0.076702	0.071445	0.096252	0.089211	0.083843	0.098653	0.094632	0.087843	0.048672	0.044648	0.040527	0.040628	0.037123	0.036225	0.117421	0.113912	0.106223	0.071074	0.063357	0.060256	0.056381	0.053288	0.048110	0.039939	0.037014	0.034162	0.070138	0.063489	0.058985
29.4	0.093931	0.090664	0.085490	0.079726	0.076791	0.071476	0.096677	0.089357	0.084550	0.099510	0.094606	0.088354	0.048690	0.044740	0.040864	0.040795	0.037042	0.036414	0.117753	0.114134	0.106377	0.071524	0.063343	0.060607	0.056455	0.053432	0.048390	0.039899	0.037047	0.033962	0.070325	0.063554	0.058952
29.6	0.094246	0.090881	0.085848	0.079946	0.076820	0.071342	0.096923	0.089533	0.084769	0.099843	0.094681	0.088462	0.048584	0.044780	0.041225	0.040699	0.037039	0.036603	0.118329	0.114318	0.106925	0.072043	0.063608	0.061266	0.056674	0.053616	0.048725	0.040041	0.037127	0.033688	0.070404	0.063761	0.059057
29.8	0.094477	0.091287	0.086200	0.080279	0.076365	0.071495	0.097039	0.089542	0.085196	0.100105	0.094691	0.088538	0.048659	0.045027	0.041366	0.040736	0.036975	0.036985	0.118589	0.114584	0.106989	0.072134	0.063836	0.061489	0.057029	0.053656	0.049089	0.040143	0.036840	0.033806	0.070611	0.063926	0.059232
30.0	0.094982	0.091721	0.086391	0.080793	0.076495	0.071488	0.097222	0.089550	0.085680	0.100691	0.094784	0.088618	0.048911	0.044863	0.041305	0.040515	0.037509	0.036833	0.119088	0.115020	0.107456	0.071816	0.064229	0.061525	0.057199	0.053620	0.049280	0.040556	0.036813	0.033644	0.070836	0.064035	0.059292
30.2	0.095244	0.091960	0.086612	0.080604	0.076432	0.071629	0.097604	0.089837	0.086096	0.100951	0.094963	0.089209	0.048880	0.045263	0.041476	0.040870	0.037822	0.036250	0.119360	0.115204	0.107558	0.072069	0.064414	0.062477	0.057432	0.053413	0.049434	0.040868	0.037266	0.033621	0.071220	0.064175	0.059426
30.4	0.095482	0.092392	0.086599	0.080875	0.076284	0.071659	0.097902	0.090155	0.086325	0.101557	0.095238	0.089293	0.048903	0.045178	0.041482	0.041153	0.038073	0.035927	0.119765	0.115475	0.108027	0.072267	0.064943	0.062828	0.057575	0.053218	0.049584	0.040922	0.037718	0.034025	0.071426	0.064289	0.059652
30.6	0.095959	0.092714	0.086739	0.080935	0.076334	0.071792	0.098240	0.090505	0.086524	0.101778	0.095723	0.089640	0.048865	0.045221	0.041339	0.041362	0.038945	0.035541	0.119946	0.115829	0.108355	0.072522	0.065668	0.063125	0.058023	0.053318	0.049591	0.041199	0.037665	0.034292	0.071617	0.064599	0.059666
30.8	0.096149	0.093040	0.087044	0.081012	0.076478	0.071834	0.098438	0.090683	0.086764	0.102354	0.096387	0.090140	0.049207	0.045243	0.041509	0.041481	0.038860	0.035224	0.120464	0.115934	0.108821	0.072870	0.065920	0.063084	0.058469	0.053236	0.049592	0.041152	0.037609	0.034423	0.071882	0.064813	0.059993
31.0	0.096557	0.093116	0.087578	0.081395	0.076910	0.072442	0.098888	0.091321	0.086702	0.102537	0.096980	0.090070	0.049019	0.045643	0.041222	0.041712	0.038645	0.035038	0.120878	0.115950	0.109368	0.072890	0.066699	0.063129	0.058528	0.053364	0.049403	0.041161	0.037757	0.033990	0.072303	0.064827	0.059872
31.2	0.096709	0.093043	0.087828	0.081488	0.077148	0.072913	0.099377	0.091547	0.087026	0.103053	0.097239	0.090161	0.048811	0.045692	0.041412	0.041340	0.039031	0.035357	0.121230	0.116048	0.109829	0.073021	0.067023	0.063404	0.058682	0.053504	0.049402	0.041372	0.037891	0.033871	0.072575	0.064741	0.059921
31.4	0.096995	0.093723	0.088106	0.081583	0.077682	0.072956	0.099637	0.091521	0.087520	0.103511	0.097270	0.090555	0.049322	0.045832	0.041349	0.041342	0.039423	0.035515	0.121702	0.116475	0.110200	0.073199	0.067631	0.063329	0.058784	0.053475	0.049455	0.041280	0.037640	0.034144	0.072701	0.064614	0.059866
31.6	0.097156	0.093996	0.088375	0.081889	0.078142	0.073573	0.099966	0.092170	0.087684	0.103862	0.097482	0.090869	0.049459	0.045933	0.041416	0.041347	0.039495	0.035617	0.122105	0.117058	0.110683	0.073219	0.067888	0.063355	0.059088	0.053489	0.049423	0.041258	0.037312	0.034410	0.072769	0.064713	0.060361
31.8	0.097432	0.094324	0.088790	0.082662	0.078739	0.074084	0.100104	0.092621	0.087829	0.104393	0.097360	0.091371	0.049566	0.046094	0.041422	0.041602	0.039687	0.035238	0.122764	0.117496	0.111106	0.073566	0.068346	0.063233	0.059053	0.053619	0.049249	0.040822	0.037068	0.034300	0.073128	0.064917	0.060590
32.0	0.097872	0.094700	0.089183	0.083232	0.079640	0.074575	0.100405	0.092637	0.087895	0.104855	0.097691	0.091773	0.049546	0.046026	0.041424	0.041736	0.040015	0.035323	0.123358	0.117755	0.111468	0.074346	0.068365	0.063441	0.059439	0.053855	0.048998	0.040819	0.037117	0.034618	0.073384	0.065210	0.061074
32.2	0.098127	0.094925	0.089589	0.083665	0.080295	0.074845	0.100800	0.093075	0.088006	0.105273	0.098357	0.092365	0.049856	0.045811	0.041304	0.041644	0.039885	0.035769	0.123622	0.118066	0.111809	0.074432	0.068584	0.063515	0.059198	0.053814	0.049109	0.040815	0.037145	0.034999	0.073317	0.065226	0.061193
32.4	0.098394	0.095493	0.090130	0.084027	0.080776	0.075371	0.101159	0.093459	0.088342	0.105992	0.098801	0.092810	0.049851	0.045665	0.041234	0.041870	0.040327	0.036125	0.123927	0.118627	0.112126	0.074810	0.068440	0.063773	0.059391	0.054153	0.049319	0.040888	0.037005	0.035454	0.073541	0.065370	0.061520
32.6	0.098925	0.096035	0.090388	0.084273	0.081195	0.075917	0.101528	0.093959	0.088713	0.106548	0.099203	0.093017	0.049950	0.045972	0.041372	0.041960	0.041051	0.036743	0.124500	0.118995	0.112465	0.075013	0.068662	0.064301	0.059647	0.054391	0.049418	0.040924	0.036898	0.035636	0.073841	0.065521	0.061770
32.8	0.099354	0.096410	0.090532	0.084557	0.081785	0.075900	0.102245	0.094627	0.088902	0.106729	0.099391	0.093274	0.050125	0.046355	0.041837	0.042048	0.040975	0.036976	0.124704	0.119318	0.112859	0.075594	0.068524	0.064688	0.059807	0.054777	0.049620	0.041040	0.036899	0.035755	0.073901	0.065875	0.061905
33.0	0.099668	0.096591	0.090687	0.084997	0.082084	0.075982	0.102771	0.094960	0.089339	0.107075	0.099458	0.093433	0.050434	0.046338	0.041933	0.042116	0.041508	0.037564	0.125056	0.119533	0.113160	0.075734	0.068404	0.064892	0.059729	0.054875	0.049916	0.041124	0.036732	0.036498	0.074095	0.066049	0.061987
33.2	0.099944	0.096961	0.090874	0.084892	0.081936	0.076327	0.103120	0.095216	0.089520	0.107434	0.099490	0.093521	0.050597	0.046543	0.042366	0.042111	0.041592	0.037855	0.125402	0.119832	0.113377	0.076286	0.068432	0.064984	0.059803	0.055028	0.050223	0.041107	0.036354	0.036597	0.074231	0.066373	0.062162
33.4	0.100399	0.097544	0.091229	0.085422	0.081645	0.076895	0.103417	0.095527	0.089763	0.108473	0.099497	0.094271	0.050828	0.046542	0.042414	0.042147	0.041796	0.038435	0.125410	0.120109	0.113500	0.076411	0.068821	0.065358	0.060134	0.055354	0.050740	0.041061	0.036852	0.036486	0.074419	0.066516	0.062238
33.6	0.100756	0.097756	0.091518	0.085991	0.081839	0.077282	0.103613	0.095519	0.089778	0.108913	0.099459	0.094172	0.051002	0.046500	0.042775	0.042400	0.041946	0.038524	0.125597	0.120614	0.113772	0.076374	0.069170	0.065636	0.060265	0.055674	0.050984	0.041215	0.037299	0.036753	0.074622	0.066678	0.062572
33.8	0.101259	0.098388	0.091706	0.086446	0.081480	0.077540	0.103815	0.095908	0.090289	0.109351	0.099798	0.094691	0.051343	0.046422	0.042697	0.042569	0.042037	0.038961	0.125819	0.121026	0.113969	0.076517	0.069069	0.065489	0.060390	0.055766	0.051295	0.041618	0.037627	0.037102	0.074847	0.066923	0.062721
34.0	0.101689	0.098673	0.092012	0.086708	0.081800	0.077889	0.104098	0.096568	0.090545	0.109860	0.100467	0.095055	0.051600	0.046260	0.042785	0.043071	0.042124	0.038776	0.126140	0.121315	0.114354	0.076724	0.069365	0.065957	0.060309	0.056071	0.051538	0.041710	0.038112	0.037357	0.075106	0.067395	0.062897
34.2	0.102107	0.098855	0.092422	0.086825	0.081682	0.078173	0.104316	0.097054	0.090767	0.110195	0.100820	0.095425	0.051809	0.046350	0.043054	0.043446	0.042358	0.038644	0.126357	0.121493	0.114581	0.077362	0.069416	0.066476	0.060454	0.056198	0.051825	0.041747	0.038478	0.037197	0.075227	0.067612	0.063045
34.4	0.102311	0.099065	0.092563	0.086914	0.081533	0.078386	0.104467	0.097588	0.090696	0.111062	0.101315	0.095373	0.052054	0.046516	0.043303	0.043823	0.042415	0.038627	0.126841	0.121865	0.114833	0.077593	0.069670	0.066495	0.060664	0.056563	0.052045	0.042120	0.039007	0.037659	0.075329	0.067902	0.063068
34.6	0.102771	0.099164	0.092953	0.087340	0.081485	0.078481	0.104826	0.097916	0.090854	0.111378	0.101933	0.095919	0.052028	0.046615	0.043407	0.043674	0.042396	0.038459	0.127106	0.122289	0.115097	0.078051	0.069830	0.066573	0.061069	0.056726	0.052154	0.042505	0.039215	0.037814	0.075661	0.068313	0.062942
34.8	0.102839	0.099554	0.093402	0.088090	0.081590	0.078528	0.105060	0.098299	0.090986	0.111498	0.102265	0.095861	0.052311	0.046724	0.043776	0.043796	0.041694	0.038676	0.127862	0.122513	0.115453	0.078296	0.069895	0.066729	0.061193	0.056646	0.052390	0.042433	0.039423	0.037467	0.075813	0.068416	0.063001
35.0	0.103119	0.099709	0.093759	0.088238	0.081732	0.078437	0.105657	0.098830	0.091219	0.111710	0.102236	0.095551	0.051992	0.046914	0.043668	0.043946	0.041603	0.038432	0.128377	0.122405	0.115794	0.078324	0.070257	0.066853	0.061297	0.056776	0.052618	0.042670	0.039769	0.037414	0.076369	0.068482	0.063006
35.2	0.103220	0.099860	0.093921	0.088044	0.082060	0.078332	0.106019	0.098894	0.091826	0.112008	0.102321	0.095575	0.052234	0.046945	0.043936	0.043803	0.041264	0.038921	0.128709	0.122671	0.115954	0.078541	0.070540	0.067123	0.061359	0.056834	0.052694	0.042617	0.039671	0.037685	0.076564	0.068569	0.063136
35.4	0.103551	0.100513	0.094171	0.087973	0.082079	0.078065	0.106282	0.098870	0.092306	0.112411	0.102438	0.096090	0.052609	0.047370	0.044112	0.044285	0.041113	0.038778	0.129241	0.123033	0.116043	0.078890	0.070944	0.067088	0.061619	0.056905	0.052900	0.042550	0.039919	0.037643	0.076808	0.068894	0.063442
35.6	0.103774	0.100381	0.094323	0.088220	0.082323	0.078166	0.106588	0.099756	0.092545	0.112271	0.102751	0.096031	0.052587	0.047464	0.044285	0.044056	0.041094	0.038845	0.129851	0.123471	0.116409	0.079361	0.071333	0.067555	0.061719	0.057226	0.052723	0.042443	0.039616	0.037371	0.077016	0.068912	0.063923
35.8	0.104131	0.100662	0.094983	0.088509	0.082592	0.078483	0.106723	0.099966	0.092778	0.112595	0.103191	0.096414	0.052598	0.047525	0.044118	0.044544	0.041188	0.038691	0.130220	0.123626	0.116446	0.079650	0.071765	0.067346	0.061613	0.057792	0.052586	0.042464	0.039624	0.037151	0.077451	0.069195	0.064132
36.0	0.104560	0.101009	0.095300	0.088247	0.083118	0.078369	0.107080	0.099879	0.093099	0.112355	0.103678	0.096554	0.052495	0.047570	0.044103	0.044544	0.041119	0.039080	0.130368	0.123690	0.116510	0.080117	0.072231	0.067558	0.061769	0.057974	0.052254	0.042932	0.039661	0.037497	0.077701	0.069502	0.064311
36.2	0.104842	0.101353	0.095610	0.088519	0.083494	0.078360	0.107484	0.100501	0.093387	0.112351	0.103886	0.096612	0.052408	0.047615	0.043862	0.044692	0.041081	0.039252	0.130639	0.123841	0.116737	0.080107	0.072689	0.067404	0.061556	0.057950	0.052253	0.042958	0.039530	0.037407	0.077747	0.069569	0.064618
36.4	0.105359	0.101719	0.095992	0.088657	0.083950	0.078978	0.107670	0.100837	0.094108	0.113119	0.104599	0.097038	0.052429	0.047833	0.044209	0.044809	0.041161	0.039312	0.130938	0.124223	0.117035	0.080462	0.072859	0.067448	0.061555	0.057907	0.052163	0.042892	0.039214	0.036909	0.078060	0.069730	0.064828
36.6	0.105768	0.101732	0.095812	0.088850	0.084366	0.079048	0.108286	0.101266	0.094351	0.113071	0.104395	0.097293	0.052566	0.047925	0.044311	0.044894	0.041031	0.039201	0.131078	0.124293	0.117400	0.080785	0.073082	0.067987	0.061495	0.057933	0.052143	0.043334	0.038718	0.036907	0.078238	0.069790	0.064926
36.8	0.106072	0.101948	0.095942	0.089320	0.084558	0.079126	0.108502	0.101291	0.094467	0.112947	0.104627	0.097820	0.052668	0.048234	0.044337	0.045186	0.041160	0.039191	0.131256	0.124712	0.117490	0.080902	0.073207	0.068035	0.061678	0.057786	0.052208	0.043689	0.038743	0.036917	0.078186	0.070158	0.065429
37.0	0.106286	0.102148	0.096149	0.089665	0.084409	0.079671	0.108640	0.101188	0.095009	0.113138	0.105181	0.098476	0.052902	0.048034	0.044315	0.045357	0.041640	0.039043	0.131250	0.124799	0.117658	0.080785	0.073346	0.068477	0.061716	0.057486	0.052751	0.043818	0.038851	0.036923	0.078461	0.070107	0.065583
37.2	0.106580	0.102777	0.096163	0.089683	0.084350	0.080213	0.108910	0.101160	0.095183	0.113654	0.105551	0.099340	0.053155	0.047961	0.044491	0.045479	0.041771	0.038946	0.131673	0.125285	0.117868	0.081489	0.074191	0.068437	0.062106	0.057447	0.053047	0.043683	0.038830	0.036752	0.078590	0.070482	0.066084
37.4	0.106791	0.102957	0.096405	0.090359	0.084735	0.080801	0.109273	0.101491	0.095619	0.114491	0.106041	0.099881	0.053316	0.048055	0.044406	0.045329	0.042004	0.039221	0.131690	0.125492	0.117942	0.081418	0.074423	0.068799	0.062248	0.057428	0.053355	0.044062	0.038981	0.036679	0.078549	0.070584	0.066267
37.6	0.107258	0.103444	0.096591	0.090649	0.085239	0.081038	0.109460	0.101773	0.096217	0.114868	0.106301	0.100453	0.053612	0.048282	0.044780	0.045523	0.042330	0.039266	0.131903	0.125926	0.118155	0.081491	0.074772	0.068885	0.062367	0.057411	0.053105	0.044214	0.039083	0.037209	0.078806	0.070557	0.066685
37.8	0.107706	0.103899	0.096970	0.090888	0.085255	0.081228	0.109548	0.102311	0.096756	0.114974	0.107040	0.100729	0.053929	0.048408	0.044494	0.045280	0.042531	0.039485	0.132282	0.126216	0.118351	0.081862	0.074848	0.069011	0.062450	0.057477	0.053313	0.044257	0.039278	0.037324	0.078869	0.070906	0.066648
38.0	0.107982	0.103984	0.097600	0.091174	0.085904	0.081804	0.109908	0.102647	0.096877	0.115206	0.107521	0.101354	0.053807	0.048449	0.044628	0.045342	0.042398	0.039256	0.132675	0.126643	0.118571	0.082066	0.075167	0.069357	0.062760	0.057677	0.053713	0.043940	0.038869	0.037052	0.078971	0.071163	0.066703
38.2	0.108415	0.104386	0.097877	0.091752	0.085894	0.081905	0.110377	0.102746	0.096917	0.115748	0.107862	0.101368	0.053840	0.048403	0.044596	0.045189	0.042914	0.039380	0.132887	0.127271	0.118969	0.082126	0.075397	0.069425	0.063218	0.057709	0.053817	0.044031	0.038947	0.037025	0.079240	0.071143	0.066647
38.4	0.108530	0.104727	0.098082	0.092043	0.086057	0.081762	0.111082	0.103056	0.097148	0.115845	0.108846	0.101494	0.053777	0.048638	0.044741	0.045301	0.042914	0.039341	0.133556	0.127713	0.119240	0.082163	0.075671	0.069599	0.063321	0.057856	0.053903	0.044636	0.039343	0.037240	0.079528	0.071379	0.066631
38.6	0.108667	0.105138	0.098451	0.092618	0.086472	0.081717	0.111439	0.103380	0.097490	0.115891	0.108853	0.101762	0.053763	0.048762	0.044851	0.044845	0.042698	0.039717	0.133928	0.128206	0.119701	0.082424	0.075669	0.069894	0.063520	0.057673	0.054303	0.045000	0.039622	0.037276	0.079766	0.071446	0.066822
38.8	0.108873	0.105407	0.098786	0.092654	0.087053	0.081789	0.111724	0.103933	0.097889	0.116250	0.108712	0.101848	0.053804	0.048997	0.045111	0.045079	0.042671	0.039850	0.134700	0.128471	0.120149	0.082835	0.075933	0.070437	0.063752	0.057690	0.054304	0.045077	0.040268	0.037281	0.079915	0.071492	0.066943
39.0	0.109163	0.105534	0.099045	0.092296	0.087547	0.081839	0.112115	0.104319	0.098348	0.116309	0.109050	0.102046	0.053770	0.049213	0.045235	0.045097	0.042567	0.039664	0.135203	0.128559	0.120809	0.083218	0.075675	0.070899	0.063779	0.057943	0.054095	0.045134	0.040509	0.037741	0.080491	0.071576	0.067285
39.2	0.109506	0.105995	0.099130	0.092487	0.087966	0.082357	0.112333	0.104419	0.098666	0.116670	0.109131	0.102393	0.053855	0.049311	0.045305	0.045138	0.042539	0.040077	0.135509	0.129098	0.121176	0.083876	0.075674	0.071510	0.063979	0.057963	0.053954	0.045042	0.040820	0.037844	0.080793	0.071443	0.067415
39.4	0.109802	0.106365	0.099210	0.092853	0.088181	0.082303	0.112497	0.104730	0.098932	0.116704	0.109302	0.102807	0.054087	0.049699	0.045483	0.045667	0.042678	0.040264	0.136120	0.129411	0.121427	0.084535	0.075862	0.071751	0.064312	0.058316	0.054142	0.045077	0.041054	0.037839	0.081024	0.071676	0.067612
39.6	0.110271	0.106383	0.099764	0.093035	0.088539	0.082555	0.112629	0.105101	0.099121	0.116656	0.109678	0.102896	0.054119	0.049613	0.045553	0.045966	0.042580	0.040915	0.136669	0.129940	0.121944	0.085042	0.076447	0.072010	0.064270	0.058720	0.054206	0.045079	0.040554	0.038080	0.081203	0.071896	0.067903
39.8	0.110581	0.106682	0.100249	0.093067	0.088807	0.082947	0.112695	0.105314	0.099468	0.116930	0.109805	0.103238	0.054198	0.049808	0.045305	0.046332	0.042447	0.041531	0.136849	0.130117	0.122318	0.085112	0.076705	0.071941	0.064324	0.059027	0.054457	0.045101	0.040890	0.038067	0.081510	0.072165	0.067840
40.0	0.111137	0.107030	0.100421	0.093279	0.089191	0.082880	0.113042	0.105362	0.099922	0.117342	0.110164	0.103351	0.054308	0.049857	0.045305	0.046655	0.042170	0.042064	0.137060	0.130281	0.122725	0.085435	0.077258	0.071926	0.064438	0.059190	0.054359	0.045047	0.040872	0.038140	0.081769	0.072226	0.067926
40.2	0.111159	0.107072	0.100714	0.093855	0.089168	0.083196	0.113269	0.105831	0.100243	0.117970	0.110224	0.103410	0.054541	0.049796	0.045261	0.047238	0.042276	0.042344	0.137280	0.130709	0.123354	0.085825	0.077442	0.072230	0.064513	0.059309	0.054359	0.044890	0.040808	0.037866	0.081518	0.072160	0.067906
40.4	0.111468	0.107085	0.100855	0.093934	0.089248	0.083730	0.113435	0.105833	0.100783	0.118684	0.110385	0.103656	0.054935	0.049740	0.045508	0.047804	0.042232	0.042122	0.137353	0.130980	0.123615	0.086172	0.077758	0.072336	0.064531	0.059475	0.054434	0.044841	0.040765	0.037903	0.081634	0.072338	0.067941
40.6	0.111624	0.107204	0.100822	0.094391	0.089339	0.083900	0.113813	0.105821	0.100835	0.118835	0.110169	0.103622	0.055178	0.049729	0.045587	0.048202	0.042491	0.041997	0.137523	0.131208	0.124083	0.086402	0.077898	0.072590	0.064428	0.059633	0.054684	0.045011	0.040802	0.038058	0.081657	0.072550	0.068276
40.8	0.111718	0.107517	0.100982	0.094627	0.089437	0.084138	0.113647	0.105848	0.100989	0.119481	0.110433	0.103843	0.055203	0.049828	0.045723	0.048491	0.043186	0.042147	0.137801	0.131595	0.124570	0.086461	0.078460	0.073033	0.064463	0.059663	0.054842	0.045086	0.041026	0.037843	0.081663	0.072744	0.068593
41.0	0.111816	0.107763	0.101172	0.095006	0.089540	0.084653	0.114060	0.106235	0.101378	0.120058	0.110759	0.104316	0.055501	0.049715	0.045871	0.048690	0.043522	0.042152	0.138163	0.131742	0.124845	0.086418	0.078591	0.073447	0.064565	0.059649	0.055167	0.044983	0.041010	0.037397	0.081734	0.072936	0.068596
41.2	0.112126	0.108071	0.101273	0.095394	0.089933	0.084844	0.114267	0.106773	0.101364	0.120773	0.110919	0.104733	0.055891	0.049671	0.046260	0.048430	0.043589	0.042312	0.138539	0.132077	0.125209	0.086704	0.079127	0.073485	0.064890	0.059562	0.055082	0.044779	0.040518	0.037303	0.081910	0.073210	0.068922
41.4	0.112211	0.108184	0.101682	0.095781	0.090497	0.085157	0.114289	0.107192	0.101703	0.121151	0.111619	0.104824	0.055750	0.049973	0.046397	0.047962	0.043923	0.042474	0.138511	0.132360	0.125257	0.086427	0.079336	0.073595	0.064702	0.059713	0.055083	0.044780	0.040468	0.037692	0.081919	0.073320	0.069138
41.6	0.112725	0.108692	0.101944	0.096043	0.090796	0.085371	0.114434	0.107489	0.101945	0.121457	0.112325	0.105306	0.056070	0.050180	0.046727	0.048156	0.043760	0.042508	0.138549	0.132583	0.125659	0.086377	0.079930	0.073594	0.064680	0.060205	0.055143	0.044628	0.040498	0.037958	0.082120	0.073439	0.069262
41.8	0.112832	0.108883	0.102417	0.096308	0.090993	0.085267	0.114870	0.107596	0.101791	0.121714	0.112863	0.105488	0.056236	0.050306	0.046529	0.047565	0.043595	0.042217	0.138774	0.132735	0.125646	0.086523	0.080110	0.073566	0.064743	0.060389	0.055532	0.044242	0.040275	0.037761	0.082043	0.073937	0.069388
42.0	0.113039	0.109546	0.102646	0.096464	0.091554	0.085157	0.115421	0.107595	0.101558	0.121876	0.113197	0.106195	0.056026	0.050513	0.046699	0.047652	0.043449	0.042147	0.139034	0.132920	0.125963	0.086661	0.080336	0.073801	0.065015	0.060242	0.055699	0.044180	0.040116	0.037762	0.082383	0.073907	0.069492
42.2	0.113289	0.110242	0.102715	0.096407	0.091719	0.085053	0.115936	0.107983	0.101622	0.122311	0.113503	0.106088	0.055977	0.050720	0.046857	0.047175	0.043950	0.042341	0.139268	0.133177	0.126216	0.086842	0.080610	0.073906	0.064845	0.060413	0.055459	0.044325	0.040423	0.038072	0.082539	0.073924	0.069605
42.4	0.113669	0.110753	0.102983	0.096389	0.092286	0.084922	0.116358	0.108346	0.102087	0.122367	0.113989	0.106718	0.055923	0.050943	0.047348	0.046747	0.044298	0.042322	0.139761	0.133330	0.126679	0.086797	0.080492	0.074021	0.064711	0.060556	0.055473	0.044783	0.040597	0.038049	0.082678	0.074062	0.069882
42.6	0.114218	0.111083	0.103317	0.096607	0.092395	0.085248	0.116388	0.108731	0.102292	0.122669	0.113862	0.107052	0.056261	0.051070	0.047636	0.046385	0.044330	0.042427	0.140026	0.133698	0.127002	0.086758	0.080501	0.074635	0.064895	0.060528	0.055666	0.045071	0.040694	0.038011	0.082978	0.074079	0.070181
42.8	0.114799	0.111065	0.103691	0.096673	0.092517	0.085778	0.116645	0.109135	0.102648	0.123140	0.114440	0.107235	0.056184	0.051262	0.047670	0.046736	0.044578	0.042264	0.140713	0.134024	0.127362	0.087150	0.080439	0.075334	0.065125	0.060782	0.055551	0.045331	0.041162	0.038256	0.083285	0.074105	0.070624
43.0	0.115119	0.111395	0.103963	0.096930	0.092971	0.086005	0.117048	0.109393	0.102806	0.123542	0.114472	0.107433	0.056043	0.051369	0.047819	0.046728	0.044489	0.042087	0.140967	0.134355	0.127748	0.087263	0.080087	0.075621	0.064884	0.060995	0.055497	0.045494	0.041023	0.038748	0.083911	0.074129	0.070683
43.2	0.115760	0.111832	0.104463	0.097223	0.093227	0.086336	0.117450	0.109588	0.102879	0.124297	0.114754	0.107944	0.056055	0.051680	0.047580	0.046702	0.044630	0.042623	0.141264	0.134811	0.128122	0.087523	0.080331	0.075547	0.065413	0.061173	0.055987	0.045576	0.041014	0.039014	0.084127	0.074319	0.070639
43.4	0.116318	0.111975	0.104941	0.097520	0.093253	0.086211	0.117511	0.109803	0.103206	0.124310	0.114948	0.108207	0.056142	0.052039	0.047641	0.046902	0.044592	0.042950	0.141664	0.135228	0.128401	0.087569	0.080545	0.075463	0.065583	0.061413	0.056225	0.045526	0.041031	0.039106	0.084273	0.074793	0.070788
43.6	0.116751	0.112195	0.105451	0.097343	0.093047	0.086652	0.117790	0.109851	0.103316	0.124643	0.115437	0.108629	0.056299	0.052056	0.047448	0.046944	0.045108	0.043130	0.141977	0.135580	0.128656	0.087651	0.080796	0.075325	0.065765	0.061563	0.056347	0.045471	0.041277	0.039503	0.084568	0.075141	0.071079
43.8	0.117121	0.112722	0.105724	0.097618	0.092771	0.087017	0.118137	0.110272	0.103934	0.125154	0.115370	0.108927	0.056470	0.051989	0.047392	0.047236	0.045374	0.043288	0.141975	0.135838	0.128926	0.087812	0.080474	0.075282	0.066071	0.061558	0.056341	0.045745	0.042019	0.039360	0.084728	0.075186	0.071281
44.0	0.117546	0.113057	0.105793	0.098106	0.092847	0.087163	0.118658	0.110428	0.104237	0.125677	0.115467	0.109288	0.056780	0.052018	0.047367	0.047855	0.045419	0.043206	0.142206	0.135889	0.129352	0.088067	0.080793	0.075334	0.066436	0.061697	0.056203	0.045739	0.042010	0.039611	0.084845	0.075319	0.071678
44.2	0.117633	0.113176	0.106176	0.098573	0.092461	0.087750	0.119072	0.110695	0.104671	0.125977	0.115268	0.109335	0.057122	0.052041	0.047441	0.048257	0.045699	0.043054	0.142548	0.136094	0.129577	0.088640	0.080712	0.075667	0.066641	0.062018	0.056391	0.045784	0.042188	0.039432	0.084903	0.075418	0.071620
44.4	0.118087	0.113377	0.106160	0.098432	0.092483	0.088081	0.119510	0.110832	0.104964	0.126592	0.115561	0.109837	0.057375	0.052130	0.047597	0.048435	0.045812	0.042894	0.143212	0.136498	0.129784	0.088997	0.081216	0.075900	0.067059	0.061993	0.056485	0.045971	0.042200	0.039736	0.085002	0.075736	0.071885
44.6	0.118213	0.113499	0.106329	0.098427	0.092839	0.088441	0.119972	0.111387	0.105139	0.127391	0.115981	0.109693	0.057474	0.052034	0.047716	0.048424	0.046044	0.042991	0.143412	0.136974	0.130247	0.089451	0.081484	0.076285	0.067116	0.062047	0.056650	0.045893	0.041987	0.039747	0.085176	0.076066	0.072157
44.8	0.118336	0.113549	0.106420	0.098613	0.092940	0.088763	0.120314	0.111784	0.105343	0.128164	0.115917	0.109655	0.057589	0.052005	0.047778	0.048495	0.046378	0.042753	0.143791	0.137109	0.130298	0.089679	0.081933	0.077031	0.067444	0.062107	0.056557	0.045549	0.042022	0.039601	0.085301	0.076083	0.072240
45.0	0.118538	0.113902	0.106642	0.098991	0.093289	0.089307	0.120633	0.112084	0.105595	0.128347	0.116482	0.109980	0.057655	0.052065	0.047893	0.048542	0.046493	0.043101	0.144335	0.137200	0.130275	0.089988	0.082482	0.076985	0.067917	0.061956	0.056536	0.045546	0.042126	0.039293	0.085264	0.076474	0.072434
45.2	0.118854	0.114064	0.106988	0.099525	0.093817	0.089609	0.120767	0.112461	0.105790	0.128730	0.117276	0.109912	0.057718	0.051973	0.048198	0.048409	0.046372	0.042933	0.144580	0.137406	0.130405	0.090583	0.083118	0.077373	0.068099	0.061955	0.056762	0.045615	0.042222	0.039554	0.085366	0.076845	0.072697
45.4	0.119192	0.114424	0.107133	0.099862	0.094174	0.089903	0.121317	0.112728	0.105960	0.128666	0.118208	0.110032	0.057569	0.052160	0.048341	0.048624	0.046382	0.042795	0.144979	0.137878	0.130540	0.091015	0.083509	0.077753	0.067887	0.062216	0.056839	0.045783	0.042274	0.039875	0.085247	0.077354	0.072882
45.6	0.119720	0.114564	0.107064	0.099994	0.094493	0.090072	0.121582	0.113121	0.106037	0.128870	0.118483	0.110638	0.057786	0.052046	0.048673	0.048858	0.046024	0.042728	0.145276	0.138065	0.130593	0.091139	0.083866	0.078016	0.068069	0.062167	0.057292	0.045766	0.042298	0.039437	0.085340	0.077564	0.072924
45.8	0.119911	0.114781	0.107406	0.100051	0.095099	0.090113	0.121951	0.113252	0.106102	0.128759	0.118814	0.110929	0.057603	0.052050	0.048775	0.048622	0.046080	0.042422	0.145776	0.138138	0.130533	0.091867	0.083604	0.078387	0.068242	0.062095	0.057659	0.045343	0.042291	0.039499	0.085607	0.077790	0.073160
46.0	0.120143	0.115505	0.107666	0.099961	0.095739	0.090022	0.122163	0.113354	0.106282	0.129009	0.119279	0.111541	0.057573	0.052014	0.049006	0.048821	0.045929	0.042447	0.146055	0.138218	0.130812	0.092725	0.083739	0.078637	0.068376	0.062242	0.057875	0.045378	0.042485	0.039770	0.085753	0.077988	0.072937
46.2	0.120470	0.115820	0.108007	0.100005	0.096288	0.090252	0.122465	0.113581	0.106448	0.129012	0.119847	0.111814	0.057543	0.051665	0.049137	0.048511	0.046476	0.042448	0.146281	0.138563	0.131223	0.093065	0.084048	0.078930	0.068476	0.062477	0.057905	0.045332	0.042400	0.039537	0.085921	0.078260	0.072745
46.4	0.120704	0.116344	0.108135	0.100255	0.096314	0.090182	0.122383	0.113740	0.106711	0.128684	0.120383	0.112284	0.057644	0.051214	0.049460	0.048697	0.046874	0.042575	0.146646	0.138785	0.131382	0.092961	0.084477	0.079520	0.068535	0.062631	0.057997	0.045748	0.042157	0.039454	0.085977	0.078160	0.072813
46.6	0.120698	0.116321	0.108608	0.100831	0.096166	0.090556	0.122682	0.113981	0.107082	0.128563	0.121047	0.112171	0.057836	0.051267	0.049357	0.049100	0.046681	0.042532	0.146816	0.139281	0.131461	0.093102	0.084667	0.079995	0.068645	0.062817	0.058235	0.046274	0.042125	0.039406	0.086300	0.078315	0.072838
46.8	0.120611	0.116394	0.108939	0.101154	0.096609	0.090819	0.122893	0.114222	0.107318	0.128954	0.121378	0.112508	0.057674	0.051286	0.049353	0.049406	0.046566	0.042364	0.147346	0.139673	0.131771	0.093390	0.084698	0.080092	0.068695	0.062998	0.058484	0.046930	0.042290	0.039936	0.086465	0.078585	0.073200
47.0	0.120791	0.116654	0.109265	0.101322	0.096861	0.090579	0.123077	0.114449	0.107531	0.128927	0.121603	0.112791	0.057612	0.051364	0.049503	0.049359	0.046562	0.042417	0.147268	0.139974	0.131972	0.093761	0.085066	0.080178	0.068761	0.063330	0.058610	0.047044	0.042255	0.040185	0.086958	0.078574	0.072938
47.2	0.121129	0.117015	0.109813	0.101316	0.096954	0.090723	0.123112	0.114776	0.107948	0.128888	0.122144	0.113294	0.057913	0.051656	0.049519	0.049319	0.046724	0.042899	0.147517	0.140422	0.132497	0.094003	0.085561	0.080044	0.069234	0.063711	0.058938	0.047277	0.042164	0.040143	0.087451	0.078800	0.072986
47.4	0.121296	0.117201	0.110319	0.101651	0.096662	0.090717	0.123264	0.115088	0.108475	0.128644	0.122070	0.113732	0.058158	0.051586	0.049695	0.049563	0.047359	0.043025	0.147663	0.140698	0.132972	0.094011	0.085854	0.080128	0.069345	0.063790	0.059112	0.047309	0.042428	0.039686	0.087771	0.078808	0.073413
47.6	0.121357	0.117563	0.110752	0.101802	0.096945	0.090857	0.123633	0.115453	0.108912	0.128587	0.122262	0.114391	0.058777	0.051488	0.049442	0.049832	0.047731	0.043100	0.147956	0.141020	0.133152	0.094077	0.085890	0.080216	0.069433	0.063923	0.059175	0.047517	0.042494	0.039973	0.087997	0.079009	0.073737
47.8	0.121713	0.117868	0.110940	0.102273	0.097029	0.090883	0.123775	0.115848	0.109556	0.128695	0.122149	0.114631	0.058973	0.051697	0.049586	0.050269	0.047536	0.043059	0.148054	0.141335	0.133684	0.094125	0.085817	0.080702	0.069690	0.064143	0.059360	0.047951	0.042836	0.039775	0.088222	0.079289	0.074006
48.0	0.122073	0.118170	0.110998	0.102530	0.097225	0.090895	0.124296	0.116287	0.109909	0.129346	0.122325	0.115336	0.059090	0.052207	0.049533	0.050456	0.047773	0.043097	0.148655	0.141468	0.133727	0.094276	0.086559	0.081071	0.070001	0.064412	0.059587	0.047686	0.042823	0.039763	0.088616	0.079295	0.073840
48.2	0.122227	0.118507	0.111370	0.102640	0.096945	0.091016	0.124610	0.116754	0.110273	0.129764	0.122612	0.115664	0.058982	0.052469	0.049705	0.050509	0.048277	0.043301	0.149066	0.142112	0.133913	0.094734	0.086726	0.081458	0.070273	0.064792	0.059658	0.047808	0.042555	0.039886	0.088804	0.079440	0.073930
48.4	0.122549	0.118766	0.111403	0.102439	0.096985	0.090982	0.124734	0.117279	0.110708	0.130706	0.123139	0.115771	0.059050	0.052778	0.049506	0.050352	0.048332	0.043654	0.149391	0.142956	0.134241	0.094922	0.087155	0.081540	0.070596	0.064623	0.059439	0.048061	0.042870	0.040127	0.088787	0.079625	0.074172
48.6	0.122692	0.118961	0.111401	0.102788	0.096914	0.091225	0.125117	0.118110	0.111043	0.131428	0.122834	0.115809	0.059246	0.052984	0.049298	0.050118	0.048101	0.043475	0.149340	0.143367	0.134434	0.095138	0.087068	0.081462	0.070551	0.064916	0.059514	0.048308	0.042764	0.040398	0.089117	0.079758	0.074140
48.8	0.122945	0.119147	0.111516	0.103539	0.096761	0.091401	0.125550	0.118420	0.111477	0.132067	0.122512	0.115894	0.059138	0.053380	0.049322	0.050034	0.048179	0.043825	0.149773	0.143546	0.134407	0.095125	0.087336	0.081785	0.070613	0.064867	0.059344	0.048620	0.043012	0.040140	0.089253	0.079820	0.074244
49.0	0.123171	0.119515	0.111701	0.103851	0.096939	0.091652	0.125799	0.118838	0.111536	0.132376	0.123239	0.115954	0.059084	0.053760	0.049466	0.050219	0.048046	0.044569	0.150076	0.144068	0.134646	0.095414	0.087659	0.081886	0.070571	0.064866	0.059367	0.048972	0.043153	0.039828	0.089490	0.080399	0.074487
49.2	0.123551	0.119648	0.112039	0.104356	0.097025	0.091790	0.126327	0.119351	0.111534	0.132526	0.123476	0.116188	0.059116	0.054107	0.049518	0.050189	0.047896	0.044399	0.150449	0.144479	0.135037	0.095730	0.087789	0.082258	0.070621	0.064929	0.059208	0.048913	0.043214	0.039949	0.089441	0.080899	0.075046
49.4	0.123984	0.120007	0.112304	0.104800	0.097379	0.091911	0.127013	0.119543	0.111626	0.132661	0.123638	0.116469	0.059164	0.054499	0.049529	0.050299	0.047749	0.044383	0.150602	0.144805	0.135271	0.095930	0.087203	0.082538	0.070829	0.065086	0.059182	0.048722	0.042993	0.040289	0.089510	0.081123	0.075353
49.6	0.124491	0.120338	0.112652	0.104682	0.098009	0.092071	0.127156	0.119702	0.111685	0.133258	0.123930	0.116868	0.059093	0.054463	0.049745	0.050575	0.047674	0.044526	0.150794	0.144894	0.135267	0.096009	0.087062	0.082093	0.070603	0.065096	0.059413	0.048516	0.043105	0.039967	0.089862	0.081255	0.075451
49.8	0.124830	0.120934	0.113108	0.104593	0.098311	0.092217	0.127414	0.119739	0.111951	0.133510	0.124383	0.117288	0.058954	0.054667	0.049759	0.050826	0.047668	0.044540	0.151076	0.144816	0.135679	0.096389	0.087133	0.082139	0.070657	0.065234	0.059469	0.048512	0.043232	0.040079	0.090047	0.081531	0.075749
50.0	0.125054	0.121454	0.113340	0.104690	0.098399	0.092324	0.127530	0.119576	0.112184	0.134256	0.124584	0.117844	0.059145	0.054465	0.049689	0.050588	0.047422	0.044952	0.151195	0.145157	0.136067	0.096683	0.087764	0.082108	0.070541	0.065377	0.059331	0.048665	0.043514	0.040325	0.090077	0.081871	0.075694
50.2	0.125147	0.121845	0.113418	0.104917	0.098319	0.092699	0.127949	0.119693	0.112424	0.134571	0.125032	0.117825	0.059199	0.054466	0.049725	0.050799	0.047414	0.044951	0.151359	0.145466	0.136297	0.096837	0.088247	0.082606	0.070560	0.065392	0.059128	0.048531	0.043457	0.040208	0.090024	0.082005	0.075684
50.4	0.125518	0.122129	0.113558	0.105368	0.097950	0.093306	0.127966	0.119690	0.112753	0.135079	0.125241	0.118205	0.059271	0.054601	0.049885	0.051314	0.047010	0.045227	0.151840	0.145654	0.136367	0.096823	0.088512	0.082729	0.070354	0.065498	0.059082	0.048720	0.043432	0.040299	0.090091	0.082144	0.075926
50.6	0.125757	0.122012	0.113970	0.106068	0.098348	0.093886	0.128246	0.119763	0.112867	0.135546	0.125955	0.118337	0.059356	0.054893	0.050082	0.051108	0.046830	0.045544	0.152196	0.145888	0.136655	0.097422	0.088881	0.082732	0.070570	0.065610	0.059027	0.048828	0.043630	0.040460	0.090721	0.082564	0.076102
50.8	0.126227	0.122479	0.114045	0.106018	0.098531	0.094368	0.128320	0.119974	0.112825	0.135933	0.126410	0.118804	0.059465	0.054874	0.050312	0.051029	0.046762	0.045754	0.152670	0.146002	0.136927	0.097952	0.089408	0.082803	0.070682	0.065515	0.058950	0.049082	0.043508	0.040525	0.091028	0.082883	0.076291
51.0	0.126580	0.122677	0.114144	0.106005	0.098863	0.094818	0.128657	0.120042	0.113161	0.136083	0.127113	0.118965	0.059521	0.055016	0.050187	0.050884	0.046814	0.046377	0.152888	0.146229	0.137058	0.098340	0.090067	0.082898	0.070860	0.065744	0.059002	0.048945	0.043349	0.040498	0.091389	0.082808	0.076433
51.2	0.127014	0.122979	0.114500	0.106113	0.099445	0.095270	0.128854	0.120225	0.113454	0.136287	0.127350	0.119347	0.059666	0.054917	0.050478	0.050770	0.046905	0.046521	0.153185	0.146443	0.137501	0.098642	0.090618	0.082731	0.070790	0.065879	0.059196	0.049155	0.043223	0.040819	0.091757	0.082875	0.076638
51.4	0.127454	0.123112	0.114846	0.106455	0.099673	0.095570	0.129092	0.120242	0.113997	0.136564	0.127789	0.119515	0.059756	0.054664	0.050493	0.051083	0.047190	0.046497	0.153447	0.146544	0.137802	0.098731	0.090747	0.082957	0.070927	0.065951	0.059423	0.048975	0.043587	0.040657	0.091703	0.082851	0.076608
51.6	0.128044	0.123477	0.115023	0.106886	0.100483	0.095651	0.129321	0.120354	0.114215	0.136861	0.128086	0.119706	0.060155	0.054704	0.050381	0.051481	0.046942	0.046165	0.153873	0.147084	0.138135	0.098797	0.091000	0.083522	0.070785	0.066153	0.059589	0.048868	0.043393	0.040984	0.091894	0.083216	0.076628
51.8	0.128389	0.123742	0.115078	0.106969	0.100774	0.095709	0.129507	0.120620	0.114410	0.137452	0.128452	0.120005	0.060282	0.055024	0.050515	0.051748	0.047204	0.046117	0.154237	0.147513	0.138493	0.099202	0.091354	0.084192	0.070966	0.066355	0.059976	0.048767	0.043855	0.040962	0.092174	0.083283	0.076571
52.0	0.128830	0.124189	0.115139	0.106824	0.101048	0.095481	0.130069	0.121092	0.114509	0.138479	0.128251	0.120807	0.060261	0.055063	0.050791	0.051691	0.047810	0.046240	0.154562	0.147859	0.138624	0.099372	0.091771	0.084410	0.070891	0.066425	0.060395	0.048683	0.043820	0.040833	0.092498	0.083034	0.076614
52.2	0.128971	0.124496	0.115399	0.107111	0.101336	0.095398	0.130106	0.121483	0.114943	0.138837	0.128111	0.121207	0.060400	0.055272	0.050902	0.051801	0.047848	0.046368	0.154943	0.148456	0.138804	0.099554	0.091726	0.084664	0.071141	0.066570	0.060612	0.048811	0.043542	0.040762	0.092618	0.083041	0.077061
52.4	0.129266	0.124569	0.115493	0.107438	0.101500	0.095471	0.130377	0.122014	0.115030	0.139125	0.127838	0.121052	0.060609	0.055340	0.050737	0.051716	0.047919	0.046158	0.155082	0.148819	0.139118	0.099631	0.091669	0.084910	0.071080	0.066570	0.060803	0.048991	0.043739	0.040826	0.092707	0.083099	0.076853
52.6	0.129466	0.124827	0.115651	0.107645	0.101943	0.095336	0.131063	0.122451	0.115012	0.139539	0.127553	0.121328	0.060800	0.055579	0.050762	0.051813	0.048144	0.045906	0.155344	0.149047	0.139563	0.099734	0.091281	0.085197	0.071323	0.066648	0.060889	0.049192	0.043385	0.041093	0.092792	0.083393	0.076867
52.8	0.129473	0.125083	0.116014	0.107857	0.102210	0.095381	0.131437	0.122936	0.114997	0.139629	0.128059	0.121216	0.060734	0.055583	0.051019	0.052220	0.048623	0.045955	0.155612	0.149215	0.139914	0.100096	0.091381	0.085969	0.071283	0.066387	0.061006	0.048957	0.043424	0.040435	0.092678	0.083771	0.077021
53.0	0.129483	0.125486	0.116504	0.108197	0.102582	0.095298	0.131688	0.122982	0.115042	0.139731	0.128227	0.121176	0.061088	0.055771	0.051322	0.052237	0.048732	0.045986	0.155831	0.149677	0.140331	0.100735	0.091500	0.086279	0.071610	0.066316	0.061362	0.048613	0.043013	0.040409	0.092777	0.084334	0.077281
53.2	0.129795	0.125807	0.116847	0.108378	0.102803	0.095562	0.132380	0.123089	0.115288	0.139811	0.128099	0.121689	0.061346	0.055955	0.051464	0.052561	0.049179	0.045506	0.156039	0.149609	0.140689	0.100951	0.091386	0.086625	0.071926	0.066449	0.061614	0.048506	0.043088	0.040573	0.092672	0.084645	0.077540
53.4	0.130048	0.126123	0.117200	0.108490	0.103116	0.096008	0.132880	0.123146	0.115659	0.139955	0.128360	0.121841	0.061669	0.055842	0.051675	0.052793	0.049086	0.045322	0.156221	0.149692	0.140916	0.100909	0.090858	0.086798	0.071971	0.066553	0.061936	0.048631	0.043037	0.040985	0.092845	0.084925	0.077664
53.6	0.130535	0.126514	0.117471	0.108569	0.103002	0.096371	0.132896	0.123336	0.115817	0.140458	0.128706	0.122264	0.061599	0.055676	0.051841	0.053339	0.049045	0.045258	0.156624	0.149917	0.140991	0.100787	0.091429	0.086781	0.071644	0.066527	0.062023	0.048566	0.043126	0.040696	0.093207	0.084965	0.077803
53.8	0.130788	0.126668	0.117744	0.108969	0.102721	0.096963	0.133242	0.123414	0.116233	0.140791	0.128679	0.122969	0.061672	0.055907	0.051773	0.053276	0.048855	0.045280	0.157063	0.150012	0.141349	0.100893	0.091646	0.087370	0.071987	0.066678	0.062132	0.048627	0.043482	0.040856	0.093355	0.084977	0.077832
54.0	0.130742	0.126699	0.118041	0.109385	0.102758	0.097802	0.133591	0.123605	0.116254	0.141298	0.129207	0.123300	0.061866	0.055968	0.051687	0.053212	0.048741	0.045550	0.157389	0.150343	0.141621	0.101127	0.091509	0.087704	0.072095	0.066821	0.062174	0.048533	0.043474	0.041169	0.093383	0.085151	0.078025
54.2	0.131193	0.126919	0.118549	0.109891	0.102715	0.098167	0.134107	0.123830	0.116473	0.141637	0.129626	0.123533	0.062073	0.056075	0.051921	0.053751	0.048824	0.045454	0.157910	0.150390	0.141840	0.101392	0.091530	0.087985	0.072284	0.066955	0.062272	0.048452	0.043512	0.041212	0.093476	0.085211	0.078306
54.4	0.131810	0.127039	0.118616	0.110446	0.102897	0.098972	0.134270	0.123977	0.116633	0.141783	0.130182	0.123873	0.062048	0.056316	0.052186	0.053843	0.048906	0.045763	0.158437	0.150665	0.141989	0.101366	0.091592	0.087819	0.072206	0.066917	0.062249	0.048463	0.043447	0.041021	0.093806	0.085269	0.078679
54.6	0.131988	0.127110	0.118823	0.110536	0.103621	0.099162	0.134576	0.124295	0.116844	0.141693	0.130758	0.124203	0.061960	0.056212	0.052294	0.053477	0.049161	0.045873	0.158831	0.150940	0.142301	0.101769	0.092206	0.088081	0.072359	0.067237	0.062227	0.048519	0.043487	0.041244	0.094123	0.085407	0.078955
54.8	0.132519	0.127438	0.119180	0.110530	0.103598	0.099314	0.134858	0.124569	0.117057	0.141736	0.131516	0.124694	0.061885	0.055996	0.052125	0.053318	0.049070	0.045879	0.159328	0.151302	0.142590	0.102028	0.092086	0.087830	0.072274	0.067272	0.062198	0.048720	0.043240	0.041450	0.094064	0.085511	0.079234
55.0	0.132648	0.127408	0.119557	0.110758	0.104309	0.099892	0.134913	0.124532	0.117563	0.141943	0.132078	0.124928	0.061984	0.055953	0.052307	0.053315	0.048948	0.045816	0.159634	0.151664	0.142830	0.101955	0.092498	0.087950	0.072386	0.067454	0.062326	0.048821	0.043734	0.041873	0.094218	0.085318	0.079594
55.2	0.133192	0.127579	0.120094	0.111278	0.104743	0.100253	0.134870	0.124747	0.117861	0.142106	0.132834	0.125423	0.062116	0.055773	0.052729	0.053161	0.048980	0.045780	0.159830	0.151888	0.143171	0.102517	0.092669	0.088140	0.072596	0.067644	0.062353	0.049129	0.044400	0.042091	0.094323	0.085170	0.079631
55.4	0.133565	0.127673	0.120725	0.111493	0.104827	0.100341	0.135052	0.125042	0.118132	0.142626	0.133521	0.125645	0.062158	0.055708	0.052712	0.053401	0.048863	0.045724	0.160103	0.152072	0.143660	0.102440	0.092905	0.088453	0.072747	0.067744	0.062431	0.049059	0.044569	0.042092	0.094403	0.085379	0.079499
55.6	0.133817	0.127942	0.121003	0.111638	0.105150	0.100097	0.135227	0.125561	0.118274	0.142742	0.133753	0.125913	0.062439	0.055927	0.052585	0.053427	0.048792	0.045752	0.160344	0.152577	0.144073	0.102543	0.093209	0.088623	0.072693	0.067938	0.062742	0.049293	0.044604	0.042230	0.094770	0.085342	0.079986
55.8	0.133808	0.128080	0.121293	0.111364	0.105285	0.099590	0.135364	0.126014	0.118466	0.143271	0.134259	0.126284	0.062833	0.056073	0.052487	0.053614	0.049078	0.046058	0.160545	0.152908	0.144236	0.102516	0.093147	0.088709	0.072990	0.068034	0.062951	0.049561	0.045082	0.042061	0.095101	0.085148	0.080253
56.0	0.133826	0.128369	0.121485	0.111126	0.105410	0.099476	0.135808	0.126453	0.118766	0.143971	0.133952	0.126529	0.062895	0.056252	0.052461	0.053177	0.048991	0.045811	0.160804	0.153186	0.144338	0.102639	0.093404	0.088914	0.073118	0.068186	0.063155	0.049716	0.044915	0.041876	0.095326	0.085130	0.080804
56.2	0.133893	0.128566	0.121993	0.111316	0.105732	0.099033	0.136035	0.126820	0.119123	0.143871	0.133908	0.126560	0.063167	0.056495	0.052352	0.053479	0.049015	0.045937	0.161247	0.153612	0.144758	0.103136	0.093622	0.089125	0.073479	0.068231	0.062957	0.049858	0.044867	0.041805	0.095269	0.085317	0.081046
56.4	0.134376	0.128741	0.122098	0.111268	0.106021	0.098890	0.136304	0.127310	0.118944	0.143874	0.134056	0.126176	0.063224	0.056317	0.052181	0.053559	0.049238	0.046339	0.161199	0.153762	0.145240	0.103668	0.093585	0.089362	0.073576	0.068327	0.062911	0.049998	0.045247	0.041909	0.095224	0.085801	0.080971
56.6	0.134556	0.129222	0.122470	0.111085	0.106503	0.098738	0.136386	0.127590	0.119251	0.144439	0.134331	0.126298	0.063358	0.056433	0.052291	0.053502	0.049607	0.046708	0.161318	0.153947	0.145512	0.104135	0.093607	0.089427	0.073802	0.068448	0.063106	0.049973	0.045530	0.041808	0.095266	0.086379	0.081167
56.8	0.134625	0.129517	0.122593	0.111154	0.106305	0.098917	0.136613	0.128132	0.119553	0.144618	0.134748	0.126640	0.063369	0.056318	0.052526	0.053245	0.049866	0.046735	0.161712	0.154067	0.145742	0.104861	0.094050	0.089561	0.073836	0.068483	0.063317	0.049869	0.045522	0.041536	0.095336	0.086754	0.081278
57.0	0.134884	0.129954	0.122639	0.111416	0.106297	0.099113	0.136997	0.127966	0.120142	0.144849	0.134469	0.126670	0.063475	0.056694	0.052728	0.053172	0.049785	0.047283	0.161926	0.154156	0.146072	0.105288	0.094466	0.089455	0.074224	0.068408	0.063472	0.049935	0.045678	0.041578	0.095673	0.086948	0.081460
57.2	0.135470	0.130178	0.122646	0.111588	0.106522	0.099992	0.137438	0.128200	0.120474	0.144580	0.134699	0.127003	0.063409	0.056794	0.052858	0.053466	0.049808	0.047181	0.162216	0.154147	0.146246	0.105403	0.094631	0.089792	0.074581	0.068923	0.063668	0.050127	0.046197	0.041682	0.095899	0.087177	0.081349
57.4	0.135839	0.130627	0.122861	0.112210	0.106528	0.100414	0.137571	0.128412	0.120822	0.144589	0.134831	0.127191	0.063504	0.056851	0.052961	0.053328	0.049494	0.047242	0.162538	0.154143	0.146378	0.105233	0.094956	0.089635	0.074662	0.068865	0.063466	0.049931	0.046246	0.041966	0.096268	0.087415	0.081489
57.6	0.136243	0.131084	0.123099	0.112538	0.106439	0.100732	0.137812	0.128497	0.121047	0.145358	0.135200	0.127475	0.063501	0.057012	0.053040	0.053478	0.049701	0.047303	0.162681	0.154427	0.146553	0.105578	0.095553	0.089901	0.074949	0.068950	0.063468	0.049660	0.046293	0.042053	0.096572	0.087538	0.081285
57.8	0.136563	0.131417	0.123222	0.112914	0.106815	0.101198	0.138415	0.128872	0.121176	0.145860	0.135659	0.128285	0.063464	0.057064	0.053048	0.053350	0.050084	0.047693	0.162994	0.154527	0.146843	0.105793	0.095499	0.090180	0.075224	0.069169	0.063540	0.049935	0.046282	0.041993	0.096796	0.087867	0.081189
58.0	0.136872	0.131744	0.123486	0.113254	0.106935	0.101601	0.138331	0.129187	0.121055	0.145906	0.136021	0.128800	0.063466	0.057409	0.053279	0.053869	0.050549	0.047883	0.163230	0.154672	0.147077	0.106050	0.095756	0.090552	0.075261	0.069062	0.063629	0.049859	0.046053	0.042586	0.097059	0.088089	0.081614
58.2	0.137615	0.132006	0.123700	0.113479	0.107446	0.101636	0.138897	0.129213	0.121430	0.146046	0.135773	0.129013	0.063446	0.057363	0.053608	0.054445	0.050818	0.048002	0.163821	0.155042	0.147391	0.106620	0.096443	0.090761	0.075191	0.068908	0.063775	0.049387	0.046123	0.042715	0.097339	0.087866	0.081862
58.4	0.137741	0.132440	0.123667	0.113549	0.107649	0.101856	0.139317	0.129405	0.121482	0.146395	0.136113	0.129550	0.063551	0.057714	0.053747	0.054802	0.051182	0.048070	0.164360	0.155557	0.147802	0.106666	0.096855	0.090553	0.075293	0.069026	0.064028	0.049143	0.046372	0.042555	0.097090	0.087904	0.082049
58.6	0.137918	0.132569	0.124068	0.113596	0.107857	0.101798	0.139772	0.129870	0.121608	0.146596	0.136160	0.130042	0.063530	0.057813	0.053783	0.054702	0.051265	0.048447	0.164788	0.156194	0.148328	0.107086	0.097347	0.090839	0.075380	0.069081	0.064375	0.049167	0.046384	0.042554	0.096991	0.088045	0.082033
58.8	0.138044	0.132789	0.124360	0.114268	0.107830	0.102071	0.139760	0.129925	0.121668	0.146804	0.136897	0.130523	0.063580	0.058068	0.054172	0.054894	0.051435	0.048697	0.165120	0.156447	0.148697	0.107394	0.097503	0.090773	0.075369	0.068780	0.064304	0.049253	0.046381	0.042784	0.096972	0.087746	0.082163
59.0	0.137854	0.133056	0.124699	0.114599	0.108247	0.102365	0.139944	0.130085	0.121963	0.147473	0.137352	0.130630	0.063706	0.058251	0.054614	0.055248	0.051661	0.048739	0.165223	0.156510	0.149107	0.107559	0.098040	0.091269	0.075388	0.069065	0.064579	0.049186	0.046838	0.042799	0.097124	0.087821	0.082262
59.2	0.138062	0.133041	0.124807	0.115190	0.108186	0.102402	0.140341	0.130540	0.121874	0.147970	0.137866	0.130811	0.063778	0.058425	0.054570	0.055494	0.051811	0.049156	0.165543	0.156991	0.149387	0.107747	0.098001	0.091471	0.075365	0.069357	0.064685	0.049230	0.046789	0.042989	0.097093	0.088033	0.082032
59.4	0.137998	0.133162	0.125140	0.115405	0.108331	0.102463	0.140578	0.130865	0.122138	0.148284	0.138056	0.131043	0.063756	0.058770	0.054530	0.055675	0.052009	0.048995	0.165766	0.157072	0.149528	0.107784	0.098382	0.091770	0.075240	0.069404	0.065060	0.049300	0.046435	0.043054	0.097185	0.088235	0.082135
59.6	0.137834	0.133405	0.125114	0.115404	0.108076	0.102196	0.140788	0.131386	0.122644	0.148843	0.138472	0.131178	0.064035	0.058985	0.054390	0.055690	0.052086	0.048862	0.166075	0.157521	0.149629	0.108061	0.098432	0.092195	0.075368	0.069634	0.065225	0.049269	0.046581	0.043158	0.097483	0.088208	0.082369
59.8	0.137984	0.133916	0.125243	0.115327	0.108124	0.102213	0.140850	0.131906	0.122916	0.149835	0.138842	0.131630	0.064472	0.059183	0.054050	0.055953	0.051863	0.048767	0.166329	0.158031	0.149918	0.108297	0.098363	0.092643	0.075400	0.069800	0.065219	0.049488	0.046424	0.043602	0.097677	0.088380	0.082406
60.0	0.138106	0.134104	0.125501	0.115269	0.108344	0.102247	0.141072	0.132291	0.123413	0.149913	0.138845	0.131839	0.064347	0.059559	0.053912	0.056205	0.052034	0.048729	0.166681	0.158331	0.150281	0.108841	0.098527	0.092815	0.075475	0.070012	0.065366	0.049597	0.046053	0.043782	0.098018	0.088827	0.082802
60.2	0.138378	0.134214	0.125804	0.115352	0.108691	0.101921	0.141173	0.132472	0.123437	0.150158	0.139126	0.131999	0.064760	0.059585	0.053806	0.056582	0.052125	0.049411	0.166751	0.158661	0.150693	0.109137	0.098530	0.092497	0.075363	0.070059	0.065254	0.049626	0.046147	0.044040	0.098211	0.088972	0.082676
60.4	0.138861	0.134447	0.126007	0.115789	0.108959	0.102246	0.140902	0.132948	0.123762	0.150518	0.139572	0.131856	0.064655	0.059518	0.053606	0.056582	0.052092	0.049565	0.167146	0.158836	0.150801	0.109343	0.098503	0.092922	0.075343	0.070398	0.065389	0.050017	0.046646	0.043993	0.098299	0.089428	0.082634
60.6	0.138992	0.134621	0.126559	0.116217	0.109022	0.102590	0.141137	0.133248	0.124218	0.150713	0.139716	0.131711	0.064676	0.059566	0.053751	0.056489	0.052289	0.049715	0.167684	0.159028	0.150782	0.109225	0.098368	0.092874	0.075427	0.070252	0.065439	0.050481	0.046609	0.044144	0.098580	0.089679	0.082815
60.8	0.139307	0.134629	0.126494	0.116628	0.108903	0.103034	0.141348	0.133723	0.124601	0.150570	0.140144	0.131673	0.064757	0.059699	0.053784	0.056727	0.052041	0.049424	0.168106	0.159021	0.151028	0.109418	0.098716	0.092753	0.075496	0.070143	0.065437	0.050485	0.046471	0.043825	0.098766	0.089778	0.083041
61.0	0.139693	0.134975	0.126725	0.117047	0.108798	0.103472	0.141362	0.133546	0.125112	0.150532	0.140678	0.131588	0.064747	0.059972	0.054061	0.057130	0.051733	0.049256	0.168041	0.159067	0.151089	0.109256	0.098945	0.092879	0.075741	0.070147	0.065487	0.050585	0.046743	0.043730	0.099156	0.089974	0.083012
61.2	0.140308	0.135022	0.127112	0.117420	0.109451	0.104047	0.141510	0.133845	0.125419	0.150537	0.141133	0.131284	0.064815	0.059688	0.054096	0.057275	0.051705	0.049084	0.168184	0.159343	0.150886	0.109521	0.099029	0.093295	0.076039	0.070468	0.065648	0.050896	0.046832	0.043823	0.099364	0.090204	0.083078
61.4	0.140928	0.135415	0.127574	0.117492	0.109334	0.104268	0.141738	0.133882	0.125809	0.150890	0.141592	0.131308	0.065035	0.059664	0.054270	0.057192	0.051686	0.049201	0.168126	0.159510	0.150764	0.109167	0.099396	0.093428	0.076001	0.070141	0.065593	0.050765	0.047011	0.043950	0.099822	0.090720	0.083471
61.6	0.141340	0.135374	0.127750	0.117330	0.109507	0.104657	0.142057	0.134002	0.125880	0.151150	0.141806	0.131420	0.065047	0.059623	0.054394	0.057312	0.051605	0.049178	0.168101	0.160133	0.150805	0.109682	0.099907	0.093900	0.076197	0.070130	0.065507	0.050774	0.047008	0.044010	0.099856	0.091072	0.083594
61.8	0.141931	0.135551	0.127915	0.117349	0.109946	0.104858	0.142338	0.134444	0.126125	0.151508	0.142019	0.131884	0.064894	0.059565	0.054370	0.057243	0.051323	0.049099	0.168270	0.160421	0.150797	0.109918	0.099939	0.094359	0.076322	0.069907	0.065406	0.050923	0.047244	0.043630	0.100134	0.091085	0.084255
62.0	0.142415	0.135627	0.128115	0.117441	0.110253	0.104981	0.142612	0.134594	0.126439	0.151448	0.141815	0.132040	0.064951	0.059621	0.054454	0.057401	0.050902	0.048892	0.168530	0.160785	0.150945	0.110161	0.100357	0.094752	0.076410	0.069901	0.065557	0.050550	0.046941	0.043725	0.100241	0.090824	0.084637
62.2	0.142911	0.135843	0.128260	0.117448	0.110958	0.104644	0.143435	0.134688	0.126914	0.152055	0.141883	0.131875	0.065006	0.059366	0.054401	0.057605	0.050957	0.048892	0.168894	0.161387	0.151221	0.110374	0.100642	0.094965	0.076581	0.069513	0.065628	0.050715	0.047086	0.043733	0.100276	0.090606	0.084843
62.4	0.142954	0.136314	0.128246	0.117648	0.111088	0.104881	0.143833	0.135090	0.126976	0.152317	0.142293	0.132502	0.065183	0.059160	0.054399	0.057328	0.051081	0.049052	0.169165	0.161714	0.151496	0.110366	0.100463	0.095068	0.076889	0.069677	0.065731	0.051165	0.047140	0.043324	0.100030	0.090704	0.085146
62.6	0.143394	0.136391	0.128352	0.118205	0.111374	0.104999	0.144438	0.135380	0.127210	0.152678	0.142303	0.132820	0.065237	0.059133	0.054632	0.056983	0.050959	0.049297	0.169423	0.162056	0.151700	0.110606	0.100885	0.095404	0.077009	0.069603	0.065817	0.051183	0.046873	0.042891	0.100024	0.090662	0.085206
62.8	0.143649	0.136673	0.128369	0.118742	0.111946	0.105064	0.144869	0.135388	0.127416	0.153039	0.142738	0.133123	0.065543	0.059068	0.055094	0.057119	0.051013	0.049023	0.169612	0.162012	0.152062	0.110924	0.100850	0.095478	0.077263	0.069645	0.065959	0.051278	0.047329	0.043201	0.100197	0.090568	0.085573
63.0	0.143831	0.137023	0.128792	0.119076	0.112515	0.104782	0.145153	0.135544	0.127752	0.153813	0.142677	0.133248	0.065765	0.058973	0.055142	0.057199	0.051013	0.048942	0.169987	0.162271	0.152475	0.111344	0.101176	0.095788	0.077393	0.070045	0.066407	0.051166	0.047489	0.043317	0.100212	0.090854	0.085415
63.2	0.144055	0.137261	0.129077	0.119271	0.112721	0.105168	0.145699	0.135641	0.127809	0.153889	0.142515	0.134089	0.066085	0.059173	0.055234	0.057041	0.050659	0.049056	0.170566	0.162748	0.152610	0.111636	0.101166	0.096146	0.077649	0.070122	0.066391	0.051421	0.047182	0.043120	0.100303	0.090994	0.085389
63.4	0.144302	0.137613	0.129443	0.119286	0.113118	0.105411	0.145955	0.135894	0.128326	0.154359	0.142822	0.134939	0.066366	0.059200	0.055490	0.056767	0.050902	0.048803	0.170993	0.162607	0.152837	0.112084	0.101685	0.096324	0.077594	0.070239	0.066555	0.051366	0.047284	0.043448	0.100422	0.091066	0.085582
63.6	0.144491	0.138116	0.129577	0.119381	0.113350	0.105578	0.146046	0.136213	0.128644	0.155200	0.143014	0.135296	0.066779	0.059303	0.055748	0.056524	0.050950	0.048955	0.171457	0.163069	0.153533	0.112510	0.101774	0.096344	0.077638	0.070458	0.066469	0.051648	0.047613	0.044042	0.100798	0.091320	0.085608
63.8	0.144845	0.138583	0.129686	0.119503	0.113838	0.105689	0.146165	0.136440	0.128988	0.155261	0.143515	0.136110	0.067015	0.059702	0.055905	0.056381	0.050985	0.049217	0.171899	0.163510	0.154111	0.112882	0.101785	0.096481	0.077654	0.070884	0.066570	0.052051	0.047462	0.044579	0.101058	0.091343	0.085531
64.0	0.145049	0.138554	0.129932	0.119770	0.114160	0.105701	0.146314	0.136491	0.129168	0.155177	0.144263	0.136813	0.067154	0.059978	0.056088	0.056780	0.051202	0.049714	0.172232	0.163743	0.154639	0.113003	0.101833	0.096435	0.077858	0.071174	0.066655	0.052264	0.047446	0.044469	0.101320	0.091634	0.085589
64.2	0.145131	0.138626	0.129992	0.119667	0.114117	0.105779	0.146653	0.136517	0.129028	0.155591	0.144686	0.137150	0.067313	0.060171	0.055882	0.056505	0.051296	0.049870	0.172548	0.164578	0.154959	0.113408	0.102098	0.096367	0.077732	0.071290	0.066713	0.052141	0.047593	0.044657	0.101492	0.091781	0.085239
64.4	0.145256	0.139087	0.130463	0.120186	0.114129	0.106223	0.146925	0.136616	0.129070	0.155794	0.144895	0.137458	0.067065	0.060299	0.055852	0.056368	0.051289	0.049585	0.173083	0.164520	0.155156	0.113705	0.102224	0.096922	0.077894	0.071342	0.066857	0.052589	0.047969	0.044733	0.101846	0.091973	0.085312
64.6	0.145239	0.139162	0.130509	0.120321	0.113889	0.106776	0.147314	0.136720	0.129042	0.155793	0.145327	0.137603	0.067244	0.060659	0.056110	0.056703	0.051265	0.049941	0.173424	0.164614	0.155443	0.113677	0.101981	0.096711	0.077902	0.071217	0.066858	0.052227	0.048101	0.045096	0.102298	0.092228	0.085725
64.8	0.145308	0.139318	0.130658	0.120295	0.113771	0.107050	0.147258	0.136908	0.128835	0.156136	0.145825	0.138224	0.067165	0.061030	0.056391	0.057023	0.051590	0.049541	0.173460	0.164359	0.155841	0.114019	0.102341	0.096737	0.077877	0.071341	0.066925	0.051784	0.048270	0.045012	0.102613	0.092480	0.085829
65.0	0.145550	0.139795	0.131137	0.120214	0.113298	0.107478	0.147423	0.136875	0.128949	0.156209	0.146403	0.138599	0.066900	0.061141	0.056667	0.057210	0.052369	0.049671	0.173307	0.164287	0.155886	0.114259	0.102723	0.096991	0.077878	0.071595	0.066992	0.051873	0.048510	0.045067	0.102987	0.092575	0.085880
65.2	0.145827	0.139681	0.131369	0.120283	0.113381	0.107574	0.147850	0.137022	0.129053	0.156069	0.146602	0.138735	0.066896	0.061091	0.056795	0.057073	0.052577	0.049799	0.173555	0.164566	0.155941	0.114672	0.103212	0.097434	0.077944	0.071541	0.066976	0.051734	0.048591	0.045120	0.103132	0.092681	0.086219
65.4	0.146082	0.139963	0.131511	0.120333	0.113098	0.107916	0.148147	0.136994	0.129373	0.155965	0.146827	0.138875	0.066727	0.061313	0.056999	0.057236	0.052618	0.050040	0.173593	0.164549	0.156057	0.114698	0.103785	0.097860	0.078019	0.071549	0.066987	0.051641	0.048756	0.045135	0.103354	0.093034	0.086322
65.6	0.146088	0.140059	0.131494	0.120205	0.113072	0.108076	0.148163	0.137554	0.129523	0.156188	0.146960	0.139099	0.066441	0.061457	0.057052	0.057362	0.052878	0.049811	0.173831	0.164963	0.156326	0.115205	0.104198	0.098311	0.078300	0.071811	0.066804	0.051496	0.048765	0.044960	0.103403	0.093017	0.086483
65.8	0.146555	0.140263	0.131882	0.120309	0.113025	0.107686	0.148555	0.138132	0.129949	0.156450	0.147214	0.139454	0.066433	0.061247	0.056977	0.057327	0.053086	0.049914	0.174117	0.165072	0.156547	0.115142	0.104402	0.098779	0.078522	0.071918	0.066783	0.051812	0.048720	0.044398	0.103512	0.093270	0.086810
66.0	0.146938	0.140419	0.131783	0.120664	0.113486	0.107768	0.148808	0.138206	0.130374	0.156344	0.147063	0.139446	0.066421	0.060926	0.056781	0.057628	0.053496	0.049705	0.174251	0.165132	0.156854	0.115000	0.104878	0.099069	0.078728	0.072283	0.066758	0.051977	0.048065	0.044456	0.103710	0.093261	0.086485
66.2	0.147357	0.140815	0.132052	0.120811	0.113465	0.107733	0.148926	0.138373	0.130804	0.156954	0.147471	0.139531	0.066489	0.060854	0.056663	0.057715	0.053947	0.050190	0.174786	0.165522	0.156988	0.115325	0.105019	0.099618	0.078877	0.072063	0.066820	0.052191	0.048279	0.044474	0.103691	0.093267	0.086473
66.4	0.147552	0.141300	0.132270	0.121291	0.113705	0.108173	0.149086	0.138772	0.131055	0.157032	0.147453	0.139868	0.066526	0.060603	0.056495	0.057895	0.054036	0.050348	0.175219	0.165681	0.157149	0.115368	0.104944	0.099670	0.079104	0.072477	0.066950	0.052403	0.047800	0.043582	0.103721	0.093440	0.086529
66.6	0.148088	0.141421	0.132752	0.121807	0.113896	0.107678	0.149326	0.139217	0.131113	0.157949	0.147186	0.140005	0.066787	0.060555	0.056746	0.058021	0.053932	0.050175	0.175726	0.165965	0.157562	0.115566	0.105604	0.099402	0.079445	0.072639	0.066976	0.052424	0.047926	0.043177	0.103511	0.093607	0.086535
66.8	0.148282	0.141740	0.132987	0.122209	0.114550	0.107465	0.149455	0.139557	0.131364	0.158177	0.147211	0.140216	0.067048	0.060383	0.056605	0.058087	0.053985	0.049901	0.175881	0.166310	0.157843	0.115796	0.105832	0.099195	0.079545	0.072602	0.067297	0.052792	0.048042	0.043515	0.103654	0.093797	0.086733
67.0	0.148419	0.142013	0.133667	0.122720	0.115090	0.107314	0.149318	0.139693	0.131681	0.159019	0.147029	0.140530	0.067319	0.060154	0.056363	0.058413	0.053832	0.050113	0.176164	0.166645	0.158050	0.116133	0.106345	0.099325	0.079618	0.072786	0.067518	0.052940	0.047804	0.043016	0.103740	0.094054	0.086849
67.2	0.148724	0.142292	0.134195	0.123017	0.115284	0.107482	0.149671	0.139966	0.131815	0.159541	0.147269	0.140980	0.067702	0.060125	0.056554	0.058392	0.053907	0.050058	0.176468	0.167072	0.158168	0.116618	0.106361	0.099311	0.079784	0.073051	0.067433	0.053170	0.047699	0.042540	0.103714	0.094405	0.087222
67.4	0.149111	0.142823	0.134503	0.123335	0.115890	0.107630	0.149768	0.140577	0.132431	0.160186	0.147493	0.140820	0.067937	0.060050	0.056636	0.058347	0.054379	0.049946	0.176845	0.167286	0.158670	0.117037	0.106752	0.099368	0.079718	0.073221	0.067722	0.053316	0.047782	0.042747	0.103734	0.094438	0.087409
67.6	0.149249	0.143381	0.134825	0.123942	0.116493	0.107667	0.149570	0.140779	0.132705	0.160720	0.147405	0.140737	0.068203	0.060213	0.056855	0.058307	0.054488	0.050164	0.177224	0.167993	0.159201	0.117328	0.106712	0.099534	0.079918	0.073250	0.067875	0.053814	0.047886	0.042751	0.103884	0.094696	0.087382
67.8	0.149784	0.143594	0.135050	0.124246	0.116522	0.107980	0.149844	0.141020	0.132924	0.160826	0.147741	0.141072	0.068375	0.060445	0.056828	0.058387	0.054168	0.050479	0.177563	0.168412	0.159473	0.118049	0.106643	0.099905	0.080258	0.073436	0.067986	0.053785	0.047660	0.042948	0.103915	0.094637	0.087458
68.0	0.150037	0.143629	0.135494	0.124570	0.116801	0.108511	0.150068	0.141020	0.132940	0.161498	0.148272	0.141527	0.068395	0.060594	0.056551	0.058633	0.054218	0.050399	0.177682	0.168912	0.159673	0.118137	0.106713	0.099933	0.080195	0.073279	0.068056	0.053776	0.047533	0.043204	0.104000	0.094830	0.087562
68.2	0.149888	0.143932	0.135754	0.124620	0.116868	0.108931	0.150370	0.141238	0.132905	0.161701	0.148358	0.141411	0.068152	0.060841	0.056377	0.058197	0.054097	0.050534	0.177971	0.169385	0.159802	0.118911	0.107000	0.099719	0.080422	0.073296	0.068499	0.053449	0.047684	0.043603	0.104273	0.094948	0.087795
68.4	0.149917	0.144439	0.136307	0.125250	0.116955	0.109262	0.150655	0.141337	0.132830	0.162463	0.148639	0.141700	0.068046	0.061212	0.056527	0.057892	0.054368	0.050590	0.178409	0.169179	0.159955	0.118854	0.106926	0.100248	0.080729	0.073222	0.068623	0.053264	0.048128	0.044300	0.104489	0.094826	0.088211
68.6	0.150393	0.144512	0.136510	0.125444	0.116933	0.109857	0.150810	0.141784	0.132825	0.162524	0.148806	0.141714	0.068050	0.061445	0.057019	0.057915	0.054600	0.050886	0.178905	0.169256	0.160176	0.119115	0.106832	0.100386	0.081014	0.073238	0.068751	0.052750	0.048143	0.044870	0.104575	0.095256	0.088697
68.8	0.150509	0.144507	0.136899	0.125572	0.116771	0.109982	0.151116	0.142053	0.132834	0.162753	0.149213	0.142094	0.067784	0.061529	0.057403	0.057902	0.054836	0.051058	0.178941	0.169328	0.160368	0.119355	0.106999	0.100359	0.081220	0.073290	0.068973	0.052745	0.048281	0.045112	0.104765	0.095341	0.088687
69.0	0.150973	0.144638	0.137089	0.125600	0.116453	0.110625	0.151588	0.142298	0.132972	0.162631	0.149795	0.142253	0.067940	0.061913	0.057511	0.057688	0.055011	0.051397	0.179131	0.169461	0.160598	0.119564	0.107444	0.100669	0.081236	0.073423	0.069216	0.052841	0.048573	0.045380	0.104898	0.095543	0.088817
69.2	0.151239	0.144470	0.136992	0.125882	0.116533	0.110621	0.152084	0.142256	0.132842	0.162829	0.149942	0.142324	0.068102	0.062229	0.057669	0.057793	0.054683	0.051833	0.179464	0.169731	0.160873	0.119634	0.107710	0.101144	0.081574	0.073381	0.069253	0.052850	0.048475	0.045829	0.105008	0.095724	0.089004
69.4	0.151273	0.144769	0.137138	0.126085	0.116559	0.111290	0.152265	0.142439	0.133223	0.162693	0.150513	0.142095	0.068110	0.062248	0.057706	0.058139	0.054642	0.052118	0.179764	0.169920	0.161273	0.119639	0.108044	0.101650	0.081610	0.073447	0.069423	0.052985	0.048757	0.046344	0.105096	0.095784	0.088941
69.6	0.151637	0.144797	0.137167	0.125902	0.116587	0.111556	0.152556	0.142831	0.133254	0.162766	0.150835	0.142379	0.067871	0.062365	0.058078	0.058003	0.055263	0.052375	0.179877	0.170207	0.161661	0.119523	0.108167	0.101766	0.081676	0.073558	0.069513	0.053364	0.049079	0.046769	0.105377	0.095998	0.089112
69.8	0.151943	0.144859	0.137409	0.126344	0.116667	0.111813	0.153185	0.143183	0.133604	0.162701	0.151211	0.142775	0.067769	0.062501	0.058231	0.058096	0.055252	0.052663	0.180143	0.170295	0.161935	0.119221	0.108661	0.102160	0.081712	0.073555	0.069637	0.053730	0.049095	0.046878	0.105458	0.096056	0.089289
70.0	0.152223	0.145104	0.137381	0.126471	0.117072	0.111972	0.153268	0.142950	0.134034	0.162989	0.151703	0.142745	0.067845	0.062540	0.058302	0.058254	0.055429	0.052671	0.180351	0.170504	0.162431	0.119217	0.108926	0.102267	0.081437	0.073818	0.069707	0.053997	0.049212	0.047000	0.105616	0.095849	0.089277
70.2	0.152450	0.145485	0.137592	0.126380	0.117354	0.112467	0.153697	0.142971	0.134448	0.163544	0.152320	0.143577	0.068059	0.062693	0.058417	0.058443	0.055310	0.053249	0.180683	0.170986	0.162344	0.119315	0.108780	0.102330	0.081129	0.073892	0.069984	0.054005	0.049283	0.046715	0.105517	0.095887	0.089652
70.4	0.152644	0.145580	0.137632	0.126580	0.117761	0.112612	0.154082	0.143507	0.134724	0.163723	0.152612	0.143874	0.067931	0.062666	0.058554	0.059137	0.055180	0.052807	0.180735	0.171116	0.162737	0.119243	0.108867	0.102037	0.081028	0.074071	0.069926	0.054144	0.049146	0.046137	0.105871	0.096061	0.089800
70.6	0.153052	0.146028	0.137644	0.126541	0.117869	0.112482	0.154346	0.143838	0.135048	0.164210	0.152865	0.144708	0.067994	0.062592	0.058708	0.059483	0.054825	0.052584	0.180630	0.171524	0.163214	0.119397	0.109303	0.101861	0.080987	0.074130	0.070045	0.054015	0.049527	0.045613	0.105996	0.096216	0.090128
70.8	0.153369	0.146127	0.137669	0.126608	0.118300	0.112668	0.154891	0.143889	0.135508	0.164197	0.153200	0.145187	0.067986	0.062745	0.058484	0.060058	0.054995	0.052296	0.180446	0.171986	0.163357	0.119767	0.109492	0.101889	0.081002	0.074319	0.070332	0.054251	0.049650	0.045356	0.106507	0.096470	0.090509
71.0	0.153557	0.146321	0.138301	0.126601	0.118651	0.112706	0.155226	0.144271	0.135774	0.164735	0.153454	0.145312	0.068306	0.062753	0.058578	0.060352	0.055246	0.052521	0.180661	0.172014	0.163418	0.120103	0.109834	0.102002	0.081036	0.074664	0.070344	0.054679	0.049535	0.044712	0.106632	0.096609	0.090779
71.2	0.153770	0.146719	0.138640	0.126787	0.119112	0.112895	0.155505	0.144631	0.136036	0.164875	0.153778	0.145294	0.068508	0.062925	0.058742	0.060593	0.055336	0.052268	0.180729	0.172676	0.163714	0.120383	0.109843	0.102159	0.081050	0.074841	0.069996	0.054616	0.049629	0.044904	0.106896	0.096670	0.091088
71.4	0.154070	0.147426	0.139066	0.126843	0.119445	0.113238	0.155644	0.145251	0.136392	0.165121	0.153601	0.145292	0.068621	0.062794	0.058761	0.060515	0.055368	0.051835	0.181123	0.172784	0.164065	0.120729	0.109905	0.102236	0.080902	0.074829	0.069858	0.054596	0.049324	0.044615	0.107253	0.096588	0.091276
71.6	0.154057	0.147604	0.139338	0.127030	0.119981	0.113690	0.155947	0.145721	0.136612	0.165308	0.153524	0.145644	0.068800	0.063106	0.058839	0.060740	0.055266	0.051899	0.181343	0.173229	0.164190	0.120945	0.109871	0.102427	0.080761	0.074680	0.069742	0.054776	0.049346	0.044323	0.107601	0.096626	0.091277
71.8	0.154280	0.147933	0.139755	0.126924	0.120494	0.114617	0.156256	0.145967	0.137008	0.165489	0.153845	0.146145	0.069106	0.063310	0.058616	0.060499	0.054983	0.051968	0.181702	0.173440	0.164350	0.121695	0.110071	0.102654	0.080992	0.074710	0.069706	0.054972	0.049488	0.044262	0.107555	0.096579	0.091646
72.0	0.154436	0.148137	0.140166	0.126977	0.120949	0.114831	0.156488	0.146230	0.137228	0.165858	0.154216	0.146684	0.069107	0.063506	0.058491	0.060770	0.055237	0.051422	0.182176	0.173685	0.164242	0.121683	0.110335	0.102618	0.081228	0.074812	0.069570	0.054851	0.049244	0.044461	0.107518	0.096650	0.091926
72.2	0.154497	0.148569	0.140344	0.127290	0.120792	0.115323	0.156460	0.146844	0.137541	0.166211	0.154420	0.146959	0.069098	0.063673	0.058210	0.060739	0.055117	0.051564	0.182530	0.173749	0.164386	0.122351	0.110629	0.103197	0.081406	0.074958	0.069679	0.054661	0.049282	0.044948	0.107683	0.096931	0.092033
72.4	0.154963	0.148864	0.140794	0.127464	0.120992	0.115395	0.156536	0.146964	0.137827	0.166886	0.154789	0.147145	0.069286	0.063654	0.058270	0.060833	0.055388	0.050972	0.182941	0.173842	0.164422	0.122066	0.110787	0.104051	0.081581	0.074988	0.069631	0.054606	0.049284	0.045521	0.107893	0.097115	0.092103
72.6	0.155455	0.148889	0.140742	0.127553	0.120944	0.115551	0.156913	0.147098	0.137894	0.167057	0.155091	0.146980	0.069571	0.063715	0.058405	0.060938	0.055446	0.050955	0.183285	0.173995	0.164487	0.122438	0.110905	0.104604	0.081687	0.075251	0.069448	0.055105	0.049108	0.045501	0.107957	0.097382	0.092195
72.8	0.155489	0.148746	0.140710	0.127865	0.120998	0.115599	0.156891	0.147350	0.138048	0.167553	0.155514	0.147549	0.069774	0.063814	0.058213	0.061190	0.055040	0.050940	0.183576	0.174412	0.164936	0.122841	0.110924	0.104807	0.081763	0.075399	0.069452	0.055206	0.049171	0.045824	0.108036	0.097590	0.092071
73.0	0.155987	0.149186	0.140787	0.127990	0.120851	0.115932	0.157073	0.147595	0.137785	0.168030	0.155179	0.147486	0.070228	0.063786	0.058053	0.060916	0.055325	0.051057	0.183773	0.174446	0.165159	0.122988	0.111255	0.105589	0.081948	0.075499	0.069430	0.055271	0.048743	0.046130	0.108242	0.097729	0.091918
73.2	0.156211	0.149701	0.140787	0.128695	0.121017	0.115893	0.157196	0.147679	0.137750	0.168447	0.155470	0.147444	0.070337	0.063305	0.058182	0.060941	0.055405	0.051204	0.184110	0.174613	0.165604	0.123515	0.111586	0.106280	0.082115	0.075384	0.069482	0.055284	0.048287	0.046468	0.108229	0.097741	0.091926
73.4	0.156144	0.150104	0.140962	0.129324	0.121008	0.115886	0.157351	0.147767	0.138151	0.168614	0.155985	0.147524	0.070301	0.063246	0.058242	0.060861	0.055661	0.051151	0.184562	0.174844	0.165834	0.123577	0.112020	0.106854	0.081889	0.075251	0.069719	0.055431	0.048290	0.047189	0.108469	0.098105	0.091938
73.6	0.156484	0.150477	0.140871	0.129801	0.121024	0.115621	0.157730	0.148134	0.138255	0.169102	0.155970	0.147821	0.070089	0.063350	0.058775	0.060504	0.056342	0.051343	0.185064	0.174694	0.166294	0.123507	0.112176	0.107226	0.082171	0.075089	0.070059	0.055860	0.048316	0.047757	0.108722	0.098516	0.092089
73.8	0.156709	0.150681	0.141230	0.130205	0.121068	0.115725	0.157965	0.148434	0.138695	0.169363	0.156470	0.148430	0.070143	0.063604	0.058938	0.060636	0.056491	0.051259	0.185650	0.174964	0.166827	0.123709	0.112441	0.107409	0.082094	0.075088	0.070150	0.055778	0.048203	0.048086	0.108761	0.098479	0.092036
74.0	0.157023	0.151078	0.141388	0.130354	0.121362	0.115670	0.158020	0.148138	0.139124	0.169589	0.156905	0.148610	0.070200	0.063497	0.059004	0.060981	0.056776	0.051384	0.185857	0.175050	0.167174	0.124095	0.112517	0.107363	0.081784	0.075073	0.070367	0.055750	0.048197	0.048001	0.108932	0.098717	0.091936
74.2	0.157353	0.151352	0.141459	0.130556	0.121288	0.116017	0.158462	0.148256	0.139344	0.170004	0.157410	0.149494	0.070176	0.063455	0.059170	0.061102	0.057027	0.051361	0.185977	0.175240	0.167219	0.124328	0.112620	0.107388	0.081919	0.075093	0.070635	0.055691	0.047953	0.047859	0.109052	0.098946	0.091937
74.4	0.157487	0.151506	0.141535	0.130862	0.121120	0.115797	0.158703	0.148641	0.139473	0.170677	0.157663	0.149913	0.070022	0.063498	0.059170	0.061479	0.056786	0.051119	0.186344	0.175493	0.167608	0.124606	0.113102	0.107354	0.082248	0.075255	0.070873	0.055370	0.048229	0.047432	0.109380	0.099031	0.091862
74.6	0.157746	0.151758	0.141806	0.131071	0.121215	0.115859	0.158924	0.148667	0.139696	0.170870	0.158027	0.150444	0.070046	0.063616	0.059177	0.061495	0.056856	0.051497	0.186428	0.175671	0.167858	0.124997	0.113539	0.107321	0.082276	0.075451	0.071214	0.055329	0.048470	0.047178	0.109630	0.099263	0.092184
74.8	0.157983	0.151709	0.142000	0.130958	0.121140	0.115817	0.159446	0.148835	0.139799	0.170990	0.158133	0.150771	0.070080	0.063592	0.059463	0.061500	0.057186	0.051559	0.186819	0.175944	0.167901	0.125237	0.114100	0.107457	0.082472	0.075664	0.071257	0.055660	0.048556	0.046947	0.109909	0.099412	0.092485
75.0	0.158076	0.152217	0.142399	0.131169	0.121572	0.115989	0.159927	0.148900	0.140080	0.171347	0.158507	0.150595	0.070178	0.063840	0.059654	0.061072	0.057603	0.052117	0.187222	0.176122	0.168095	0.124771	0.114298	0.107373	0.082386	0.076004	0.071063	0.055920	0.048805	0.046882	0.110003	0.099570	0.092710
75.2	0.158203	0.152422	0.142680	0.131289	0.122057	0.116568	0.160408	0.149261	0.140445	0.171689	0.159092	0.150571	0.070208	0.063931	0.059766	0.061049	0.057525	0.052373	0.187387	0.176627	0.168562	0.125018	0.114289	0.107429	0.082500	0.076135	0.070926	0.055471	0.049194	0.047069	0.110258	0.099638	0.092984
75.4	0.158494	0.152826	0.142880	0.131360	0.122528	0.116831	0.160997	0.149567	0.140715	0.171675	0.159145	0.150561	0.070089	0.063953	0.059939	0.060469	0.057353	0.052455	0.187699	0.176652	0.168865	0.125388	0.114506	0.107290	0.082409	0.076179	0.070895	0.055610	0.049327	0.046593	0.110427	0.099809	0.093170
75.6	0.158506	0.153031	0.143002	0.131402	0.123410	0.117534	0.161600	0.149909	0.141054	0.171612	0.159104	0.150826	0.070179	0.064384	0.059982	0.060784	0.057047	0.052949	0.188148	0.177242	0.168894	0.125697	0.114675	0.107277	0.082645	0.076164	0.071086	0.055682	0.049884	0.046387	0.110416	0.099982	0.093224
75.8	0.158976	0.153359	0.143360	0.131546	0.124088	0.117839	0.161565	0.149759	0.141367	0.172120	0.159572	0.151150	0.070664	0.064632	0.059814	0.061058	0.057109	0.053017	0.188167	0.177454	0.168973	0.125987	0.114866	0.107231	0.083091	0.076486	0.071014	0.055878	0.050486	0.046702	0.110325	0.100356	0.093492
76.0	0.159441	0.153136	0.143519	0.132034	0.124182	0.117917	0.161780	0.149904	0.141793	0.172422	0.159806	0.151183	0.070836	0.064601	0.059850	0.061610	0.057122	0.052969	0.188599	0.177813	0.169149	0.126098	0.115220	0.107312	0.083325	0.076567	0.070906	0.056057	0.050370	0.047183	0.110295	0.100636	0.093662
76.2	0.159545	0.153465	0.143962	0.132411	0.124571	0.118135	0.161869	0.149961	0.142104	0.172872	0.160415	0.151494	0.071133	0.064584	0.059721	0.061607	0.056995	0.053122	0.188500	0.178167	0.169358	0.126524	0.115145	0.107844	0.083324	0.076584	0.071106	0.055959	0.050277	0.047277	0.110672	0.100758	0.093700
76.4	0.159783	0.153499	0.144341	0.132662	0.124930	0.117801	0.162094	0.149858	0.142427	0.173194	0.160751	0.151260	0.071444	0.064726	0.059951	0.061772	0.056735	0.052857	0.188737	0.178714	0.169511	0.126475	0.115150	0.108186	0.083552	0.076782	0.071207	0.056071	0.050035	0.046915	0.110800	0.100597	0.093898
76.6	0.160496	0.153632	0.144284	0.133151	0.125318	0.117761	0.162247	0.149892	0.142724	0.173096	0.160918	0.151407	0.071612	0.065034	0.059942	0.061792	0.056883	0.052992	0.189127	0.179285	0.169765	0.126671	0.115179	0.108421	0.083712	0.077241	0.071058	0.056345	0.050143	0.046380	0.111005	0.100576	0.094179
76.8	0.160913	0.153720	0.144721	0.133781	0.125843	0.117768	0.162095	0.150108	0.142598	0.173160	0.160801	0.151708	0.071588	0.064607	0.059947	0.061909	0.056736	0.052827	0.189310	0.179679	0.169981	0.126967	0.115051	0.108279	0.084179	0.077138	0.071182	0.055993	0.050030	0.046757	0.111281	0.100782	0.094408
77.0	0.161354	0.154086	0.145160	0.133922	0.126142	0.118056	0.162359	0.150391	0.142717	0.173361	0.160858	0.151432	0.071760	0.064626	0.059880	0.061954	0.057060	0.053114	0.189563	0.179862	0.169995	0.126797	0.115349	0.108734	0.084407	0.077213	0.071012	0.055871	0.049815	0.046907	0.111431	0.100700	0.094470
77.2	0.161575	0.154471	0.145663	0.134678	0.126596	0.118076	0.162245	0.150668	0.142923	0.173411	0.161200	0.151760	0.071802	0.064690	0.060086	0.061862	0.057029	0.053151	0.190002	0.180116	0.170291	0.127112	0.115584	0.109216	0.084244	0.077276	0.071060	0.055968	0.049748	0.046924	0.111453	0.101001	0.094675
77.4	0.161693	0.154596	0.145859	0.135035	0.126667	0.117943	0.162259	0.150786	0.142971	0.173487	0.161103	0.151893	0.071590	0.065137	0.060177	0.062132	0.057289	0.053329	0.190275	0.180509	0.170575	0.126909	0.115790	0.109394	0.084280	0.077285	0.071447	0.056009	0.049911	0.047258	0.111797	0.101258	0.094714
77.6	0.162147	0.154882	0.146275	0.135536	0.126607	0.118147	0.162467	0.151045	0.143226	0.173567	0.161130	0.152314	0.071875	0.065136	0.060414	0.062211	0.057331	0.052968	0.190614	0.180703	0.170836	0.126970	0.115795	0.109159	0.084682	0.077118	0.071645	0.056067	0.049865	0.047795	0.111883	0.101171	0.094427
77.8	0.162485	0.155080	0.146742	0.135543	0.126842	0.118125	0.162497	0.151563	0.143383	0.173539	0.161240	0.152937	0.071960	0.065366	0.060226	0.062103	0.057437	0.052871	0.190569	0.181200	0.170911	0.127379	0.115717	0.109166	0.084415	0.077108	0.071737	0.055784	0.049551	0.047659	0.112182	0.101092	0.094143
78.0	0.162591	0.155264	0.146996	0.135806	0.126945	0.118014	0.162829	0.152000	0.143411	0.173701	0.161536	0.153031	0.071984	0.065218	0.060049	0.062084	0.057400	0.052388	0.190403	0.181503	0.171019	0.127638	0.116023	0.109361	0.084546	0.077018	0.072091	0.055620	0.049272	0.047238	0.112457	0.101547	0.094312
78.2	0.162637	0.155412	0.147359	0.135909	0.126655	0.118049	0.162985	0.152244	0.143405	0.174572	0.161561	0.153428	0.072203	0.065136	0.060069	0.061819	0.057413	0.052397	0.190487	0.181774	0.171173	0.127852	0.116423	0.109620	0.084596	0.077313	0.072168	0.055523	0.049252	0.047058	0.112693	0.101537	0.094417
78.4	0.162775	0.155561	0.147493	0.135671	0.126734	0.118347	0.163308	0.152568	0.143433	0.175054	0.161942	0.153835	0.072189	0.065319	0.060105	0.061825	0.057248	0.052222	0.190674	0.181856	0.171198	0.128196	0.116691	0.109778	0.084539	0.077523	0.072174	0.055136	0.049312	0.047330	0.112734	0.101772	0.094712
78.6	0.162853	0.155583	0.147745	0.135536	0.126734	0.118682	0.163538	0.153003	0.143502	0.175077	0.162553	0.153820	0.072112	0.065368	0.060068	0.061774	0.057591	0.052705	0.190632	0.181785	0.171499	0.128547	0.117080	0.110051	0.084254	0.077601	0.072210	0.055463	0.048981	0.047408	0.112756	0.101834	0.094905
78.8	0.163030	0.156064	0.147701	0.135476	0.126485	0.118851	0.163878	0.153309	0.143821	0.175499	0.162939	0.154247	0.072003	0.065379	0.060387	0.061899	0.057790	0.052787	0.190708	0.182221	0.171780	0.128440	0.117182	0.110484	0.084365	0.077716	0.072274	0.055351	0.048796	0.046949	0.112476	0.101943	0.094958
79.0	0.163377	0.156318	0.148063	0.135377	0.126843	0.119251	0.164445	0.153450	0.144354	0.175930	0.163156	0.154034	0.071780	0.065814	0.060320	0.061918	0.058055	0.053925	0.190827	0.182570	0.171928	0.128273	0.117245	0.110361	0.084416	0.077824	0.072430	0.054995	0.049116	0.047080	0.112900	0.102214	0.094926
79.2	0.163659	0.156235	0.148173	0.135639	0.127026	0.119665	0.164824	0.154072	0.144294	0.176117	0.163526	0.154433	0.071936	0.065875	0.060417	0.062107	0.058140	0.054294	0.191009	0.182668	0.172101	0.128794	0.117391	0.110491	0.084415	0.077849	0.072543	0.054975	0.049076	0.047636	0.112843	0.102368	0.094860
79.4	0.163787	0.156602	0.148293	0.135796	0.127400	0.119633	0.165228	0.154201	0.144212	0.176194	0.163516	0.154754	0.071773	0.065995	0.060492	0.062148	0.057701	0.054594	0.191308	0.182986	0.172098	0.128903	0.117549	0.110848	0.084318	0.077804	0.072488	0.055112	0.049176	0.047782	0.112863	0.102533	0.095140
79.6	0.163849	0.156733	0.148486	0.136080	0.127505	0.120199	0.165275	0.154324	0.144342	0.176629	0.164011	0.155258	0.072052	0.066086	0.060593	0.062864	0.057678	0.054720	0.191568	0.183222	0.172312	0.129205	0.117580	0.111136	0.084430	0.077967	0.072832	0.055049	0.049305	0.047462	0.112804	0.102997	0.095231
79.8	0.164395	0.156824	0.148749	0.136347	0.127710	0.120186	0.165240	0.154524	0.144702	0.177136	0.164633	0.155484	0.072400	0.066334	0.060622	0.062790	0.058141	0.054821	0.191725	0.183270	0.172769	0.129700	0.117937	0.111467	0.084315	0.078153	0.072811	0.055496	0.049427	0.047555	0.112850	0.103186	0.095372
80.0	0.164651	0.156659	0.148906	0.136797	0.127597	0.119994	0.165283	0.154850	0.144996	0.177354	0.165161	0.155402	0.072225	0.066196	0.060878	0.062447	0.058100	0.054993	0.192503	0.183463	0.173119	0.129868	0.118515	0.111825	0.084144	0.078213	0.072941	0.055909	0.049339	0.048033	0.112888	0.103181	0.095564
80.2	0.165056	0.157029	0.149192	0.136983	0.127962	0.120216	0.165400	0.155022	0.144943	0.177694	0.166192	0.155866	0.072267	0.066268	0.061028	0.062439	0.058120	0.055058	0.192641	0.183649	0.173109	0.130338	0.118551	0.112013	0.084137	0.078287	0.073448	0.055923	0.048945	0.048261	0.113182	0.103155	0.095734
80.4	0.165416	0.157313	0.149346	0.137310	0.128116	0.120350	0.165518	0.155281	0.145163	0.177789	0.166423	0.155747	0.072133	0.066393	0.061001	0.062296	0.057925	0.054941	0.193034	0.183744	0.173321	0.130504	0.119128	0.112409	0.084244	0.078323	0.073582	0.055953	0.049254	0.048290	0.113278	0.103215	0.095855
80.6	0.165925	0.157941	0.149449	0.137652	0.128540	0.120581	0.165614	0.155515	0.145421	0.177807	0.167040	0.155905	0.072083	0.066634	0.060965	0.062530	0.058408	0.054906	0.193553	0.183877	0.173510	0.130474	0.119591	0.112751	0.084531	0.078605	0.073434	0.056053	0.049797	0.048329	0.113398	0.103515	0.096218
80.8	0.165997	0.158265	0.149874	0.137864	0.129066	0.120986	0.165845	0.155844	0.145416	0.178130	0.167669	0.155915	0.071940	0.066372	0.061124	0.062737	0.058046	0.054927	0.194079	0.183744	0.173564	0.130828	0.119920	0.112830	0.084727	0.078613	0.073434	0.056306	0.049724	0.048782	0.113246	0.103743	0.096449
81.0	0.166118	0.158773	0.149925	0.137775	0.129330	0.121688	0.165904	0.156321	0.145882	0.178556	0.168032	0.156093	0.072030	0.066723	0.060971	0.062609	0.057891	0.054873	0.194717	0.183830	0.173862	0.130987	0.120244	0.113081	0.084882	0.078913	0.073407	0.056529	0.049950	0.049249	0.113110	0.103646	0.096472
81.2	0.166417	0.159683	0.149929	0.137992	0.129290	0.121653	0.166004	0.156768	0.145981	0.178264	0.167963	0.155969	0.072039	0.066490	0.061154	0.062566	0.057705	0.055015	0.194907	0.184118	0.174167	0.131431	0.120525	0.113262	0.085036	0.079020	0.073733	0.056822	0.049949	0.049041	0.113076	0.103599	0.096701
81.4	0.166690	0.159839	0.149868	0.138372	0.129301	0.121790	0.166320	0.157009	0.146194	0.178252	0.168239	0.155892	0.072339	0.066734	0.061335	0.062759	0.057604	0.054776	0.195204	0.184448	0.174250	0.131780	0.120526	0.113002	0.085210	0.079139	0.073829	0.056796	0.050587	0.048964	0.113185	0.103469	0.096792
81.6	0.167174	0.160094	0.150059	0.138727	0.129428	0.121808	0.166699	0.157356	0.146592	0.178259	0.168430	0.156107	0.072732	0.066571	0.061248	0.062884	0.057710	0.054511	0.195558	0.184725	0.174297	0.131812	0.120386	0.112936	0.085383	0.079255	0.073890	0.056931	0.050557	0.049113	0.113322	0.103313	0.096923
81.8	0.167295	0.160235	0.150264	0.138678	0.129926	0.121742	0.166959	0.158033	0.147014	0.178206	0.168027	0.156260	0.072936	0.066716	0.061212	0.062673	0.057685	0.054079	0.195671	0.185191	0.174643	0.132280	0.120394	0.113415	0.085477	0.079293	0.074137	0.056827	0.050189	0.048588	0.113524	0.103514	0.097059
82.0	0.167295	0.160031	0.150553	0.139103	0.129920	0.121866	0.167283	0.158019	0.147576	0.178451	0.168051	0.156011	0.072910	0.066819	0.061239	0.062872	0.057671	0.053909	0.195548	0.185408	0.175139	0.132650	0.120599	0.113723	0.085545	0.079388	0.074159	0.056590	0.050709	0.048575	0.113363	0.103692	0.097421
82.2	0.167659	0.160229	0.150911	0.139020	0.130156	0.122149	0.167381	0.158116	0.148174	0.179090	0.168198	0.156233	0.073072	0.066834	0.061463	0.063095	0.057952	0.054071	0.195784	0.185439	0.175379	0.132858	0.120593	0.113824	0.085656	0.079519	0.073674	0.056228	0.050916	0.048761	0.113325	0.103476	0.097616
82.4	0.167987	0.160406	0.151018	0.138940	0.130409	0.122362	0.167798	0.158426	0.148596	0.178941	0.168903	0.156285	0.073074	0.066839	0.061478	0.063283	0.058154	0.053992	0.195916	0.185675	0.175640	0.132856	0.120150	0.113391	0.085641	0.079632	0.073952	0.056232	0.050799	0.048675	0.113499	0.103695	0.097919
82.6	0.167848	0.160505	0.151165	0.139121	0.130596	0.122469	0.168041	0.158721	0.149091	0.179007	0.168862	0.156544	0.073170	0.067021	0.061428	0.063640	0.058550	0.054599	0.196112	0.186011	0.176116	0.132957	0.120280	0.113491	0.085765	0.079599	0.073979	0.056322	0.050603	0.048491	0.113551	0.103509	0.097939
82.8	0.168086	0.160483	0.151250	0.139094	0.130729	0.122418	0.168160	0.158736	0.149791	0.179321	0.168995	0.157163	0.073337	0.067151	0.061704	0.064110	0.058573	0.054719	0.196138	0.186512	0.176358	0.133092	0.120296	0.113348	0.085921	0.079562	0.074169	0.056307	0.050859	0.048347	0.113724	0.103931	0.098113
83.0	0.168425	0.160578	0.151479	0.139014	0.130870	0.122262	0.168608	0.158969	0.150191	0.179807	0.168997	0.157438	0.073663	0.067384	0.061671	0.064577	0.058486	0.054936	0.196348	0.186705	0.176251	0.132801	0.120120	0.113165	0.086109	0.079606	0.074130	0.056001	0.050908	0.048030	0.114184	0.104168	0.098201
83.2	0.168691	0.160722	0.151661	0.139235	0.130811	0.122366	0.168583	0.159155	0.150325	0.180212	0.169207	0.158357	0.073982	0.067418	0.061753	0.065055	0.058837	0.054774	0.196707	0.187008	0.176719	0.133096	0.120415	0.113383	0.086036	0.079771	0.073949	0.056328	0.050757	0.048223	0.114186	0.104546	0.098531
83.4	0.168773	0.160924	0.151764	0.139319	0.130988	0.122464	0.168949	0.159141	0.150768	0.180654	0.169377	0.158779	0.074166	0.067187	0.061905	0.065379	0.058649	0.054873	0.197052	0.187276	0.177060	0.133446	0.120489	0.113703	0.085919	0.079584	0.073940	0.056504	0.050636	0.048212	0.114487	0.104765	0.098986
83.6	0.169343	0.161001	0.151914	0.139841	0.130781	0.122815	0.168919	0.159113	0.151109	0.180953	0.169691	0.159233	0.074477	0.067231	0.062197	0.065874	0.058926	0.054723	0.197247	0.187306	0.177475	0.133789	0.120897	0.113552	0.085994	0.079599	0.074077	0.056500	0.050707	0.048028	0.115032	0.105167	0.099163
83.8	0.169946	0.161178	0.151922	0.139789	0.130932	0.123017	0.169020	0.159108	0.151252	0.181488	0.170060	0.159503	0.074764	0.067108	0.062424	0.065962	0.059402	0.054902	0.197511	0.187452	0.177697	0.133855	0.121135	0.113776	0.086068	0.079689	0.074211	0.056790	0.050942	0.048189	0.115080	0.105022	0.099286
84.0	0.170142	0.161286	0.152261	0.139915	0.130891	0.123282	0.168982	0.159079	0.151385	0.182061	0.170415	0.160056	0.074769	0.067086	0.062493	0.065821	0.059711	0.055130	0.197592	0.187649	0.177720	0.133908	0.121757	0.113913	0.086255	0.079651	0.074469	0.056722	0.050771	0.048666	0.115650	0.105182	0.099467
84.2	0.170219	0.161708	0.152587	0.139941	0.131034	0.124121	0.169470	0.159275	0.151479	0.182606	0.170823	0.160541	0.075116	0.067159	0.062595	0.066136	0.059747	0.055255	0.197712	0.187871	0.177845	0.134602	0.122076	0.113934	0.086661	0.079466	0.074759	0.056899	0.050550	0.048992	0.115838	0.105581	0.099470
84.4	0.169998	0.162175	0.152715	0.140000	0.131253	0.124571	0.169913	0.159396	0.151597	0.183044	0.170978	0.160992	0.075004	0.067193	0.062607	0.066152	0.059769	0.055259	0.197906	0.188121	0.178217	0.134700	0.122610	0.113951	0.087017	0.079591	0.074575	0.056624	0.050741	0.048858	0.116003	0.105701	0.099513
84.6	0.170137	0.162650	0.152727	0.140184	0.131639	0.124934	0.170256	0.159627	0.151604	0.183342	0.171341	0.161577	0.075279	0.067276	0.062674	0.066506	0.059747	0.055296	0.198376	0.188331	0.178477	0.135027	0.122726	0.114059	0.087150	0.079783	0.074768	0.056671	0.050583	0.048723	0.115908	0.105928	0.099656
84.8	0.170422	0.163003	0.152707	0.140339	0.132371	0.125827	0.170792	0.159998	0.151651	0.183667	0.171428	0.161776	0.075351	0.066915	0.062933	0.066497	0.059317	0.055574	0.198859	0.188555	0.178733	0.135494	0.122750	0.113769	0.087126	0.079859	0.074826	0.057073	0.050519	0.048720	0.116169	0.106024	0.099755
85.0	0.170785	0.163180	0.152595	0.140390	0.132330	0.125841	0.171069	0.160504	0.151700	0.184062	0.171355	0.161888	0.075318	0.067000	0.062787	0.066126	0.059702	0.055597	0.199059	0.188995	0.178926	0.135606	0.122905	0.113962	0.087352	0.080007	0.074721	0.057083	0.050661	0.048947	0.116297	0.106168	0.099783
85.2	0.171072	0.163543	0.152704	0.140921	0.132549	0.126048	0.171631	0.160871	0.151799	0.184030	0.171647	0.161887	0.075035	0.066867	0.063044	0.066231	0.059740	0.055409	0.199359	0.189327	0.179115	0.135958	0.123209	0.113991	0.087468	0.080080	0.074788	0.057233	0.050773	0.048498	0.116450	0.106373	0.100077
85.4	0.171432	0.163364	0.152934	0.141284	0.132755	0.126240	0.171866	0.161027	0.151801	0.184147	0.171859	0.162029	0.075084	0.067100	0.063189	0.066171	0.060006	0.055240	0.199659	0.189519	0.179171	0.136188	0.123235	0.114434	0.087416	0.080249	0.074642	0.057423	0.051563	0.048228	0.116713	0.106506	0.099965
85.6	0.171861	0.163669	0.153328	0.141732	0.133143	0.126333	0.172235	0.161537	0.151861	0.184429	0.171678	0.162383	0.075080	0.066997	0.063112	0.066324	0.060590	0.055448	0.199984	0.189807	0.179678	0.136338	0.123325	0.114787	0.087619	0.080235	0.074723	0.057503	0.051595	0.048080	0.116892	0.106678	0.099791
85.8	0.171829	0.163633	0.153784	0.142010	0.133477	0.126560	0.172437	0.161812	0.151915	0.184742	0.171514	0.162513	0.075259	0.067061	0.063300	0.065895	0.060265	0.055321	0.200317	0.190171	0.180180	0.136710	0.123672	0.115298	0.087918	0.080168	0.074856	0.057522	0.051495	0.048260	0.116896	0.107016	0.099417
86.0	0.171894	0.163667	0.154113	0.142420	0.133581	0.126435	0.172963	0.161621	0.152078	0.184916	0.171813	0.162368	0.074795	0.067014	0.063529	0.065484	0.060722	0.055771	0.200611	0.190390	0.180575	0.136946	0.123991	0.115616	0.087885	0.080276	0.074743	0.057371	0.052467	0.048910	0.116921	0.107277	0.099599
86.2	0.172246	0.163955	0.154406	0.142528	0.133870	0.126274	0.173390	0.162022	0.152169	0.185160	0.172296	0.162630	0.074866	0.067225	0.063494	0.065294	0.061029	0.055763	0.201078	0.190574	0.180800	0.136769	0.124048	0.115694	0.088304	0.080275	0.074666	0.057344	0.052399	0.048841	0.117034	0.107383	0.099635
86.4	0.172211	0.164257	0.154348	0.142515	0.134154	0.125913	0.174046	0.162403	0.152362	0.184920	0.172777	0.162702	0.074782	0.067340	0.063454	0.064860	0.060598	0.056017	0.201326	0.190897	0.181185	0.137125	0.123921	0.115989	0.088391	0.080425	0.075062	0.057627	0.052454	0.048637	0.117404	0.107659	0.099716
86.6	0.172255	0.164234	0.154419	0.142713	0.134368	0.125493	0.174329	0.162681	0.152503	0.185223	0.172922	0.163141	0.074848	0.067343	0.063631	0.064561	0.060695	0.056019	0.201555	0.191176	0.181498	0.137638	0.124460	0.116241	0.088385	0.080421	0.075115	0.057739	0.052016	0.048952	0.117507	0.107937	0.099791
86.8	0.172529	0.164384	0.154560	0.143155	0.134592	0.125190	0.174453	0.163095	0.152917	0.185779	0.173715	0.163162	0.074948	0.067284	0.063701	0.064646	0.060629	0.056185	0.201748	0.191373	0.181601	0.137910	0.124544	0.116623	0.088396	0.080515	0.075351	0.058008	0.051997	0.049002	0.117737	0.108328	0.099898
87.0	0.172923	0.164797	0.154995	0.143351	0.134328	0.124914	0.174824	0.163600	0.152975	0.186217	0.173902	0.163452	0.075135	0.067343	0.063821	0.064669	0.060711	0.056215	0.202248	0.191784	0.181661	0.137751	0.124688	0.116720	0.088295	0.080667	0.075354	0.057626	0.051705	0.049346	0.117962	0.108391	0.100113
87.2	0.173475	0.165151	0.155327	0.143184	0.134294	0.124860	0.174870	0.163983	0.153191	0.186269	0.174136	0.163765	0.075121	0.067449	0.064044	0.065019	0.060804	0.056807	0.202751	0.192073	0.181989	0.138042	0.125050	0.116777	0.088388	0.080826	0.075543	0.057989	0.051659	0.049924	0.118412	0.108400	0.100429
87.4	0.173985	0.165372	0.155465	0.143345	0.134609	0.125037	0.175065	0.164096	0.153550	0.186555	0.174626	0.163858	0.075600	0.067374	0.064325	0.065158	0.060836	0.056726	0.202822	0.192032	0.182135	0.138193	0.124702	0.116854	0.088477	0.080748	0.076113	0.057981	0.051339	0.050298	0.118656	0.108334	0.100624
87.6	0.174408	0.165492	0.155780	0.143537	0.134294	0.125448	0.175049	0.164152	0.153764	0.186905	0.174713	0.164180	0.075718	0.067696	0.064408	0.065367	0.061159	0.056749	0.202939	0.192097	0.182284	0.138096	0.124946	0.117132	0.088774	0.080960	0.076360	0.058095	0.051378	0.050640	0.119055	0.108354	0.100735
87.8	0.174601	0.165702	0.155896	0.143550	0.134554	0.125803	0.174958	0.164272	0.153971	0.187170	0.174742	0.164747	0.075701	0.067497	0.064366	0.064990	0.061486	0.056933	0.203032	0.192294	0.182426	0.138299	0.124795	0.117068	0.088990	0.081149	0.076483	0.058138	0.051359	0.051133	0.119058	0.108319	0.100907
88.0	0.174772	0.165853	0.156213	0.143798	0.134558	0.126037	0.174964	0.164517	0.154415	0.187433	0.174871	0.165174	0.075858	0.067782	0.064500	0.064653	0.061409	0.057469	0.203485	0.192497	0.182246	0.138547	0.125168	0.117020	0.088964	0.081193	0.076570	0.057984	0.051272	0.051247	0.119304	0.108398	0.100973
88.2	0.175014	0.166124	0.156432	0.144056	0.134945	0.126846	0.175251	0.164773	0.154679	0.187387	0.175117	0.165451	0.076009	0.067717	0.064587	0.065007	0.060792	0.057538	0.203876	0.192700	0.182263	0.138933	0.125289	0.117193	0.089062	0.081307	0.076870	0.058249	0.050939	0.051428	0.119010	0.108123	0.101034
88.4	0.175220	0.166363	0.156334	0.144238	0.135157	0.127013	0.175320	0.164816	0.154899	0.187246	0.175390	0.166461	0.075936	0.067738	0.064604	0.064772	0.060650	0.057602	0.203994	0.193018	0.182236	0.138671	0.125248	0.117182	0.089194	0.081576	0.077119	0.057997	0.050776	0.051039	0.119169	0.107888	0.101326
88.6	0.175728	0.166486	0.156298	0.144803	0.135574	0.127430	0.175331	0.164848	0.154948	0.187069	0.175289	0.166522	0.076306	0.067779	0.064553	0.064881	0.060806	0.058161	0.204260	0.193077	0.182291	0.138745	0.125496	0.117231	0.089169	0.081505	0.077367	0.058028	0.050676	0.050955	0.119123	0.107966	0.101441
88.8	0.176000	0.166807	0.156951	0.145079	0.135916	0.127891	0.175636	0.165085	0.155613	0.187254	0.175542	0.166695	0.076212	0.067946	0.064345	0.065081	0.060693	0.058222	0.204722	0.193267	0.182248	0.138734	0.125793	0.117140	0.089171	0.081571	0.077304	0.057897	0.050652	0.050963	0.119466	0.107986	0.101402
89.0	0.176404	0.166936	0.157442	0.145241	0.135635	0.128113	0.175760	0.165096	0.155805	0.187470	0.175704	0.167161	0.076110	0.068069	0.064072	0.065153	0.060709	0.058194	0.204962	0.193408	0.182304	0.138706	0.126257	0.117189	0.089284	0.081736	0.077126	0.057525	0.050740	0.050841	0.119184	0.108233	0.101645
89.2	0.176665	0.167387	0.157764	0.145651	0.135704	0.128687	0.175920	0.165067	0.156184	0.187495	0.175942	0.167814	0.076196	0.068338	0.064570	0.065260	0.060974	0.057887	0.205341	0.193554	0.182642	0.139040	0.126674	0.117329	0.089283	0.081594	0.077236	0.057690	0.050728	0.050795	0.119160	0.108071	0.101932
89.4	0.177173	0.167751	0.158239	0.145740	0.135437	0.128581	0.176049	0.165413	0.156127	0.187697	0.176040	0.168164	0.076509	0.068301	0.064624	0.065769	0.061472	0.058379	0.205440	0.193699	0.182833	0.139175	0.127201	0.117670	0.089263	0.081586	0.076973	0.057689	0.051273	0.050680	0.119296	0.108119	0.101977
89.6	0.177418	0.168080	0.158793	0.146111	0.135740	0.128841	0.176383	0.165477	0.156159	0.187718	0.176221	0.168640	0.076701	0.068555	0.064583	0.066040	0.061850	0.058740	0.205739	0.194051	0.183130	0.139279	0.127459	0.117460	0.089198	0.081611	0.076770	0.057317	0.051411	0.050779	0.119060	0.108232	0.101865
89.8	0.177682	0.168152	0.159183	0.146226	0.135938	0.129166	0.176548	0.165391	0.156374	0.188264	0.176340	0.168893	0.076843	0.068869	0.064785	0.066362	0.061654	0.058901	0.206091	0.194388	0.183324	0.139217	0.128007	0.118051	0.089177	0.081703	0.076768	0.057289	0.051676	0.051063	0.119006	0.108368	0.101991
90.0	0.177780	0.168341	0.159595	0.146219	0.136248	0.128951	0.177028	0.165266	0.156734	0.188451	0.176545	0.168985	0.076722	0.069251	0.064886	0.066757	0.061613	0.058987	0.206151	0.194765	0.183327	0.139761	0.128269	0.118624	0.089242	0.081844	0.076594	0.057161	0.051895	0.050821	0.118999	0.108574	0.102301
90.2	0.178070	0.168499	0.159828	0.146387	0.136438	0.128958	0.177376	0.165593	0.157075	0.188793	0.177107	0.169251	0.077083	0.069738	0.064607	0.067010	0.061291	0.058838	0.206135	0.195070	0.183708	0.140148	0.128289	0.119023	0.089281	0.081844	0.076469	0.057328	0.051752	0.050366	0.118988	0.109049	0.102561
90.4	0.178093	0.168811	0.159999	0.146508	0.136905	0.128935	0.177909	0.165815	0.157350	0.189036	0.177478	0.169551	0.077182	0.069806	0.064824	0.067238	0.061142	0.059084	0.206282	0.195363	0.184066	0.140513	0.128385	0.118829	0.089155	0.082098	0.076463	0.057332	0.052292	0.050144	0.119284	0.109494	0.102962
90.6	0.178381	0.169015	0.160182	0.146789	0.137264	0.129227	0.178005	0.165825	0.157310	0.189687	0.177661	0.169559	0.077203	0.069876	0.065080	0.067278	0.061530	0.058881	0.206433	0.195966	0.184380	0.140941	0.128542	0.118795	0.089158	0.082194	0.076599	0.057112	0.052375	0.050219	0.119542	0.109943	0.103276
90.8	0.178590	0.169258	0.160394	0.147349	0.137337	0.129611	0.178431	0.166160	0.157685	0.190200	0.177833	0.169529	0.077082	0.070100	0.064974	0.067572	0.061585	0.059187	0.206575	0.196439	0.184744	0.140995	0.128375	0.119356	0.088908	0.082526	0.076401	0.057189	0.052808	0.049947	0.119852	0.110116	0.103380
91.0	0.178856	0.169535	0.160929	0.147026	0.137307	0.129572	0.178722	0.166267	0.157556	0.190373	0.177976	0.169505	0.077134	0.070414	0.065337	0.067914	0.061493	0.058942	0.206664	0.196809	0.185021	0.140949	0.128676	0.119256	0.088701	0.082690	0.076402	0.057504	0.053086	0.050335	0.120252	0.110416	0.103673
91.2	0.179189	0.169760	0.160816	0.146984	0.137781	0.129576	0.178791	0.166755	0.157583	0.190699	0.178264	0.169470	0.077181	0.070706	0.065480	0.068110	0.061666	0.058917	0.206664	0.196931	0.185324	0.140950	0.128450	0.119576	0.088931	0.082816	0.076573	0.057915	0.053318	0.050424	0.120523	0.110660	0.103828
91.4	0.179417	0.169658	0.160760	0.147143	0.138158	0.130001	0.178802	0.166927	0.157828	0.191148	0.178150	0.169565	0.077152	0.070753	0.065502	0.068071	0.061893	0.058533	0.206545	0.197216	0.185791	0.141322	0.128467	0.119969	0.089015	0.082646	0.076817	0.058172	0.053268	0.050759	0.120661	0.111022	0.103897
91.6	0.179363	0.169948	0.160847	0.147606	0.138189	0.130091	0.178944	0.167212	0.157751	0.191560	0.178268	0.169557	0.076940	0.071095	0.065543	0.068013	0.061669	0.058143	0.206914	0.197405	0.185984	0.141498	0.128530	0.120533	0.089011	0.082684	0.076716	0.058443	0.053387	0.051054	0.121024	0.111367	0.104018
91.8	0.179569	0.170214	0.160907	0.147595	0.138809	0.130159	0.179014	0.167480	0.158112	0.191785	0.178560	0.169391	0.076900	0.070922	0.065662	0.067591	0.061892	0.058410	0.207061	0.197564	0.185906	0.141970	0.128237	0.120684	0.089163	0.082724	0.076550	0.058790	0.053316	0.051156	0.121169	0.111603	0.104150
92.0	0.179893	0.170290	0.160998	0.147619	0.139159	0.130103	0.179231	0.167431	0.158423	0.192133	0.178893	0.169101	0.076899	0.071089	0.065942	0.067508	0.061290	0.058650	0.207291	0.197759	0.185941	0.141990	0.128717	0.121263	0.089010	0.082942	0.076898	0.059118	0.053231	0.050860	0.121319	0.111576	0.104310
92.2	0.179864	0.170534	0.161025	0.148002	0.139146	0.130415	0.179273	0.167846	0.158649	0.192386	0.179182	0.169190	0.077039	0.071042	0.065968	0.067730	0.060973	0.058587	0.207568	0.197918	0.185882	0.142339	0.128905	0.121557	0.089391	0.082855	0.077119	0.059402	0.052845	0.050931	0.121581	0.111260	0.104225
92.4	0.179792	0.170482	0.161009	0.148143	0.139145	0.130660	0.179504	0.167877	0.158659	0.192515	0.179490	0.169370	0.077074	0.071147	0.065846	0.067502	0.061144	0.058740	0.207805	0.198064	0.186248	0.142305	0.128966	0.121438	0.089672	0.082735	0.077279	0.059479	0.052727	0.050946	0.121747	0.111655	0.104219
92.6	0.179972	0.170663	0.161204	0.148334	0.139617	0.131049	0.179609	0.168036	0.158673	0.192964	0.180234	0.168876	0.077198	0.071125	0.065796	0.067326	0.061402	0.058983	0.208228	0.198103	0.186491	0.142397	0.129329	0.121365	0.089723	0.082761	0.077262	0.059434	0.052543	0.051310	0.121649	0.111476	0.103958
92.8	0.179840	0.171085	0.161709	0.148406	0.139903	0.131202	0.179873	0.168390	0.159061	0.193219	0.180740	0.169640	0.077482	0.071094	0.065693	0.067406	0.061109	0.058735	0.208644	0.198216	0.186537	0.142574	0.129388	0.121435	0.089969	0.083007	0.077449	0.059317	0.052310	0.051426	0.121714	0.111300	0.103836
93.0	0.180146	0.171090	0.161730	0.148513	0.139904	0.131578	0.180088	0.168406	0.158934	0.193467	0.180721	0.170201	0.077588	0.071052	0.065715	0.067089	0.061272	0.058900	0.208870	0.198418	0.186955	0.142942	0.129289	0.121689	0.090155	0.082949	0.077279	0.059320	0.052437	0.051397	0.121602	0.111134	0.104042
93.2	0.180393	0.171461	0.162056	0.148568	0.139836	0.131324	0.180153	0.168613	0.159017	0.193776	0.180875	0.170502	0.077696	0.070984	0.066094	0.066700	0.061787	0.058927	0.209330	0.198423	0.187116	0.143170	0.129477	0.121750	0.090277	0.082758	0.077287	0.059310	0.052347	0.052086	0.122001	0.110858	0.103968
93.4	0.180696	0.171861	0.162430	0.148531	0.139849	0.131134	0.180676	0.169005	0.159107	0.194307	0.181272	0.170667	0.077971	0.070930	0.065939	0.067065	0.061927	0.059049	0.209384	0.198491	0.187271	0.143067	0.129860	0.122036	0.090396	0.082739	0.077211	0.059252	0.052409	0.052239	0.122346	0.110646	0.103945
93.6	0.180970	0.172277	0.162823	0.148852	0.140297	0.131451	0.180849	0.169091	0.159496	0.194138	0.181398	0.171140	0.078408	0.071151	0.065947	0.067161	0.062162	0.058842	0.209414	0.198597	0.187213	0.143153	0.130021	0.122263	0.090664	0.082693	0.077361	0.058933	0.052431	0.052363	0.122374	0.110621	0.103941
93.8	0.181329	0.172541	0.163084	0.148946	0.140243	0.131581	0.180986	0.169437	0.159789	0.194834	0.181777	0.171866	0.078895	0.071162	0.066134	0.067365	0.062139	0.059181	0.209957	0.198843	0.187378	0.143411	0.129926	0.122488	0.090961	0.082753	0.077343	0.059174	0.052565	0.052298	0.122730	0.110456	0.104160
94.0	0.181443	0.172781	0.163439	0.149019	0.140025	0.131703	0.181120	0.169670	0.160046	0.194973	0.182119	0.172059	0.079113	0.070907	0.066173	0.067438	0.061920	0.058963	0.210170	0.198973	0.187611	0.143761	0.129908	0.122634	0.091279	0.082841	0.077375	0.059226	0.052366	0.051882	0.122889	0.110694	0.104268
94.2	0.181661	0.173087	0.163675	0.149396	0.140068	0.131890	0.181443	0.169735	0.160425	0.195074	0.182085	0.172570	0.079188	0.070919	0.066290	0.067150	0.062017	0.058822	0.210549	0.199134	0.188014	0.143707	0.130158	0.122538	0.091411	0.082875	0.077522	0.059459	0.052636	0.051410	0.123032	0.111021	0.104531
94.4	0.181937	0.173394	0.163793	0.149836	0.140011	0.132270	0.181587	0.169914	0.160597	0.195372	0.182174	0.173231	0.078977	0.070999	0.066515	0.067504	0.062310	0.058908	0.210777	0.199512	0.188279	0.143730	0.130313	0.122561	0.091647	0.082754	0.077643	0.059241	0.053173	0.051300	0.123079	0.110812	0.104746
94.6	0.182074	0.173810	0.163923	0.150053	0.139899	0.132727	0.181990	0.170308	0.160753	0.195502	0.182676	0.173189	0.078626	0.070940	0.066607	0.067264	0.062522	0.058790	0.211175	0.199814	0.188731	0.144080	0.130536	0.122876	0.091659	0.082659	0.077759	0.058981	0.053140	0.051023	0.123412	0.111009	0.104833
94.8	0.182601	0.174103	0.164078	0.150249	0.139545	0.132646	0.182510	0.170847	0.161068	0.195573	0.182813	0.173363	0.078515	0.070775	0.066506	0.067340	0.062614	0.058928	0.211475	0.199926	0.189047	0.144030	0.130956	0.123130	0.091466	0.082917	0.077857	0.058940	0.053018	0.050567	0.123581	0.111061	0.104791
95.0	0.182804	0.174517	0.164248	0.150199	0.139927	0.132767	0.182613	0.171130	0.161187	0.195462	0.183371	0.173484	0.078400	0.070785	0.066688	0.067447	0.063012	0.059136	0.211782	0.199909	0.189352	0.144063	0.131589	0.123463	0.091623	0.082974	0.078016	0.059312	0.053227	0.050510	0.123570	0.111293	0.105273
95.2	0.182876	0.174818	0.164121	0.150154	0.140232	0.133059	0.182662	0.171672	0.161301	0.195834	0.183333	0.174003	0.078381	0.070907	0.066467	0.067701	0.063352	0.059315	0.212212	0.200276	0.189500	0.144113	0.131779	0.123898	0.091797	0.082909	0.078183	0.059471	0.053179	0.050447	0.123751	0.111498	0.105389
95.4	0.182909	0.175065	0.164424	0.150325	0.140686	0.133498	0.182712	0.171899	0.161516	0.195874	0.183642	0.173869	0.078161	0.071042	0.066527	0.067747	0.063733	0.059224	0.212662	0.200629	0.189739	0.144392	0.132245	0.123836	0.091889	0.082945	0.078327	0.059808	0.052837	0.050474	0.123740	0.111460	0.105313
95.6	0.182902	0.175310	0.164653	0.150224	0.140824	0.133554	0.182958	0.171999	0.161807	0.196395	0.184226	0.173959	0.078278	0.071374	0.066518	0.067846	0.063848	0.059267	0.213310	0.200815	0.189859	0.144883	0.132489	0.124224	0.091644	0.083020	0.078389	0.059779	0.052770	0.050535	0.124024	0.111756	0.105335
95.8	0.183241	0.175213	0.164866	0.150468	0.140922	0.133633	0.183365	0.172327	0.162183	0.196554	0.184182	0.174026	0.078113	0.071348	0.066748	0.067775	0.064009	0.060047	0.213548	0.201138	0.189976	0.145658	0.133118	0.124570	0.091652	0.083215	0.078348	0.060125	0.052727	0.050242	0.123959	0.112103	0.105290
96.0	0.183502	0.175097	0.164674	0.150860	0.141163	0.133609	0.183607	0.172287	0.162369	0.196724	0.184395	0.174119	0.078001	0.071645	0.066872	0.068267	0.063648	0.060222	0.213753	0.201451	0.190355	0.146171	0.133777	0.124795	0.091628	0.083608	0.078562	0.060085	0.052791	0.050173	0.124006	0.112407	0.105229
96.2	0.183324	0.175230	0.164658	0.151217	0.140913	0.133827	0.183590	0.172497	0.162452	0.196956	0.184977	0.174166	0.078104	0.071864	0.066789	0.068598	0.063838	0.060114	0.213949	0.201800	0.190535	0.146632	0.133786	0.125013	0.091632	0.083951	0.078494	0.060284	0.053007	0.050302	0.123867	0.112561	0.105045
96.4	0.183527	0.175231	0.165105	0.151516	0.141432	0.134080	0.183910	0.172516	0.162660	0.197347	0.185515	0.173926	0.078200	0.072004	0.066503	0.068563	0.063628	0.060513	0.214035	0.202025	0.190970	0.147369	0.134184	0.125454	0.091499	0.084622	0.078625	0.060157	0.053158	0.050614	0.123881	0.113076	0.105062
96.6	0.183404	0.175423	0.165296	0.151675	0.141723	0.134056	0.183861	0.172786	0.162835	0.197572	0.185927	0.174022	0.078423	0.072237	0.066548	0.068300	0.063598	0.060564	0.214132	0.202259	0.191038	0.147729	0.134227	0.125592	0.091603	0.085042	0.078725	0.059869	0.053344	0.050844	0.124216	0.112965	0.105158
96.8	0.183529	0.175562	0.165561	0.151955	0.141877	0.134096	0.183946	0.172769	0.163331	0.197551	0.185901	0.174479	0.078813	0.072248	0.066341	0.068620	0.063014	0.060570	0.214328	0.202505	0.191227	0.147746	0.134419	0.125793	0.091823	0.085441	0.079063	0.059783	0.053254	0.050750	0.124469	0.113209	0.105340
97.0	0.183901	0.175665	0.165855	0.152078	0.141829	0.133978	0.184220	0.172692	0.163419	0.197744	0.185959	0.174567	0.078615	0.072287	0.066265	0.068384	0.062910	0.060432	0.214218	0.202797	0.191661	0.148128	0.134250	0.126000	0.091946	0.085414	0.079070	0.059720	0.053333	0.051365	0.124752	0.113375	0.105378
97.2	0.183911	0.175936	0.166249	0.152273	0.141638	0.133922	0.184327	0.172732	0.163624	0.198143	0.186216	0.174444	0.078818	0.072276	0.066346	0.068299	0.062670	0.060490	0.214319	0.202899	0.191755	0.148076	0.134250	0.126001	0.091934	0.085571	0.079135	0.059610	0.053267	0.052168	0.125114	0.113469	0.105656
97.4	0.184080	0.176312	0.166379	0.152432	0.142293	0.134287	0.184563	0.172898	0.163894	0.198527	0.186339	0.174967	0.079018	0.072585	0.066212	0.068636	0.062494	0.060242	0.213970	0.202936	0.191920	0.148444	0.134549	0.126537	0.092025	0.085873	0.079277	0.059456	0.053081	0.052264	0.125336	0.113503	0.105922
97.6	0.184457	0.176501	0.166544	0.153146	0.142478	0.134523	0.184573	0.172956	0.164060	0.198439	0.186516	0.175353	0.079297	0.072610	0.066096	0.068926	0.062737	0.060112	0.213911	0.203057	0.191899	0.148707	0.134322	0.126536	0.092354	0.085944	0.079209	0.059338	0.053158	0.052623	0.125356	0.113758	0.106134
97.8	0.184573	0.176544	0.166596	0.153348	0.142441	0.134341	0.184871	0.173064	0.164395	0.199069	0.186839	0.175905	0.079586	0.072784	0.065885	0.068878	0.062761	0.060154	0.214128	0.203498	0.192188	0.148615	0.133746	0.126590	0.092307	0.085964	0.079176	0.059455	0.053103	0.052209	0.125529	0.113749	0.106296
98.0	0.184845	0.176462	0.166789	0.153529	0.142820	0.134390	0.184924	0.173154	0.164761	0.199414	0.186773	0.176215	0.079672	0.072926	0.066055	0.068921	0.062572	0.059630	0.214115	0.203567	0.192227	0.148542	0.134018	0.126927	0.092454	0.086022	0.079051	0.059347	0.053106	0.052168	0.125721	0.114091	0.106511
98.2	0.185261	0.176606	0.167038	0.153630	0.143168	0.134465	0.185230	0.173183	0.164946	0.199626	0.186904	0.176620	0.079366	0.072946	0.066167	0.068768	0.062630	0.059506	0.214257	0.203850	0.192420	0.148705	0.134056	0.127053	0.092544	0.086187	0.079017	0.059385	0.053423	0.052111	0.125954	0.114287	0.106789
98.4	0.185738	0.176904	0.167402	0.153782	0.143235	0.134897	0.185612	0.173737	0.165281	0.199954	0.187493	0.176516	0.079221	0.072952	0.066007	0.068919	0.062741	0.059887	0.214600	0.204249	0.192594	0.149054	0.134133	0.127179	0.092590	0.086083	0.079127	0.059476	0.053667	0.052440	0.126043	0.114423	0.107059
98.6	0.186024	0.177330	0.167559	0.153999	0.143240	0.134897	0.186300	0.174229	0.165571	0.200220	0.187640	0.176630	0.079163	0.072975	0.066130	0.068677	0.062895	0.059990	0.215223	0.204436	0.192755	0.148626	0.134166	0.127036	0.092715	0.086199	0.079227	0.059246	0.053714	0.052036	0.126375	0.114516	0.107158
98.8	0.186517	0.177706	0.167534	0.153707	0.143512	0.134939	0.186735	0.174660	0.165891	0.200739	0.187748	0.176981	0.079226	0.072796	0.066139	0.068747	0.063030	0.060033	0.215484	0.204728	0.192877	0.148602	0.134392	0.127057	0.093015	0.086155	0.079263	0.059583	0.053876	0.051946	0.126317	0.114671	0.107314
99.0	0.186526	0.177905	0.167830	0.153996	0.144074	0.135398	0.187371	0.175124	0.166074	0.200859	0.187807	0.177375	0.079370	0.072763	0.066232	0.068874	0.063517	0.060297	0.215961	0.205012	0.193057	0.149082	0.134943	0.127105	0.093139	0.085936	0.079337	0.060262	0.053990	0.052047	0.126483	0.114802	0.107600
99.2	0.186710	0.178271	0.168031	0.154075	0.144213	0.135671	0.187906	0.175506	0.165964	0.201166	0.187736	0.177706	0.079553	0.072905	0.066265	0.069163	0.063759	0.060255	0.216648	0.205492	0.193065	0.149390	0.135061	0.126974	0.093172	0.085588	0.079499	0.060347	0.053826	0.052345	0.126683	0.114785	0.107383
99.4	0.186989	0.178522	0.168516	0.154308	0.144323	0.136109	0.188525	0.175972	0.166213	0.201223	0.187957	0.177506	0.079445	0.073037	0.066513	0.069022	0.064244	0.060390	0.217108	0.205704	0.193274	0.149746	0.135673	0.126700	0.093195	0.085485	0.079662	0.060443	0.053936	0.052299	0.126409	0.114771	0.107423
99.6	0.187373	0.178330	0.168640	0.154487	0.144029	0.136533	0.189023	0.176377	0.166253	0.201659	0.187922	0.178151	0.079543	0.073049	0.066715	0.069276	0.064420	0.060907	0.217540	0.205930	0.193427	0.150274	0.136194	0.127004	0.093107	0.085518	0.079869	0.060648	0.054343	0.052047	0.126384	0.114962	0.107382
99.8	0.187981	0.178384	0.168869	0.155124	0.143806	0.136563	0.189553	0.177037	0.166458	0.201668	0.187836	0.178195	0.079550	0.072902	0.067017	0.069322	0.064818	0.061197	0.217766	0.206479	0.193687	0.150408	0.136907	0.127141	0.093199	0.085499	0.080030	0.060948	0.054317	0.051553	0.126265	0.115080	0.107745
100.0	0.188502	0.178781	0.168938	0.155367	0.144043	0.136465	0.189496	0.177170	0.166820	0.202196	0.188435	0.178166	0.079506	0.073033	0.066829	0.069516	0.065413	0.060873	0.218175	0.206778	0.194036	0.150340	0.137162	0.127017	0.093239	0.085505	0.080271	0.061102	0.054399	0.051715	0.126192	0.115263	0.107853
100.2	0.188948	0.179058	0.169296	0.155606	0.144119	0.136435	0.189645	0.177334	0.166966	0.202571	0.188852	0.178418	0.079711	0.072906	0.066716	0.069323	0.065378	0.061027	0.218406	0.206997	0.194242	0.150299	0.137821	0.127114	0.093096	0.085442	0.080441	0.061168	0.054667	0.051982	0.126252	0.115180	0.107851
100.4	0.189282	0.179468	0.169711	0.155738	0.144350	0.136612	0.189774	0.177760	0.167177	0.202785	0.189152	0.178199	0.080103	0.072926	0.066591	0.069381	0.065186	0.060922	0.218742	0.207223	0.194358	0.150461	0.138465	0.127211	0.093329	0.085517	0.080829	0.061046	0.055104	0.051476	0.126628	0.115147	0.108184
100.6	0.189293	0.179728	0.169841	0.156113	0.144581	0.137136	0.189715	0.178052	0.167371	0.203084	0.189428	0.178485	0.080164	0.073108	0.066440	0.069598	0.065259	0.060624	0.218978	0.207598	0.194582	0.150134	0.138711	0.127289	0.093590	0.085231	0.080995	0.060800	0.055163	0.051414	0.126716	0.115225	0.108439
100.8	0.189807	0.179886	0.170309	0.156180	0.144685	0.137566	0.189904	0.178139	0.167680	0.203194	0.190207	0.178599	0.080363	0.073006	0.066647	0.069609	0.065001	0.060673	0.219301	0.207828	0.194900	0.149691	0.138722	0.127355	0.093713	0.085391	0.081365	0.061032	0.054971	0.051362	0.126674	0.115093	0.108634
101.0	0.189847	0.180196	0.170503	0.156439	0.145000	0.137816	0.189829	0.178395	0.167571	0.203043	0.190838	0.179075	0.080103	0.073040	0.066667	0.069305	0.065144	0.060827	0.219312	0.207911	0.195415	0.149958	0.138277	0.127398	0.093745	0.085286	0.081221	0.061275	0.054852	0.051814	0.126923	0.115245	0.108576
101.2	0.190014	0.180313	0.170989	0.156435	0.145424	0.138347	0.189845	0.178667	0.167796	0.203117	0.191159	0.179374	0.080087	0.072921	0.066757	0.069447	0.065268	0.061103	0.219745	0.207937	0.195584	0.149925	0.138453	0.127537	0.093441	0.085102	0.081045	0.061367	0.054854	0.051448	0.127093	0.115142	0.108606
101.4	0.190377	0.180609	0.171130	0.156241	0.145949	0.138493	0.189763	0.178945	0.167908	0.203489	0.191255	0.180007	0.080009	0.072952	0.066373	0.069228	0.065391	0.061055	0.219651	0.208013	0.195866	0.150383	0.138427	0.127951	0.093528	0.085115	0.080859	0.061265	0.054625	0.051282	0.127164	0.115031	0.108550
101.6	0.190650	0.180752	0.171184	0.156452	0.146071	0.138380	0.189777	0.179247	0.168245	0.203534	0.192047	0.180611	0.080322	0.072949	0.066240	0.069038	0.065533	0.060930	0.219679	0.208271	0.196221	0.150513	0.137770	0.127983	0.093575	0.085078	0.080839	0.061531	0.054340	0.051699	0.127271	0.115247	0.108717
101.8	0.190614	0.180965	0.171212	0.156430	0.146534	0.138583	0.189617	0.179393	0.168552	0.203885	0.192383	0.181363	0.080356	0.073019	0.066185	0.069114	0.065758	0.060730	0.219763	0.208660	0.196392	0.150398	0.137442	0.128553	0.093648	0.085107	0.080669	0.061648	0.054516	0.051629	0.127620	0.115426	0.108802
102.0	0.191025	0.181132	0.171344	0.156477	0.147057	0.138777	0.189640	0.179221	0.168430	0.203970	0.192856	0.181634	0.080339	0.072991	0.066466	0.069080	0.065426	0.061148	0.220120	0.208644	0.196481	0.150799	0.137567	0.129021	0.093754	0.085156	0.080239	0.061671	0.054590	0.051888	0.127891	0.115903	0.108846
102.2	0.191413	0.181629	0.171746	0.156742	0.147171	0.138806	0.189732	0.179400	0.168572	0.204033	0.193329	0.181867	0.080217	0.072771	0.066487	0.069406	0.065511	0.061275	0.220187	0.209025	0.196701	0.151146	0.137495	0.129366	0.093669	0.085268	0.080609	0.061986	0.054950	0.051930	0.128049	0.116255	0.108976
102.4	0.191346	0.181857	0.171962	0.156876	0.147148	0.138831	0.189854	0.179663	0.168864	0.204333	0.193795	0.181896	0.080359	0.073080	0.066695	0.069683	0.065642	0.061730	0.220546	0.209315	0.196794	0.151451	0.137612	0.129721	0.093694	0.085455	0.080779	0.062257	0.055028	0.052349	0.128012	0.116252	0.108926
102.6	0.191526	0.182115	0.172106	0.157101	0.147123	0.138911	0.190135	0.179843	0.168958	0.204372	0.193837	0.182577	0.080666	0.073215	0.067069	0.070028	0.065747	0.061590	0.220876	0.209492	0.196900	0.151515	0.137217	0.130179	0.093757	0.085702	0.080672	0.062132	0.055016	0.052302	0.128366	0.116199	0.108856
102.8	0.191423	0.182502	0.172300	0.157225	0.147286	0.139231	0.190404	0.179995	0.169119	0.204465	0.193978	0.182941	0.080904	0.073007	0.067147	0.070174	0.065457	0.061697	0.220884	0.209568	0.197120	0.152016	0.137511	0.130421	0.093731	0.085951	0.080961	0.062034	0.055305	0.052337	0.128306	0.116585	0.109047
103.0	0.191608	0.182447	0.172567	0.158133	0.147339	0.139215	0.191112	0.180076	0.169280	0.204209	0.193722	0.183150	0.081300	0.072920	0.067429	0.070301	0.065694	0.061607	0.221071	0.209593	0.197304	0.152512	0.138077	0.130702	0.093762	0.086354	0.080894	0.062156	0.055191	0.052439	0.128490	0.116708	0.109090
103.2	0.191592	0.182912	0.172606	0.158149	0.147311	0.139589	0.191541	0.180282	0.169450	0.204303	0.193592	0.183260	0.081449	0.073268	0.067693	0.070508	0.065835	0.061712	0.221300	0.209845	0.197546	0.153022	0.138266	0.130763	0.093768	0.086792	0.080874	0.061976	0.055574	0.052662	0.128512	0.116839	0.109004
103.4	0.191583	0.182876	0.172797	0.158178	0.147386	0.139768	0.191983	0.180561	0.169656	0.204927	0.193526	0.183439	0.081770	0.073431	0.068167	0.070393	0.065991	0.061872	0.221366	0.210191	0.197771	0.153223	0.138679	0.130774	0.093767	0.087292	0.081017	0.062078	0.055542	0.052649	0.128460	0.117065	0.109205
103.6	0.191814	0.183023	0.172811	0.158371	0.147264	0.139756	0.192248	0.180856	0.169676	0.205531	0.193502	0.183893	0.081801	0.073374	0.068304	0.070506	0.066182	0.061874	0.221735	0.210336	0.197959	0.153598	0.139032	0.130960	0.093878	0.087615	0.081271	0.062228	0.055607	0.052367	0.128505	0.117156	0.109098
103.8	0.192232	0.182993	0.172948	0.158571	0.147339	0.139327	0.192773	0.181138	0.170150	0.206253	0.193776	0.184061	0.082069	0.073393	0.068377	0.070631	0.066126	0.061776	0.222004	0.210502	0.198249	0.153726	0.139413	0.131059	0.094005	0.087490	0.081434	0.061687	0.055418	0.052668	0.128523	0.117260	0.109678
104.0	0.192420	0.183150	0.173121	0.158793	0.147837	0.139225	0.192881	0.181225	0.170372	0.206955	0.194370	0.184335	0.082151	0.073714	0.068369	0.070492	0.066217	0.061587	0.222429	0.210608	0.198389	0.153607	0.139848	0.131186	0.094086	0.087746	0.081465	0.061226	0.055816	0.052858	0.128528	0.117308	0.109570
104.2	0.192527	0.183216	0.173228	0.159117	0.148202	0.139457	0.193334	0.181086	0.170572	0.207444	0.194533	0.184325	0.082369	0.073976	0.068367	0.070567	0.065991	0.061844	0.222444	0.210603	0.198699	0.153943	0.140549	0.131272	0.094222	0.088044	0.081808	0.061222	0.056075	0.052496	0.128626	0.117536	0.109993
104.4	0.192575	0.183425	0.173460	0.159584	0.148273	0.139874	0.193791	0.181271	0.171061	0.207733	0.194787	0.183987	0.082306	0.074379	0.068671	0.071048	0.066119	0.061332	0.222603	0.210807	0.198852	0.154196	0.140863	0.131708	0.094599	0.088518	0.082011	0.061310	0.056403	0.052010	0.128869	0.117522	0.110260
104.6	0.192538	0.183496	0.173369	0.160080	0.148830	0.140305	0.194146	0.181584	0.171484	0.208390	0.195317	0.184448	0.082165	0.074423	0.068717	0.071212	0.066311	0.062001	0.222768	0.210938	0.199090	0.154434	0.141024	0.131880	0.094787	0.088494	0.081925	0.061106	0.055825	0.052644	0.128906	0.117688	0.110086
104.8	0.192885	0.183612	0.173745	0.160244	0.148717	0.140576	0.194489	0.181599	0.171860	0.208309	0.195481	0.184774	0.082262	0.074641	0.069016	0.070920	0.066394	0.061923	0.223025	0.211011	0.199728	0.154568	0.140783	0.131571	0.094978	0.088533	0.081955	0.061305	0.055399	0.052592	0.129402	0.117665	0.110278
105.0	0.193014	0.183942	0.173975	0.160519	0.149164	0.140477	0.194861	0.181576	0.172140	0.208697	0.195788	0.185177	0.082084	0.074784	0.069043	0.071020	0.066575	0.061817	0.223312	0.211100	0.200290	0.155114	0.141028	0.131669	0.095067	0.088328	0.081600	0.061556	0.055060	0.052426	0.129740	0.117927	0.110272
105.2	0.193534	0.184158	0.174180	0.160248	0.148911	0.140745	0.195702	0.181961	0.172410	0.208919	0.196051	0.185043	0.081994	0.074538	0.069348	0.071158	0.066441	0.061775	0.223466	0.211231	0.200541	0.155385	0.141543	0.131657	0.094972	0.088257	0.081444	0.061848	0.055252	0.052324	0.129949	0.117997	0.110323
105.4	0.193838	0.184527	0.173995	0.160403	0.149065	0.140897	0.195913	0.182050	0.172478	0.209325	0.196355	0.184982	0.082009	0.074599	0.069221	0.070900	0.066121	0.061795	0.223521	0.211494	0.200870	0.155639	0.141373	0.131817	0.095332	0.088375	0.081249	0.062369	0.055119	0.052809	0.130083	0.118080	0.110939
105.6	0.194085	0.184773	0.173894	0.160895	0.149039	0.141213	0.195907	0.181955	0.172585	0.209446	0.197025	0.185202	0.081746	0.074524	0.069232	0.071238	0.066149	0.061391	0.223690	0.211773	0.201158	0.155716	0.141660	0.132053	0.095514	0.088222	0.081216	0.062750	0.054976	0.053188	0.130363	0.118566	0.111377
105.8	0.194393	0.184947	0.174007	0.161349	0.149386	0.141655	0.196051	0.181833	0.172461	0.209701	0.197361	0.185172	0.081577	0.074540	0.069374	0.071668	0.066418	0.061383	0.223801	0.211969	0.201242	0.155634	0.141988	0.132517	0.095565	0.088036	0.081032	0.062773	0.055179	0.052968	0.130545	0.118927	0.111457
106.0	0.194666	0.185358	0.174435	0.161521	0.149563	0.141917	0.196208	0.181542	0.172419	0.210049	0.198111	0.185360	0.081691	0.074746	0.069482	0.071789	0.066621	0.061488	0.223863	0.212098	0.201640	0.155981	0.142391	0.132818	0.095615	0.087850	0.080913	0.062543	0.055210	0.052782	0.130643	0.119130	0.111493
106.2	0.194969	0.185708	0.174847	0.161745	0.149792	0.142178	0.196307	0.181818	0.172574	0.210285	0.198405	0.185588	0.081972	0.074916	0.069645	0.072033	0.067110	0.061417	0.224015	0.212597	0.201856	0.156155	0.142618	0.132903	0.095498	0.087940	0.081031	0.062441	0.055280	0.052999	0.130795	0.119180	0.111624
106.4	0.195159	0.186049	0.175107	0.161688	0.149935	0.142384	0.196317	0.181928	0.172437	0.210549	0.198554	0.185625	0.082079	0.074917	0.069948	0.072211	0.067032	0.061599	0.224242	0.212935	0.201990	0.156206	0.142890	0.132962	0.095560	0.088146	0.081004	0.062690	0.055144	0.053275	0.130992	0.119027	0.111727
106.6	0.195540	0.186228	0.175765	0.161737	0.150130	0.142604	0.196627	0.182205	0.172405	0.210338	0.198226	0.185924	0.082247	0.074862	0.069945	0.072035	0.066664	0.061539	0.224359	0.213125	0.202192	0.156127	0.142699	0.133331	0.095471	0.088074	0.080858	0.062566	0.055117	0.053271	0.131298	0.119122	0.111897
106.8	0.195851	0.186587	0.176056	0.162001	0.150294	0.142960	0.196680	0.182304	0.172767	0.210314	0.198261	0.186015	0.082271	0.074643	0.069757	0.071962	0.066379	0.061464	0.224273	0.213522	0.202524	0.155999	0.143059	0.133505	0.095402	0.088285	0.081094	0.062498	0.055314	0.053309	0.131350	0.119373	0.111880
107.0	0.196129	0.186644	0.176330	0.162100	0.150594	0.142929	0.196934	0.182552	0.172861	0.210399	0.198388	0.186204	0.082432	0.074585	0.069840	0.071670	0.066496	0.061131	0.224479	0.213696	0.202714	0.156129	0.143320	0.133613	0.095237	0.088228	0.081027	0.062902	0.055359	0.054000	0.131517	0.119714	0.111781
107.2	0.196213	0.186995	0.176811	0.161391	0.150533	0.143189	0.197003	0.183027	0.172863	0.210981	0.198234	0.186605	0.082541	0.074820	0.069911	0.071554	0.066422	0.061414	0.224824	0.214042	0.202731	0.156449	0.143199	0.133734	0.095172	0.088377	0.081260	0.062806	0.055395	0.054650	0.131484	0.119936	0.111564
107.4	0.196619	0.187134	0.177039	0.161260	0.150479	0.142916	0.197064	0.183444	0.172968	0.211778	0.198331	0.187022	0.082646	0.074604	0.069917	0.071380	0.066252	0.061315	0.225138	0.214256	0.202932	0.156390	0.143294	0.134000	0.095361	0.088529	0.081469	0.062727	0.055257	0.054320	0.131598	0.120084	0.111777
107.6	0.197026	0.187496	0.177450	0.161149	0.150187	0.142776	0.197196	0.183844	0.173369	0.212113	0.198200	0.187450	0.082528	0.074254	0.069943	0.071625	0.066294	0.061388	0.225524	0.214679	0.202961	0.156422	0.143352	0.134356	0.095429	0.088512	0.081901	0.062146	0.055545	0.054174	0.131552	0.120416	0.111715
107.8	0.197377	0.187553	0.177894	0.161065	0.150621	0.142624	0.197560	0.184204	0.173761	0.212821	0.198457	0.187849	0.082723	0.074196	0.070065	0.071542	0.066008	0.061621	0.225631	0.214567	0.203076	0.156723	0.143532	0.134368	0.095373	0.088574	0.082115	0.061598	0.055619	0.054834	0.131713	0.120454	0.112103
108.0	0.197565	0.187682	0.178229	0.160992	0.150797	0.142477	0.197540	0.184524	0.174184	0.213207	0.198476	0.187542	0.082496	0.074177	0.069936	0.071475	0.066407	0.061863	0.225920	0.214686	0.203119	0.156954	0.143710	0.134441	0.095321	0.088936	0.082304	0.061402	0.055745	0.054812	0.131922	0.120637	0.112021
108.2	0.197758	0.187931	0.178461	0.161006	0.150911	0.142263	0.197718	0.184802	0.174584	0.213611	0.198644	0.187342	0.082244	0.074246	0.069742	0.071640	0.066201	0.061913	0.226129	0.214392	0.203476	0.157245	0.143849	0.134619	0.095516	0.089120	0.083044	0.061737	0.055568	0.054432	0.131960	0.120943	0.112191
108.4	0.198033	0.187804	0.178507	0.161127	0.151095	0.142351	0.197848	0.185093	0.175039	0.213951	0.198578	0.187581	0.082376	0.074292	0.069795	0.071775	0.066352	0.062270	0.226422	0.214223	0.203410	0.157421	0.143685	0.134924	0.095835	0.089209	0.083148	0.061663	0.055668	0.054436	0.132187	0.120716	0.111805
108.6	0.197953	0.188000	0.178605	0.161009	0.151366	0.142444	0.197758	0.185686	0.175500	0.214177	0.198462	0.188040	0.082417	0.074118	0.069517	0.071776	0.066212	0.062479	0.226628	0.214259	0.203756	0.158037	0.143658	0.134939	0.095886	0.089137	0.083261	0.061566	0.055423	0.054476	0.132438	0.120628	0.111850
108.8	0.198336	0.187912	0.178815	0.161467	0.150939	0.142280	0.198096	0.185559	0.176060	0.214428	0.198279	0.188420	0.082651	0.074429	0.069614	0.071784	0.066190	0.062362	0.227088	0.213957	0.204147	0.158334	0.143678	0.135003	0.095968	0.089258	0.083307	0.061709	0.055401	0.054114	0.132728	0.120732	0.112085
109.0	0.198517	0.188024	0.179011	0.161672	0.151176	0.142236	0.198426	0.185831	0.176333	0.214584	0.198570	0.188454	0.082767	0.074223	0.069597	0.071956	0.065983	0.062577	0.227681	0.214009	0.204334	0.158738	0.143868	0.135232	0.096202	0.089487	0.083497	0.061997	0.055567	0.054079	0.132533	0.120618	0.112488
109.2	0.198601	0.188262	0.178889	0.161757	0.151109	0.142488	0.198694	0.186068	0.176521	0.214301	0.199144	0.188343	0.082843	0.074079	0.069680	0.071999	0.065993	0.062868	0.227944	0.213997	0.204452	0.158967	0.143861	0.135139	0.096486	0.089617	0.083650	0.062130	0.055898	0.054036	0.132606	0.120586	0.112858
109.4	0.198624	0.188169	0.178764	0.162405	0.151686	0.142635	0.198536	0.186087	0.176639	0.214684	0.199260	0.188595	0.082970	0.074131	0.069569	0.071981	0.066167	0.063044	0.228651	0.214245	0.204726	0.159092	0.144104	0.135547	0.096711	0.089672	0.083967	0.062125	0.055893	0.053525	0.132656	0.120397	0.113358
109.6	0.198731	0.188129	0.178786	0.162965	0.151634	0.142877	0.198506	0.186105	0.176758	0.214666	0.199910	0.188737	0.082835	0.074302	0.069416	0.072530	0.066070	0.063200	0.228834	0.214409	0.204833	0.159356	0.144315	0.135803	0.096977	0.089631	0.084103	0.061859	0.055936	0.053272	0.132681	0.120443	0.113529
109.8	0.198814	0.188324	0.178824	0.163002	0.151971	0.143009	0.198829	0.186019	0.176806	0.214981	0.200381	0.188671	0.083046	0.074657	0.069624	0.072855	0.066339	0.063383	0.229079	0.214588	0.205060	0.159500	0.144349	0.135891	0.097050	0.089924	0.083932	0.061619	0.056163	0.052849	0.132662	0.120524	0.113604
110.0	0.198967	0.188803	0.179150	0.162888	0.152403	0.143531	0.198774	0.185994	0.177059	0.214878	0.200770	0.188736	0.083301	0.074779	0.069589	0.073161	0.066592	0.063566	0.229509	0.215236	0.205144	0.159811	0.144794	0.135872	0.097481	0.089794	0.083566	0.061712	0.056405	0.052578	0.132694	0.120315	0.113812
110.2	0.199057	0.189077	0.179153	0.163220	0.152972	0.143926	0.199217	0.186300	0.177040	0.215149	0.201190	0.188583	0.083616	0.074952	0.069922	0.073172	0.066408	0.064025	0.230035	0.215840	0.205449	0.159882	0.144998	0.136079	0.097404	0.089873	0.083395	0.061595	0.056508	0.052556	0.132825	0.120574	0.113845
110.4	0.199198	0.189615	0.179313	0.163185	0.153259	0.144044	0.199352	0.186301	0.177121	0.215121	0.201361	0.188758	0.083733	0.074890	0.069885	0.073483	0.066311	0.064210	0.230206	0.216342	0.205601	0.160104	0.145186	0.136170	0.097612	0.089757	0.083709	0.062187	0.056639	0.052866	0.132950	0.120475	0.114114
110.6	0.199283	0.189771	0.179577	0.163184	0.153456	0.144471	0.199662	0.186331	0.177324	0.214907	0.201841	0.188802	0.083924	0.075271	0.069960	0.073431	0.066479	0.064352	0.230489	0.216582	0.205820	0.160408	0.145182	0.136602	0.097519	0.089699	0.083484	0.062086	0.056735	0.052965	0.133035	0.120621	0.113927
110.8	0.199391	0.190544	0.179635	0.163502	0.153753	0.144793	0.199734	0.186614	0.177560	0.214629	0.202273	0.188864	0.084109	0.075166	0.069937	0.073791	0.066476	0.064474	0.230981	0.217369	0.205934	0.160337	0.145330	0.136718	0.097607	0.089656	0.083479	0.062667	0.056929	0.052893	0.133169	0.120922	0.113816
111.0	0.199472	0.190890	0.179974	0.163336	0.153940	0.144790	0.200110	0.186930	0.177817	0.215138	0.202472	0.189174	0.084269	0.075306	0.070153	0.073377	0.066342	0.064408	0.231425	0.217779	0.205974	0.160646	0.145453	0.136988	0.097505	0.089628	0.083522	0.062972	0.057089	0.053409	0.133363	0.121294	0.113971
111.2	0.199733	0.191314	0.180411	0.163162	0.153672	0.145261	0.200709	0.187347	0.178263	0.215693	0.202455	0.189715	0.084184	0.075233	0.070075	0.073459	0.066757	0.064513	0.231740	0.218181	0.206161	0.160823	0.145492	0.137205	0.097622	0.089489	0.083295	0.063228	0.057033	0.053289	0.133685	0.121528	0.113957
111.4	0.200208	0.191862	0.180488	0.163411	0.153812	0.145674	0.201129	0.187658	0.178285	0.215998	0.202685	0.190076	0.084192	0.075159	0.070123	0.073772	0.067077	0.064306	0.231873	0.218699	0.206574	0.160966	0.146056	0.137191	0.097601	0.089460	0.083085	0.063361	0.057244	0.053538	0.134083	0.121839	0.114332
111.6	0.200632	0.192205	0.180997	0.163513	0.153834	0.146071	0.201849	0.187956	0.178614	0.216309	0.202953	0.190229	0.084089	0.075241	0.070202	0.073916	0.067123	0.064025	0.231747	0.219539	0.206623	0.161406	0.146324	0.137094	0.097220	0.089518	0.083383	0.063031	0.057148	0.053860	0.134393	0.122119	0.114619
111.8	0.201275	0.192435	0.181377	0.163457	0.154180	0.146151	0.202364	0.188207	0.178587	0.217052	0.202944	0.190154	0.083969	0.075593	0.070323	0.073874	0.067213	0.063834	0.231991	0.219105	0.206651	0.162043	0.146645	0.136617	0.097139	0.089622	0.083341	0.063214	0.057251	0.054153	0.134792	0.122314	0.114949
112.0	0.201648	0.192438	0.181671	0.163456	0.154087	0.146058	0.202654	0.188436	0.178809	0.217558	0.202873	0.190166	0.083710	0.075757	0.070285	0.073860	0.067236	0.063767	0.232220	0.219356	0.206889	0.162239	0.146889	0.136360	0.096876	0.089888	0.083512	0.063424	0.057243	0.054331	0.134958	0.122412	0.114779
112.2	0.201912	0.192899	0.181981	0.163540	0.154088	0.146060	0.202854	0.188818	0.178609	0.217769	0.202968	0.190673	0.083668	0.076258	0.070339	0.073341	0.067226	0.063440	0.232437	0.219280	0.207120	0.161982	0.147126	0.136200	0.096883	0.089809	0.083682	0.063878	0.057385	0.053877	0.135062	0.122521	0.114814
112.4	0.202142	0.192915	0.182253	0.164028	0.153917	0.146367	0.203096	0.189034	0.178738	0.218233	0.202542	0.191207	0.083747	0.076605	0.070736	0.073439	0.067491	0.063101	0.232770	0.219143	0.207381	0.162109	0.146972	0.135877	0.096674	0.089667	0.083661	0.063922	0.057165	0.053817	0.135362	0.122569	0.114880
112.6	0.202382	0.193175	0.182609	0.164249	0.153906	0.146373	0.203476	0.189416	0.179020	0.218205	0.202358	0.191591	0.083790	0.076657	0.071030	0.073625	0.067342	0.062559	0.232896	0.219474	0.207814	0.162427	0.146897	0.135826	0.096530	0.089801	0.083671	0.063904	0.056599	0.053960	0.135654	0.122619	0.115081
112.8	0.202793	0.193078	0.182762	0.164437	0.154020	0.146281	0.203628	0.189275	0.179153	0.218594	0.202328	0.192084	0.083799	0.076872	0.070953	0.073601	0.067495	0.062569	0.233371	0.219191	0.208008	0.162331	0.146903	0.135590	0.096462	0.089870	0.083791	0.063907	0.056263	0.054420	0.135836	0.122800	0.115262
113.0	0.203094	0.193337	0.182936	0.164617	0.154585	0.146044	0.203684	0.189651	0.179154	0.218565	0.202421	0.192190	0.083881	0.076889	0.071059	0.073219	0.067577	0.062379	0.233610	0.219385	0.208200	0.162367	0.146827	0.135874	0.096591	0.090000	0.084350	0.063578	0.056092	0.054716	0.135923	0.122841	0.115468
113.2	0.203425	0.193381	0.183060	0.164640	0.155208	0.145878	0.203851	0.189864	0.179291	0.219040	0.202810	0.192364	0.083838	0.077020	0.071166	0.073299	0.067843	0.062460	0.233758	0.219314	0.208499	0.162546	0.146935	0.136009	0.096630	0.089961	0.084551	0.063631	0.055967	0.054481	0.136100	0.122900	0.115550
113.4	0.203777	0.193464	0.183060	0.164888	0.155662	0.146007	0.203955	0.189980	0.179421	0.219137	0.203129	0.192561	0.083930	0.077086	0.071272	0.073747	0.067600	0.062207	0.234032	0.219592	0.208724	0.162456	0.147339	0.136544	0.096509	0.090134	0.084475	0.063567	0.055703	0.054003	0.136237	0.122940	0.115587
113.6	0.203983	0.193654	0.183120	0.164982	0.155547	0.145992	0.204188	0.190061	0.179578	0.219236	0.203697	0.192617	0.084080	0.077134	0.071228	0.074057	0.067608	0.062325	0.233855	0.219791	0.208709	0.162552	0.147279	0.137193	0.096842	0.090345	0.084211	0.063811	0.055657	0.054200	0.135941	0.123055	0.115933
113.8	0.204011	0.194048	0.183099	0.165008	0.155740	0.145980	0.204378	0.190021	0.179711	0.219204	0.203912	0.192529	0.084185	0.077082	0.071329	0.074418	0.067793	0.062239	0.234248	0.220117	0.208940	0.162243	0.147511	0.137523	0.097092	0.090574	0.084004	0.063567	0.055801	0.054096	0.135818	0.123130	0.115927
114.0	0.203932	0.194314	0.183112	0.165226	0.156063	0.146128	0.204647	0.190183	0.179830	0.219108	0.204204	0.192526	0.084372	0.076923	0.071233	0.074538	0.067639	0.062274	0.234391	0.220706	0.209217	0.162471	0.147922	0.138168	0.097334	0.090535	0.084189	0.063452	0.055930	0.053795	0.135539	0.122983	0.116211
114.2	0.203746	0.194516	0.182816	0.165326	0.156353	0.146040	0.205000	0.190167	0.179801	0.219461	0.204621	0.192980	0.084619	0.076899	0.071221	0.074939	0.067607	0.062750	0.234502	0.220986	0.209618	0.162693	0.148077	0.138955	0.097439	0.090545	0.084329	0.063576	0.056058	0.053533	0.135617	0.122855	0.116034
114.4	0.203673	0.194808	0.182841	0.165482	0.156425	0.146107	0.205162	0.190259	0.179916	0.219359	0.204702	0.193254	0.084744	0.076661	0.071124	0.075251	0.067499	0.062676	0.234434	0.221368	0.209805	0.163096	0.148424	0.139072	0.097875	0.090611	0.084628	0.063790	0.055817	0.053638	0.135473	0.122980	0.115884
114.6	0.203624	0.194692	0.182862	0.166122	0.156554	0.146266	0.205320	0.190508	0.179899	0.219289	0.205354	0.193694	0.085076	0.076594	0.071304	0.075647	0.067656	0.062791	0.234686	0.221483	0.209823	0.163221	0.148837	0.139558	0.098151	0.090740	0.084697	0.063820	0.056073	0.053700	0.135520	0.123230	0.115750
114.8	0.203659	0.194832	0.182985	0.166298	0.156844	0.146326	0.205329	0.190905	0.179988	0.219293	0.205374	0.193893	0.085014	0.076479	0.071093	0.075426	0.067647	0.063168	0.234960	0.221927	0.209953	0.163322	0.149328	0.140287	0.098303	0.090872	0.084767	0.064285	0.056216	0.053475	0.135682	0.123443	0.115848
115.0	0.203924	0.194917	0.183160	0.166451	0.157072	0.146592	0.205824	0.190956	0.180535	0.219808	0.205644	0.194374	0.085047	0.076428	0.071007	0.075046	0.067923	0.062965	0.234896	0.222069	0.210129	0.163834	0.149495	0.140681	0.098505	0.091053	0.085094	0.064356	0.056370	0.053510	0.135647	0.123550	0.116077
115.2	0.204000	0.194977	0.183063	0.166824	0.157292	0.147608	0.206169	0.191185	0.180575	0.219930	0.205975	0.194592	0.084991	0.076253	0.070813	0.074956	0.068340	0.063291	0.234647	0.222315	0.210358	0.164182	0.149937	0.140982	0.098553	0.090924	0.085045	0.063966	0.056648	0.053700	0.135715	0.123602	0.116113
115.4	0.204525	0.195164	0.183204	0.166982	0.157744	0.148052	0.206150	0.191443	0.180594	0.220172	0.206099	0.194604	0.084979	0.076358	0.070729	0.075130	0.068545	0.063375	0.234457	0.222991	0.210453	0.164335	0.150371	0.140977	0.098660	0.091117	0.085012	0.063851	0.056922	0.054106	0.135963	0.123822	0.116217
115.6	0.204932	0.195325	0.183648	0.167253	0.158163	0.148056	0.206473	0.191718	0.181157	0.220680	0.206446	0.194801	0.084819	0.076562	0.070985	0.075149	0.068204	0.063436	0.234346	0.223373	0.210410	0.164953	0.150343	0.140766	0.098788	0.091178	0.085503	0.063718	0.057098	0.053685	0.136265	0.123943	0.116207
115.8	0.205256	0.195674	0.183940	0.167421	0.158625	0.147837	0.206266	0.191722	0.181374	0.221274	0.206503	0.194869	0.084763	0.076587	0.071184	0.075140	0.068232	0.063536	0.234755	0.223442	0.210567	0.165419	0.150220	0.140701	0.098822	0.091350	0.085503	0.063728	0.057579	0.053922	0.136431	0.124123	0.116047
116.0	0.205414	0.196022	0.184381	0.167655	0.158785	0.148160	0.206410	0.191926	0.181751	0.221448	0.206622	0.194977	0.084769	0.076836	0.071255	0.074991	0.068068	0.063740	0.235012	0.223799	0.210876	0.165525	0.150361	0.140687	0.098773	0.091460	0.085504	0.063892	0.057866	0.054241	0.136363	0.124037	0.115938
116.2	0.205922	0.196591	0.184788	0.167653	0.158807	0.148236	0.206353	0.192141	0.181790	0.221370	0.206866	0.195273	0.084628	0.077008	0.071480	0.074787	0.068298	0.063826	0.235287	0.224105	0.210880	0.165436	0.150479	0.140800	0.099060	0.091235	0.085504	0.064249	0.058022	0.054241	0.136680	0.124134	0.115885
116.4	0.206258	0.196654	0.185296	0.167914	0.159076	0.148709	0.206426	0.192438	0.181882	0.221834	0.207105	0.195437	0.084438	0.077206	0.071654	0.075123	0.068309	0.063846	0.235765	0.224210	0.210906	0.165732	0.150376	0.141002	0.099156	0.091096	0.085523	0.064119	0.057763	0.054377	0.136740	0.124576	0.115767
116.6	0.206873	0.196899	0.185534	0.167727	0.159554	0.148740	0.206282	0.192705	0.182054	0.221644	0.207282	0.195903	0.084660	0.077302	0.071745	0.074889	0.068248	0.064289	0.236121	0.224616	0.210869	0.166033	0.150389	0.140947	0.099408	0.091152	0.085475	0.064301	0.057771	0.054914	0.136938	0.124662	0.115573
116.8	0.207328	0.197153	0.185883	0.167645	0.159863	0.149068	0.206170	0.193023	0.182591	0.222213	0.207480	0.196282	0.084435	0.077381	0.071804	0.075009	0.068221	0.064799	0.236677	0.224403	0.210962	0.166094	0.150471	0.140959	0.099486	0.091013	0.085530	0.064426	0.057790	0.055250	0.137238	0.124706	0.115582
117.0	0.207947	0.197741	0.186016	0.167971	0.159982	0.148781	0.206239	0.193436	0.182796	0.222668	0.208114	0.196778	0.084466	0.077458	0.072051	0.074817	0.068349	0.064858	0.236890	0.224728	0.211160	0.166089	0.150605	0.141438	0.099575	0.090959	0.085671	0.064311	0.057819	0.055203	0.137301	0.124810	0.115452
117.2	0.208273	0.198049	0.186628	0.167892	0.160123	0.149299	0.206383	0.193580	0.183262	0.223034	0.208930	0.197102	0.084418	0.077352	0.072104	0.075424	0.068635	0.064926	0.237192	0.225008	0.211538	0.166147	0.150716	0.141630	0.099542	0.090818	0.085338	0.064519	0.057700	0.055007	0.137437	0.125117	0.115715
117.4	0.208392	0.198586	0.186983	0.168061	0.160153	0.150141	0.206634	0.193799	0.183554	0.223195	0.209672	0.197465	0.084608	0.077144	0.072141	0.075554	0.068784	0.064861	0.237657	0.225503	0.211654	0.166095	0.150829	0.141761	0.099576	0.090685	0.085179	0.064473	0.057895	0.054693	0.137740	0.125027	0.115812
117.6	0.208454	0.198860	0.187341	0.168378	0.159950	0.150235	0.206877	0.194170	0.183749	0.223774	0.209822	0.197865	0.084573	0.077259	0.071908	0.075194	0.068917	0.064979	0.238118	0.225891	0.212006	0.166067	0.150907	0.142093	0.099862	0.090728	0.085151	0.064593	0.057877	0.054976	0.137697	0.124893	0.116263
117.8	0.208599	0.199115	0.187417	0.169002	0.159792	0.150505	0.207289	0.194317	0.183959	0.223900	0.210102	0.197964	0.084592	0.077213	0.072094	0.075755	0.068771	0.064926	0.238656	0.226079	0.212340	0.165893	0.151190	0.141929	0.099855	0.090688	0.085346	0.064446	0.057900	0.055047	0.137769	0.124804	0.116445
118.0	0.208747	0.199086	0.187389	0.169459	0.159608	0.150710	0.207718	0.194495	0.184013	0.224400	0.210375	0.198289	0.084631	0.077105	0.072137	0.075849	0.068777	0.064864	0.238841	0.226250	0.212735	0.166267	0.151618	0.142132	0.099802	0.090760	0.085617	0.064648	0.057866	0.054931	0.137782	0.124731	0.116857
118.2	0.208941	0.199140	0.187418	0.169856	0.159524	0.150969	0.207852	0.194736	0.183910	0.224750	0.210655	0.198853	0.084714	0.077048	0.072221	0.076100	0.068976	0.065047	0.239211	0.226284	0.212950	0.166348	0.151985	0.141919	0.099910	0.090932	0.085671	0.064938	0.057784	0.054956	0.138041	0.124835	0.116919
118.4	0.209053	0.199134	0.187519	0.170621	0.159353	0.151421	0.208084	0.195071	0.183780	0.225116	0.210938	0.199091	0.084797	0.077111	0.072362	0.075928	0.069073	0.064805	0.239469	0.226292	0.213270	0.166341	0.152476	0.141763	0.100057	0.091327	0.085904	0.064683	0.057602	0.055215	0.138071	0.125239	0.117119
118.6	0.209279	0.199077	0.187486	0.171200	0.159368	0.151662	0.208233	0.195199	0.183640	0.225364	0.211148	0.199451	0.085100	0.077284	0.072410	0.075865	0.069442	0.064921	0.239803	0.226156	0.213390	0.166208	0.152862	0.141976	0.100136	0.091624	0.086145	0.064709	0.057709	0.055229	0.138317	0.125291	0.117608
118.8	0.209345	0.199234	0.187383	0.171204	0.159580	0.151781	0.208368	0.195333	0.183629	0.225715	0.211105	0.199305	0.085005	0.077474	0.072422	0.075236	0.069588	0.065090	0.239917	0.226292	0.213764	0.166291	0.153209	0.142102	0.100063	0.091968	0.086212	0.064697	0.057569	0.054906	0.138453	0.125312	0.117834
119.0	0.209400	0.199429	0.187243	0.171611	0.159757	0.151993	0.208760	0.195603	0.183755	0.226012	0.211224	0.199325	0.085179	0.077499	0.072472	0.075115	0.069646	0.064965	0.239855	0.226383	0.214107	0.166275	0.153281	0.141794	0.100162	0.092215	0.086391	0.064572	0.057589	0.054959	0.138473	0.125352	0.118078
119.2	0.209363	0.199397	0.187154	0.171686	0.160039	0.152296	0.208762	0.195937	0.183653	0.226310	0.211328	0.199042	0.085177	0.077588	0.072490	0.074784	0.069646	0.065335	0.239763	0.226499	0.214452	0.166359	0.153578	0.141877	0.100048	0.092510	0.086364	0.064242	0.057540	0.055108	0.138804	0.125484	0.118079
119.4	0.209561	0.199527	0.187305	0.171746	0.160338	0.152115	0.208673	0.196215	0.183704	0.226752	0.211272	0.199053	0.085249	0.077703	0.072486	0.074882	0.069609	0.065419	0.239786	0.226653	0.214693	0.166237	0.153498	0.141722	0.100136	0.092746	0.086475	0.064533	0.057414	0.054865	0.139075	0.125693	0.118072
119.6	0.209446	0.199723	0.187406	0.171951	0.160563	0.151914	0.208690	0.196369	0.183713	0.227096	0.211601	0.199042	0.085319	0.077914	0.072656	0.074760	0.069258	0.065617	0.239777	0.226533	0.214920	0.166506	0.153566	0.141716	0.100086	0.093028	0.086765	0.064580	0.057419	0.054675	0.139149	0.125700	0.118183
119.8	0.209413	0.199899	0.187335	0.171969	0.160540	0.151912	0.208500	0.196553	0.183578	0.227158	0.211671	0.198764	0.085383	0.078020	0.072472	0.074553	0.069350	0.065777	0.239874	0.226639	0.215202	0.166627	0.153737	0.142007	0.100007	0.093473	0.086770	0.064694	0.057462	0.054778	0.139119	0.125752	0.118237
