# Supplementary material for: A Russian Doll of Resistance: Nested Gains and Losses of Venom Immunity in Varanid Lizards
Source: Int J Mol Sci. 2024 Feb 23;25(5):2628. doi: 10.3390/ijms25052628 (PMC10932397; doi:10.3390/ijms25052628)
Supplement: Supplementary file 1 [file ijms-25-02628-s001.zip › ijms-2872523-supplementary/Supplemental datasheets - raw data/Figure 5, 6/Fig 5, 6 linear data used to calculate bar graphs/Acanthophis laevis.csv]

Time	V.brevicauda 1	V.brevicauda 2	V.brevicauda 3	V.glauerti 1	V.glauerti 2	V.glauerti 3	V.indicus 1	V.indicus 2	V.indicus 3	V. kingorum 1	V. kingorum 2	V. kingorum 3	V. rosenbergi 1	V. rosenbergi 2	V. rosenbergi 3	V. spenceri 1	V. spenceri 2	V. spenceri 3	V. storri 1	V. storri 2	V. storri 3	V. varius 1	V. varius 2	V. varius 3	V. salvator 1	V. salvator 2	V. salvator 3	V. glebopalma 1	V. glebopalma 2	V. glebopalma 3	V. mertensi 1	V. mertensi 2	V. mertensi 3	Negative 1	Negative 2	Negative 3	Negative 3
0.0	0.000000	0.000000	0.000000	0.000000	0.000000	0.000000	0.000000	0.000000	0.000000	0.000000	0.000000	0.000000	0.000000	0.000000	0.000000	0.000000	0.000000	0.000000	0.000000	0.000000	0.000000	0.000000	0.000000	0.000000	0.000000	0.000000	0.000000	0.0000000	0.0000000	0.0000000	0.000000	0.000000	0.00000000
0.2	0.002301	0.002430	0.002640	0.002400	0.001953	0.002276	0.002036	0.002318	0.002274	0.002775	0.002293	0.002310	0.001905	0.001472	0.001685	0.001600	0.001507	0.001530	0.002467	0.002241	0.002252	0.002646	0.002544	0.002370	0.001957	0.001681	0.001733	0.0015150	0.0020400	0.0018220	0.002403	0.002194	0.00159100
0.4	0.004922	0.004911	0.005298	0.005053	0.004208	0.004768	0.004099	0.005138	0.004744	0.005606	0.004736	0.004834	0.004243	0.003062	0.003653	0.003421	0.003123	0.003206	0.005052	0.004500	0.004974	0.005582	0.005111	0.004597	0.004139	0.003614	0.003427	0.0034370	0.0042810	0.0039030	0.005017	0.004361	0.00393500
0.6	0.007708	0.007683	0.008047	0.007543	0.006439	0.007222	0.006228	0.007913	0.006923	0.008601	0.007084	0.007545	0.006453	0.004952	0.005348	0.005249	0.004809	0.004867	0.007753	0.006941	0.007530	0.008654	0.008025	0.007165	0.005939	0.006006	0.005434	0.0054070	0.0065360	0.0059290	0.007794	0.006630	0.00638100
0.8	0.010379	0.010658	0.011269	0.010317	0.008815	0.009659	0.008728	0.010751	0.009674	0.011737	0.009758	0.010127	0.009087	0.006690	0.007176	0.007061	0.006669	0.006665	0.010705	0.009598	0.010003	0.011699	0.010862	0.009758	0.008159	0.008189	0.007377	0.0075100	0.0088920	0.0079740	0.010428	0.008714	0.00825000
1.0	0.013296	0.013516	0.014064	0.013181	0.011112	0.011974	0.011401	0.013429	0.012385	0.014628	0.012454	0.012708	0.011409	0.008731	0.009098	0.008974	0.008384	0.008074	0.013558	0.011764	0.012695	0.014715	0.013709	0.012263	0.010287	0.010148	0.009224	0.0097180	0.0111650	0.0100390	0.013052	0.011331	0.01053500
1.2	0.015848	0.016405	0.016309	0.015861	0.013138	0.014034	0.013736	0.016042	0.014402	0.017276	0.014959	0.015139	0.013784	0.010493	0.010794	0.010677	0.010381	0.009788	0.016126	0.013882	0.015106	0.017570	0.016690	0.014981	0.012401	0.012254	0.011309	0.0118980	0.0133130	0.0121910	0.015227	0.013640	0.01263900
1.4	0.018299	0.018684	0.018618	0.018564	0.015373	0.016117	0.016184	0.018408	0.016520	0.019752	0.017153	0.017451	0.016030	0.012036	0.012244	0.012392	0.011848	0.011157	0.018245	0.016219	0.017209	0.020418	0.019277	0.017041	0.014134	0.014351	0.013356	0.0138490	0.0154030	0.0137470	0.017316	0.015813	0.01450800
1.6	0.020413	0.020936	0.020357	0.020723	0.017124	0.017889	0.018447	0.020422	0.018703	0.022160	0.019249	0.019495	0.017886	0.013601	0.013444	0.014010	0.013115	0.012284	0.020160	0.018065	0.019059	0.023012	0.021364	0.018711	0.015890	0.016231	0.014645	0.0158290	0.0170760	0.0151910	0.019371	0.017595	0.01616200
1.8	0.021902	0.022808	0.021817	0.022616	0.018693	0.019282	0.020440	0.022199	0.020428	0.023993	0.021023	0.021266	0.019425	0.014624	0.014565	0.015294	0.014207	0.013212	0.021710	0.019429	0.020563	0.025041	0.023149	0.020185	0.017054	0.017840	0.016122	0.0175010	0.0184630	0.0163330	0.020930	0.019218	0.01748600
2.0	0.023166	0.024207	0.023299	0.023898	0.019930	0.020237	0.021979	0.023557	0.021950	0.025530	0.022145	0.022533	0.020526	0.015328	0.015631	0.016048	0.015187	0.013801	0.022695	0.020348	0.021892	0.026574	0.024315	0.021165	0.017932	0.018985	0.017199	0.0189380	0.0194590	0.0171780	0.022268	0.020702	0.01847200
2.2	0.023868	0.024961	0.024097	0.024940	0.020699	0.020601	0.023051	0.024168	0.022581	0.026079	0.022732	0.023346	0.021249	0.015642	0.016261	0.016431	0.015685	0.014123	0.023137	0.020830	0.022615	0.027380	0.025131	0.021654	0.018387	0.019961	0.017843	0.0200740	0.0200090	0.0174730	0.023016	0.021291	0.01905200
2.4	0.024730	0.025962	0.025009	0.026103	0.021425	0.021138	0.024594	0.025181	0.023487	0.027034	0.023460	0.023943	0.021837	0.015875	0.017095	0.016880	0.016162	0.014713	0.024150	0.021797	0.023333	0.028399	0.025901	0.022280	0.019000	0.020332	0.018246	0.0208090	0.0206560	0.0177030	0.023703	0.022042	0.02017800
2.6	0.025710	0.026729	0.025364	0.026805	0.022255	0.021675	0.025601	0.025942	0.024642	0.027770	0.024610	0.024378	0.022291	0.016111	0.017785	0.017564	0.016675	0.015027	0.024684	0.022449	0.024264	0.029147	0.026817	0.023118	0.019232	0.020982	0.019118	0.0215140	0.0213400	0.0180870	0.024599	0.022922	0.02087000
2.8	0.026789	0.027514	0.025944	0.027680	0.023326	0.022319	0.026300	0.026165	0.024984	0.028879	0.025571	0.025097	0.022831	0.016293	0.018439	0.018367	0.016949	0.015560	0.025563	0.022991	0.025010	0.029949	0.027535	0.024144	0.019957	0.021700	0.019799	0.0219610	0.0217140	0.0185060	0.025404	0.023629	0.02162300
3.0	0.027682	0.028320	0.026381	0.028555	0.024098	0.022901	0.026986	0.026677	0.025637	0.029926	0.026258	0.025869	0.023217	0.016617	0.019341	0.018954	0.017541	0.016039	0.026059	0.024195	0.025418	0.030518	0.028441	0.025031	0.020710	0.022186	0.020059	0.0227130	0.0223650	0.0188810	0.026079	0.024187	0.02261400
3.2	0.028301	0.028765	0.027447	0.029270	0.024837	0.023760	0.027745	0.027561	0.025838	0.031218	0.026898	0.026642	0.023417	0.017064	0.019847	0.019492	0.017997	0.016487	0.026766	0.024868	0.026042	0.030963	0.029160	0.026038	0.021753	0.022718	0.020815	0.0234890	0.0227740	0.0194170	0.027121	0.024795	0.02335400
3.4	0.029539	0.029214	0.028375	0.030223	0.025742	0.024511	0.028543	0.028479	0.026832	0.032105	0.027772	0.027284	0.023902	0.017673	0.020184	0.020052	0.018289	0.017382	0.027709	0.025807	0.026803	0.031547	0.029854	0.026976	0.022482	0.023286	0.021567	0.0244130	0.0232320	0.0201520	0.027935	0.025640	0.02452000
3.6	0.030696	0.029691	0.028906	0.031059	0.026572	0.025241	0.029384	0.029521	0.027656	0.033372	0.028844	0.028199	0.024142	0.018201	0.020700	0.020839	0.018687	0.018096	0.028522	0.026539	0.027754	0.032205	0.030548	0.028005	0.023551	0.023589	0.022366	0.0250590	0.0236370	0.0208480	0.028612	0.026206	0.02526400
3.8	0.031594	0.030413	0.029583	0.031940	0.027391	0.025836	0.030386	0.030312	0.028559	0.033840	0.029642	0.028950	0.024287	0.018542	0.021505	0.021222	0.019004	0.018465	0.029162	0.027259	0.028156	0.032871	0.031111	0.028443	0.024268	0.024166	0.023209	0.0256370	0.0242460	0.0214580	0.029678	0.026711	0.02580900
4.0	0.032209	0.030775	0.030194	0.032696	0.027895	0.026609	0.031032	0.030635	0.029168	0.034602	0.030151	0.029800	0.024596	0.019017	0.022158	0.021702	0.019456	0.019415	0.030038	0.027874	0.029078	0.033640	0.031695	0.029168	0.024823	0.024448	0.023867	0.0259150	0.0250070	0.0221300	0.030642	0.027302	0.02626400
4.2	0.032715	0.031463	0.030941	0.033145	0.028478	0.027472	0.032080	0.031627	0.030048	0.035351	0.031082	0.030728	0.024959	0.019718	0.022730	0.022208	0.019909	0.019966	0.030793	0.028779	0.029813	0.034184	0.032252	0.030108	0.025740	0.024687	0.024275	0.0262610	0.0256540	0.0225690	0.031059	0.028229	0.02697700
4.4	0.033615	0.032236	0.031128	0.033683	0.029188	0.028226	0.032313	0.032493	0.030929	0.036081	0.031762	0.031541	0.025713	0.020483	0.023380	0.022765	0.020444	0.020499	0.031493	0.029066	0.030446	0.034808	0.032801	0.030756	0.026239	0.025395	0.024909	0.0268470	0.0263360	0.0234310	0.031827	0.028868	0.02808900
4.6	0.034213	0.032991	0.031855	0.034245	0.029637	0.028837	0.032750	0.033234	0.031424	0.036872	0.032488	0.032372	0.026182	0.021405	0.023271	0.023280	0.021126	0.020894	0.032324	0.029722	0.030534	0.035227	0.033418	0.031783	0.026562	0.026034	0.025606	0.0272610	0.0269990	0.0240290	0.032451	0.029079	0.02865300
4.8	0.034818	0.033937	0.032284	0.034957	0.030214	0.029360	0.033699	0.033983	0.032114	0.037581	0.033491	0.033182	0.026850	0.022320	0.023778	0.023555	0.021866	0.021508	0.033377	0.030431	0.030930	0.035742	0.033891	0.032772	0.027354	0.026333	0.025907	0.0278500	0.0274900	0.0245590	0.032774	0.029540	0.02887800
5.0	0.035676	0.034895	0.032515	0.035802	0.030719	0.030026	0.034670	0.034539	0.032918	0.038072	0.034095	0.033958	0.027072	0.023348	0.024005	0.024149	0.022481	0.021793	0.033913	0.030681	0.031782	0.036235	0.034887	0.033561	0.027749	0.026827	0.026436	0.0284160	0.0279020	0.0249570	0.032971	0.030438	0.02964700
5.2	0.036266	0.035484	0.032726	0.036422	0.031386	0.030730	0.035247	0.035281	0.033513	0.038936	0.034912	0.034675	0.027684	0.024084	0.023918	0.024748	0.023249	0.022597	0.034434	0.031349	0.032247	0.036739	0.035741	0.034428	0.028362	0.027662	0.027025	0.0291190	0.0285790	0.0253700	0.033347	0.030882	0.03001600
5.4	0.036919	0.035742	0.033290	0.037158	0.032231	0.031630	0.035807	0.036016	0.034555	0.039771	0.035742	0.035339	0.028258	0.025008	0.024050	0.025612	0.023525	0.022857	0.034743	0.032232	0.032465	0.037500	0.036477	0.034791	0.028480	0.028548	0.027460	0.0296920	0.0292050	0.0254770	0.034007	0.031708	0.03008100
5.6	0.037586	0.036706	0.033704	0.037518	0.032456	0.032293	0.036150	0.036610	0.035296	0.040568	0.036539	0.036188	0.028746	0.025963	0.024271	0.026163	0.024018	0.023078	0.035225	0.032440	0.033130	0.038057	0.037066	0.035045	0.029232	0.029308	0.027494	0.0304460	0.0295180	0.0260990	0.034656	0.032493	0.03043800
5.8	0.038137	0.037673	0.034477	0.038139	0.033173	0.032668	0.036613	0.037515	0.035791	0.040954	0.037280	0.036892	0.029510	0.026242	0.025002	0.026611	0.024732	0.023445	0.035610	0.032557	0.033872	0.038705	0.037846	0.035331	0.029605	0.029664	0.028044	0.0309200	0.0300150	0.0263720	0.035393	0.033240	0.03078100
6.0	0.038752	0.038156	0.035310	0.038659	0.033925	0.033168	0.037183	0.038021	0.036038	0.041648	0.037832	0.037327	0.029819	0.026665	0.025448	0.026959	0.025258	0.023739	0.036041	0.033101	0.034250	0.039359	0.038518	0.035562	0.030095	0.030046	0.028219	0.0316190	0.0303210	0.0266060	0.036258	0.034000	0.03109700
6.2	0.039665	0.038857	0.035879	0.039652	0.034488	0.033635	0.038151	0.038348	0.036393	0.042051	0.038737	0.038026	0.030388	0.027068	0.025909	0.027662	0.025745	0.023979	0.036185	0.033531	0.034406	0.040001	0.039277	0.035949	0.030633	0.030424	0.028524	0.0320520	0.0309030	0.0268870	0.037046	0.034211	0.03130300
6.4	0.040396	0.039458	0.036184	0.040409	0.035010	0.034023	0.039536	0.038946	0.037144	0.042791	0.039533	0.038541	0.030689	0.027620	0.026241	0.028085	0.026174	0.024274	0.036564	0.034048	0.034717	0.040767	0.039991	0.036185	0.031210	0.030679	0.028847	0.0321890	0.0311950	0.0271930	0.037621	0.034792	0.03177900
6.6	0.041192	0.039932	0.036927	0.040683	0.035762	0.034722	0.039746	0.039343	0.037724	0.043356	0.040522	0.039083	0.030914	0.027966	0.026830	0.028469	0.026559	0.024387	0.036934	0.034340	0.034998	0.041418	0.040587	0.036628	0.031761	0.030983	0.029285	0.0325070	0.0316100	0.0276530	0.038015	0.035109	0.03219300
6.8	0.041904	0.040612	0.037816	0.041406	0.036270	0.035520	0.040094	0.039608	0.037648	0.044166	0.041205	0.040106	0.031004	0.028202	0.027393	0.028892	0.026850	0.024821	0.037481	0.035028	0.035215	0.042220	0.041030	0.036795	0.032212	0.031269	0.029579	0.0327500	0.0318720	0.0281050	0.038579	0.035801	0.03279700
7.0	0.042495	0.041110	0.038849	0.042087	0.037056	0.036070	0.040838	0.040029	0.038095	0.044675	0.041900	0.040667	0.031420	0.028251	0.027985	0.029187	0.027305	0.024939	0.037847	0.035610	0.035566	0.042702	0.041521	0.036939	0.032530	0.031296	0.029985	0.0332610	0.0322650	0.0285450	0.038940	0.036313	0.03320500
7.2	0.043014	0.041329	0.040173	0.042892	0.037593	0.037012	0.041773	0.040479	0.038709	0.045359	0.042930	0.041234	0.031677	0.028793	0.028339	0.029291	0.027666	0.025251	0.038843	0.035586	0.036281	0.043298	0.041984	0.037313	0.033093	0.031429	0.030554	0.0338630	0.0327160	0.0291370	0.039828	0.036887	0.03379000
7.4	0.043599	0.041753	0.040645	0.043690	0.038149	0.037543	0.042295	0.041022	0.039492	0.045821	0.043533	0.041586	0.032144	0.028959	0.028727	0.029690	0.027915	0.025744	0.039685	0.036051	0.036645	0.043963	0.042462	0.037586	0.033681	0.031676	0.030913	0.0344470	0.0331240	0.0298040	0.040215	0.037313	0.03456700
7.6	0.043776	0.042034	0.041221	0.044230	0.038582	0.038047	0.042984	0.041752	0.039890	0.046650	0.044088	0.042257	0.032243	0.029164	0.029384	0.030064	0.028044	0.026182	0.040408	0.036314	0.037213	0.044682	0.042991	0.037945	0.034270	0.031753	0.031531	0.0351350	0.0335440	0.0301380	0.040915	0.037635	0.03487600
7.8	0.044351	0.042340	0.041919	0.044893	0.039124	0.038556	0.043808	0.042734	0.040479	0.047321	0.044716	0.042970	0.032749	0.029165	0.029993	0.030848	0.028379	0.026098	0.041263	0.036752	0.037604	0.045374	0.043139	0.038475	0.035022	0.031711	0.031879	0.0358460	0.0343530	0.0306690	0.041512	0.037926	0.03545300
8.0	0.044821	0.043114	0.042246	0.045338	0.039506	0.039101	0.044745	0.043169	0.040989	0.047949	0.044945	0.043553	0.033332	0.029195	0.030628	0.031479	0.028696	0.026741	0.042256	0.037300	0.038058	0.045898	0.043496	0.039011	0.035859	0.032011	0.032165	0.0362810	0.0352170	0.0310070	0.042168	0.037926	0.03631300
8.2	0.045519	0.043745	0.042594	0.046084	0.039870	0.039746	0.045287	0.044202	0.041610	0.048691	0.045441	0.043961	0.033752	0.029180	0.030843	0.031957	0.029119	0.027134	0.043075	0.037570	0.038229	0.046226	0.043386	0.039615	0.036410	0.032484	0.032568	0.0366440	0.0358500	0.0313840	0.042794	0.038223	0.03699700
8.4	0.046328	0.044429	0.042627	0.046843	0.040518	0.040198	0.045525	0.044747	0.042144	0.049444	0.045847	0.044475	0.034242	0.029586	0.031102	0.032312	0.029518	0.027583	0.043858	0.037438	0.038380	0.046797	0.043495	0.040406	0.036618	0.033241	0.033340	0.0371000	0.0365330	0.0320520	0.043630	0.038381	0.03750900
8.6	0.046726	0.044633	0.043415	0.047484	0.041071	0.040500	0.046344	0.045574	0.042478	0.050440	0.046297	0.044889	0.034793	0.029734	0.031073	0.032771	0.030081	0.028000	0.044161	0.038325	0.038949	0.047298	0.043865	0.041146	0.037110	0.033974	0.034131	0.0376900	0.0370620	0.0322200	0.043953	0.038395	0.03807500
8.8	0.047544	0.045519	0.043978	0.048336	0.041693	0.040654	0.047212	0.046219	0.043128	0.051377	0.046575	0.045479	0.035124	0.030155	0.031506	0.033144	0.030447	0.028552	0.044620	0.038879	0.039725	0.047761	0.044396	0.042023	0.037827	0.034879	0.034527	0.0383200	0.0374380	0.0323750	0.044475	0.038419	0.03844800
9.0	0.048404	0.046039	0.044823	0.049155	0.042254	0.041424	0.048070	0.047247	0.044114	0.052195	0.047005	0.045948	0.035506	0.030441	0.031626	0.033748	0.030737	0.029066	0.045031	0.039433	0.040460	0.048033	0.045164	0.042560	0.038183	0.035688	0.035238	0.0388490	0.0377280	0.0327490	0.044840	0.038768	0.03891500
9.2	0.048874	0.046029	0.045072	0.049561	0.042869	0.041601	0.048192	0.048037	0.044755	0.053073	0.047508	0.046352	0.036228	0.030794	0.032014	0.034246	0.031145	0.029552	0.045452	0.039911	0.040907	0.048508	0.045510	0.043354	0.038761	0.036536	0.035454	0.0394190	0.0382980	0.0331650	0.045358	0.039422	0.03904600
9.4	0.049334	0.046360	0.045571	0.049966	0.043003	0.041811	0.048404	0.048483	0.045224	0.053986	0.047758	0.047037	0.036634	0.031491	0.032496	0.034688	0.031500	0.029874	0.045604	0.040672	0.041142	0.048637	0.046210	0.044118	0.039067	0.037290	0.036112	0.0397860	0.0387100	0.0336790	0.045789	0.040101	0.03904700
9.6	0.049951	0.047367	0.046030	0.050157	0.043545	0.042048	0.048939	0.049032	0.045445	0.054614	0.048253	0.047794	0.037196	0.031678	0.033067	0.035007	0.032091	0.029989	0.045586	0.041317	0.042100	0.049027	0.046692	0.044284	0.039889	0.037894	0.036489	0.0399450	0.0393580	0.0341350	0.046070	0.040910	0.03933000
9.8	0.050369	0.048031	0.046425	0.050643	0.044295	0.042270	0.049470	0.049935	0.045950	0.055246	0.048944	0.047998	0.037675	0.031725	0.033886	0.035431	0.032271	0.030396	0.045723	0.041669	0.042658	0.049766	0.047322	0.044680	0.040127	0.038332	0.036655	0.0402230	0.0399550	0.0344090	0.046422	0.041082	0.03973400
10.0	0.050986	0.048389	0.046681	0.050999	0.045039	0.042685	0.050083	0.049998	0.046266	0.055818	0.049634	0.048538	0.037942	0.032057	0.034348	0.035813	0.032628	0.030671	0.045773	0.042329	0.042761	0.050087	0.047684	0.045172	0.040612	0.039109	0.037121	0.0404630	0.0402650	0.0350670	0.046857	0.041396	0.04007500
10.2	0.051475	0.049264	0.047160	0.051665	0.045750	0.043127	0.050640	0.050023	0.046908	0.056355	0.050198	0.049283	0.038570	0.032639	0.035016	0.036301	0.033216	0.030781	0.045939	0.042655	0.043245	0.050579	0.048182	0.045633	0.041104	0.039735	0.037706	0.0405800	0.0410180	0.0354850	0.047199	0.041894	0.04052800
10.4	0.051907	0.049526	0.047342	0.051761	0.046291	0.043712	0.051037	0.050324	0.047394	0.056839	0.050629	0.049843	0.038944	0.032946	0.035338	0.036358	0.033405	0.031121	0.046737	0.043237	0.044001	0.050834	0.048714	0.046101	0.041483	0.040323	0.037742	0.0408990	0.0413520	0.0359430	0.047283	0.042276	0.04128000
10.6	0.052362	0.050310	0.048153	0.051879	0.046834	0.044252	0.051122	0.050700	0.047828	0.057317	0.051323	0.050378	0.039321	0.032963	0.035725	0.036661	0.033796	0.031410	0.047438	0.043762	0.044504	0.051275	0.048909	0.046606	0.041680	0.040513	0.037956	0.0410180	0.0417530	0.0364620	0.047766	0.043181	0.04173000
10.8	0.052614	0.050845	0.048716	0.052284	0.047213	0.044911	0.051428	0.050701	0.048191	0.057889	0.052176	0.051000	0.039720	0.033357	0.036166	0.036757	0.034178	0.031221	0.047926	0.044282	0.045019	0.051871	0.049249	0.046985	0.041832	0.040821	0.038500	0.0411650	0.0419640	0.0369300	0.047785	0.043808	0.04163800
11.0	0.053235	0.051215	0.049179	0.052365	0.047655	0.045240	0.052148	0.050576	0.048599	0.058579	0.053027	0.051169	0.040108	0.033919	0.036644	0.036915	0.034452	0.031292	0.048273	0.044562	0.045387	0.052276	0.049839	0.047505	0.041996	0.040783	0.038904	0.0415140	0.0422960	0.0374660	0.048171	0.044160	0.04176500
11.2	0.053651	0.052108	0.049458	0.052723	0.047820	0.046015	0.052810	0.050654	0.049278	0.059352	0.053692	0.051762	0.040438	0.034689	0.037165	0.037021	0.034509	0.031468	0.048998	0.044456	0.046105	0.052679	0.050452	0.047740	0.042583	0.040689	0.039211	0.0417600	0.0424550	0.0381870	0.048575	0.044536	0.04252100
11.4	0.054015	0.053073	0.049639	0.053042	0.048244	0.046328	0.053293	0.051054	0.049366	0.059658	0.054249	0.052254	0.040736	0.034980	0.037077	0.037507	0.034839	0.031767	0.049321	0.044710	0.046357	0.053138	0.050883	0.048077	0.042934	0.040867	0.039041	0.0421350	0.0427200	0.0387850	0.048829	0.045032	0.04333000
11.6	0.054500	0.053543	0.049911	0.053458	0.048699	0.046677	0.054031	0.051729	0.049547	0.060248	0.055047	0.053063	0.040755	0.035446	0.037684	0.037954	0.035000	0.032285	0.049556	0.044772	0.046719	0.053577	0.051177	0.048362	0.043216	0.040733	0.039328	0.0428160	0.0430360	0.0391410	0.049410	0.045512	0.04370900
11.8	0.055071	0.053923	0.050297	0.053890	0.049145	0.047165	0.054369	0.051884	0.049949	0.060448	0.055517	0.053440	0.041229	0.035989	0.037503	0.038405	0.035336	0.032480	0.049835	0.045374	0.046919	0.054048	0.051314	0.048743	0.043638	0.040474	0.039335	0.0432760	0.0434830	0.0394120	0.049918	0.045587	0.04458600
12.0	0.055887	0.054474	0.050316	0.054685	0.049659	0.047605	0.055055	0.052179	0.050228	0.060603	0.055934	0.053747	0.041161	0.036143	0.037909	0.038565	0.035683	0.033165	0.050012	0.045418	0.046829	0.054446	0.051636	0.048910	0.044130	0.040869	0.039530	0.0437380	0.0435970	0.0396790	0.050606	0.045814	0.04512100
12.2	0.056545	0.054975	0.050313	0.055211	0.050080	0.048083	0.055300	0.052481	0.050766	0.060997	0.056241	0.054001	0.040865	0.036366	0.038010	0.038897	0.036093	0.033533	0.050229	0.045687	0.047021	0.054854	0.051684	0.049208	0.044429	0.041034	0.040083	0.0441880	0.0438040	0.0398970	0.050928	0.046148	0.04517500
12.4	0.057087	0.055407	0.050682	0.055817	0.050702	0.048548	0.055776	0.053059	0.051256	0.061459	0.056533	0.054503	0.040951	0.036881	0.037986	0.039188	0.036426	0.034025	0.050135	0.046044	0.047340	0.055456	0.052190	0.049612	0.044592	0.041158	0.040956	0.0448510	0.0439990	0.0402820	0.051655	0.046399	0.04570100
12.6	0.057599	0.055746	0.051283	0.056422	0.050990	0.048746	0.056297	0.053431	0.052262	0.062095	0.056854	0.055042	0.040932	0.036857	0.038150	0.039432	0.036700	0.034322	0.050248	0.046639	0.047799	0.055926	0.052977	0.049806	0.045044	0.041573	0.041590	0.0455240	0.0440360	0.0401810	0.051836	0.046609	0.04591600
12.8	0.058308	0.056443	0.051328	0.056993	0.051236	0.049067	0.056884	0.054291	0.052907	0.062443	0.057053	0.055762	0.041024	0.037623	0.038368	0.039581	0.036856	0.034899	0.050494	0.046984	0.048176	0.056337	0.053456	0.050344	0.045528	0.041750	0.041634	0.0459420	0.0443720	0.0403060	0.052327	0.046823	0.04608000
13.0	0.058868	0.056369	0.051254	0.057539	0.051651	0.049838	0.057301	0.055146	0.053425	0.062707	0.057431	0.056380	0.041138	0.037796	0.039072	0.039750	0.037119	0.035476	0.050565	0.047696	0.048393	0.056698	0.053815	0.050793	0.045575	0.041835	0.041800	0.0464240	0.0444750	0.0404910	0.052990	0.047621	0.04635800
13.2	0.059165	0.056738	0.051477	0.058196	0.052040	0.049911	0.057353	0.055573	0.053951	0.063220	0.057854	0.056746	0.041532	0.038194	0.039423	0.040077	0.037478	0.035794	0.050503	0.048071	0.048912	0.057242	0.054409	0.051370	0.045653	0.042436	0.041933	0.0468630	0.0448180	0.0405450	0.053385	0.048158	0.04675600
13.4	0.059640	0.057381	0.051919	0.058596	0.052395	0.050345	0.057909	0.056463	0.054663	0.063759	0.058098	0.057253	0.042065	0.038850	0.039858	0.040634	0.037841	0.036208	0.050494	0.048907	0.049148	0.057549	0.055049	0.051715	0.045798	0.042910	0.042400	0.0473880	0.0453080	0.0406510	0.054088	0.048934	0.04694300
13.6	0.059970	0.058098	0.052363	0.058972	0.053094	0.050714	0.058279	0.057661	0.055171	0.063770	0.058650	0.057583	0.042476	0.039268	0.040412	0.040902	0.038139	0.036424	0.050746	0.049458	0.049684	0.058321	0.055549	0.051995	0.046274	0.043525	0.042643	0.0475200	0.0457610	0.0409300	0.054625	0.049476	0.04741800
13.8	0.060534	0.058152	0.052797	0.059597	0.053681	0.051020	0.058330	0.058338	0.055937	0.064099	0.058855	0.057860	0.042949	0.039643	0.040582	0.041247	0.037969	0.036919	0.051473	0.049527	0.050104	0.058746	0.055993	0.052397	0.046489	0.044186	0.042691	0.0479200	0.0459350	0.0412680	0.055143	0.049528	0.04811600
14.0	0.060952	0.058552	0.053175	0.060163	0.054416	0.051400	0.058799	0.058368	0.056584	0.064433	0.058930	0.058484	0.043499	0.040101	0.040833	0.041610	0.038471	0.037189	0.051650	0.050267	0.050584	0.059088	0.056304	0.052641	0.046982	0.044768	0.043295	0.0478140	0.0461100	0.0414890	0.056053	0.049926	0.04849800
14.2	0.061073	0.059002	0.053655	0.060643	0.054955	0.051953	0.059280	0.059054	0.057270	0.064956	0.059096	0.058924	0.044001	0.040585	0.040869	0.042024	0.038665	0.037502	0.052234	0.050626	0.051246	0.059480	0.056643	0.053061	0.046958	0.045356	0.043672	0.0480680	0.0465140	0.0417600	0.056430	0.050500	0.04905500
14.4	0.061636	0.059331	0.054398	0.060681	0.055219	0.052505	0.059582	0.059518	0.057549	0.065359	0.059789	0.059359	0.044146	0.040631	0.040947	0.042234	0.038746	0.037776	0.052900	0.050936	0.051774	0.059830	0.057018	0.053639	0.047248	0.045896	0.043621	0.0483210	0.0465930	0.0421920	0.056778	0.050860	0.04896900
14.6	0.062003	0.059984	0.055538	0.061115	0.055840	0.053005	0.059805	0.059879	0.058016	0.065893	0.060584	0.059888	0.044929	0.040997	0.040933	0.042537	0.039135	0.037738	0.053302	0.051495	0.052219	0.060471	0.057558	0.054093	0.047178	0.046382	0.044235	0.0485080	0.0468050	0.0426780	0.056893	0.051211	0.04890200
14.8	0.062330	0.060845	0.056191	0.061792	0.056289	0.053581	0.060036	0.059858	0.057914	0.066496	0.061511	0.060314	0.045165	0.041500	0.041279	0.042628	0.039083	0.037737	0.053634	0.051920	0.052482	0.060955	0.058376	0.054483	0.047484	0.046782	0.044844	0.0489750	0.0470090	0.0432410	0.056975	0.051298	0.04868800
15.0	0.062880	0.061231	0.056625	0.062122	0.056756	0.053851	0.060248	0.060189	0.057867	0.067471	0.061998	0.060771	0.045594	0.041797	0.041482	0.043235	0.039404	0.038053	0.054016	0.051932	0.052723	0.061306	0.059056	0.054789	0.047761	0.046949	0.045245	0.0492860	0.0474510	0.0437970	0.057526	0.051781	0.04897200
15.2	0.063305	0.062470	0.057348	0.062818	0.057045	0.054318	0.060563	0.060229	0.058185	0.068176	0.062590	0.061733	0.046259	0.042298	0.042063	0.043427	0.039394	0.038235	0.054608	0.051519	0.053235	0.061495	0.059554	0.054967	0.048379	0.047476	0.045533	0.0496360	0.0474530	0.0442140	0.057460	0.052635	0.04982400
15.4	0.063600	0.062972	0.057977	0.063400	0.057412	0.054419	0.060812	0.060687	0.058257	0.068508	0.063316	0.062231	0.046658	0.042631	0.041837	0.043656	0.039663	0.038546	0.054863	0.051638	0.053441	0.061817	0.059810	0.055189	0.048795	0.048014	0.045795	0.0498100	0.0477890	0.0446690	0.057821	0.053437	0.04989500
15.6	0.063858	0.063118	0.058579	0.064016	0.057871	0.054790	0.061268	0.060743	0.058539	0.069125	0.063936	0.062739	0.047081	0.042959	0.042471	0.043808	0.039872	0.039050	0.055446	0.051747	0.053704	0.061941	0.060056	0.055267	0.049189	0.048285	0.046383	0.0502450	0.0480470	0.0450210	0.057958	0.053752	0.04979300
15.8	0.064299	0.063442	0.059304	0.064508	0.058049	0.055241	0.061352	0.060959	0.059318	0.069422	0.064353	0.063039	0.047464	0.043163	0.042227	0.043934	0.040241	0.039198	0.055675	0.052426	0.053963	0.062340	0.060363	0.055489	0.049453	0.048251	0.047016	0.0506010	0.0482020	0.0453270	0.058339	0.053953	0.05024800
16.0	0.064986	0.063777	0.059663	0.065246	0.058594	0.055552	0.062212	0.061502	0.059338	0.070100	0.064768	0.063992	0.047495	0.042987	0.042902	0.044073	0.040565	0.039402	0.056335	0.052556	0.054239	0.062472	0.060812	0.055715	0.050182	0.048207	0.047007	0.0508640	0.0484420	0.0456420	0.058454	0.054054	0.05036500
16.2	0.065173	0.064348	0.060113	0.065507	0.058851	0.055900	0.062664	0.062148	0.060016	0.070908	0.065082	0.064213	0.047789	0.042783	0.043238	0.044168	0.040716	0.039722	0.057227	0.052908	0.054466	0.062606	0.061077	0.055879	0.050741	0.048323	0.047413	0.0514060	0.0489160	0.0457120	0.058645	0.054155	0.05063500
16.4	0.065654	0.064817	0.060375	0.066014	0.059298	0.056426	0.063654	0.062546	0.060317	0.071647	0.065621	0.064957	0.048193	0.042897	0.043587	0.044374	0.040945	0.040099	0.058048	0.053066	0.055152	0.062753	0.061603	0.055986	0.051177	0.048363	0.048010	0.0517900	0.0493090	0.0458860	0.059125	0.054638	0.05098800
16.6	0.066346	0.065317	0.060451	0.066139	0.059836	0.056959	0.064411	0.063115	0.061229	0.072362	0.066238	0.065685	0.048685	0.043426	0.043982	0.044508	0.041256	0.040400	0.058696	0.053435	0.055630	0.063085	0.061978	0.056289	0.051895	0.048774	0.048117	0.0520650	0.0497490	0.0461080	0.058991	0.054964	0.05121300
16.8	0.067049	0.065619	0.060128	0.066467	0.060386	0.057420	0.065364	0.063672	0.061404	0.072731	0.066604	0.066092	0.049867	0.043768	0.044339	0.044884	0.041657	0.041111	0.059090	0.054184	0.056152	0.063359	0.062371	0.056805	0.052452	0.049036	0.048262	0.0522850	0.0502960	0.0463860	0.059392	0.055554	0.05149200
17.0	0.067725	0.065895	0.060282	0.066985	0.060754	0.058002	0.065790	0.064134	0.061591	0.072955	0.067301	0.066360	0.050482	0.043989	0.044886	0.045418	0.042144	0.041502	0.059645	0.054855	0.056197	0.063651	0.062594	0.057068	0.052452	0.049134	0.048189	0.0526720	0.0503550	0.0466010	0.060131	0.055828	0.05190900
17.2	0.067992	0.066410	0.060779	0.067163	0.061138	0.058233	0.066645	0.064809	0.062188	0.073488	0.067916	0.066510	0.051187	0.044596	0.045004	0.045851	0.042519	0.041849	0.060270	0.054967	0.056316	0.064064	0.062935	0.057305	0.052595	0.049589	0.048558	0.0531290	0.0505360	0.0468010	0.060853	0.056419	0.05241900
17.4	0.068431	0.066965	0.061186	0.067030	0.061484	0.058550	0.067263	0.065339	0.062562	0.073833	0.068084	0.066841	0.051995	0.044667	0.045351	0.046413	0.042742	0.042300	0.060843	0.055744	0.056358	0.064493	0.063269	0.057584	0.053053	0.049903	0.048830	0.0532220	0.0511440	0.0469380	0.061644	0.057035	0.05288300
17.6	0.068516	0.066959	0.061290	0.067234	0.061921	0.058883	0.067997	0.065606	0.063334	0.074058	0.068509	0.067229	0.052234	0.044970	0.045687	0.046705	0.043081	0.042690	0.061378	0.056347	0.056673	0.065088	0.063151	0.057991	0.053515	0.049999	0.049015	0.0531970	0.0515380	0.0472450	0.062236	0.057180	0.05370200
17.8	0.068987	0.067241	0.061418	0.067605	0.062442	0.059299	0.068778	0.065762	0.063659	0.074480	0.068916	0.067418	0.052249	0.045436	0.045637	0.046954	0.043473	0.043131	0.061795	0.056753	0.056919	0.065433	0.063056	0.058250	0.053636	0.050279	0.049109	0.0531370	0.0519530	0.0474260	0.062642	0.057410	0.05428700
18.0	0.069211	0.067778	0.061761	0.067904	0.062892	0.059629	0.069762	0.065909	0.063898	0.074968	0.069228	0.068073	0.052183	0.045952	0.045767	0.047508	0.044049	0.043396	0.061719	0.057463	0.057100	0.065977	0.063025	0.058521	0.054175	0.050399	0.049419	0.0531910	0.0523240	0.0477820	0.063110	0.057533	0.05475000
18.2	0.069805	0.068204	0.061930	0.068139	0.063248	0.060041	0.070159	0.066562	0.064062	0.075350	0.069770	0.068594	0.052179	0.046191	0.045680	0.047940	0.044717	0.043630	0.061874	0.057554	0.057420	0.066132	0.062890	0.058969	0.054331	0.050743	0.049420	0.0535800	0.0528310	0.0483070	0.063399	0.058017	0.05517700
18.4	0.070210	0.068236	0.062455	0.068459	0.063717	0.060631	0.070595	0.066319	0.064068	0.075743	0.070330	0.068846	0.051961	0.046692	0.045851	0.048236	0.045323	0.043851	0.061776	0.057717	0.057702	0.066560	0.062952	0.059364	0.054690	0.051226	0.049421	0.0537500	0.0532330	0.0485470	0.063775	0.058096	0.05554000
18.6	0.070697	0.068352	0.062780	0.068962	0.064264	0.061205	0.070879	0.066613	0.064668	0.076076	0.070788	0.069105	0.052479	0.047091	0.046158	0.048453	0.045911	0.043894	0.061868	0.058239	0.057935	0.067034	0.063058	0.059943	0.054912	0.051391	0.050063	0.0542400	0.0534580	0.0488540	0.064274	0.058147	0.05612000
18.8	0.070735	0.069083	0.063012	0.069405	0.064562	0.061518	0.071081	0.066567	0.064566	0.076524	0.071137	0.069248	0.052431	0.047548	0.046771	0.048766	0.046005	0.044124	0.062371	0.058097	0.058030	0.067659	0.063183	0.060534	0.055594	0.051801	0.050410	0.0545720	0.0537320	0.0493050	0.064818	0.058250	0.05642700
19.0	0.071242	0.069127	0.063362	0.069886	0.064899	0.061508	0.071149	0.066694	0.065086	0.077277	0.071581	0.069737	0.052773	0.048000	0.046976	0.048949	0.046494	0.044271	0.062731	0.058290	0.058457	0.068340	0.063579	0.060790	0.055900	0.052311	0.050764	0.0547670	0.0542600	0.0496470	0.065166	0.058653	0.05736000
19.2	0.071954	0.070152	0.063941	0.070447	0.064835	0.061585	0.071426	0.066452	0.065492	0.077415	0.072011	0.070398	0.053033	0.048348	0.047303	0.048927	0.046534	0.044433	0.062964	0.058376	0.058690	0.068731	0.063803	0.061278	0.056260	0.052814	0.051317	0.0549100	0.0543290	0.0499150	0.065453	0.059030	0.05780600
19.4	0.072660	0.070523	0.064192	0.071149	0.065295	0.061697	0.071377	0.067004	0.066079	0.077934	0.072303	0.070121	0.053383	0.048472	0.047307	0.048913	0.046683	0.044816	0.063119	0.058545	0.058879	0.069188	0.064280	0.061549	0.056548	0.053426	0.051759	0.0549330	0.0547820	0.0502720	0.065920	0.059303	0.05792600
19.6	0.073052	0.071107	0.064931	0.071831	0.065697	0.062194	0.071310	0.066973	0.066692	0.078273	0.072679	0.070273	0.053494	0.048497	0.047711	0.048942	0.046753	0.044939	0.063451	0.058852	0.059311	0.069484	0.064739	0.061774	0.056778	0.053518	0.051985	0.0557330	0.0548840	0.0505770	0.065990	0.059669	0.05845200
19.8	0.073437	0.071869	0.065397	0.072380	0.066019	0.062542	0.071237	0.067565	0.067215	0.078707	0.073012	0.070614	0.053557	0.048802	0.047721	0.048851	0.046864	0.044932	0.063627	0.059351	0.059895	0.069931	0.065133	0.062021	0.057111	0.053559	0.052328	0.0562560	0.0549600	0.0510140	0.066625	0.059781	0.05916900
20.0	0.073639	0.072433	0.066187	0.072770	0.066625	0.062508	0.071405	0.068298	0.067063	0.079618	0.073248	0.071334	0.053571	0.048784	0.048168	0.048979	0.046798	0.045265	0.063856	0.059600	0.060347	0.069948	0.065832	0.062167	0.057785	0.053835	0.051952	0.0568250	0.0553480	0.0511700	0.066821	0.060132	0.05912300
20.2	0.074198	0.073027	0.066984	0.073254	0.066957	0.062868	0.071480	0.068867	0.067471	0.080347	0.073715	0.071449	0.053876	0.048749	0.048751	0.049309	0.046998	0.045359	0.064062	0.060125	0.060770	0.070302	0.066547	0.062100	0.058283	0.054585	0.052616	0.0574600	0.0556100	0.0514030	0.066941	0.060579	0.05916500
20.4	0.074624	0.073419	0.067404	0.073599	0.067885	0.063481	0.071883	0.069249	0.067914	0.080730	0.074272	0.072133	0.054379	0.049193	0.049259	0.049893	0.047084	0.045623	0.064535	0.060688	0.061656	0.070705	0.067253	0.062336	0.058555	0.054809	0.053049	0.0578220	0.0558470	0.0517580	0.067143	0.060947	0.05903600
20.6	0.075174	0.073729	0.067744	0.074123	0.068336	0.064057	0.071641	0.069832	0.068401	0.080907	0.074732	0.072506	0.054933	0.049562	0.049422	0.050288	0.047215	0.045834	0.064911	0.061490	0.061967	0.071205	0.067832	0.062726	0.058700	0.055325	0.053362	0.0579800	0.0561880	0.0521290	0.067093	0.061407	0.05905300
20.8	0.075915	0.073855	0.068176	0.074472	0.068769	0.064318	0.071937	0.070058	0.068744	0.081092	0.075230	0.072866	0.055205	0.049372	0.049828	0.050738	0.046997	0.046263	0.065530	0.061925	0.062207	0.071337	0.068551	0.062944	0.058655	0.055587	0.054143	0.0583010	0.0561910	0.0520410	0.067350	0.061812	0.05880400
21.0	0.076232	0.074261	0.068803	0.074686	0.068967	0.064906	0.072135	0.070409	0.068707	0.081461	0.075850	0.073167	0.054939	0.049647	0.050402	0.051222	0.047157	0.046371	0.065957	0.062465	0.062415	0.071628	0.069145	0.062999	0.058507	0.055850	0.054480	0.0587120	0.0560170	0.0522320	0.067597	0.062370	0.05905900
21.2	0.076706	0.074583	0.069526	0.075061	0.069413	0.065373	0.072619	0.070848	0.069245	0.082180	0.076180	0.073606	0.055492	0.049341	0.050804	0.051400	0.047352	0.046657	0.066434	0.062389	0.062795	0.071986	0.069666	0.063319	0.058834	0.056347	0.055298	0.0589490	0.0561970	0.0525740	0.068012	0.062984	0.05931100
21.4	0.077071	0.074981	0.070120	0.075393	0.069588	0.065701	0.072980	0.071177	0.069027	0.082563	0.076672	0.074162	0.055705	0.049172	0.051097	0.051683	0.047752	0.047032	0.066987	0.062788	0.063115	0.072352	0.070446	0.063646	0.059069	0.056856	0.055908	0.0588000	0.0567660	0.0526560	0.068276	0.063481	0.05951600
21.6	0.077102	0.074783	0.069996	0.075791	0.070049	0.066037	0.073903	0.071627	0.069417	0.082784	0.077070	0.074843	0.056349	0.049739	0.051553	0.051985	0.048139	0.047192	0.067365	0.063014	0.063329	0.072594	0.070368	0.064020	0.059089	0.056911	0.056073	0.0588210	0.0570190	0.0530190	0.068287	0.063754	0.05970900
21.8	0.077350	0.075465	0.070432	0.076094	0.070007	0.066379	0.074862	0.072276	0.069391	0.083117	0.077577	0.075145	0.056560	0.050051	0.051521	0.052239	0.048525	0.047558	0.067655	0.062979	0.063419	0.072567	0.070525	0.064525	0.059263	0.057451	0.056198	0.0589120	0.0575980	0.0533280	0.068157	0.063685	0.05972900
22.0	0.077917	0.075533	0.070636	0.076441	0.070405	0.066780	0.075573	0.073021	0.069753	0.083379	0.078064	0.075829	0.056931	0.050272	0.051587	0.052605	0.048950	0.047509	0.067899	0.063340	0.063912	0.072724	0.070717	0.064985	0.059845	0.057642	0.056109	0.0590700	0.0579130	0.0536800	0.068475	0.064206	0.05997200
22.2	0.078453	0.075613	0.070905	0.076738	0.070706	0.067307	0.076191	0.073732	0.070350	0.083741	0.078439	0.076271	0.057192	0.050526	0.051975	0.052960	0.049318	0.047812	0.067908	0.063684	0.064264	0.073272	0.070767	0.065589	0.060128	0.058092	0.055956	0.0590820	0.0584660	0.0536590	0.069110	0.064300	0.06029100
22.4	0.078671	0.075459	0.071256	0.076982	0.070886	0.067914	0.077182	0.074449	0.070858	0.083926	0.078688	0.076135	0.057364	0.050767	0.052142	0.053132	0.049457	0.048275	0.068093	0.063716	0.064467	0.073562	0.070965	0.066138	0.060381	0.058481	0.055933	0.0593910	0.0587250	0.0538180	0.069447	0.064195	0.06072300
22.6	0.079005	0.075626	0.071551	0.077239	0.070955	0.068250	0.078138	0.075012	0.071364	0.084160	0.078975	0.076402	0.057917	0.050849	0.052601	0.053297	0.049806	0.048382	0.068644	0.063889	0.064492	0.074204	0.071310	0.066744	0.060892	0.058716	0.056024	0.0598070	0.0587000	0.0540770	0.069868	0.064502	0.06097300
22.8	0.079508	0.075854	0.071980	0.077225	0.071169	0.068577	0.078882	0.075189	0.071767	0.084495	0.079105	0.076767	0.058068	0.051274	0.053292	0.053756	0.049925	0.048528	0.068979	0.064052	0.065067	0.074837	0.071609	0.067255	0.061386	0.059214	0.056236	0.0600110	0.0591320	0.0545080	0.070018	0.064639	0.06126700
23.0	0.080441	0.076057	0.072027	0.077738	0.071529	0.068834	0.079367	0.075776	0.072329	0.085202	0.079322	0.077109	0.058254	0.051595	0.053549	0.053963	0.050407	0.048796	0.069122	0.064408	0.065625	0.075214	0.072072	0.067488	0.061433	0.059558	0.056678	0.0599910	0.0594380	0.0547130	0.070177	0.065181	0.06199700
23.2	0.080896	0.076498	0.072781	0.077994	0.071746	0.069234	0.079693	0.076565	0.073145	0.085520	0.079611	0.077041	0.058728	0.051835	0.053919	0.054390	0.050645	0.049158	0.069352	0.064406	0.065861	0.075424	0.072239	0.067950	0.061961	0.059755	0.056853	0.0601660	0.0596370	0.0549770	0.070985	0.065673	0.06255700
23.4	0.081456	0.076996	0.073417	0.078489	0.072327	0.069572	0.080004	0.077773	0.074172	0.086495	0.080068	0.076985	0.058940	0.052243	0.053926	0.054444	0.050838	0.049391	0.069642	0.064695	0.066273	0.075637	0.072482	0.068221	0.062246	0.060117	0.056890	0.0606580	0.0597840	0.0550990	0.071241	0.066523	0.06303600
23.6	0.081287	0.077721	0.074148	0.078678	0.072570	0.070124	0.080444	0.078362	0.074841	0.086878	0.080400	0.077598	0.059058	0.052633	0.054137	0.054776	0.051227	0.049475	0.069760	0.065354	0.066755	0.075851	0.072824	0.068269	0.062760	0.060138	0.057003	0.0612430	0.0598450	0.0553920	0.071438	0.066876	0.06369300
23.8	0.081391	0.078580	0.074745	0.079049	0.072878	0.070478	0.080847	0.079440	0.075005	0.087488	0.080796	0.078264	0.059426	0.053551	0.054429	0.054892	0.051647	0.049706	0.069812	0.066028	0.066979	0.076177	0.073005	0.068377	0.063074	0.060353	0.057368	0.0614250	0.0601120	0.0557590	0.072353	0.067382	0.06406000
24.0	0.081873	0.079189	0.075549	0.079315	0.073004	0.070596	0.081024	0.080165	0.075355	0.087993	0.081075	0.078868	0.059462	0.053709	0.054732	0.055561	0.051865	0.049909	0.069719	0.066552	0.066891	0.076221	0.073489	0.068615	0.063586	0.060499	0.057463	0.0614960	0.0604390	0.0561190	0.072780	0.067946	0.06414500
24.2	0.082360	0.079582	0.076020	0.080081	0.073345	0.071201	0.081309	0.080451	0.076020	0.088248	0.081484	0.079193	0.059751	0.054111	0.054935	0.056091	0.052298	0.050006	0.070275	0.066980	0.067701	0.076482	0.073586	0.068748	0.063996	0.060556	0.058109	0.0619030	0.0605710	0.0563340	0.072945	0.067802	0.06445100
24.4	0.082719	0.080006	0.076276	0.080352	0.073911	0.071833	0.081277	0.080828	0.076294	0.088314	0.081792	0.079986	0.059745	0.054429	0.055389	0.056535	0.052480	0.050315	0.070670	0.067529	0.068251	0.076856	0.073758	0.068942	0.064059	0.060378	0.058543	0.0620600	0.0609100	0.0565540	0.073588	0.067903	0.06472100
24.6	0.083204	0.080453	0.076621	0.080828	0.073913	0.072422	0.080994	0.080799	0.076628	0.088475	0.082376	0.080676	0.059657	0.054512	0.055426	0.056828	0.052547	0.050234	0.071129	0.068003	0.068408	0.076923	0.073976	0.068995	0.064346	0.060619	0.059413	0.0620060	0.0610990	0.0566790	0.073843	0.067987	0.06527400
24.8	0.083499	0.080944	0.077130	0.081164	0.074364	0.072739	0.081550	0.080656	0.077007	0.089053	0.082757	0.081376	0.059663	0.054625	0.055723	0.057199	0.052738	0.050552	0.071616	0.068110	0.068703	0.077074	0.074197	0.069006	0.064650	0.060683	0.059960	0.0621560	0.0610580	0.0568830	0.074181	0.068198	0.06519700
25.0	0.084054	0.081553	0.077424	0.081802	0.074442	0.073173	0.081462	0.080359	0.077060	0.089529	0.082924	0.082023	0.060001	0.054827	0.055607	0.057543	0.053191	0.050572	0.071989	0.068475	0.069059	0.077168	0.074575	0.069064	0.064854	0.060910	0.060142	0.0624850	0.0612020	0.0573170	0.074621	0.068574	0.06556200
25.2	0.084585	0.082140	0.077560	0.082394	0.074835	0.073441	0.081336	0.080181	0.077296	0.090171	0.083413	0.082695	0.060466	0.055231	0.055299	0.057464	0.053489	0.050854	0.072598	0.068492	0.069667	0.077521	0.074810	0.069079	0.065231	0.060972	0.060670	0.0626740	0.0615490	0.0575380	0.074894	0.068485	0.06567200
25.4	0.085114	0.082391	0.077824	0.082709	0.075123	0.073451	0.081506	0.079898	0.077220	0.090454	0.083841	0.083298	0.060788	0.055487	0.055781	0.057630	0.053859	0.050934	0.073194	0.068941	0.069909	0.077738	0.075046	0.069448	0.065365	0.061251	0.061063	0.0627360	0.0620570	0.0576550	0.075435	0.068582	0.06573900
25.6	0.085527	0.082672	0.077776	0.083080	0.075203	0.073680	0.081626	0.079863	0.077757	0.090727	0.084119	0.083638	0.061483	0.055634	0.056251	0.057796	0.053992	0.051190	0.073455	0.069524	0.070243	0.078284	0.075201	0.069836	0.065451	0.061520	0.060645	0.0631710	0.0624980	0.0582690	0.075553	0.068134	0.06595700
25.8	0.086074	0.083062	0.077909	0.083512	0.075457	0.074002	0.081816	0.079838	0.078238	0.091159	0.084579	0.083631	0.061465	0.055844	0.056344	0.057789	0.054273	0.051493	0.073682	0.069852	0.070943	0.078742	0.075614	0.070331	0.065622	0.062168	0.060817	0.0634010	0.0629860	0.0583760	0.075892	0.068463	0.06588100
26.0	0.086920	0.083051	0.077974	0.083823	0.075941	0.074169	0.081951	0.079808	0.078379	0.091679	0.085029	0.083934	0.061645	0.056066	0.056769	0.057705	0.054341	0.051512	0.074170	0.070540	0.070975	0.079413	0.076222	0.070864	0.065819	0.062279	0.060768	0.0637710	0.0633220	0.0585780	0.076563	0.068837	0.06630400
26.2	0.087191	0.083168	0.078404	0.084007	0.076403	0.074053	0.082476	0.079864	0.078820	0.092069	0.085361	0.084216	0.061926	0.055786	0.056935	0.058050	0.054379	0.052105	0.074530	0.070683	0.071242	0.080232	0.076243	0.071164	0.066286	0.062788	0.060690	0.0641560	0.0637450	0.0588190	0.076962	0.068760	0.06627800
26.4	0.087411	0.083241	0.078559	0.084245	0.076684	0.074131	0.083055	0.079842	0.078913	0.092551	0.085754	0.084046	0.062354	0.055529	0.057254	0.058080	0.054669	0.052591	0.074754	0.070484	0.071532	0.080446	0.076460	0.071231	0.066293	0.063126	0.060697	0.0647990	0.0637930	0.0593440	0.076735	0.069009	0.06636400
26.6	0.087985	0.083431	0.079028	0.084563	0.077214	0.074452	0.083376	0.079706	0.079515	0.093105	0.086210	0.084463	0.062765	0.055554	0.058059	0.058383	0.055049	0.052945	0.075298	0.070590	0.071753	0.081331	0.076650	0.071480	0.066792	0.063785	0.060712	0.0652630	0.0637680	0.0593810	0.076990	0.069847	0.06674700
26.8	0.088610	0.083276	0.079314	0.084806	0.077855	0.074662	0.083824	0.080121	0.080113	0.093471	0.086499	0.084848	0.062644	0.055741	0.058819	0.058691	0.055032	0.053295	0.075524	0.070627	0.072332	0.081817	0.077053	0.071905	0.067022	0.064375	0.061122	0.0655530	0.0641840	0.0595130	0.076883	0.070189	0.06723100
27.0	0.089101	0.083518	0.079613	0.085437	0.078241	0.074934	0.084301	0.080905	0.080561	0.093943	0.086963	0.084872	0.062683	0.055898	0.058985	0.058890	0.055211	0.053671	0.076038	0.070826	0.072564	0.082349	0.077428	0.072233	0.066762	0.064828	0.060972	0.0657530	0.0641630	0.0597930	0.077017	0.070861	0.06786100
27.2	0.089407	0.083952	0.080415	0.086085	0.078726	0.075187	0.084901	0.081987	0.081246	0.094158	0.087744	0.084962	0.063358	0.056131	0.058970	0.059091	0.055431	0.054020	0.076260	0.070856	0.072853	0.082823	0.077817	0.072563	0.067145	0.065091	0.061157	0.0659830	0.0643540	0.0602360	0.077623	0.071117	0.06834800
27.4	0.089961	0.084548	0.080801	0.086644	0.079115	0.075566	0.085217	0.082939	0.081341	0.094803	0.088274	0.085083	0.063499	0.056515	0.058728	0.059187	0.055569	0.054056	0.076190	0.071115	0.072671	0.083202	0.078169	0.072869	0.067181	0.065591	0.061768	0.0663900	0.0644330	0.0603960	0.077775	0.071718	0.06849500
27.6	0.090080	0.085044	0.081370	0.086998	0.079279	0.075972	0.086210	0.083585	0.081891	0.095011	0.088728	0.085650	0.063755	0.056640	0.058938	0.059443	0.055838	0.054365	0.076235	0.071453	0.072721	0.083602	0.078828	0.073222	0.067590	0.066211	0.062099	0.0665080	0.0648220	0.0607590	0.077729	0.071987	0.06911500
27.8	0.090509	0.085613	0.081686	0.087440	0.079464	0.076042	0.086570	0.084634	0.082118	0.095369	0.089263	0.086149	0.064173	0.057120	0.058901	0.059469	0.056033	0.054621	0.076427	0.071649	0.072864	0.083910	0.079215	0.073461	0.067908	0.066632	0.062569	0.0667880	0.0651480	0.0611590	0.078326	0.072386	0.06935300
28.0	0.090644	0.086224	0.081598	0.087808	0.079679	0.076466	0.087246	0.085218	0.082627	0.095456	0.089546	0.086628	0.064723	0.057161	0.059052	0.059722	0.056477	0.054918	0.076599	0.071525	0.073096	0.083999	0.079470	0.073901	0.068217	0.066513	0.062854	0.0670940	0.0653980	0.0613850	0.078806	0.072635	0.06961900
28.2	0.091011	0.086695	0.082007	0.088414	0.080125	0.077193	0.087726	0.085866	0.083182	0.095989	0.090068	0.087058	0.065002	0.057370	0.058792	0.059938	0.057168	0.055291	0.076977	0.071647	0.073788	0.083966	0.079839	0.074290	0.068613	0.066814	0.063052	0.0675200	0.0657800	0.0616150	0.079217	0.072464	0.06978900
28.4	0.091187	0.087366	0.082310	0.088729	0.080391	0.077725	0.088365	0.086332	0.083378	0.096133	0.090455	0.087800	0.065451	0.057707	0.059127	0.059989	0.057393	0.055221	0.077049	0.072100	0.073663	0.084299	0.080293	0.074568	0.068832	0.066768	0.063352	0.0676030	0.0660400	0.0619700	0.079848	0.072598	0.07003500
28.6	0.091287	0.087829	0.082224	0.089319	0.080479	0.078103	0.088948	0.086636	0.083816	0.096473	0.090974	0.088295	0.065618	0.058157	0.059064	0.060143	0.057408	0.055227	0.077276	0.072334	0.073766	0.084245	0.080510	0.074722	0.069364	0.067100	0.063299	0.0678540	0.0663070	0.0621270	0.080220	0.072743	0.07014300
28.8	0.091434	0.088295	0.082991	0.089696	0.080945	0.078379	0.089766	0.087048	0.084310	0.096782	0.091207	0.088939	0.066218	0.058728	0.059003	0.060541	0.057900	0.055437	0.077809	0.072588	0.074235	0.084387	0.080828	0.074980	0.069949	0.067045	0.062971	0.0680410	0.0665270	0.0624460	0.080378	0.073296	0.06973600
29.0	0.091813	0.088964	0.083551	0.089942	0.081275	0.078948	0.089508	0.087432	0.084727	0.097253	0.091565	0.089417	0.066344	0.059386	0.059072	0.060793	0.058135	0.055495	0.078170	0.073244	0.074690	0.084437	0.081311	0.075269	0.070319	0.067385	0.063225	0.0684990	0.0667780	0.0626120	0.080930	0.073289	0.06973400
29.2	0.092029	0.089584	0.084153	0.089970	0.081647	0.079528	0.089407	0.087821	0.084604	0.097784	0.091829	0.090023	0.066607	0.060080	0.059390	0.060747	0.058735	0.055732	0.078821	0.073945	0.075016	0.084890	0.081683	0.075384	0.070570	0.067519	0.063624	0.0688610	0.0671210	0.0629880	0.081096	0.072944	0.06978800
29.4	0.092395	0.089713	0.084427	0.089935	0.082162	0.079822	0.090084	0.088047	0.085149	0.098047	0.091757	0.090522	0.067153	0.060321	0.060128	0.060952	0.059348	0.055862	0.079304	0.074658	0.074827	0.085092	0.082002	0.075869	0.070717	0.067835	0.063663	0.0690230	0.0673170	0.0633020	0.081921	0.073269	0.07011300
29.6	0.092589	0.089983	0.084688	0.090081	0.082578	0.080308	0.090391	0.088538	0.085614	0.098298	0.091876	0.090951	0.067190	0.060902	0.060451	0.061162	0.059673	0.056078	0.079546	0.075175	0.074871	0.085544	0.082597	0.076256	0.070933	0.068073	0.063741	0.0695400	0.0675690	0.0635370	0.082324	0.073425	0.07046800
29.8	0.092920	0.090150	0.084568	0.090280	0.083298	0.080553	0.090751	0.088743	0.085975	0.098732	0.092126	0.091313	0.067208	0.061598	0.060544	0.061182	0.059924	0.056251	0.079694	0.075383	0.074912	0.085675	0.082560	0.076383	0.071180	0.067975	0.064142	0.0696810	0.0678750	0.0636940	0.083027	0.074175	0.07084800
30.0	0.093106	0.090632	0.084803	0.090438	0.083712	0.081094	0.091207	0.088904	0.086255	0.099202	0.092302	0.091555	0.067514	0.061850	0.060547	0.061380	0.060138	0.056545	0.080009	0.075495	0.074645	0.085869	0.082539	0.076558	0.071344	0.067778	0.064227	0.0698430	0.0680020	0.0638880	0.083322	0.074501	0.07129500
30.2	0.093301	0.090971	0.085311	0.090651	0.084493	0.081162	0.091639	0.089166	0.086540	0.099654	0.092586	0.091996	0.067733	0.062339	0.060135	0.061747	0.060388	0.056890	0.080438	0.075441	0.075117	0.086336	0.082099	0.076775	0.071642	0.068300	0.064617	0.0699040	0.0682360	0.0641990	0.083220	0.074995	0.07125800
30.4	0.093617	0.091517	0.085612	0.090998	0.084801	0.081574	0.091865	0.089300	0.086939	0.099988	0.092740	0.092398	0.068050	0.062626	0.060574	0.062060	0.060537	0.057420	0.080625	0.075579	0.075356	0.086776	0.082367	0.076986	0.071623	0.068589	0.065099	0.0702330	0.0683960	0.0642250	0.083116	0.075510	0.07197700
30.6	0.093783	0.091873	0.085949	0.091459	0.085285	0.081927	0.092221	0.089921	0.087833	0.100204	0.092633	0.092923	0.068178	0.062994	0.060864	0.062402	0.060531	0.057768	0.081021	0.075768	0.075365	0.087242	0.082766	0.077024	0.072385	0.068871	0.065421	0.0704010	0.0687050	0.0640910	0.083213	0.075990	0.07283400
30.8	0.094154	0.091972	0.086261	0.091880	0.085514	0.082000	0.093028	0.090613	0.088114	0.100365	0.092946	0.093408	0.067931	0.063418	0.061063	0.062567	0.060491	0.058067	0.080599	0.075710	0.075718	0.087501	0.083024	0.077264	0.072488	0.068949	0.065846	0.0706240	0.0693200	0.0643620	0.082934	0.076056	0.07363800
31.0	0.094549	0.092259	0.087123	0.092400	0.085826	0.082460	0.093381	0.091430	0.088387	0.100476	0.093499	0.093525	0.068016	0.063580	0.061131	0.062866	0.060545	0.058327	0.080754	0.075993	0.075878	0.088088	0.083359	0.077200	0.072493	0.068814	0.066086	0.0707810	0.0694600	0.0647270	0.083165	0.076464	0.07423300
31.2	0.094618	0.092619	0.087653	0.093021	0.086333	0.082857	0.093967	0.091932	0.088640	0.100963	0.094120	0.093869	0.068507	0.063714	0.061100	0.063214	0.060522	0.058467	0.080729	0.075753	0.076092	0.088649	0.083746	0.077454	0.072894	0.068956	0.067040	0.0708670	0.0698100	0.0650000	0.083153	0.076725	0.07484400
31.4	0.094944	0.092984	0.088402	0.093233	0.086523	0.083231	0.094155	0.092755	0.088752	0.101432	0.094774	0.094336	0.068312	0.063933	0.061411	0.063441	0.060565	0.058716	0.080661	0.075939	0.076056	0.089002	0.083821	0.077554	0.073057	0.069309	0.067675	0.0712500	0.0699900	0.0650250	0.083284	0.077312	0.07506000
31.6	0.095107	0.093235	0.088894	0.093720	0.086734	0.082985	0.095080	0.093445	0.089668	0.101879	0.095485	0.094934	0.068641	0.063767	0.062066	0.063500	0.060779	0.059022	0.081144	0.076237	0.076477	0.089433	0.084140	0.078181	0.073780	0.069671	0.067903	0.0714180	0.0702800	0.0650950	0.083214	0.077558	0.07549100
31.8	0.095394	0.093792	0.089016	0.094157	0.087158	0.083139	0.095529	0.093939	0.089970	0.102412	0.096148	0.095191	0.069172	0.063868	0.062169	0.063876	0.061194	0.059543	0.081580	0.076445	0.077077	0.089579	0.084543	0.078780	0.074079	0.069615	0.068373	0.0720780	0.0706630	0.0652990	0.083608	0.077879	0.07577300
32.0	0.095595	0.094189	0.089125	0.094539	0.087255	0.083668	0.095997	0.094085	0.090514	0.102762	0.096937	0.095389	0.069357	0.064135	0.062630	0.064113	0.061697	0.059992	0.081663	0.076622	0.077339	0.089712	0.084928	0.079254	0.074355	0.069667	0.068560	0.0723730	0.0707580	0.0653270	0.083792	0.078378	0.07638000
32.2	0.096254	0.094527	0.089848	0.095042	0.087569	0.084346	0.096416	0.094147	0.090925	0.103447	0.097581	0.095609	0.069565	0.064087	0.062708	0.064283	0.061863	0.060373	0.082145	0.076781	0.077516	0.089682	0.085411	0.079816	0.074926	0.069851	0.068632	0.0728500	0.0710220	0.0655640	0.084015	0.078470	0.07655800
32.4	0.096562	0.094987	0.090131	0.095415	0.087752	0.084541	0.096955	0.094226	0.091025	0.103562	0.098013	0.095891	0.070192	0.064100	0.063225	0.064512	0.061781	0.060500	0.082419	0.077213	0.077743	0.089935	0.085816	0.080145	0.075088	0.069857	0.068823	0.0730620	0.0711350	0.0657070	0.084337	0.078936	0.07663800
32.6	0.096936	0.095296	0.090634	0.095516	0.087712	0.084986	0.097222	0.094198	0.091065	0.103908	0.098568	0.096455	0.070031	0.064387	0.063570	0.064798	0.061934	0.060777	0.082893	0.077408	0.078387	0.090242	0.086179	0.080528	0.075559	0.070368	0.069141	0.0732480	0.0716460	0.0659020	0.084540	0.079520	0.07675100
32.8	0.097454	0.095684	0.091625	0.095693	0.088095	0.085308	0.097226	0.094503	0.091624	0.104418	0.099163	0.096921	0.070558	0.064723	0.064110	0.065352	0.062594	0.061090	0.083305	0.077836	0.078851	0.090346	0.086717	0.081193	0.075825	0.070724	0.069255	0.0734890	0.0717910	0.0661900	0.084726	0.079987	0.07674600
33.0	0.097849	0.096211	0.091810	0.095822	0.088372	0.086016	0.096755	0.094572	0.091757	0.104842	0.099842	0.097284	0.071113	0.064984	0.064905	0.065643	0.062896	0.061609	0.083615	0.078632	0.079146	0.090746	0.087316	0.081530	0.075791	0.071161	0.069860	0.0738140	0.0719120	0.0666730	0.085310	0.079977	0.07665500
33.2	0.098924	0.096442	0.091978	0.096140	0.088842	0.086698	0.097005	0.094519	0.091977	0.105201	0.100255	0.097801	0.071523	0.065075	0.065402	0.065949	0.063360	0.061923	0.084142	0.079024	0.079317	0.090896	0.087757	0.081698	0.075441	0.071484	0.070081	0.0739650	0.0721830	0.0671780	0.085478	0.080137	0.07721700
33.4	0.099534	0.096909	0.091891	0.096266	0.089446	0.086947	0.097816	0.094398	0.092651	0.105342	0.100587	0.097950	0.071605	0.065224	0.065648	0.066250	0.063329	0.062054	0.084611	0.079647	0.079368	0.091077	0.088029	0.082072	0.075597	0.071859	0.070305	0.0740870	0.0722380	0.0673230	0.086117	0.080701	0.07762800
33.6	0.100475	0.097338	0.092143	0.096665	0.089890	0.087258	0.097837	0.094356	0.092716	0.105764	0.100944	0.098256	0.071869	0.065328	0.065842	0.066591	0.063430	0.062162	0.084837	0.080119	0.079968	0.091254	0.088400	0.082348	0.075673	0.072147	0.070640	0.0744290	0.0724540	0.0677940	0.086363	0.080677	0.07814300
33.8	0.101189	0.097580	0.092323	0.097029	0.090296	0.087492	0.097916	0.094133	0.092827	0.106474	0.101469	0.098396	0.072282	0.065807	0.065799	0.066753	0.063534	0.062396	0.085071	0.080265	0.080265	0.091242	0.088465	0.082382	0.075672	0.072620	0.070920	0.0744720	0.0724650	0.0682290	0.086964	0.080763	0.07818200
34.0	0.101744	0.098107	0.093132	0.097379	0.090837	0.087841	0.098559	0.093749	0.092870	0.107092	0.101799	0.098616	0.072590	0.065875	0.065597	0.067128	0.063735	0.062531	0.085420	0.080522	0.080795	0.091279	0.088922	0.082834	0.075557	0.073194	0.071539	0.0742970	0.0725120	0.0683970	0.087195	0.081042	0.07827700
34.2	0.102315	0.098583	0.093648	0.097484	0.091154	0.087967	0.098756	0.093485	0.092998	0.107531	0.101992	0.098792	0.072976	0.066022	0.065395	0.067576	0.063981	0.062638	0.085866	0.080801	0.081326	0.091780	0.088973	0.083167	0.075821	0.073387	0.072027	0.0745290	0.0731610	0.0687160	0.087440	0.081633	0.07859500
34.4	0.102465	0.098883	0.093757	0.098017	0.091415	0.088113	0.099225	0.094151	0.093468	0.107885	0.102074	0.099090	0.073150	0.065998	0.065736	0.067794	0.064082	0.063185	0.086132	0.081015	0.081742	0.091905	0.089142	0.083231	0.075998	0.073408	0.072385	0.0745270	0.0733570	0.0688220	0.088178	0.081709	0.07929400
34.6	0.102469	0.099220	0.094069	0.098067	0.091811	0.088362	0.099655	0.094665	0.093703	0.108526	0.101994	0.099426	0.073290	0.066265	0.065778	0.068162	0.064346	0.063033	0.086045	0.081091	0.081455	0.092438	0.089372	0.083160	0.076745	0.073601	0.072288	0.0745320	0.0736650	0.0690440	0.088628	0.081697	0.07976300
34.8	0.102982	0.099396	0.094905	0.098447	0.091884	0.088770	0.100193	0.095101	0.093709	0.109005	0.102597	0.099761	0.073203	0.066548	0.065882	0.068297	0.064509	0.063201	0.086235	0.081093	0.081897	0.092727	0.089457	0.083605	0.076871	0.073784	0.072401	0.0749280	0.0739500	0.0696210	0.089042	0.081770	0.08023900
35.0	0.103155	0.099587	0.095750	0.098842	0.092320	0.089110	0.100503	0.095512	0.094020	0.109353	0.102756	0.100013	0.073490	0.066440	0.065934	0.068598	0.064569	0.063135	0.086529	0.081070	0.082208	0.093383	0.089853	0.083626	0.076910	0.074104	0.072792	0.0749210	0.0737010	0.0699660	0.089311	0.081926	0.08047300
35.2	0.103332	0.100177	0.095759	0.099220	0.092669	0.089420	0.101071	0.096022	0.094442	0.109967	0.103019	0.100648	0.073572	0.066628	0.066285	0.068920	0.064578	0.062975	0.086519	0.081061	0.082356	0.093814	0.089959	0.084163	0.076952	0.074652	0.073532	0.0752390	0.0734400	0.0704600	0.089589	0.082352	0.08075200
35.4	0.103606	0.100601	0.096157	0.099353	0.092873	0.089714	0.101200	0.096780	0.094711	0.110420	0.103252	0.101187	0.073397	0.067218	0.066882	0.068939	0.064880	0.063220	0.086548	0.081262	0.082613	0.094171	0.090059	0.084342	0.077509	0.074886	0.073575	0.0753890	0.0734080	0.0704320	0.089651	0.082615	0.08116600
35.6	0.103816	0.100654	0.096192	0.099522	0.093065	0.089700	0.102151	0.097555	0.095337	0.111011	0.103762	0.101421	0.073308	0.067120	0.067272	0.069327	0.065156	0.063664	0.086942	0.081414	0.082692	0.094592	0.090292	0.085108	0.078062	0.075283	0.073753	0.0760030	0.0733030	0.0705350	0.089568	0.083379	0.08133400
35.8	0.104357	0.101143	0.096247	0.099808	0.093561	0.090180	0.102479	0.097795	0.095573	0.111378	0.103998	0.101745	0.073336	0.067370	0.067105	0.069538	0.065481	0.064075	0.086998	0.081717	0.082997	0.094962	0.090699	0.085580	0.078081	0.075605	0.074268	0.0767280	0.0735250	0.0707190	0.089739	0.083755	0.08167400
36.0	0.104768	0.101308	0.096578	0.100073	0.093543	0.090752	0.102393	0.098601	0.096047	0.111544	0.104103	0.102340	0.073348	0.067799	0.067574	0.069715	0.065669	0.064300	0.087138	0.081757	0.082983	0.095298	0.090915	0.085702	0.078440	0.076007	0.074564	0.0770520	0.0737590	0.0707500	0.089991	0.084157	0.08215200
36.2	0.105018	0.101729	0.096907	0.100384	0.094041	0.091062	0.102786	0.099079	0.096330	0.111732	0.103942	0.103036	0.074002	0.068073	0.067961	0.069975	0.065659	0.064362	0.087364	0.081622	0.083576	0.095423	0.091022	0.086146	0.078725	0.075955	0.074588	0.0772540	0.0740880	0.0707940	0.090304	0.084099	0.08189800
36.4	0.105063	0.102055	0.097069	0.100735	0.094118	0.091215	0.103311	0.099682	0.096916	0.111689	0.104265	0.103438	0.074259	0.068196	0.068449	0.070107	0.065817	0.064111	0.087509	0.081907	0.083852	0.095824	0.091270	0.086789	0.078839	0.076136	0.074415	0.0773180	0.0744950	0.0709350	0.090540	0.084432	0.08204500
36.6	0.105205	0.102267	0.097401	0.101162	0.094327	0.091491	0.103448	0.100219	0.097513	0.111991	0.104500	0.103995	0.074426	0.068858	0.068729	0.070218	0.066257	0.064351	0.087659	0.081876	0.084320	0.096168	0.091293	0.087414	0.079237	0.076197	0.074515	0.0774410	0.0749100	0.0711850	0.090625	0.084912	0.08179200
36.8	0.106125	0.102548	0.097486	0.101714	0.094943	0.091749	0.103569	0.101209	0.098233	0.112106	0.104955	0.104310	0.075144	0.069065	0.069234	0.070513	0.066556	0.064627	0.087831	0.082225	0.084600	0.096018	0.091520	0.087699	0.079495	0.076746	0.074615	0.0777690	0.0752090	0.0714490	0.090830	0.084875	0.08168900
37.0	0.106476	0.102776	0.097424	0.102128	0.095482	0.092457	0.103722	0.101854	0.098511	0.112159	0.105330	0.104911	0.075775	0.069447	0.069902	0.070729	0.066781	0.065112	0.088509	0.082554	0.084948	0.096334	0.091675	0.087927	0.079807	0.076976	0.074909	0.0777190	0.0755200	0.0718500	0.090927	0.084939	0.08149300
37.2	0.106970	0.103397	0.097720	0.102589	0.095865	0.092650	0.104180	0.102645	0.099005	0.112308	0.105571	0.105202	0.075948	0.069384	0.070236	0.071105	0.067164	0.065313	0.089049	0.083008	0.085296	0.096243	0.091954	0.088221	0.079953	0.077301	0.074807	0.0780300	0.0759040	0.0717360	0.090975	0.084817	0.08159600
37.4	0.106937	0.104014	0.098128	0.102824	0.096220	0.092699	0.104168	0.102783	0.099243	0.112433	0.105857	0.105737	0.076523	0.069507	0.070190	0.071137	0.067440	0.065626	0.089603	0.083690	0.085701	0.096221	0.092268	0.088350	0.080460	0.077448	0.075317	0.0783590	0.0764110	0.0720720	0.091248	0.085157	0.08145800
37.6	0.106949	0.104156	0.098695	0.103305	0.096579	0.092930	0.103994	0.103215	0.099196	0.112763	0.106130	0.106263	0.077189	0.069723	0.070371	0.071276	0.067933	0.065971	0.090148	0.084049	0.086268	0.096238	0.092674	0.088631	0.080965	0.077692	0.075379	0.0786050	0.0767720	0.0725260	0.091287	0.084838	0.08154100
37.8	0.107391	0.104559	0.099295	0.103776	0.097023	0.093182	0.104181	0.103715	0.099445	0.113033	0.106577	0.106712	0.077937	0.070179	0.070251	0.071518	0.068345	0.066089	0.090621	0.084242	0.085928	0.096275	0.092915	0.088814	0.081166	0.077942	0.075748	0.0788920	0.0770370	0.0724240	0.091887	0.084660	0.08121800
38.0	0.107364	0.104896	0.099797	0.104299	0.097128	0.093465	0.104607	0.103856	0.099327	0.113285	0.106536	0.107048	0.078013	0.070321	0.070397	0.071881	0.068786	0.066310	0.091207	0.084865	0.086010	0.096252	0.093180	0.088950	0.081536	0.077464	0.075752	0.0790580	0.0775350	0.0724310	0.092020	0.085296	0.08147100
38.2	0.107346	0.105132	0.099497	0.104292	0.097539	0.093953	0.104677	0.104252	0.099574	0.113457	0.106610	0.107280	0.078250	0.070607	0.070160	0.071963	0.069356	0.066436	0.091918	0.085341	0.086324	0.096391	0.093343	0.089148	0.081736	0.077157	0.075860	0.0794380	0.0780290	0.0724390	0.092236	0.085681	0.08167700
38.4	0.107468	0.105134	0.099710	0.104641	0.097939	0.094028	0.105055	0.104952	0.099999	0.113866	0.106718	0.107753	0.078451	0.070985	0.070341	0.072256	0.069544	0.066662	0.092494	0.085639	0.086471	0.096325	0.093629	0.089371	0.081944	0.077153	0.075887	0.0794930	0.0782730	0.0726540	0.092861	0.085781	0.08197300
38.6	0.107725	0.105352	0.099877	0.104471	0.098270	0.094455	0.104955	0.105311	0.100221	0.114334	0.107047	0.107980	0.078567	0.071162	0.070178	0.072367	0.069922	0.066425	0.092801	0.085866	0.086394	0.096827	0.094106	0.089457	0.082595	0.077178	0.076190	0.0796690	0.0783550	0.0730780	0.093218	0.086274	0.08260100
38.8	0.108178	0.105494	0.100269	0.105174	0.098305	0.094810	0.105294	0.105175	0.100546	0.114614	0.107703	0.108119	0.078642	0.071334	0.070276	0.072524	0.070107	0.066663	0.092914	0.085977	0.086835	0.097003	0.094674	0.089667	0.082630	0.077063	0.076539	0.0800490	0.0784980	0.0735610	0.093386	0.086637	0.08300900
39.0	0.108815	0.105619	0.100431	0.105370	0.098693	0.095113	0.105298	0.105281	0.100545	0.115054	0.108000	0.108541	0.079072	0.071576	0.070442	0.072559	0.070223	0.066663	0.093034	0.085946	0.086936	0.097434	0.095280	0.089677	0.082579	0.077411	0.076780	0.0801870	0.0786790	0.0736200	0.093704	0.087041	0.08317200
39.2	0.109154	0.105941	0.100432	0.105557	0.099088	0.095672	0.105596	0.105462	0.100943	0.115610	0.108623	0.109226	0.078809	0.071965	0.070665	0.072859	0.070029	0.066850	0.093172	0.086572	0.087079	0.097739	0.095786	0.089813	0.082660	0.077671	0.077289	0.0807610	0.0789310	0.0737530	0.094202	0.087516	0.08357900
39.4	0.109444	0.106263	0.100849	0.105594	0.099240	0.096097	0.105705	0.105497	0.101230	0.115629	0.109194	0.109556	0.078716	0.072368	0.070843	0.073163	0.070243	0.067228	0.093386	0.086718	0.087433	0.098299	0.096334	0.089888	0.082844	0.077979	0.077292	0.0811140	0.0791000	0.0735720	0.094313	0.087787	0.08410700
39.6	0.110413	0.106771	0.101217	0.105709	0.099507	0.096386	0.106250	0.105622	0.101748	0.115915	0.109990	0.109674	0.078297	0.072413	0.070893	0.073533	0.070411	0.067640	0.093527	0.087014	0.087540	0.098728	0.096290	0.090167	0.082802	0.078333	0.077740	0.0819270	0.0792540	0.0737230	0.094562	0.088332	0.08437200
39.8	0.111441	0.107144	0.101542	0.106367	0.099912	0.096696	0.106287	0.105360	0.102548	0.116440	0.110344	0.109717	0.078536	0.072915	0.071051	0.073774	0.070405	0.067522	0.093403	0.087520	0.087857	0.099396	0.096665	0.090359	0.082983	0.078671	0.078372	0.0821250	0.0795270	0.0741710	0.094744	0.088644	0.08465500
40.0	0.112042	0.107588	0.102019	0.106482	0.099874	0.096976	0.106688	0.105679	0.103331	0.116715	0.110919	0.109858	0.078843	0.072977	0.071656	0.074235	0.070304	0.067591	0.093710	0.087946	0.088314	0.099770	0.096826	0.090385	0.082853	0.079003	0.078607	0.0822890	0.0796390	0.0744230	0.095049	0.089078	0.08516300
40.2	0.112488	0.107917	0.102312	0.106908	0.100367	0.097208	0.107227	0.105308	0.103829	0.117200	0.111445	0.110104	0.078865	0.073413	0.071885	0.074573	0.070193	0.067537	0.093726	0.088221	0.088826	0.100173	0.097173	0.090656	0.082796	0.079263	0.078083	0.0823520	0.0796630	0.0747140	0.095308	0.089011	0.08551500
40.4	0.112786	0.108218	0.102456	0.107482	0.100616	0.097448	0.107956	0.104997	0.104593	0.117746	0.112096	0.110050	0.078952	0.073673	0.072089	0.074609	0.070197	0.067696	0.093993	0.088419	0.088715	0.100559	0.097293	0.090844	0.082786	0.079839	0.078235	0.0825560	0.0798180	0.0752810	0.095630	0.089140	0.08562400
40.6	0.113415	0.108399	0.102930	0.108019	0.101029	0.097964	0.108356	0.105327	0.104730	0.118235	0.112379	0.110094	0.079126	0.074356	0.072041	0.074768	0.070282	0.068152	0.094157	0.088652	0.088816	0.100747	0.097367	0.090769	0.083135	0.080484	0.078474	0.0826190	0.0800710	0.0757760	0.095915	0.089808	0.08565500
40.8	0.114113	0.108977	0.103416	0.108504	0.101602	0.098146	0.108825	0.105525	0.104703	0.118656	0.112788	0.110245	0.079406	0.074770	0.072371	0.075140	0.070225	0.068191	0.094636	0.089049	0.088758	0.101234	0.097415	0.090797	0.083336	0.081308	0.078781	0.0826180	0.0803230	0.0760780	0.096222	0.089734	0.08627800
41.0	0.114065	0.109298	0.103699	0.108899	0.101722	0.098467	0.109084	0.105690	0.104428	0.119400	0.113241	0.110445	0.079843	0.075100	0.072673	0.075482	0.070694	0.068622	0.094868	0.089265	0.088887	0.101646	0.097525	0.091160	0.083838	0.081487	0.079052	0.0827980	0.0804850	0.0763450	0.096223	0.089910	0.08649800
41.2	0.114099	0.109903	0.104391	0.109187	0.101919	0.098625	0.109397	0.106183	0.104445	0.119762	0.113409	0.110527	0.080024	0.075049	0.072622	0.075841	0.070889	0.068656	0.095295	0.089717	0.089324	0.101921	0.097856	0.091426	0.084388	0.082049	0.078949	0.0829730	0.0806240	0.0764310	0.096678	0.090027	0.08676900
41.4	0.114208	0.110493	0.104947	0.109647	0.102196	0.098794	0.109624	0.106846	0.104732	0.120247	0.113645	0.110960	0.080722	0.075171	0.072657	0.075941	0.071163	0.068970	0.095578	0.089980	0.089967	0.102389	0.098182	0.091735	0.084612	0.082226	0.079219	0.0828710	0.0809760	0.0769270	0.096779	0.090128	0.08701700
41.6	0.114111	0.111036	0.105569	0.110029	0.102298	0.099049	0.110133	0.107869	0.104777	0.120622	0.113643	0.111224	0.081055	0.075197	0.072810	0.076179	0.071360	0.069255	0.095878	0.090305	0.090137	0.102655	0.098454	0.092018	0.084844	0.082709	0.079162	0.0828140	0.0811260	0.0770590	0.096801	0.090048	0.08752300
41.8	0.114943	0.111347	0.105827	0.110535	0.102568	0.099069	0.111086	0.108496	0.104807	0.121068	0.113834	0.111751	0.081466	0.075247	0.072714	0.076559	0.071555	0.069255	0.095947	0.090665	0.090253	0.102703	0.098621	0.092047	0.084817	0.082657	0.079308	0.0832310	0.0810850	0.0770520	0.097034	0.090277	0.08779800
42.0	0.114775	0.111652	0.105897	0.110651	0.102625	0.099455	0.111812	0.108869	0.104958	0.121541	0.113926	0.112111	0.081500	0.075265	0.073321	0.076926	0.071689	0.069539	0.096282	0.091106	0.090633	0.102997	0.098637	0.092349	0.085244	0.082703	0.079375	0.0832160	0.0811540	0.0771420	0.097188	0.090790	0.08829600
42.2	0.114726	0.112002	0.105676	0.110687	0.103171	0.099793	0.112534	0.109512	0.105433	0.121969	0.114391	0.112465	0.081770	0.075359	0.073021	0.076913	0.071935	0.069794	0.096662	0.091453	0.090917	0.103134	0.098918	0.092778	0.085682	0.082937	0.079580	0.0834910	0.0813890	0.0774070	0.097639	0.091087	0.08869600
42.4	0.114962	0.112378	0.106244	0.111083	0.103284	0.099919	0.112983	0.110013	0.105628	0.122432	0.114441	0.113006	0.082239	0.075393	0.073185	0.077448	0.072335	0.070091	0.097050	0.091544	0.090991	0.103264	0.099111	0.093159	0.086173	0.082823	0.079594	0.0835120	0.0815990	0.0777750	0.098247	0.090916	0.08913700
42.6	0.115071	0.112855	0.106149	0.111365	0.103541	0.100418	0.113393	0.110687	0.105954	0.122941	0.114969	0.113412	0.082231	0.075287	0.073260	0.077461	0.072776	0.070415	0.097150	0.091673	0.091250	0.103634	0.099480	0.093259	0.086447	0.082964	0.079719	0.0838280	0.0816960	0.0780840	0.098697	0.090849	0.08939100
42.8	0.115211	0.113316	0.106616	0.111928	0.103727	0.100610	0.113928	0.110457	0.106284	0.122962	0.115283	0.113853	0.082619	0.075313	0.073744	0.077630	0.072953	0.070812	0.097175	0.091727	0.091544	0.104028	0.099733	0.093687	0.086551	0.083115	0.079529	0.0842660	0.0818960	0.0781500	0.099117	0.090710	0.08898900
43.0	0.115621	0.113403	0.106781	0.111915	0.104230	0.100760	0.114224	0.110636	0.106763	0.123138	0.115520	0.114528	0.082820	0.075481	0.074166	0.077650	0.072950	0.071016	0.097552	0.091743	0.092213	0.104095	0.100006	0.093972	0.086870	0.083614	0.079526	0.0845860	0.0821300	0.0780940	0.099542	0.090688	0.08890900
43.2	0.115707	0.114049	0.107097	0.112099	0.104749	0.101041	0.114772	0.110846	0.107566	0.122890	0.116002	0.115035	0.082834	0.075424	0.074121	0.078267	0.072860	0.071513	0.097533	0.092025	0.092731	0.104200	0.100143	0.094261	0.087297	0.083447	0.079932	0.0851760	0.0823150	0.0779430	0.099536	0.090585	0.08893700
43.4	0.116211	0.114833	0.107249	0.112448	0.104735	0.101365	0.114738	0.111156	0.108272	0.122773	0.116356	0.115428	0.082771	0.075406	0.074240	0.078334	0.073241	0.071847	0.097482	0.092060	0.093005	0.104597	0.100113	0.094572	0.087463	0.083735	0.080331	0.0857870	0.0821680	0.0782460	0.099873	0.090420	0.08905400
43.6	0.117111	0.115078	0.107545	0.112376	0.105086	0.101729	0.115034	0.111133	0.108915	0.123381	0.116717	0.115694	0.082892	0.075333	0.074431	0.078519	0.073467	0.072194	0.097657	0.092598	0.093350	0.104653	0.099804	0.094979	0.087666	0.083909	0.080759	0.0863190	0.0821850	0.0784970	0.099556	0.090945	0.08939800
43.8	0.117771	0.115210	0.107479	0.112851	0.105327	0.101916	0.115339	0.111386	0.109456	0.123726	0.116753	0.116086	0.083139	0.075598	0.074661	0.078668	0.073484	0.072329	0.097582	0.093007	0.093402	0.104837	0.100087	0.095323	0.087621	0.083957	0.081132	0.0865990	0.0821510	0.0787120	0.099724	0.091214	0.08943500
44.0	0.117860	0.115330	0.107312	0.113145	0.105665	0.102509	0.115808	0.111304	0.109713	0.123650	0.117003	0.116348	0.083593	0.075681	0.074927	0.078789	0.073704	0.072674	0.097893	0.093245	0.093439	0.104853	0.100554	0.095606	0.087288	0.084506	0.081352	0.0869770	0.0823100	0.0788680	0.099945	0.091557	0.08970200
44.2	0.118092	0.115174	0.107475	0.113750	0.106355	0.103015	0.115906	0.111411	0.110084	0.123842	0.117030	0.116746	0.083502	0.076428	0.075069	0.078966	0.073932	0.072805	0.098173	0.093235	0.093452	0.105056	0.100991	0.095869	0.087212	0.084872	0.081180	0.0871580	0.0827010	0.0790230	0.099982	0.091494	0.08965900
44.4	0.118532	0.115045	0.107742	0.114310	0.106663	0.103372	0.116121	0.111494	0.110507	0.124169	0.117253	0.116963	0.083946	0.076725	0.075444	0.078748	0.074105	0.072705	0.098343	0.093305	0.093459	0.105050	0.101098	0.095719	0.087392	0.085299	0.081464	0.0873230	0.0829750	0.0790910	0.100274	0.091656	0.08958600
44.6	0.118929	0.115123	0.108598	0.114641	0.107282	0.103762	0.116141	0.111951	0.110747	0.124441	0.117438	0.117328	0.084198	0.076918	0.075578	0.078833	0.074236	0.072450	0.098399	0.093473	0.093641	0.105193	0.101249	0.095924	0.087948	0.085782	0.081622	0.0875180	0.0835790	0.0792320	0.100274	0.092238	0.09007200
44.8	0.118881	0.115218	0.109046	0.114906	0.107697	0.103923	0.116199	0.112514	0.110950	0.124794	0.117822	0.117728	0.084499	0.077162	0.075739	0.079055	0.074288	0.072286	0.098694	0.093744	0.093892	0.105472	0.101215	0.096290	0.088101	0.085698	0.081960	0.0872030	0.0840900	0.0793090	0.100173	0.092489	0.09015900
45.0	0.118721	0.115216	0.109421	0.115147	0.108009	0.104330	0.116135	0.113023	0.110696	0.125281	0.118313	0.118249	0.084950	0.077249	0.075967	0.079103	0.074623	0.072280	0.098811	0.093432	0.094115	0.105649	0.101517	0.096487	0.088616	0.086108	0.082317	0.0874680	0.0843680	0.0793380	0.100380	0.093121	0.09038700
45.2	0.119018	0.115756	0.109825	0.115560	0.108719	0.104612	0.116326	0.113930	0.110839	0.125429	0.118344	0.118636	0.085528	0.077359	0.076154	0.079205	0.074799	0.072047	0.098844	0.093665	0.094468	0.105879	0.102097	0.096715	0.088716	0.086248	0.082160	0.0872450	0.0846620	0.0795720	0.101024	0.093480	0.09038900
45.4	0.119041	0.116432	0.110318	0.115935	0.108967	0.104847	0.116180	0.114702	0.111294	0.125793	0.118755	0.119037	0.085723	0.077397	0.076716	0.079240	0.074703	0.072302	0.099076	0.094004	0.094799	0.106317	0.102480	0.096836	0.088733	0.086056	0.082434	0.0872160	0.0851230	0.0798960	0.100797	0.094065	0.09068200
45.6	0.119290	0.116665	0.110950	0.116252	0.109156	0.105409	0.116607	0.115021	0.111193	0.126131	0.119473	0.119458	0.086168	0.077405	0.077095	0.079351	0.074772	0.072506	0.099102	0.094275	0.094962	0.106463	0.102879	0.096952	0.089107	0.086483	0.082966	0.0872940	0.0853400	0.0801070	0.101239	0.095066	0.09118700
45.8	0.120061	0.116953	0.111107	0.116670	0.109571	0.105599	0.117002	0.115553	0.111265	0.126762	0.120181	0.119733	0.086407	0.077808	0.077265	0.079636	0.074993	0.072310	0.098845	0.094655	0.094918	0.106940	0.103236	0.097433	0.089469	0.086223	0.083158	0.0875240	0.0853850	0.0801150	0.101712	0.095500	0.09175200
46.0	0.120303	0.117655	0.111561	0.117125	0.109972	0.106163	0.117347	0.115760	0.111524	0.127283	0.120701	0.119820	0.086912	0.078248	0.077629	0.079934	0.075098	0.072622	0.098834	0.095180	0.094874	0.107631	0.103424	0.097696	0.089961	0.086476	0.083307	0.0873630	0.0857820	0.0801700	0.102350	0.096019	0.09264200
46.2	0.120664	0.118348	0.112090	0.117551	0.110249	0.106355	0.117780	0.116121	0.111580	0.127911	0.121374	0.120326	0.087211	0.078502	0.077976	0.079839	0.075231	0.072822	0.098892	0.095772	0.094936	0.107860	0.104119	0.097849	0.090489	0.086384	0.083375	0.0875990	0.0861040	0.0805420	0.102952	0.096271	0.09297500
46.4	0.121275	0.119027	0.112830	0.117750	0.110578	0.106694	0.117800	0.115977	0.111966	0.128278	0.121796	0.120801	0.087242	0.078872	0.078821	0.080165	0.075637	0.073297	0.099259	0.095738	0.095487	0.108413	0.104320	0.098206	0.090530	0.086506	0.083794	0.0878830	0.0862890	0.0808780	0.103557	0.096167	0.09291600
46.6	0.121762	0.119679	0.112693	0.117965	0.111051	0.106843	0.118338	0.116028	0.112460	0.128444	0.122429	0.120792	0.086924	0.079186	0.079054	0.080114	0.075744	0.073560	0.099382	0.095850	0.095785	0.108986	0.104419	0.098425	0.090684	0.086827	0.084022	0.0881240	0.0865210	0.0810270	0.104305	0.096750	0.09310700
46.8	0.122457	0.119956	0.113358	0.118031	0.111604	0.106757	0.118280	0.115792	0.113067	0.128647	0.122917	0.120958	0.086854	0.079641	0.079253	0.080262	0.075707	0.073777	0.099336	0.095897	0.095620	0.109270	0.104649	0.098698	0.091101	0.087138	0.084057	0.0884760	0.0865410	0.0811160	0.104922	0.097206	0.09314200
47.0	0.123297	0.120384	0.113331	0.118068	0.112068	0.106756	0.118717	0.116069	0.114054	0.128865	0.123574	0.121271	0.086478	0.079987	0.079041	0.080437	0.075774	0.073951	0.099613	0.096088	0.096259	0.109493	0.104981	0.098759	0.091537	0.087279	0.084371	0.0889860	0.0868050	0.0813860	0.105201	0.097750	0.09354500
47.2	0.124019	0.121191	0.113779	0.118148	0.112222	0.106755	0.119330	0.116209	0.114396	0.129201	0.123944	0.121414	0.086460	0.079850	0.078860	0.080856	0.075919	0.074078	0.099922	0.096354	0.096474	0.109654	0.105043	0.099098	0.091885	0.087142	0.084820	0.0893870	0.0870180	0.0816470	0.105627	0.097816	0.09382100
47.4	0.124524	0.121761	0.113883	0.118553	0.112182	0.106894	0.119328	0.116301	0.114615	0.129897	0.124318	0.121493	0.086154	0.079789	0.079031	0.081037	0.076105	0.074343	0.100670	0.096618	0.096759	0.110051	0.104927	0.099440	0.091568	0.087726	0.085128	0.0896050	0.0868230	0.0820620	0.106463	0.098256	0.09433700
47.6	0.125264	0.121776	0.114162	0.118589	0.112464	0.106991	0.119960	0.116545	0.114665	0.130225	0.124762	0.121565	0.086361	0.079729	0.079037	0.081539	0.076437	0.074671	0.101333	0.096964	0.096781	0.110236	0.105080	0.099843	0.091517	0.088053	0.085276	0.0898990	0.0870350	0.0821200	0.106400	0.098785	0.09463400
47.8	0.125650	0.121873	0.114207	0.119107	0.112390	0.107120	0.120607	0.116724	0.114703	0.130241	0.125089	0.121779	0.086487	0.079908	0.079072	0.081711	0.076674	0.075006	0.101735	0.097241	0.096781	0.110537	0.105576	0.100053	0.091302	0.088413	0.085469	0.0901650	0.0874770	0.0821500	0.107016	0.098731	0.09497300
48.0	0.126039	0.121934	0.114380	0.119349	0.112382	0.107616	0.121114	0.116845	0.115213	0.130240	0.125757	0.122070	0.086810	0.079925	0.079134	0.082196	0.077183	0.075263	0.102710	0.097510	0.096808	0.110981	0.105624	0.100478	0.090940	0.089084	0.085697	0.0902840	0.0876580	0.0825050	0.106936	0.098984	0.09496200
48.2	0.126550	0.121809	0.115157	0.119587	0.112595	0.107754	0.121281	0.117411	0.115434	0.130239	0.125830	0.122407	0.086546	0.080052	0.079121	0.082540	0.077411	0.075379	0.103283	0.097677	0.097044	0.111084	0.105656	0.100814	0.090827	0.089233	0.085397	0.0903050	0.0877500	0.0823880	0.106936	0.099282	0.09512000
48.4	0.126734	0.121557	0.115221	0.119992	0.112552	0.108048	0.121540	0.117741	0.115449	0.130646	0.126269	0.122620	0.086756	0.080065	0.079138	0.082712	0.077752	0.075333	0.103494	0.098029	0.097307	0.111291	0.105683	0.100676	0.091049	0.089536	0.085650	0.0906470	0.0878410	0.0822570	0.107369	0.099263	0.09519400
48.6	0.126620	0.121700	0.115403	0.120119	0.112964	0.108115	0.121968	0.118297	0.115660	0.130919	0.126448	0.122704	0.086962	0.080455	0.079119	0.083031	0.078007	0.075691	0.103773	0.098431	0.097737	0.111463	0.105780	0.101071	0.091435	0.089721	0.086097	0.0905790	0.0883200	0.0823960	0.107377	0.099452	0.09496900
48.8	0.126636	0.121876	0.115306	0.120552	0.112981	0.108209	0.122284	0.118884	0.115626	0.131269	0.126722	0.122982	0.087199	0.080575	0.079496	0.083253	0.078200	0.075807	0.104081	0.098513	0.097688	0.111567	0.105813	0.101280	0.091473	0.089502	0.086538	0.0906400	0.0885270	0.0823710	0.107351	0.099417	0.09482200
49.0	0.126613	0.122170	0.115399	0.120898	0.113203	0.108384	0.122493	0.118966	0.115410	0.131603	0.126863	0.123183	0.087586	0.080772	0.080124	0.083405	0.078417	0.075981	0.104206	0.098611	0.097621	0.111884	0.105972	0.101337	0.091878	0.089732	0.087114	0.0911310	0.0885200	0.0827180	0.107522	0.099571	0.09498200
49.2	0.126796	0.122608	0.115232	0.121102	0.113270	0.108548	0.122947	0.119555	0.115437	0.131908	0.126976	0.123228	0.087964	0.080773	0.080538	0.083669	0.078487	0.076094	0.104231	0.098765	0.097632	0.112085	0.106268	0.101477	0.091810	0.089544	0.087344	0.0912420	0.0886040	0.0832910	0.107315	0.099730	0.09490700
49.4	0.126756	0.123260	0.115530	0.121459	0.113242	0.109005	0.122752	0.119827	0.115670	0.131984	0.127484	0.123472	0.088305	0.080808	0.081219	0.084043	0.078619	0.076749	0.104499	0.099174	0.098066	0.112431	0.106561	0.101576	0.092477	0.089674	0.087754	0.0916080	0.0886470	0.0834570	0.107141	0.099902	0.09522300
49.6	0.127400	0.123299	0.115853	0.121895	0.113381	0.109464	0.123379	0.120523	0.115800	0.132337	0.127762	0.123790	0.089169	0.081080	0.081433	0.084240	0.079035	0.077164	0.104145	0.099270	0.098343	0.112842	0.107064	0.102074	0.092924	0.089871	0.088097	0.0919130	0.0886890	0.0835920	0.107421	0.100024	0.09553500
49.8	0.127898	0.123584	0.115802	0.122391	0.113913	0.109834	0.123310	0.121199	0.115599	0.132624	0.127749	0.124181	0.089536	0.081363	0.081507	0.084524	0.079334	0.077309	0.103845	0.099762	0.098625	0.112927	0.107229	0.102353	0.093419	0.089573	0.088010	0.0918660	0.0887940	0.0836290	0.107499	0.099783	0.09633400
50.0	0.128310	0.123629	0.116154	0.122834	0.114364	0.110448	0.123543	0.121720	0.115981	0.132732	0.127809	0.124688	0.090321	0.081807	0.082157	0.084552	0.079612	0.077766	0.104112	0.099922	0.099251	0.113139	0.107488	0.102453	0.094049	0.089407	0.088181	0.0920460	0.0890350	0.0839780	0.107730	0.099767	0.09672900
50.2	0.128839	0.123916	0.116584	0.123039	0.114783	0.111184	0.123812	0.122112	0.116393	0.133045	0.128215	0.125459	0.090804	0.082000	0.082863	0.084605	0.079602	0.077983	0.104461	0.099919	0.099364	0.113230	0.108077	0.102772	0.094570	0.089676	0.088604	0.0924140	0.0889260	0.0843450	0.108120	0.099629	0.09654900
50.4	0.129316	0.123915	0.117033	0.123318	0.115640	0.111525	0.124015	0.121877	0.116988	0.133221	0.128194	0.126006	0.090766	0.082656	0.082746	0.084870	0.080059	0.078263	0.104628	0.100126	0.099661	0.113175	0.108183	0.102851	0.095077	0.090240	0.089082	0.0926220	0.0890270	0.0845400	0.108171	0.099766	0.09672300
50.6	0.129524	0.124155	0.117233	0.123974	0.116443	0.111805	0.124892	0.122447	0.117628	0.133302	0.128353	0.126195	0.090741	0.082589	0.082565	0.084915	0.080261	0.078037	0.104529	0.100235	0.099458	0.113262	0.108672	0.102773	0.095619	0.090686	0.088835	0.0927270	0.0890610	0.0843620	0.108572	0.099805	0.09735000
50.8	0.130044	0.124432	0.118119	0.124267	0.116927	0.112127	0.125024	0.122541	0.118703	0.133897	0.128838	0.126859	0.090770	0.083075	0.082433	0.084951	0.080228	0.078035	0.104630	0.100389	0.099767	0.113045	0.109020	0.102720	0.096177	0.091008	0.088756	0.0932470	0.0892550	0.0848790	0.108817	0.100007	0.09735500
51.0	0.130390	0.124690	0.118281	0.124560	0.117585	0.112352	0.125821	0.123047	0.119321	0.134395	0.129060	0.127330	0.091035	0.082979	0.082481	0.084884	0.080370	0.077854	0.105101	0.100749	0.100408	0.113279	0.109249	0.102790	0.096651	0.091131	0.088910	0.0935170	0.0894700	0.0851310	0.108969	0.100218	0.09768000
51.2	0.130843	0.124853	0.118955	0.124804	0.117659	0.112346	0.126316	0.123095	0.119756	0.135109	0.129297	0.127500	0.091640	0.083239	0.082762	0.085141	0.080633	0.078186	0.105553	0.100704	0.100758	0.113444	0.109551	0.102840	0.096897	0.091661	0.088670	0.0935980	0.0898690	0.0853360	0.109378	0.100194	0.09791500
51.4	0.130765	0.125152	0.119664	0.125504	0.117888	0.112685	0.126487	0.123331	0.120029	0.135525	0.129811	0.127873	0.091936	0.083618	0.082992	0.085570	0.080717	0.078529	0.106205	0.101072	0.101338	0.113818	0.109819	0.102638	0.096654	0.092118	0.088811	0.0938380	0.0902070	0.0854720	0.109813	0.100523	0.09862200
51.6	0.131051	0.125247	0.120160	0.125946	0.118126	0.112796	0.127409	0.123837	0.120428	0.135910	0.130426	0.128236	0.092022	0.084083	0.082950	0.085718	0.080930	0.078539	0.106315	0.101726	0.101358	0.114228	0.110332	0.102573	0.097050	0.092627	0.088997	0.0942220	0.0906520	0.0855930	0.109900	0.100458	0.09874700
51.8	0.131135	0.125538	0.121020	0.126057	0.118380	0.113117	0.127752	0.123770	0.120882	0.136277	0.130783	0.128528	0.092297	0.084568	0.082877	0.085882	0.081136	0.078574	0.106420	0.102205	0.101810	0.114322	0.110657	0.102495	0.096963	0.093197	0.088822	0.0943660	0.0909530	0.0857300	0.110058	0.100678	0.09912100
52.0	0.131493	0.125815	0.121813	0.126303	0.118678	0.113620	0.128021	0.124190	0.121285	0.136634	0.131126	0.128789	0.092248	0.084906	0.082700	0.086218	0.081411	0.078798	0.107215	0.102476	0.101746	0.114723	0.110776	0.102934	0.096755	0.093403	0.089081	0.0943400	0.0910660	0.0858870	0.110224	0.100710	0.09896700
52.2	0.131232	0.126149	0.122350	0.126459	0.119022	0.113670	0.128195	0.124465	0.121286	0.136917	0.130936	0.128946	0.092092	0.085180	0.082664	0.086489	0.081555	0.078972	0.107300	0.102616	0.102059	0.114830	0.110988	0.103021	0.096881	0.093703	0.089041	0.0944530	0.0911300	0.0856980	0.110495	0.101117	0.09893900
52.4	0.131108	0.126518	0.122324	0.126801	0.119074	0.113748	0.128623	0.124795	0.121203	0.137669	0.131365	0.128958	0.091963	0.085104	0.082656	0.086568	0.081792	0.079097	0.107515	0.103231	0.102049	0.115188	0.111217	0.103067	0.097049	0.093674	0.089559	0.0946290	0.0912530	0.0855710	0.110918	0.101124	0.09869600
52.6	0.131484	0.127180	0.122616	0.126881	0.119382	0.113802	0.128991	0.125157	0.121522	0.138181	0.131603	0.128928	0.091969	0.085309	0.082936	0.086716	0.081825	0.079314	0.107942	0.103343	0.102202	0.115315	0.111529	0.103493	0.097309	0.093687	0.090004	0.0947870	0.0916520	0.0855590	0.110815	0.101558	0.09848600
52.8	0.132071	0.127737	0.122846	0.127039	0.119182	0.113810	0.129161	0.125528	0.121702	0.138773	0.131752	0.129187	0.092045	0.085257	0.083361	0.086886	0.081783	0.079182	0.108335	0.103320	0.102125	0.115589	0.111498	0.103635	0.097148	0.093535	0.090280	0.0951040	0.0918330	0.0856520	0.110770	0.101465	0.09886900
53.0	0.132329	0.127879	0.123024	0.126989	0.119314	0.113894	0.129289	0.126049	0.122004	0.139144	0.131927	0.129343	0.091747	0.085600	0.083846	0.087115	0.081714	0.079500	0.108340	0.103386	0.102007	0.116109	0.111678	0.103875	0.097212	0.093761	0.090919	0.0951660	0.0920130	0.0858620	0.110843	0.102047	0.09889900
53.2	0.132603	0.128246	0.123281	0.127118	0.119460	0.114025	0.129463	0.126462	0.122271	0.139466	0.132245	0.129571	0.091844	0.085351	0.084081	0.087519	0.082050	0.079812	0.108662	0.103464	0.101474	0.116221	0.111921	0.104312	0.097098	0.093792	0.091313	0.0952230	0.0921450	0.0859380	0.110599	0.102259	0.09938500
53.4	0.132986	0.128668	0.123677	0.127234	0.119607	0.114497	0.129345	0.127008	0.122797	0.139672	0.132486	0.129867	0.092356	0.085270	0.084204	0.087586	0.082154	0.080388	0.109082	0.103816	0.101522	0.116642	0.112217	0.104619	0.097393	0.093727	0.091933	0.0953700	0.0923610	0.0860460	0.110998	0.102538	0.09970000
53.6	0.133587	0.128627	0.123980	0.127254	0.119734	0.115077	0.129946	0.127772	0.122964	0.140372	0.132423	0.130298	0.092607	0.085367	0.084286	0.087653	0.082306	0.080398	0.109233	0.103664	0.101195	0.117016	0.112188	0.105170	0.097572	0.093568	0.092212	0.0954590	0.0924770	0.0863100	0.110950	0.102699	0.09990600
53.8	0.134092	0.128799	0.124141	0.127435	0.120306	0.115573	0.130047	0.127997	0.122733	0.140477	0.132772	0.130815	0.092850	0.085710	0.084415	0.087961	0.082415	0.080245	0.109646	0.104042	0.101381	0.117145	0.112273	0.105360	0.097759	0.093678	0.092456	0.0953380	0.0924180	0.0865440	0.111376	0.102900	0.10022100
54.0	0.134620	0.128956	0.124420	0.127740	0.120772	0.115891	0.130465	0.128751	0.123265	0.140842	0.133029	0.131406	0.093230	0.085999	0.084974	0.088011	0.082629	0.080514	0.110071	0.104259	0.101374	0.117647	0.112436	0.105962	0.098064	0.093937	0.092876	0.0956750	0.0921430	0.0868510	0.111690	0.103265	0.10037100
54.2	0.135159	0.129525	0.124752	0.127950	0.121165	0.116122	0.131058	0.129012	0.123197	0.141098	0.133252	0.131820	0.093370	0.085893	0.085221	0.088201	0.082664	0.080401	0.110440	0.104498	0.101114	0.117731	0.112852	0.106207	0.098363	0.094075	0.093120	0.0956230	0.0918080	0.0870630	0.111594	0.103333	0.10020800
54.4	0.135631	0.129938	0.125039	0.128404	0.121650	0.116183	0.131535	0.129328	0.123220	0.141376	0.133582	0.132270	0.093333	0.085779	0.084899	0.088309	0.082818	0.080405	0.110106	0.104770	0.101614	0.117825	0.112797	0.106344	0.098690	0.094357	0.093324	0.0955790	0.0921370	0.0870630	0.111544	0.103585	0.09998400
54.6	0.135852	0.130494	0.125351	0.128960	0.122022	0.116771	0.132013	0.129968	0.123187	0.141727	0.134207	0.132692	0.093816	0.085674	0.085135	0.088368	0.082683	0.080500	0.110522	0.104273	0.101647	0.118199	0.113116	0.106561	0.098762	0.094798	0.093283	0.0958120	0.0922980	0.0872660	0.112045	0.103910	0.10035500
54.8	0.136287	0.130968	0.125288	0.128808	0.122249	0.117001	0.132327	0.130280	0.123472	0.142467	0.134784	0.133386	0.094306	0.086271	0.085232	0.088166	0.082894	0.080821	0.110666	0.104425	0.102093	0.118423	0.113119	0.106974	0.098825	0.095169	0.093239	0.0961960	0.0926320	0.0877990	0.112480	0.104365	0.10008300
55.0	0.136511	0.131196	0.125360	0.129086	0.122827	0.117596	0.132790	0.130941	0.123477	0.142841	0.135165	0.133613	0.094942	0.086537	0.085816	0.088285	0.083070	0.080906	0.110784	0.104545	0.102464	0.118907	0.113389	0.106969	0.099146	0.095704	0.093302	0.0961680	0.0928310	0.0877640	0.112798	0.104813	0.10046700
55.2	0.136365	0.131754	0.125498	0.129405	0.123167	0.117956	0.133140	0.131073	0.123867	0.143284	0.135556	0.133728	0.095226	0.087053	0.086215	0.088432	0.083517	0.081463	0.111323	0.104807	0.103264	0.119205	0.113848	0.107090	0.099548	0.096266	0.093556	0.0964480	0.0931740	0.0880630	0.113138	0.105064	0.10076600
55.4	0.135856	0.132011	0.125915	0.129945	0.123616	0.118454	0.133512	0.131384	0.124509	0.143255	0.135877	0.134181	0.095592	0.087188	0.086513	0.088778	0.083608	0.081448	0.111107	0.105173	0.103955	0.119401	0.114307	0.107114	0.099699	0.096375	0.094304	0.0966120	0.0934640	0.0881880	0.113471	0.105375	0.10111100
55.6	0.135754	0.132204	0.126129	0.130313	0.124060	0.119001	0.134339	0.131682	0.124629	0.143477	0.136353	0.134093	0.095752	0.087483	0.086395	0.088800	0.084027	0.081725	0.111153	0.105321	0.104333	0.119513	0.114689	0.107517	0.100042	0.096968	0.094394	0.0968800	0.0935520	0.0884630	0.113903	0.105558	0.10129800
55.8	0.135759	0.132787	0.126944	0.130520	0.124442	0.119631	0.134472	0.131647	0.125225	0.143497	0.136676	0.134269	0.096250	0.087244	0.086595	0.089210	0.084495	0.082015	0.111261	0.105249	0.105234	0.119458	0.114861	0.107745	0.100156	0.097313	0.094349	0.0970530	0.0937500	0.0887200	0.113983	0.106102	0.10152500
56.0	0.135683	0.133278	0.127141	0.131157	0.124677	0.119870	0.134787	0.131913	0.125468	0.143684	0.136938	0.134308	0.096087	0.087349	0.086715	0.089640	0.084980	0.082504	0.111655	0.105139	0.105652	0.119846	0.115007	0.108075	0.100340	0.097328	0.094684	0.0972900	0.0938090	0.0890400	0.114256	0.106340	0.10206100
56.2	0.135546	0.133880	0.127229	0.131616	0.124621	0.119885	0.134804	0.132149	0.125654	0.143862	0.137355	0.134687	0.096103	0.087390	0.086977	0.089774	0.085390	0.082826	0.111697	0.105044	0.106397	0.119798	0.114966	0.108259	0.100555	0.097118	0.094860	0.0976500	0.0938310	0.0892060	0.114241	0.107086	0.10229000
56.4	0.135616	0.134162	0.127451	0.132021	0.124954	0.120162	0.135176	0.132486	0.126052	0.144199	0.137877	0.134991	0.096342	0.087432	0.087186	0.090150	0.085808	0.082967	0.111768	0.105143	0.106587	0.119892	0.115512	0.108602	0.100726	0.096795	0.095462	0.0979230	0.0940970	0.0893840	0.114300	0.107436	0.10242600
56.6	0.136028	0.134209	0.127774	0.132290	0.125340	0.120649	0.134905	0.132915	0.126805	0.144581	0.138052	0.135031	0.096794	0.087920	0.087816	0.090458	0.086178	0.083062	0.112055	0.105191	0.106786	0.120275	0.115611	0.108883	0.101092	0.096746	0.095666	0.0984850	0.0943520	0.0897270	0.114335	0.107654	0.10254700
56.8	0.136456	0.134233	0.128039	0.132749	0.125445	0.120773	0.135194	0.133007	0.127329	0.145075	0.138237	0.135217	0.097206	0.088076	0.087968	0.090640	0.086642	0.083220	0.111910	0.105522	0.106849	0.120582	0.115754	0.109450	0.101302	0.096730	0.095762	0.0985580	0.0945700	0.0899590	0.114385	0.107570	0.10306400
57.0	0.136520	0.134454	0.128508	0.133057	0.125947	0.120899	0.135259	0.132703	0.128013	0.145138	0.138579	0.135428	0.097150	0.088185	0.088242	0.090814	0.086971	0.083380	0.111759	0.106045	0.106743	0.120911	0.116175	0.109851	0.101757	0.096652	0.096418	0.0988060	0.0948320	0.0900810	0.114425	0.107598	0.10344900
57.2	0.136830	0.134513	0.129141	0.133347	0.126353	0.121389	0.135506	0.131932	0.128829	0.145470	0.138964	0.135708	0.097234	0.088185	0.087998	0.090890	0.087098	0.083389	0.112030	0.106714	0.106471	0.120999	0.116512	0.110275	0.101814	0.096384	0.096892	0.0993020	0.0950400	0.0904290	0.114710	0.107592	0.10414500
57.4	0.137194	0.134776	0.129587	0.133537	0.126288	0.121856	0.135879	0.131956	0.129181	0.146055	0.139264	0.135986	0.097448	0.088471	0.088044	0.090872	0.087044	0.083451	0.112300	0.106816	0.106827	0.121330	0.116836	0.110197	0.101808	0.096429	0.097092	0.0994330	0.0951390	0.0905870	0.114818	0.107663	0.10418500
57.6	0.137983	0.134869	0.130146	0.133910	0.126693	0.121986	0.136202	0.131833	0.129672	0.146572	0.139350	0.136464	0.097633	0.088986	0.088110	0.091175	0.087328	0.083090	0.112083	0.107047	0.107202	0.121218	0.116808	0.110308	0.102159	0.096765	0.097052	0.0997770	0.0953280	0.0908700	0.114933	0.107475	0.10437500
57.8	0.138685	0.135195	0.130655	0.134360	0.127297	0.122026	0.136447	0.131585	0.130071	0.146618	0.139681	0.136924	0.097785	0.089460	0.088368	0.091287	0.087111	0.083236	0.112335	0.107551	0.107386	0.121442	0.117120	0.110506	0.102246	0.096838	0.097232	0.0999520	0.0954820	0.0911010	0.115863	0.107636	0.10430300
58.0	0.139283	0.136018	0.131033	0.134611	0.127550	0.122152	0.136314	0.131867	0.130883	0.147063	0.139767	0.137341	0.098048	0.089342	0.088165	0.091334	0.087181	0.083554	0.112488	0.108106	0.107680	0.121682	0.117240	0.110565	0.102934	0.096921	0.097670	0.1001830	0.0956360	0.0909850	0.115971	0.107497	0.10465400
58.2	0.139725	0.136783	0.131242	0.134653	0.127652	0.122475	0.136651	0.131853	0.130878	0.147235	0.140049	0.137465	0.098487	0.089235	0.088169	0.091648	0.086999	0.083320	0.112735	0.108140	0.107579	0.121573	0.117724	0.110611	0.103187	0.096663	0.097546	0.1001530	0.0959400	0.0910230	0.115822	0.107404	0.10446300
58.4	0.140622	0.137407	0.131673	0.134913	0.127777	0.122950	0.136964	0.132271	0.131359	0.147568	0.140661	0.137993	0.098644	0.089455	0.088113	0.091634	0.086758	0.083484	0.112663	0.108166	0.107679	0.121814	0.117730	0.110793	0.103300	0.097176	0.097693	0.1003580	0.0964240	0.0909850	0.116309	0.107741	0.10444300
58.6	0.140911	0.138114	0.132073	0.135035	0.127920	0.123569	0.137080	0.132631	0.131958	0.148108	0.141130	0.138622	0.098628	0.089325	0.088250	0.091691	0.086548	0.083754	0.113506	0.108179	0.107432	0.121691	0.118083	0.110727	0.103371	0.097579	0.097490	0.1005750	0.0963870	0.0911820	0.116690	0.107781	0.10451200
58.8	0.141409	0.138449	0.132087	0.135245	0.128017	0.123755	0.137389	0.132866	0.132321	0.148573	0.141372	0.139073	0.098620	0.089700	0.088415	0.091869	0.086546	0.083719	0.113580	0.108437	0.107737	0.121819	0.118385	0.111027	0.103592	0.097944	0.097167	0.1005530	0.0966070	0.0912070	0.116921	0.107504	0.10425000
59.0	0.141732	0.138599	0.132479	0.135672	0.128377	0.124191	0.137653	0.133097	0.132963	0.148822	0.141749	0.139430	0.098673	0.089861	0.088495	0.092160	0.086427	0.083967	0.114243	0.108773	0.107847	0.121912	0.118703	0.110752	0.103874	0.098556	0.097190	0.1005380	0.0969400	0.0911310	0.117044	0.107484	0.10449900
59.2	0.141763	0.138951	0.132888	0.135951	0.128677	0.124653	0.137677	0.133680	0.133237	0.148974	0.141561	0.139588	0.098488	0.090056	0.088720	0.092250	0.086735	0.084234	0.114987	0.108966	0.107768	0.121960	0.119110	0.110818	0.104090	0.099012	0.096849	0.1006420	0.0970230	0.0912010	0.117516	0.107577	0.10452800
59.4	0.141946	0.138900	0.133385	0.136210	0.128753	0.124966	0.137979	0.133912	0.133745	0.148870	0.141686	0.140088	0.098617	0.090611	0.088458	0.092483	0.086887	0.084449	0.115115	0.108833	0.107796	0.122255	0.119283	0.111024	0.104051	0.099169	0.097029	0.1006650	0.0972850	0.0912210	0.117813	0.107921	0.10477400
59.6	0.142450	0.139397	0.133712	0.136601	0.128975	0.125203	0.138151	0.134727	0.133750	0.149140	0.142091	0.140346	0.098264	0.090932	0.088361	0.092565	0.087307	0.084633	0.115395	0.108981	0.107945	0.122363	0.119188	0.111108	0.104135	0.099830	0.096889	0.1006340	0.0973830	0.0913710	0.118110	0.108408	0.10542400
59.8	0.142977	0.139761	0.133888	0.136931	0.128844	0.125059	0.138449	0.135574	0.134309	0.149405	0.142459	0.140823	0.098148	0.090972	0.088925	0.092906	0.087420	0.084754	0.115615	0.109045	0.108192	0.122696	0.119165	0.110944	0.104279	0.099950	0.096748	0.1008400	0.0977120	0.0914140	0.117949	0.108891	0.10595800
60.0	0.143509	0.140037	0.133834	0.137332	0.128996	0.125018	0.138541	0.136381	0.134317	0.149817	0.142702	0.141225	0.097864	0.091684	0.089041	0.093237	0.087975	0.084949	0.116211	0.109071	0.108202	0.123193	0.119336	0.111091	0.104577	0.099989	0.096929	0.1011970	0.0978220	0.0915410	0.117803	0.109194	0.10639100
60.2	0.143665	0.140088	0.134050	0.137501	0.129154	0.125191	0.138888	0.137390	0.134436	0.150107	0.143017	0.141666	0.098461	0.091805	0.089130	0.093410	0.088490	0.085095	0.116290	0.109161	0.108521	0.123484	0.119359	0.111573	0.104545	0.100125	0.097064	0.1012450	0.0980350	0.0917540	0.117992	0.109612	0.10638200
60.4	0.143703	0.139903	0.134388	0.137427	0.129603	0.125489	0.139339	0.138125	0.134719	0.150257	0.142957	0.142103	0.098855	0.091527	0.089196	0.093704	0.089036	0.085368	0.116475	0.109328	0.108410	0.124363	0.119500	0.111628	0.104493	0.100191	0.097138	0.1014870	0.0983200	0.0921790	0.118129	0.109654	0.10672300
60.6	0.144134	0.139901	0.134792	0.137669	0.129871	0.125775	0.139657	0.138778	0.134566	0.150234	0.143078	0.142257	0.098961	0.091621	0.089354	0.093827	0.089336	0.085761	0.116707	0.109677	0.108409	0.124961	0.119345	0.112016	0.104707	0.100533	0.096849	0.1016420	0.0982370	0.0926450	0.118410	0.110196	0.10715300
60.8	0.144518	0.139845	0.135005	0.137938	0.130279	0.125756	0.140372	0.138970	0.134277	0.150476	0.143573	0.142636	0.099160	0.091743	0.089135	0.094022	0.089632	0.085871	0.116819	0.110020	0.108981	0.125270	0.119647	0.112474	0.104718	0.100963	0.096874	0.1017220	0.0984160	0.0926670	0.118412	0.110427	0.10753800
61.0	0.144771	0.139513	0.135234	0.137845	0.130911	0.126014	0.140868	0.139128	0.134219	0.150621	0.143976	0.143003	0.099033	0.091869	0.089454	0.094244	0.089964	0.086062	0.117364	0.110440	0.109464	0.125618	0.120000	0.112563	0.105018	0.101066	0.097402	0.1018360	0.0986400	0.0928440	0.118380	0.111031	0.10810400
61.2	0.145068	0.139301	0.135640	0.137857	0.131525	0.126560	0.141452	0.139642	0.134627	0.151175	0.144355	0.143458	0.098977	0.092220	0.089921	0.094764	0.090012	0.086399	0.117597	0.110126	0.109811	0.125790	0.120260	0.112706	0.104805	0.101263	0.097552	0.1019850	0.0986840	0.0933190	0.118484	0.111315	0.10847900
61.4	0.145069	0.139284	0.136081	0.137913	0.131887	0.126842	0.142205	0.140376	0.134715	0.151385	0.144566	0.143849	0.099416	0.092256	0.090508	0.095195	0.090456	0.086605	0.117798	0.109629	0.110065	0.125948	0.120274	0.112925	0.104986	0.101518	0.097795	0.1020820	0.0987560	0.0932310	0.118141	0.111490	0.10895000
61.6	0.145319	0.139357	0.136492	0.138155	0.132364	0.126933	0.142743	0.140426	0.134867	0.151739	0.144694	0.144431	0.099688	0.092481	0.090708	0.095424	0.090677	0.086654	0.117634	0.109719	0.110332	0.126100	0.120679	0.112959	0.105523	0.101595	0.097992	0.1023800	0.0991840	0.0935260	0.118748	0.111875	0.10951300
61.8	0.145540	0.140182	0.136923	0.138687	0.132947	0.127469	0.143206	0.140639	0.134961	0.151889	0.144945	0.144871	0.100055	0.092494	0.091118	0.095367	0.090675	0.087150	0.117929	0.109643	0.110160	0.126323	0.120982	0.113266	0.105809	0.101447	0.098377	0.1024610	0.0992990	0.0936100	0.119259	0.112534	0.10947200
62.0	0.145506	0.140979	0.136922	0.138741	0.132907	0.128069	0.143444	0.140624	0.135342	0.152148	0.145166	0.145099	0.100372	0.092280	0.091106	0.095502	0.091165	0.087173	0.117890	0.109878	0.110299	0.126659	0.121253	0.113468	0.106468	0.101852	0.098729	0.1026840	0.0996740	0.0936850	0.119386	0.112764	0.10990700
62.2	0.145556	0.141398	0.137134	0.139142	0.133141	0.128624	0.144393	0.140804	0.135546	0.152593	0.145425	0.145340	0.100594	0.092301	0.091702	0.095574	0.091189	0.087314	0.117761	0.110222	0.110115	0.126461	0.121947	0.114136	0.106619	0.101627	0.098470	0.1030920	0.0998250	0.0938930	0.119628	0.113168	0.10987000
62.4	0.145868	0.141802	0.137267	0.139603	0.133346	0.128927	0.144773	0.140682	0.136347	0.152870	0.145811	0.145648	0.100735	0.092762	0.092051	0.095445	0.091167	0.087731	0.117888	0.110307	0.110412	0.126474	0.122331	0.114386	0.106690	0.101555	0.098651	0.1032660	0.0999380	0.0943040	0.120256	0.113199	0.10969700
62.6	0.146308	0.142232	0.137405	0.140189	0.133712	0.129182	0.144797	0.140328	0.136742	0.153271	0.146165	0.146092	0.100857	0.092609	0.092089	0.095609	0.090931	0.087764	0.118236	0.110540	0.110807	0.126241	0.122981	0.114358	0.107123	0.101839	0.098646	0.1033730	0.1000410	0.0941290	0.120532	0.112793	0.10992500
62.8	0.146606	0.141829	0.137336	0.140766	0.133926	0.129303	0.145312	0.139850	0.136824	0.153782	0.146332	0.146419	0.101391	0.093399	0.092479	0.095910	0.091047	0.087530	0.118011	0.110870	0.110840	0.126419	0.123394	0.114783	0.107216	0.102367	0.098752	0.1034840	0.1003950	0.0940440	0.120920	0.112740	0.11031900
63.0	0.147151	0.142371	0.137246	0.141085	0.134301	0.129643	0.145813	0.139843	0.137615	0.154115	0.146809	0.146693	0.101158	0.093544	0.092565	0.096131	0.090878	0.087588	0.118337	0.111083	0.110899	0.126317	0.123732	0.115267	0.107420	0.102622	0.098647	0.1036070	0.1004480	0.0939680	0.121489	0.112819	0.11039200
63.2	0.147287	0.142889	0.137391	0.141420	0.134609	0.130089	0.145763	0.139864	0.137698	0.154022	0.146795	0.146641	0.101148	0.094009	0.092821	0.095952	0.090895	0.087232	0.118284	0.111352	0.110962	0.126416	0.123843	0.115315	0.107724	0.102805	0.098824	0.1037420	0.1004030	0.0938810	0.121988	0.113137	0.11054900
63.4	0.147728	0.143142	0.137336	0.141855	0.134644	0.130372	0.145807	0.139543	0.138038	0.154313	0.147345	0.146935	0.101531	0.094406	0.092962	0.095841	0.090713	0.087272	0.118214	0.111681	0.110952	0.126657	0.124327	0.115527	0.107959	0.103006	0.099283	0.1039060	0.1007340	0.0937950	0.122359	0.113285	0.11090300
63.6	0.148113	0.143376	0.137059	0.142425	0.134645	0.130239	0.145366	0.140001	0.138338	0.154663	0.147956	0.146972	0.101516	0.094338	0.093051	0.095773	0.090731	0.087287	0.118325	0.112230	0.111132	0.126726	0.124488	0.115365	0.107932	0.103291	0.099581	0.1041990	0.1011090	0.0935810	0.122489	0.113479	0.11125900
63.8	0.148205	0.143679	0.136896	0.142615	0.134382	0.130378	0.145514	0.140014	0.138680	0.154976	0.148447	0.147098	0.101673	0.094568	0.093135	0.095987	0.090639	0.087105	0.118407	0.112599	0.111247	0.127142	0.124704	0.115489	0.108034	0.103300	0.099595	0.1044960	0.1012770	0.0932380	0.122775	0.113657	0.11123000
64.0	0.148731	0.144171	0.136858	0.142933	0.134724	0.130792	0.145718	0.139953	0.139006	0.155468	0.148805	0.147110	0.102483	0.095197	0.092983	0.096064	0.090928	0.087288	0.118858	0.112941	0.111465	0.127516	0.124621	0.115644	0.107962	0.103570	0.099810	0.1044940	0.1013380	0.0930840	0.123039	0.113599	0.11127700
64.2	0.149371	0.144452	0.137193	0.143217	0.134630	0.130883	0.145978	0.140106	0.139297	0.155720	0.149012	0.147177	0.102874	0.095158	0.092718	0.096230	0.090704	0.087573	0.118971	0.113628	0.111780	0.127789	0.124473	0.115719	0.107714	0.103778	0.100164	0.1046130	0.1014400	0.0930900	0.123482	0.113614	0.11152800
64.4	0.149795	0.144763	0.137713	0.143466	0.134873	0.130867	0.145962	0.140251	0.139546	0.155926	0.149199	0.147325	0.102826	0.094908	0.092719	0.096442	0.090541	0.088039	0.119657	0.114026	0.111890	0.128163	0.124453	0.115603	0.107417	0.103817	0.100265	0.1048210	0.1014600	0.0933060	0.123878	0.113644	0.11189900
64.6	0.150456	0.145004	0.138041	0.143960	0.135179	0.131050	0.146583	0.140523	0.139651	0.156255	0.149550	0.147325	0.103106	0.095608	0.092717	0.096857	0.090567	0.088224	0.119593	0.114384	0.112402	0.128392	0.124395	0.115709	0.107442	0.104003	0.100580	0.1045990	0.1015300	0.0934480	0.124144	0.114085	0.11205900
64.8	0.150836	0.145047	0.138161	0.144055	0.135378	0.131318	0.146939	0.140931	0.139905	0.156878	0.150127	0.147523	0.103511	0.096031	0.093066	0.097376	0.090752	0.088382	0.119725	0.114842	0.112908	0.128715	0.124328	0.115788	0.107783	0.104203	0.100957	0.1048410	0.1016980	0.0935340	0.123957	0.114084	0.11215400
65.0	0.150942	0.145046	0.138301	0.144309	0.135560	0.131725	0.147121	0.141525	0.140348	0.157170	0.150352	0.147540	0.103408	0.096217	0.093158	0.097931	0.091135	0.088943	0.120117	0.115130	0.112776	0.129159	0.124557	0.116180	0.108039	0.104399	0.101644	0.1049030	0.1018410	0.0937340	0.123642	0.114337	0.11228500
65.2	0.150919	0.145414	0.138961	0.144529	0.135845	0.131912	0.147302	0.141984	0.140416	0.157489	0.150662	0.147888	0.103782	0.096465	0.093308	0.098705	0.091124	0.089533	0.120289	0.115094	0.112951	0.129743	0.124599	0.116412	0.107982	0.104434	0.101812	0.1051300	0.1018460	0.0941920	0.123739	0.114488	0.11199800
65.4	0.151238	0.145796	0.139591	0.144668	0.136014	0.131978	0.147547	0.142235	0.140673	0.157890	0.150753	0.148088	0.103819	0.096298	0.093061	0.098844	0.091364	0.089907	0.120289	0.115268	0.113371	0.129835	0.124604	0.116508	0.108108	0.104602	0.102074	0.1052670	0.1020410	0.0945210	0.123917	0.114634	0.11211300
65.6	0.151291	0.146264	0.139953	0.145154	0.136049	0.132232	0.147901	0.142801	0.140565	0.158449	0.150988	0.148476	0.104168	0.096499	0.093023	0.098931	0.091539	0.090247	0.120205	0.115852	0.113621	0.130200	0.125180	0.116675	0.108605	0.104923	0.102084	0.1052020	0.1021780	0.0948450	0.124052	0.115074	0.11191600
65.8	0.151653	0.147309	0.140141	0.145705	0.136710	0.132555	0.148034	0.143829	0.141000	0.158590	0.151382	0.148796	0.104356	0.096420	0.093586	0.099016	0.092014	0.090816	0.120387	0.115649	0.114081	0.130479	0.125139	0.117194	0.108733	0.105444	0.102285	0.1053930	0.1024030	0.0951190	0.124226	0.115566	0.11146100
66.0	0.151651	0.147799	0.140557	0.145770	0.136584	0.132796	0.148237	0.144316	0.141458	0.158977	0.151734	0.148833	0.104415	0.096106	0.093572	0.099464	0.092674	0.090714	0.120388	0.115955	0.114198	0.130658	0.125632	0.117476	0.109210	0.105656	0.102658	0.1056900	0.1025630	0.0954330	0.124274	0.115484	0.11113300
66.2	0.151884	0.148245	0.141288	0.146027	0.137081	0.132752	0.148439	0.144927	0.141868	0.159538	0.151972	0.148957	0.104486	0.096278	0.093600	0.099581	0.092873	0.091092	0.120248	0.116234	0.114573	0.130772	0.126096	0.117792	0.109535	0.105466	0.102693	0.1061920	0.1025350	0.0956010	0.124612	0.115623	0.11127500
66.4	0.152312	0.148246	0.141545	0.146455	0.137594	0.132882	0.148301	0.145335	0.142173	0.159514	0.152054	0.149406	0.104876	0.096529	0.094004	0.099811	0.093150	0.091460	0.120600	0.116373	0.114712	0.130860	0.126273	0.118110	0.109820	0.105596	0.102877	0.1064390	0.1025950	0.0962260	0.125129	0.115594	0.11148900
66.6	0.152640	0.148274	0.141787	0.146927	0.138122	0.133211	0.148486	0.145997	0.142065	0.159687	0.152404	0.149892	0.104620	0.096225	0.094634	0.100097	0.093569	0.091307	0.120752	0.116567	0.115196	0.130953	0.126596	0.118591	0.110329	0.105876	0.103110	0.1067010	0.1026260	0.0962430	0.125442	0.115717	0.11210600
66.8	0.152670	0.148470	0.142258	0.146951	0.138245	0.133543	0.149037	0.146672	0.142035	0.159889	0.152790	0.150331	0.104634	0.096338	0.095251	0.100324	0.093808	0.091484	0.120789	0.116492	0.115375	0.130954	0.126861	0.119164	0.110222	0.105828	0.103088	0.1070220	0.1024980	0.0966830	0.125651	0.116005	0.11220700
67.0	0.153336	0.149167	0.142650	0.147214	0.138734	0.133629	0.149128	0.146998	0.142306	0.159804	0.153083	0.150858	0.104549	0.096003	0.095386	0.100444	0.093938	0.091657	0.120930	0.116016	0.115707	0.131071	0.127237	0.119757	0.110558	0.105913	0.103065	0.1072000	0.1023640	0.0969520	0.125795	0.116120	0.11223600
67.2	0.153416	0.149457	0.143202	0.147535	0.139086	0.133772	0.149077	0.147412	0.142607	0.159897	0.153339	0.151119	0.105051	0.096328	0.095906	0.100379	0.094243	0.091883	0.121237	0.115970	0.116023	0.131368	0.127390	0.119641	0.110579	0.105639	0.103206	0.1077230	0.1024270	0.0968220	0.126016	0.116446	0.11268200
67.4	0.153582	0.149978	0.143387	0.147737	0.139246	0.134229	0.148833	0.148168	0.142622	0.160288	0.153656	0.151555	0.105457	0.096284	0.096408	0.100040	0.094543	0.092206	0.121313	0.115839	0.116102	0.131423	0.127932	0.119934	0.110699	0.106068	0.103709	0.1078460	0.1023560	0.0969750	0.126402	0.116838	0.11298900
67.6	0.153971	0.150257	0.143551	0.147793	0.139485	0.134329	0.149060	0.148706	0.142783	0.160615	0.153816	0.152050	0.105387	0.096292	0.096436	0.099955	0.095042	0.092062	0.121693	0.116093	0.116217	0.131851	0.127888	0.120161	0.110781	0.106196	0.104090	0.1080760	0.1024450	0.0971400	0.126357	0.117243	0.11337800
67.8	0.154105	0.150310	0.143911	0.147674	0.139343	0.134752	0.149623	0.148789	0.143358	0.161230	0.153870	0.152696	0.105458	0.096523	0.096823	0.099914	0.095317	0.092055	0.121891	0.116440	0.116369	0.131991	0.127854	0.120317	0.110886	0.106693	0.103974	0.1083130	0.1023340	0.0973530	0.126670	0.116972	0.11383400
68.0	0.154691	0.150763	0.144208	0.147846	0.139599	0.135049	0.150182	0.148801	0.143732	0.161588	0.153809	0.152864	0.105613	0.096613	0.096902	0.099687	0.095259	0.092345	0.122464	0.116594	0.116695	0.132070	0.127935	0.120355	0.110815	0.107091	0.104401	0.1085590	0.1026170	0.0975930	0.126945	0.117086	0.11467000
68.2	0.155548	0.150844	0.144675	0.148091	0.139816	0.135296	0.150512	0.148925	0.144462	0.161659	0.153832	0.153366	0.105293	0.096558	0.097013	0.099994	0.095006	0.092337	0.122999	0.116746	0.117068	0.132233	0.128032	0.120537	0.111022	0.107209	0.104727	0.1088780	0.1026620	0.0979230	0.127462	0.117428	0.11540800
68.4	0.155785	0.151099	0.145010	0.148263	0.140376	0.135362	0.151051	0.149170	0.144582	0.162043	0.154118	0.153683	0.105504	0.096542	0.096963	0.100189	0.095071	0.092405	0.122792	0.116773	0.117371	0.132486	0.127948	0.120768	0.111091	0.107292	0.105077	0.1089820	0.1028150	0.0981070	0.128147	0.117780	0.11609100
68.6	0.156277	0.151198	0.145335	0.148628	0.140542	0.135696	0.151469	0.149162	0.145138	0.162326	0.154460	0.154115	0.105637	0.097241	0.096645	0.100286	0.095135	0.092305	0.122574	0.116838	0.117747	0.132954	0.127922	0.120870	0.111558	0.107452	0.105578	0.1090220	0.1031310	0.0985080	0.128427	0.118101	0.11634800
68.8	0.156612	0.151929	0.145508	0.148909	0.140695	0.136220	0.151742	0.149134	0.145593	0.162623	0.155083	0.154481	0.105627	0.097544	0.096608	0.100517	0.095054	0.092439	0.122904	0.117271	0.117794	0.133152	0.127845	0.121190	0.111789	0.108005	0.105946	0.1090070	0.1030970	0.0988700	0.128437	0.118214	0.11668100
69.0	0.156796	0.152214	0.145687	0.149484	0.141129	0.136475	0.152230	0.149208	0.146143	0.162981	0.155439	0.154712	0.105669	0.097711	0.096141	0.100865	0.094843	0.092701	0.123732	0.117684	0.117971	0.133615	0.128167	0.121585	0.111939	0.108194	0.106248	0.1090380	0.1034910	0.0991570	0.128690	0.118674	0.11688000
69.2	0.157039	0.152603	0.145938	0.149794	0.141637	0.136734	0.153140	0.149402	0.146607	0.163458	0.156016	0.155146	0.106123	0.097800	0.096085	0.101009	0.094576	0.092939	0.124061	0.117872	0.118398	0.133819	0.128148	0.121491	0.112100	0.108294	0.106300	0.1089780	0.1036080	0.0996380	0.128926	0.118957	0.11719000
69.4	0.157476	0.153446	0.145927	0.149959	0.141986	0.137066	0.153455	0.149809	0.147463	0.163851	0.156195	0.155441	0.106354	0.097817	0.096051	0.100989	0.094322	0.092844	0.124112	0.118179	0.118557	0.133720	0.128319	0.121612	0.112445	0.108562	0.106570	0.1088040	0.1038480	0.0998720	0.129004	0.119032	0.11744000
69.6	0.157729	0.153566	0.145863	0.150698	0.142056	0.137531	0.154030	0.150572	0.147912	0.164242	0.156785	0.155615	0.106614	0.097899	0.096277	0.101438	0.094282	0.092939	0.124640	0.118566	0.118495	0.134097	0.128668	0.121761	0.113222	0.109114	0.106608	0.1085760	0.1040520	0.0996220	0.129009	0.119109	0.11738300
69.8	0.158049	0.154300	0.145718	0.151085	0.142119	0.137782	0.154257	0.150658	0.148591	0.164514	0.157580	0.155739	0.106534	0.098070	0.096572	0.101815	0.094433	0.093072	0.124929	0.118530	0.118472	0.134314	0.128856	0.121711	0.113359	0.109382	0.106987	0.1087400	0.1043120	0.0996380	0.129258	0.119514	0.11702700
70.0	0.158594	0.154352	0.146050	0.151286	0.142322	0.137851	0.154290	0.150717	0.148884	0.165140	0.157947	0.155580	0.106802	0.098078	0.096399	0.102067	0.094640	0.092849	0.124941	0.119129	0.118221	0.134559	0.129168	0.121635	0.113731	0.109213	0.107208	0.1088330	0.1045720	0.0996250	0.129078	0.119406	0.11691900
70.2	0.158328	0.154493	0.146232	0.151683	0.142942	0.137911	0.154421	0.150706	0.149354	0.165246	0.158300	0.155780	0.106898	0.098647	0.096397	0.102155	0.094701	0.093274	0.125234	0.119364	0.117814	0.134803	0.129465	0.121826	0.113951	0.109288	0.106852	0.1090300	0.1049200	0.0996060	0.129404	0.119530	0.11730900
70.4	0.158531	0.154117	0.146065	0.152273	0.143426	0.138223	0.154334	0.150491	0.149999	0.165271	0.158687	0.156246	0.106874	0.098897	0.097044	0.102484	0.094868	0.093478	0.125794	0.119832	0.117615	0.134696	0.129818	0.121988	0.114065	0.109517	0.106357	0.1090820	0.1053420	0.0997600	0.129533	0.119421	0.11729900
70.6	0.158410	0.154714	0.146216	0.152393	0.143955	0.138504	0.154551	0.150736	0.150152	0.165283	0.159266	0.156383	0.107002	0.099057	0.097443	0.102644	0.095058	0.093374	0.125960	0.119682	0.117942	0.135038	0.130280	0.122375	0.114215	0.109466	0.106526	0.1089760	0.1056550	0.0995590	0.129302	0.119669	0.11758800
70.8	0.158835	0.154901	0.146715	0.152318	0.144226	0.138532	0.154820	0.150684	0.150464	0.165448	0.159682	0.156727	0.107663	0.099261	0.097810	0.102689	0.095096	0.093928	0.126146	0.119607	0.117674	0.135299	0.130901	0.122512	0.114307	0.109229	0.106186	0.1094500	0.1058970	0.0993820	0.129198	0.119915	0.11748200
71.0	0.159041	0.155259	0.146691	0.152707	0.144715	0.138885	0.155002	0.150873	0.150638	0.165563	0.159745	0.156882	0.108429	0.099125	0.097980	0.102910	0.095118	0.094052	0.126353	0.119635	0.117631	0.135471	0.131083	0.122874	0.114436	0.109315	0.106126	0.1097200	0.1061370	0.0991470	0.129235	0.120360	0.11732400
71.2	0.159108	0.155477	0.146870	0.152796	0.144856	0.139186	0.155367	0.151512	0.151104	0.165742	0.160059	0.156950	0.109021	0.099069	0.098274	0.103176	0.095555	0.094183	0.126736	0.119864	0.117672	0.135600	0.131391	0.123089	0.114415	0.109250	0.106060	0.1100440	0.1063750	0.0989250	0.129476	0.120412	0.11729200
71.4	0.159232	0.155447	0.146975	0.152620	0.144986	0.139676	0.155568	0.151858	0.151143	0.165981	0.160213	0.157446	0.109689	0.098862	0.098450	0.102793	0.096204	0.094307	0.126479	0.120351	0.117839	0.135724	0.131639	0.123110	0.114428	0.109860	0.106295	0.1101960	0.1066080	0.0993160	0.129082	0.120756	0.11728400
71.6	0.159668	0.155393	0.147349	0.152548	0.144786	0.139735	0.156195	0.152391	0.151135	0.166525	0.160214	0.157647	0.110062	0.098852	0.098445	0.102914	0.096297	0.094282	0.126757	0.120752	0.118263	0.135970	0.131853	0.123390	0.114442	0.109608	0.106133	0.1105370	0.1071210	0.0993190	0.129140	0.120921	0.11740400
71.8	0.159507	0.155408	0.147608	0.152535	0.144742	0.139991	0.156234	0.152632	0.151543	0.166772	0.160348	0.157645	0.110199	0.098846	0.098789	0.103045	0.096530	0.094221	0.126925	0.120702	0.118719	0.135943	0.131945	0.123540	0.114641	0.109800	0.106211	0.1107530	0.1071630	0.0994140	0.129377	0.121074	0.11751600
72.0	0.160159	0.155779	0.147845	0.152508	0.145066	0.140142	0.156463	0.152895	0.151709	0.166811	0.160770	0.157937	0.110289	0.098866	0.099135	0.103220	0.096366	0.094344	0.126612	0.120564	0.118836	0.136270	0.132446	0.123789	0.114723	0.109645	0.106781	0.1108860	0.1076290	0.0996180	0.130180	0.121438	0.11797400
72.2	0.160841	0.155788	0.148201	0.152466	0.145332	0.140230	0.156729	0.153632	0.152055	0.167058	0.161076	0.158572	0.110381	0.099278	0.099124	0.103778	0.096379	0.094557	0.126673	0.120526	0.119180	0.136653	0.132419	0.123922	0.114679	0.109837	0.106906	0.1109540	0.1075110	0.0998190	0.130471	0.121485	0.11821500
72.4	0.160964	0.156434	0.148714	0.152587	0.145548	0.140210	0.156753	0.153676	0.151623	0.167691	0.161459	0.159247	0.110699	0.099542	0.098920	0.104091	0.096634	0.094721	0.126411	0.120698	0.119857	0.136875	0.132537	0.124231	0.114866	0.109931	0.107244	0.1110990	0.1076960	0.1000450	0.130779	0.121418	0.11825000
72.6	0.161127	0.156887	0.149136	0.153163	0.145829	0.140653	0.156977	0.154044	0.151678	0.168011	0.161821	0.159605	0.110744	0.099977	0.098830	0.104071	0.096852	0.094679	0.126508	0.120844	0.119929	0.137068	0.132617	0.124235	0.115222	0.109944	0.107287	0.1111200	0.1075870	0.1006490	0.131123	0.121772	0.11831200
72.8	0.161403	0.157237	0.149497	0.153529	0.146019	0.141252	0.157788	0.154586	0.151492	0.168231	0.162034	0.160157	0.110696	0.100507	0.099163	0.104421	0.097154	0.094838	0.127050	0.121102	0.120316	0.137290	0.132389	0.124366	0.115204	0.110107	0.107780	0.1109630	0.1074980	0.1008200	0.131150	0.121892	0.11869700
73.0	0.161549	0.157214	0.149620	0.153725	0.146383	0.141703	0.158371	0.155177	0.151596	0.168761	0.162329	0.160593	0.111011	0.100861	0.099077	0.104771	0.097369	0.094850	0.127250	0.121414	0.120594	0.137719	0.132476	0.124516	0.115642	0.110095	0.107760	0.1112270	0.1075820	0.1009460	0.131443	0.122178	0.11899900
73.2	0.161853	0.157299	0.150002	0.154120	0.146595	0.141851	0.159029	0.155750	0.151670	0.168871	0.162460	0.160936	0.111011	0.101317	0.099195	0.104767	0.097734	0.094962	0.126945	0.121287	0.120689	0.137757	0.132575	0.124551	0.116085	0.110240	0.108150	0.1111730	0.1073670	0.1012110	0.131709	0.121998	0.11926700
73.4	0.162459	0.157663	0.150056	0.154390	0.146556	0.141869	0.159287	0.155976	0.151040	0.168991	0.162456	0.161346	0.110875	0.101927	0.099643	0.104959	0.098011	0.095208	0.127098	0.121731	0.120865	0.137792	0.132747	0.124719	0.116241	0.110805	0.108328	0.1111810	0.1073920	0.1014420	0.132081	0.122149	0.11948900
73.6	0.162939	0.157550	0.150669	0.155040	0.146497	0.142192	0.159598	0.156115	0.151214	0.169335	0.162740	0.161515	0.110841	0.102263	0.100054	0.105380	0.098117	0.095495	0.127038	0.121845	0.120891	0.138187	0.132846	0.124582	0.116567	0.111163	0.108652	0.1110490	0.1071430	0.1013130	0.132342	0.122462	0.11955100
73.8	0.162881	0.158150	0.151079	0.155124	0.146799	0.142309	0.160035	0.155748	0.151371	0.169627	0.163191	0.161655	0.110493	0.103019	0.100047	0.105329	0.098632	0.095576	0.126933	0.121802	0.120982	0.138762	0.133273	0.124659	0.116603	0.111593	0.109009	0.1112230	0.1070220	0.1013430	0.132213	0.122750	0.11956600
74.0	0.163597	0.158231	0.151894	0.155519	0.147429	0.142165	0.160386	0.155930	0.151757	0.169785	0.163380	0.161797	0.110137	0.103080	0.100016	0.105361	0.098914	0.095381	0.127483	0.121442	0.121117	0.139123	0.133589	0.124829	0.116900	0.111848	0.109099	0.1113260	0.1072980	0.1014490	0.132202	0.122416	0.11992000
74.2	0.163245	0.158535	0.152449	0.156148	0.148244	0.142224	0.160666	0.155772	0.152533	0.169842	0.163555	0.161801	0.109925	0.103282	0.100259	0.105564	0.098969	0.095186	0.127958	0.121157	0.120970	0.139239	0.133949	0.124964	0.117114	0.112555	0.109013	0.1117030	0.1072240	0.1014070	0.132556	0.123011	0.12037200
74.4	0.163883	0.158564	0.152647	0.156537	0.148735	0.142500	0.160463	0.155376	0.152955	0.170036	0.163969	0.162189	0.109891	0.103159	0.100906	0.105599	0.099263	0.095014	0.128169	0.121413	0.121294	0.139443	0.134200	0.125177	0.117393	0.113081	0.108891	0.1117810	0.1073770	0.1013890	0.133086	0.123171	0.12056300
74.6	0.164019	0.159305	0.153180	0.156897	0.149174	0.142906	0.160898	0.155469	0.153161	0.170252	0.164255	0.162441	0.110123	0.103034	0.101370	0.105756	0.099286	0.095110	0.128370	0.121520	0.121254	0.139761	0.134593	0.125587	0.117763	0.113369	0.109021	0.1120880	0.1075800	0.1014350	0.133222	0.123988	0.12091700
74.8	0.164228	0.159817	0.153242	0.157274	0.149328	0.143214	0.161372	0.155244	0.153464	0.170591	0.164366	0.162506	0.110571	0.102854	0.101849	0.105636	0.099352	0.095524	0.128484	0.121672	0.121004	0.139635	0.134960	0.125791	0.118148	0.113420	0.108855	0.1127900	0.1076820	0.1014670	0.133606	0.124123	0.12103100
75.0	0.164433	0.160447	0.153247	0.157643	0.149602	0.143562	0.161825	0.155765	0.154006	0.171132	0.164473	0.162546	0.111131	0.102824	0.102175	0.105888	0.099586	0.095413	0.129000	0.121985	0.121087	0.139689	0.134794	0.126164	0.118272	0.113690	0.108790	0.1129550	0.1077530	0.1016410	0.133543	0.124337	0.12089700
75.2	0.164758	0.160726	0.153353	0.157937	0.149912	0.143924	0.161863	0.155853	0.154606	0.171429	0.164812	0.162700	0.111436	0.102864	0.102273	0.105836	0.100052	0.095459	0.129335	0.122290	0.121129	0.139919	0.134930	0.126696	0.118345	0.114091	0.109143	0.1133980	0.1080940	0.1017810	0.133785	0.124215	0.12098600
75.4	0.165113	0.161237	0.153657	0.158043	0.149842	0.144263	0.161872	0.156156	0.155312	0.171955	0.165057	0.163033	0.112065	0.103081	0.102522	0.105575	0.100202	0.095745	0.129282	0.122619	0.121257	0.139970	0.135049	0.126990	0.118566	0.113811	0.109393	0.1136720	0.1083170	0.1021680	0.134105	0.124605	0.12102300
75.6	0.165347	0.161782	0.154135	0.158121	0.149759	0.144262	0.162108	0.156829	0.155923	0.172576	0.165255	0.163177	0.112522	0.103283	0.102756	0.105561	0.099986	0.095905	0.129575	0.122845	0.121399	0.140032	0.135054	0.127596	0.118887	0.113567	0.109854	0.1138420	0.1087440	0.1023090	0.134671	0.124783	0.12111600
75.8	0.165572	0.162007	0.154487	0.158318	0.150178	0.144645	0.162055	0.157083	0.156330	0.172854	0.165661	0.163401	0.112945	0.103254	0.103225	0.105764	0.100233	0.096045	0.129456	0.123186	0.121103	0.140373	0.135217	0.127784	0.119152	0.113449	0.110180	0.1140970	0.1088640	0.1026430	0.135221	0.124928	0.12163000
76.0	0.166103	0.162156	0.154735	0.158380	0.150294	0.144889	0.162407	0.157504	0.156673	0.173610	0.165937	0.164072	0.113211	0.103352	0.103323	0.105868	0.100036	0.096436	0.129455	0.123469	0.120966	0.140473	0.135787	0.128056	0.119256	0.113422	0.110357	0.1142920	0.1093810	0.1031310	0.135234	0.125228	0.12211500
76.2	0.166307	0.162555	0.154913	0.158534	0.150316	0.145130	0.162257	0.158249	0.156659	0.174004	0.166040	0.164355	0.113534	0.103440	0.103097	0.106060	0.100065	0.096727	0.129657	0.123971	0.121245	0.140790	0.135989	0.128029	0.119079	0.113211	0.110321	0.1144960	0.1096120	0.1034250	0.134919	0.125342	0.12221100
76.4	0.166529	0.162745	0.155008	0.158615	0.150668	0.145853	0.162539	0.158595	0.156717	0.174498	0.166461	0.164639	0.114051	0.103150	0.103018	0.106125	0.100430	0.097008	0.129597	0.124087	0.121858	0.141072	0.136164	0.128099	0.119277	0.113102	0.110653	0.1148470	0.1098880	0.1037520	0.135277	0.125634	0.12220000
76.6	0.166793	0.162780	0.155229	0.158780	0.150778	0.146145	0.162724	0.159470	0.156767	0.174601	0.167057	0.164886	0.114217	0.103017	0.102933	0.106431	0.100627	0.097172	0.130061	0.124231	0.121991	0.141187	0.136200	0.128020	0.119642	0.113381	0.110962	0.1148790	0.1098690	0.1039510	0.135707	0.126062	0.12247600
76.8	0.167175	0.163036	0.155482	0.158638	0.150899	0.146616	0.162964	0.160192	0.156787	0.174825	0.167208	0.165142	0.113882	0.103364	0.103074	0.107001	0.100760	0.097414	0.130692	0.124634	0.122542	0.141283	0.136232	0.128295	0.119702	0.113819	0.111028	0.1150320	0.1099360	0.1040210	0.135812	0.125958	0.12259500
77.0	0.167576	0.162919	0.155507	0.158805	0.151141	0.147019	0.162988	0.160851	0.157007	0.175339	0.167716	0.165404	0.114275	0.103276	0.102741	0.107398	0.100897	0.097688	0.130451	0.125188	0.122638	0.141300	0.136401	0.128420	0.119795	0.113818	0.110959	0.1153470	0.1100250	0.1043360	0.135906	0.125827	0.12278800
77.2	0.168085	0.163187	0.155907	0.159103	0.151317	0.147060	0.162882	0.161055	0.157003	0.175538	0.167752	0.165739	0.113964	0.103627	0.102868	0.107353	0.101319	0.097984	0.130666	0.125240	0.123075	0.141304	0.136486	0.128504	0.119918	0.114051	0.111121	0.1152750	0.1101910	0.1047000	0.136213	0.125588	0.12296400
77.4	0.168422	0.163511	0.156403	0.159147	0.151562	0.147149	0.162803	0.161614	0.156473	0.175719	0.168185	0.165963	0.114132	0.103954	0.102808	0.107479	0.101340	0.098233	0.131141	0.125530	0.123133	0.141425	0.136703	0.128618	0.119476	0.114290	0.111364	0.1152150	0.1102000	0.1050140	0.136276	0.125904	0.12291400
77.6	0.168454	0.163743	0.157003	0.159256	0.151853	0.147636	0.163022	0.162213	0.156798	0.176067	0.168559	0.166168	0.114161	0.103742	0.102761	0.107887	0.101322	0.098325	0.130942	0.125650	0.123103	0.141847	0.136834	0.128575	0.119766	0.114558	0.111695	0.1151520	0.1102480	0.1050150	0.136126	0.125894	0.12243900
77.8	0.168640	0.164034	0.157749	0.159306	0.152397	0.147830	0.163917	0.162972	0.157321	0.176153	0.168853	0.166289	0.113634	0.103971	0.102616	0.107923	0.101744	0.098456	0.131372	0.125400	0.123634	0.142025	0.137148	0.128812	0.119933	0.114892	0.111675	0.1153410	0.1102350	0.1053050	0.136297	0.125950	0.12252200
78.0	0.169054	0.164191	0.158265	0.159599	0.152733	0.147966	0.164385	0.163497	0.157807	0.176310	0.169255	0.166490	0.113493	0.103643	0.103064	0.108281	0.101797	0.098508	0.131867	0.125539	0.124078	0.141822	0.137293	0.128937	0.120136	0.114969	0.111678	0.1158500	0.1103360	0.1055240	0.136615	0.126161	0.12278200
78.2	0.169051	0.164473	0.158326	0.160165	0.153186	0.148186	0.164585	0.163684	0.157904	0.176528	0.169538	0.166542	0.113628	0.103756	0.103342	0.108443	0.101855	0.098396	0.131974	0.126140	0.124463	0.141845	0.137418	0.129039	0.120272	0.115067	0.111499	0.1161630	0.1103150	0.1055600	0.137091	0.126734	0.12278900
78.4	0.169333	0.164715	0.158171	0.160226	0.153451	0.148487	0.164678	0.163853	0.158113	0.176654	0.169855	0.166811	0.113592	0.103726	0.103709	0.108608	0.102221	0.098617	0.132113	0.126507	0.125137	0.141976	0.137666	0.129261	0.120539	0.115179	0.111467	0.1161750	0.1102970	0.1055830	0.137217	0.127009	0.12280200
78.6	0.169231	0.165416	0.158060	0.160630	0.153731	0.148356	0.165528	0.163712	0.158752	0.176975	0.170184	0.166964	0.113809	0.103846	0.103944	0.108858	0.102314	0.098832	0.132166	0.126627	0.124963	0.142031	0.137831	0.129435	0.121084	0.115469	0.111639	0.1164820	0.1103930	0.1055370	0.137265	0.127209	0.12308400
78.8	0.169265	0.165865	0.157930	0.161092	0.153931	0.148585	0.166096	0.163583	0.159000	0.177113	0.170386	0.166737	0.113924	0.104093	0.104273	0.108784	0.102691	0.098995	0.132095	0.126515	0.125003	0.142116	0.137895	0.129849	0.121283	0.115512	0.111786	0.1167220	0.1105810	0.1054610	0.137125	0.127116	0.12340700
79.0	0.169442	0.166186	0.158043	0.161331	0.154322	0.148681	0.166677	0.163579	0.159484	0.177466	0.170805	0.167064	0.114220	0.104289	0.104430	0.109144	0.102992	0.099112	0.132545	0.126943	0.125108	0.142773	0.137929	0.130214	0.121198	0.115677	0.112110	0.1168300	0.1107130	0.1053960	0.137160	0.127195	0.12345000
79.2	0.169736	0.166755	0.158187	0.161590	0.154699	0.148858	0.166882	0.163193	0.160004	0.177356	0.171144	0.167236	0.114261	0.104577	0.104563	0.109144	0.103184	0.099336	0.132363	0.127107	0.125251	0.142941	0.138205	0.130462	0.121411	0.115944	0.112163	0.1167470	0.1109650	0.1052220	0.137507	0.127519	0.12398200
79.4	0.169935	0.167123	0.158439	0.161893	0.154606	0.149010	0.167338	0.163138	0.160784	0.177794	0.171268	0.167452	0.114973	0.104679	0.104829	0.109052	0.103430	0.099437	0.132344	0.127284	0.125310	0.143409	0.138545	0.130842	0.121313	0.115843	0.112269	0.1166980	0.1111360	0.1053080	0.137430	0.128138	0.12412500
79.6	0.170529	0.167530	0.158529	0.162255	0.154817	0.148979	0.167910	0.163032	0.161318	0.178067	0.171822	0.167657	0.115291	0.104884	0.104830	0.109152	0.103464	0.099346	0.132364	0.127417	0.125437	0.143763	0.138697	0.131096	0.121302	0.115730	0.112406	0.1167540	0.1116880	0.1054220	0.137215	0.128522	0.12475400
79.8	0.170898	0.167750	0.158857	0.162844	0.155226	0.149389	0.167676	0.163101	0.161550	0.178521	0.171927	0.167837	0.115602	0.104857	0.104915	0.109118	0.103616	0.099380	0.132206	0.127923	0.125263	0.144269	0.139262	0.131068	0.121255	0.115728	0.112241	0.1166110	0.1116740	0.1053950	0.137515	0.129275	0.12523500
80.0	0.171537	0.168151	0.158429	0.163140	0.155322	0.149476	0.167722	0.163172	0.161862	0.179099	0.171995	0.167845	0.115862	0.104817	0.104777	0.109306	0.103677	0.099147	0.132347	0.127893	0.125535	0.144628	0.139615	0.131097	0.121501	0.116187	0.112336	0.1165340	0.1119850	0.1058070	0.137164	0.129646	0.12520300
80.2	0.172184	0.168507	0.158519	0.163411	0.155358	0.149765	0.167590	0.163550	0.161941	0.179150	0.172396	0.167990	0.115983	0.104907	0.104796	0.109481	0.103743	0.099398	0.132373	0.127957	0.125742	0.145224	0.139799	0.131056	0.121702	0.116101	0.112341	0.1167090	0.1123850	0.1061010	0.137167	0.129614	0.12540900
80.4	0.172622	0.168543	0.158948	0.163608	0.155748	0.150012	0.168238	0.163623	0.162348	0.179600	0.172965	0.168222	0.116141	0.105162	0.104762	0.110114	0.103983	0.099715	0.132685	0.127809	0.125869	0.145616	0.139893	0.131176	0.122415	0.116926	0.112609	0.1167650	0.1125290	0.1061820	0.137599	0.130098	0.12564600
80.6	0.173021	0.168845	0.159348	0.163933	0.155950	0.150075	0.167795	0.163755	0.162183	0.179954	0.173209	0.168605	0.116283	0.105276	0.104583	0.110472	0.103890	0.099880	0.133295	0.127654	0.126094	0.146002	0.140117	0.131277	0.122645	0.117281	0.112502	0.1169260	0.1125930	0.1062850	0.138066	0.130044	0.12602000
80.8	0.173376	0.168881	0.159632	0.164130	0.156384	0.150372	0.168055	0.164167	0.162701	0.180479	0.173327	0.168940	0.116264	0.105591	0.104445	0.110763	0.104011	0.100019	0.133498	0.127838	0.126084	0.146078	0.140163	0.131488	0.122720	0.117417	0.112240	0.1173260	0.1129570	0.1064360	0.138123	0.130211	0.12603200
81.0	0.173801	0.168399	0.159901	0.164692	0.156734	0.150595	0.167880	0.164205	0.162917	0.180972	0.173632	0.169625	0.116675	0.105780	0.104285	0.111007	0.104001	0.100024	0.133699	0.127918	0.125925	0.146151	0.140227	0.131427	0.123031	0.117407	0.112216	0.1173610	0.1133240	0.1066280	0.138112	0.130178	0.12608500
81.2	0.174049	0.168613	0.160642	0.164836	0.157183	0.150928	0.167791	0.164206	0.163068	0.181306	0.174047	0.170106	0.116663	0.106032	0.104244	0.111082	0.104150	0.100238	0.133841	0.127828	0.126025	0.146305	0.140475	0.131543	0.123053	0.117700	0.112221	0.1173310	0.1135850	0.1067750	0.138527	0.129981	0.12587400
81.4	0.174178	0.168713	0.161473	0.164933	0.157487	0.151094	0.168472	0.165022	0.162823	0.181476	0.174414	0.170388	0.117103	0.106218	0.104279	0.111259	0.103942	0.100428	0.134043	0.127819	0.125808	0.146554	0.140768	0.131774	0.122862	0.117952	0.112417	0.1172920	0.1135990	0.1068550	0.138954	0.130121	0.12574200
81.6	0.174612	0.168918	0.161939	0.165111	0.157488	0.151719	0.169110	0.165430	0.162700	0.181855	0.174420	0.170938	0.117083	0.106349	0.104565	0.111706	0.104286	0.100746	0.134090	0.127721	0.125873	0.146347	0.140657	0.132213	0.123371	0.118303	0.112452	0.1173520	0.1137670	0.1068630	0.139549	0.130011	0.12580200
81.8	0.174695	0.169129	0.162813	0.165454	0.157817	0.151844	0.169818	0.166212	0.162877	0.181909	0.174283	0.171236	0.117084	0.107000	0.104815	0.111834	0.104202	0.101086	0.134652	0.127449	0.125928	0.146196	0.140809	0.132491	0.123709	0.118129	0.112714	0.1176510	0.1139190	0.1071390	0.140223	0.130354	0.12597700
82.0	0.174950	0.169124	0.162888	0.166001	0.157867	0.152423	0.170436	0.166436	0.162713	0.182145	0.174484	0.171561	0.116975	0.107124	0.104851	0.112084	0.104156	0.101191	0.134883	0.127769	0.126074	0.146117	0.140845	0.132613	0.123525	0.118062	0.113129	0.1180830	0.1140360	0.1073360	0.140508	0.130320	0.12604100
82.2	0.175166	0.169117	0.162779	0.166395	0.158029	0.152618	0.170850	0.166676	0.162491	0.182268	0.174466	0.171722	0.116901	0.107536	0.104784	0.112218	0.104228	0.101128	0.134985	0.127802	0.126269	0.146423	0.140866	0.132938	0.123600	0.117869	0.113819	0.1182560	0.1140050	0.1073800	0.141032	0.130421	0.12579800
82.4	0.175209	0.169351	0.162922	0.166522	0.158303	0.152954	0.171301	0.167100	0.162603	0.182574	0.174702	0.171862	0.117162	0.107769	0.104751	0.112539	0.104569	0.101352	0.135188	0.127641	0.126262	0.146605	0.141100	0.133276	0.123770	0.118079	0.114730	0.1184910	0.1139830	0.1073240	0.141257	0.130790	0.12611800
82.6	0.175571	0.169539	0.163393	0.166992	0.158440	0.152890	0.172071	0.167022	0.162840	0.182712	0.174771	0.172407	0.117068	0.108025	0.104821	0.112738	0.104800	0.101347	0.135115	0.127349	0.126035	0.146781	0.141194	0.133531	0.124025	0.118402	0.115288	0.1188370	0.1142910	0.1073980	0.141714	0.130803	0.12638500
82.8	0.175958	0.169837	0.163774	0.166985	0.158576	0.153557	0.172744	0.167265	0.162937	0.182892	0.174871	0.172727	0.117244	0.108280	0.105104	0.112980	0.105129	0.101280	0.135252	0.127589	0.126062	0.147012	0.141496	0.133791	0.123647	0.118741	0.115608	0.1188670	0.1144440	0.1074050	0.141795	0.130961	0.12702300
83.0	0.176363	0.170272	0.163725	0.166791	0.159115	0.153800	0.173246	0.167265	0.163929	0.183052	0.175064	0.173097	0.117838	0.108558	0.105229	0.113329	0.105246	0.101284	0.135302	0.128132	0.126313	0.147216	0.141715	0.134033	0.123620	0.119106	0.116348	0.1188540	0.1141720	0.1072350	0.142163	0.130757	0.12748600
83.2	0.176790	0.170466	0.163698	0.166813	0.159426	0.154105	0.173812	0.167287	0.164450	0.183106	0.175216	0.173253	0.118002	0.109235	0.105738	0.113369	0.105391	0.101188	0.135483	0.128300	0.126319	0.147074	0.141963	0.134244	0.123837	0.119324	0.116392	0.1185860	0.1140790	0.1073200	0.142209	0.131211	0.12787500
83.4	0.176978	0.170811	0.163694	0.167063	0.159533	0.154549	0.174158	0.167711	0.165191	0.183504	0.175430	0.173483	0.118326	0.109491	0.105872	0.113221	0.105435	0.100946	0.135702	0.128485	0.126688	0.147488	0.142338	0.134502	0.123682	0.119291	0.117100	0.1188150	0.1141310	0.1073940	0.142331	0.131523	0.12792700
83.6	0.177402	0.171210	0.163718	0.167182	0.159769	0.154758	0.173948	0.168298	0.165611	0.183691	0.175986	0.173865	0.118273	0.109909	0.106312	0.113428	0.105646	0.100901	0.135903	0.128685	0.126958	0.147492	0.142449	0.134447	0.123649	0.118950	0.117417	0.1187430	0.1141680	0.1075550	0.142841	0.131795	0.12816700
83.8	0.177867	0.171395	0.164084	0.167466	0.159998	0.155093	0.173661	0.168957	0.165921	0.184208	0.175932	0.174055	0.118248	0.110154	0.106854	0.113312	0.105762	0.101063	0.136043	0.129266	0.127306	0.147511	0.142602	0.134594	0.123712	0.119015	0.117258	0.1187180	0.1137590	0.1077170	0.143324	0.132257	0.12794800
84.0	0.178359	0.171709	0.164053	0.167642	0.160343	0.155430	0.173645	0.169310	0.166081	0.184426	0.176240	0.174213	0.118585	0.110582	0.107121	0.113482	0.106008	0.101132	0.136252	0.129443	0.127752	0.147580	0.142925	0.134505	0.124295	0.119201	0.117333	0.1188800	0.1137880	0.1082350	0.143211	0.132260	0.12779300
84.2	0.178643	0.171604	0.164540	0.167967	0.160574	0.155598	0.173925	0.169791	0.166653	0.184526	0.176748	0.174767	0.118677	0.111184	0.107238	0.113522	0.106281	0.101642	0.136528	0.129267	0.128008	0.147746	0.143092	0.134451	0.124535	0.119044	0.117049	0.1191000	0.1138130	0.1082260	0.143344	0.132640	0.12800700
84.4	0.178760	0.171691	0.164954	0.168186	0.161147	0.155524	0.173945	0.169919	0.166812	0.184828	0.176998	0.175051	0.119069	0.111085	0.107427	0.113658	0.106455	0.101893	0.136951	0.129530	0.128452	0.147953	0.143181	0.134483	0.124958	0.118957	0.117097	0.1192670	0.1140050	0.1079890	0.143960	0.132803	0.12839600
84.6	0.178604	0.171780	0.165307	0.168372	0.161213	0.155715	0.173364	0.170037	0.167054	0.185065	0.177341	0.175166	0.119430	0.110602	0.107372	0.113327	0.106571	0.102225	0.137041	0.129452	0.128981	0.148426	0.143319	0.134325	0.124850	0.118777	0.116689	0.1196450	0.1140580	0.1080020	0.144297	0.132595	0.12855700
84.8	0.178666	0.171553	0.165814	0.168530	0.161407	0.155879	0.173409	0.170041	0.168013	0.185213	0.177871	0.175425	0.119598	0.110759	0.107605	0.113411	0.106774	0.102224	0.137419	0.129604	0.129163	0.148254	0.143441	0.134430	0.125224	0.118801	0.116339	0.1195920	0.1143180	0.1080820	0.144198	0.132851	0.12831200
85.0	0.178843	0.171942	0.166014	0.168953	0.161726	0.155960	0.173359	0.169837	0.167828	0.185356	0.178083	0.175744	0.120001	0.110808	0.108104	0.113441	0.106860	0.102483	0.137660	0.129667	0.129270	0.148441	0.143557	0.134312	0.125470	0.119067	0.116516	0.1194930	0.1144770	0.1080740	0.144204	0.132586	0.12828400
85.2	0.179006	0.172381	0.166561	0.169251	0.161968	0.156104	0.173211	0.169999	0.168351	0.185598	0.178468	0.175998	0.120370	0.110334	0.108352	0.113716	0.107054	0.103146	0.137483	0.129561	0.129496	0.148753	0.143650	0.134650	0.125239	0.119301	0.116352	0.1195020	0.1147820	0.1082240	0.144388	0.132524	0.12797900
85.4	0.179157	0.172711	0.166954	0.169759	0.162025	0.156236	0.173710	0.170168	0.168374	0.186189	0.178518	0.176310	0.120849	0.110738	0.108907	0.113528	0.107381	0.103568	0.138092	0.129545	0.129450	0.149008	0.143631	0.135087	0.125415	0.119519	0.116626	0.1194140	0.1148680	0.1081370	0.144625	0.132692	0.12829200
85.6	0.179359	0.172844	0.167168	0.170468	0.162023	0.156405	0.173919	0.170603	0.168129	0.186887	0.178760	0.176869	0.121049	0.110792	0.108963	0.113600	0.107796	0.103990	0.138491	0.129361	0.129466	0.149141	0.143736	0.135370	0.125780	0.119657	0.116971	0.1195830	0.1152440	0.1084500	0.144535	0.132805	0.12840200
85.8	0.179591	0.172997	0.167610	0.171093	0.162411	0.156634	0.174285	0.170889	0.168238	0.187096	0.178909	0.177219	0.120995	0.110474	0.109063	0.113707	0.107758	0.104269	0.138855	0.129352	0.129326	0.149445	0.143735	0.135143	0.126185	0.119918	0.116943	0.1198220	0.1155900	0.1086110	0.144319	0.133033	0.12835800
86.0	0.179939	0.173106	0.167495	0.171631	0.162281	0.157030	0.174749	0.170661	0.168356	0.187293	0.179237	0.177542	0.121040	0.110399	0.108512	0.113843	0.107954	0.104228	0.139065	0.129570	0.129376	0.149633	0.143870	0.135574	0.125958	0.120276	0.117080	0.1201350	0.1157260	0.1087190	0.144391	0.133439	0.12824800
86.2	0.179960	0.173290	0.167771	0.171835	0.162275	0.156924	0.174930	0.170973	0.168413	0.187677	0.179345	0.177896	0.121284	0.110436	0.108209	0.114035	0.108257	0.104037	0.139164	0.129386	0.129306	0.150064	0.143881	0.135804	0.126205	0.120874	0.117415	0.1203600	0.1158910	0.1087300	0.144535	0.133570	0.12843000
86.4	0.180314	0.173780	0.168227	0.172272	0.162202	0.157076	0.175144	0.171251	0.168951	0.188003	0.179581	0.178169	0.121587	0.110274	0.107872	0.114236	0.108644	0.103796	0.139376	0.129422	0.129230	0.150573	0.143991	0.135944	0.126563	0.121568	0.117679	0.1205450	0.1162600	0.1090130	0.144531	0.133814	0.12885900
86.6	0.180411	0.174209	0.168835	0.172299	0.162368	0.157040	0.175516	0.171157	0.169247	0.188100	0.179631	0.178443	0.121330	0.109877	0.107918	0.114276	0.108787	0.103819	0.139428	0.129489	0.129141	0.150894	0.143966	0.136093	0.126705	0.122262	0.117551	0.1208810	0.1168190	0.1092820	0.144759	0.134082	0.12875900
86.8	0.180894	0.174610	0.168942	0.172351	0.162458	0.157383	0.176277	0.171335	0.169535	0.188534	0.179957	0.178598	0.121740	0.110026	0.108109	0.114671	0.108954	0.103602	0.139809	0.129901	0.128915	0.150992	0.144097	0.136367	0.126809	0.122720	0.117775	0.1209890	0.1168760	0.1092700	0.144867	0.134258	0.12985800
87.0	0.180943	0.175034	0.168852	0.172472	0.162690	0.157610	0.176568	0.171757	0.169983	0.188511	0.180352	0.178770	0.121575	0.110405	0.108299	0.114746	0.109039	0.103686	0.139742	0.130045	0.129057	0.150952	0.144097	0.136695	0.127328	0.123231	0.117992	0.1208570	0.1169070	0.1096310	0.145137	0.134356	0.13002300
87.2	0.181254	0.175805	0.169120	0.172766	0.162727	0.157751	0.177469	0.172392	0.169984	0.188793	0.180727	0.179205	0.121446	0.111092	0.108529	0.114804	0.109148	0.103587	0.139819	0.130192	0.128988	0.151148	0.144499	0.136964	0.127621	0.123297	0.118100	0.1210240	0.1170930	0.1098090	0.145439	0.134969	0.13034800
87.4	0.181650	0.176610	0.169492	0.172939	0.162909	0.157798	0.177551	0.173094	0.170671	0.189264	0.181136	0.179377	0.121313	0.111500	0.108796	0.114843	0.109080	0.103636	0.139757	0.130350	0.129367	0.151268	0.144549	0.137025	0.127668	0.123369	0.118604	0.1212520	0.1171900	0.1101650	0.145853	0.135510	0.13101400
87.6	0.182091	0.177043	0.169577	0.173245	0.163243	0.158097	0.177614	0.173631	0.170809	0.189536	0.181691	0.179424	0.121073	0.111682	0.109122	0.114941	0.109286	0.103737	0.139842	0.130942	0.129647	0.151003	0.144569	0.137155	0.127740	0.123478	0.118737	0.1212810	0.1171240	0.1104880	0.146456	0.135894	0.13106300
87.8	0.182690	0.177752	0.169781	0.173640	0.163387	0.158571	0.177732	0.173775	0.171297	0.189823	0.181873	0.179458	0.120998	0.112049	0.109168	0.114969	0.109204	0.103639	0.139783	0.131266	0.129683	0.150840	0.144837	0.137308	0.128139	0.123766	0.118625	0.1214070	0.1169940	0.1107460	0.146482	0.136327	0.13138200
88.0	0.183181	0.178117	0.169731	0.173941	0.163797	0.158822	0.178038	0.173798	0.171464	0.190023	0.182374	0.179665	0.120979	0.112047	0.109235	0.115262	0.109458	0.103569	0.139781	0.131611	0.129823	0.150915	0.145061	0.137123	0.128237	0.123827	0.118656	0.1215110	0.1170980	0.1110480	0.146575	0.136291	0.13194400
88.2	0.183447	0.178159	0.169511	0.174456	0.164122	0.158984	0.178494	0.174310	0.171452	0.190395	0.182811	0.179837	0.120869	0.112217	0.109493	0.115437	0.109393	0.103683	0.139709	0.131855	0.130436	0.150970	0.145337	0.137115	0.128300	0.123650	0.118458	0.1216290	0.1172460	0.1109100	0.146755	0.136303	0.13249400
88.4	0.183668	0.178747	0.169930	0.174645	0.164641	0.159131	0.178221	0.174463	0.171339	0.190528	0.182970	0.179792	0.120773	0.112078	0.109811	0.115606	0.109404	0.103747	0.139733	0.132666	0.130958	0.151054	0.145368	0.137287	0.128892	0.123378	0.119090	0.1218280	0.1175460	0.1110650	0.146775	0.135944	0.13290600
88.6	0.183800	0.179255	0.170261	0.175046	0.164562	0.159527	0.178418	0.174698	0.171840	0.190449	0.183386	0.179789	0.121111	0.112296	0.110127	0.115881	0.109640	0.104269	0.139602	0.132972	0.131119	0.151315	0.145281	0.137339	0.129022	0.123384	0.119390	0.1220170	0.1174660	0.1111720	0.146439	0.135674	0.13286100
88.8	0.184325	0.179389	0.170582	0.175371	0.164998	0.159791	0.178938	0.174946	0.172266	0.190461	0.183632	0.179807	0.121565	0.112553	0.110314	0.116048	0.109679	0.104362	0.139521	0.133225	0.131281	0.151260	0.145544	0.137853	0.129265	0.123343	0.119668	0.1218480	0.1175250	0.1113700	0.146010	0.135839	0.13254200
89.0	0.184768	0.179733	0.170778	0.175803	0.165314	0.159708	0.178805	0.175345	0.172188	0.190679	0.183972	0.180002	0.122071	0.112825	0.110734	0.116264	0.109896	0.105097	0.139524	0.133442	0.131220	0.151629	0.145750	0.138020	0.129082	0.123254	0.119946	0.1218100	0.1176240	0.1114160	0.145805	0.135628	0.13270400
89.2	0.185278	0.179704	0.170996	0.176076	0.165732	0.160128	0.178836	0.175870	0.172594	0.191117	0.184541	0.180491	0.122341	0.113015	0.110780	0.116409	0.109994	0.105641	0.139374	0.133825	0.131511	0.151850	0.146282	0.138349	0.129091	0.123061	0.119746	0.1217700	0.1177080	0.1113740	0.145509	0.135727	0.13275000
89.4	0.185372	0.179560	0.170992	0.176280	0.166177	0.160491	0.179282	0.176485	0.172596	0.191458	0.184935	0.180930	0.122924	0.113689	0.110848	0.116338	0.110215	0.105946	0.139807	0.133899	0.132097	0.152016	0.146515	0.138489	0.129117	0.123006	0.120271	0.1219530	0.1177900	0.1112550	0.145487	0.135636	0.13296300
89.6	0.185847	0.179371	0.171107	0.176339	0.166459	0.160679	0.179008	0.177224	0.172678	0.191586	0.184915	0.181381	0.123142	0.113628	0.110512	0.116660	0.110429	0.106013	0.140040	0.133717	0.132629	0.152279	0.146864	0.138401	0.129035	0.122802	0.120282	0.1222770	0.1181840	0.1112470	0.145262	0.135671	0.13288700
89.8	0.186312	0.179233	0.171456	0.176441	0.166644	0.161022	0.179178	0.177525	0.173035	0.191348	0.185204	0.181653	0.123505	0.113367	0.110396	0.116758	0.110323	0.105858	0.140234	0.133746	0.132642	0.152346	0.147026	0.138480	0.129157	0.123055	0.119922	0.1222880	0.1185680	0.1111990	0.145389	0.135437	0.13286400
90.0	0.186493	0.179439	0.171688	0.176658	0.166623	0.161045	0.179486	0.178037	0.173337	0.191403	0.185818	0.182116	0.123789	0.113586	0.109899	0.116851	0.110336	0.105631	0.140277	0.133556	0.132832	0.152665	0.147423	0.138790	0.128654	0.123062	0.119932	0.1225590	0.1187680	0.1112010	0.145600	0.135496	0.13278400
90.2	0.186484	0.179476	0.171933	0.176870	0.166926	0.161255	0.179820	0.178758	0.173568	0.191547	0.186144	0.182600	0.123852	0.113339	0.109811	0.116759	0.110582	0.105741	0.140401	0.133154	0.132847	0.153123	0.147626	0.139088	0.128818	0.123364	0.119827	0.1226310	0.1191160	0.1110830	0.145637	0.135181	0.13300800
90.4	0.186542	0.179848	0.171783	0.177174	0.167223	0.161490	0.180116	0.179041	0.173810	0.191941	0.186742	0.182932	0.123994	0.112818	0.109722	0.116780	0.110782	0.105976	0.141006	0.133705	0.132960	0.153515	0.148055	0.139185	0.128967	0.123255	0.119662	0.1227010	0.1192680	0.1113630	0.146250	0.135334	0.13294100
90.6	0.186484	0.180194	0.172345	0.177224	0.167395	0.161530	0.180512	0.179459	0.173551	0.192167	0.187048	0.183034	0.123994	0.112627	0.109653	0.116725	0.110722	0.106219	0.141313	0.133795	0.132843	0.153549	0.148500	0.139468	0.128981	0.123547	0.119428	0.1231710	0.1197570	0.1113850	0.146689	0.135750	0.13291800
90.8	0.187008	0.180104	0.172878	0.177402	0.167383	0.161705	0.181006	0.179545	0.173699	0.192790	0.187352	0.183479	0.123850	0.113068	0.109708	0.116920	0.110960	0.106199	0.141894	0.134001	0.133012	0.153966	0.148880	0.139796	0.129125	0.123626	0.119620	0.1232240	0.1197580	0.1114820	0.147384	0.135752	0.13354900
91.0	0.187148	0.180794	0.173066	0.177419	0.167678	0.162099	0.181482	0.179979	0.174110	0.193210	0.187423	0.183892	0.123715	0.113279	0.109653	0.116897	0.111205	0.106204	0.141879	0.134253	0.133153	0.154205	0.149161	0.140022	0.129454	0.123984	0.119500	0.1234310	0.1200340	0.1119270	0.148276	0.135919	0.13311400
91.2	0.187496	0.181390	0.173577	0.177542	0.167752	0.162225	0.181859	0.179955	0.174580	0.193761	0.187767	0.184323	0.123807	0.113699	0.109923	0.117050	0.111212	0.106176	0.142171	0.134294	0.133120	0.154389	0.149454	0.140275	0.129619	0.124116	0.119845	0.1235980	0.1200280	0.1121320	0.148715	0.136365	0.13358700
91.4	0.187774	0.181510	0.173695	0.177488	0.167943	0.162490	0.181564	0.179650	0.174837	0.194273	0.187801	0.184528	0.123608	0.114138	0.110150	0.117056	0.111189	0.106064	0.142571	0.134500	0.133019	0.154358	0.149297	0.140550	0.129596	0.124289	0.120489	0.1236320	0.1199880	0.1125990	0.149201	0.136709	0.13369900
91.6	0.188310	0.181665	0.173586	0.177700	0.168114	0.163091	0.182066	0.179415	0.175293	0.194830	0.188062	0.184742	0.123261	0.114039	0.110257	0.117127	0.111425	0.105873	0.142548	0.134850	0.133211	0.154573	0.149503	0.140573	0.129863	0.124532	0.120655	0.1238010	0.1198290	0.1125400	0.149412	0.137123	0.13331600
91.8	0.188935	0.181865	0.173735	0.178056	0.167994	0.163543	0.182185	0.179209	0.175727	0.195340	0.188110	0.185115	0.123130	0.114379	0.110698	0.117402	0.111600	0.105707	0.142795	0.134611	0.133323	0.154823	0.149705	0.140682	0.130435	0.124559	0.120982	0.1237860	0.1199450	0.1126190	0.149594	0.137704	0.13382800
92.0	0.189479	0.181776	0.173681	0.178317	0.168331	0.163771	0.182609	0.178849	0.175839	0.195723	0.188465	0.185244	0.123008	0.114206	0.111188	0.117464	0.111714	0.105763	0.142884	0.134901	0.133777	0.155006	0.149657	0.140642	0.130742	0.124394	0.121070	0.1241650	0.1200240	0.1129040	0.149634	0.137878	0.13352200
92.2	0.189457	0.181938	0.174259	0.178641	0.168649	0.164297	0.182673	0.178929	0.175937	0.195907	0.188608	0.185434	0.123110	0.114611	0.111523	0.117534	0.111800	0.105841	0.143486	0.135058	0.134067	0.155320	0.149849	0.140741	0.130945	0.124560	0.121363	0.1243700	0.1202900	0.1129670	0.149724	0.138038	0.13348900
92.4	0.189945	0.182268	0.174499	0.178960	0.168815	0.164555	0.182856	0.178550	0.176522	0.196069	0.188760	0.185714	0.123349	0.114255	0.111870	0.117895	0.112169	0.106083	0.143864	0.135313	0.134104	0.155515	0.149498	0.141063	0.131408	0.124879	0.121820	0.1247940	0.1203270	0.1130680	0.149808	0.138479	0.13345400
92.6	0.190089	0.182604	0.174808	0.179460	0.169023	0.165112	0.183687	0.178469	0.177047	0.196180	0.188959	0.185680	0.123775	0.114202	0.112154	0.117876	0.112155	0.106437	0.144128	0.135348	0.134071	0.155830	0.149346	0.141492	0.131664	0.124834	0.121918	0.1249160	0.1202690	0.1131340	0.149818	0.138839	0.13308300
92.8	0.190485	0.182704	0.175341	0.179346	0.169491	0.165418	0.184000	0.178499	0.176909	0.196471	0.189141	0.185616	0.124105	0.114089	0.112308	0.118012	0.112296	0.106446	0.143809	0.135398	0.134163	0.156142	0.149388	0.142024	0.131689	0.124758	0.121970	0.1247730	0.1203090	0.1133700	0.149687	0.139296	0.13285400
93.0	0.190940	0.183194	0.175429	0.179332	0.169639	0.165810	0.183938	0.178660	0.177092	0.196897	0.189266	0.185851	0.124050	0.114686	0.112859	0.118257	0.112483	0.106960	0.143964	0.135226	0.134418	0.156169	0.149410	0.141831	0.131595	0.124863	0.122287	0.1248010	0.1205010	0.1135600	0.149633	0.139523	0.13314100
93.2	0.191115	0.183356	0.175316	0.179321	0.170208	0.166251	0.184677	0.179083	0.177236	0.197187	0.189315	0.185963	0.124111	0.114884	0.112739	0.118638	0.112705	0.107069	0.143526	0.134950	0.134881	0.156635	0.149409	0.141851	0.131671	0.125307	0.122504	0.1251230	0.1207610	0.1137200	0.149731	0.139631	0.13328500
93.4	0.190932	0.183645	0.175286	0.179624	0.170565	0.166398	0.184258	0.179542	0.177454	0.197218	0.189352	0.186059	0.124774	0.114769	0.113173	0.119187	0.112766	0.106931	0.143784	0.134802	0.135312	0.156939	0.149260	0.141712	0.131655	0.125594	0.122852	0.1254880	0.1207210	0.1138130	0.149885	0.139417	0.13345700
93.6	0.191148	0.184029	0.175457	0.179666	0.170555	0.166645	0.184537	0.180067	0.178023	0.197396	0.189425	0.186282	0.125222	0.114986	0.113541	0.119311	0.113035	0.107105	0.143755	0.134791	0.135043	0.157151	0.149413	0.141837	0.131787	0.125808	0.122838	0.1256170	0.1210170	0.1137450	0.149710	0.139523	0.13375500
93.8	0.191226	0.184156	0.175654	0.180060	0.170994	0.166835	0.185025	0.180802	0.178103	0.197877	0.190016	0.186441	0.125166	0.114970	0.113819	0.119157	0.113073	0.106964	0.143530	0.134814	0.134838	0.157414	0.149813	0.141898	0.132084	0.126027	0.122900	0.1255600	0.1211100	0.1138530	0.149910	0.139273	0.13391500
94.0	0.191176	0.184677	0.175587	0.180396	0.171601	0.167032	0.185935	0.181426	0.177803	0.197960	0.190597	0.186772	0.125206	0.114967	0.113484	0.119493	0.113213	0.107108	0.143529	0.135010	0.135068	0.157385	0.150389	0.142093	0.132403	0.125774	0.122855	0.1256350	0.1208950	0.1138820	0.149911	0.139490	0.13424900
94.2	0.190886	0.185009	0.175344	0.180767	0.172112	0.167177	0.186552	0.181999	0.177907	0.197874	0.190861	0.186976	0.125427	0.114741	0.113420	0.119606	0.113420	0.107448	0.143706	0.135338	0.135067	0.157502	0.150440	0.142425	0.132877	0.126068	0.122972	0.1254860	0.1209350	0.1139850	0.150211	0.139493	0.13452900
94.4	0.190997	0.185580	0.175320	0.181012	0.172546	0.167214	0.186719	0.182539	0.177666	0.198286	0.190938	0.187191	0.125838	0.114485	0.113592	0.119903	0.113353	0.107637	0.143947	0.136081	0.135032	0.157728	0.150772	0.142394	0.132778	0.126037	0.123198	0.1256570	0.1209440	0.1141120	0.150772	0.139568	0.13482400
94.6	0.191203	0.186145	0.176216	0.181316	0.172458	0.167017	0.186946	0.182681	0.177584	0.198512	0.191056	0.187322	0.125867	0.114691	0.113601	0.120008	0.113328	0.107935	0.144186	0.136219	0.135182	0.157968	0.151057	0.142437	0.132732	0.126375	0.123035	0.1262750	0.1213510	0.1140740	0.150798	0.139382	0.13508800
94.8	0.191297	0.186080	0.177035	0.181487	0.172749	0.167238	0.187213	0.182603	0.177457	0.198949	0.191387	0.187817	0.125897	0.114811	0.113588	0.120241	0.113515	0.108287	0.144832	0.136405	0.135210	0.158290	0.151093	0.142522	0.133045	0.126190	0.123235	0.1263940	0.1211950	0.1140990	0.151251	0.139329	0.13541800
95.0	0.191716	0.186494	0.177150	0.181745	0.172841	0.167388	0.187368	0.183365	0.177515	0.199230	0.191422	0.188078	0.126356	0.115144	0.113508	0.120469	0.113696	0.108421	0.144738	0.136508	0.135394	0.158117	0.151080	0.142894	0.133407	0.126550	0.123226	0.1265770	0.1212920	0.1143380	0.151210	0.139580	0.13532200
95.2	0.191762	0.186153	0.177511	0.182104	0.173033	0.167364	0.187211	0.183432	0.177219	0.199514	0.191705	0.188565	0.126225	0.115432	0.113467	0.120438	0.113737	0.108544	0.144858	0.136524	0.135317	0.157891	0.151245	0.143487	0.133478	0.126922	0.123442	0.1262900	0.1212540	0.1145580	0.150993	0.139796	0.13560200
95.4	0.192205	0.186073	0.177806	0.182497	0.173473	0.167602	0.187317	0.183451	0.177273	0.199951	0.191459	0.188968	0.126349	0.115674	0.113797	0.120198	0.113894	0.108480	0.144700	0.137079	0.135491	0.157942	0.151224	0.143215	0.133539	0.127279	0.123661	0.1262850	0.1212360	0.1145410	0.151462	0.140050	0.13585200
95.6	0.193059	0.185871	0.178161	0.183214	0.173696	0.167725	0.187807	0.183495	0.177672	0.200471	0.191867	0.189392	0.126297	0.115799	0.113591	0.119996	0.114086	0.108632	0.144695	0.137242	0.136069	0.158107	0.151412	0.143306	0.134027	0.127657	0.123535	0.1260550	0.1214150	0.1145290	0.151638	0.140275	0.13614700
95.8	0.193241	0.185888	0.178901	0.183680	0.173724	0.167822	0.187842	0.183368	0.177684	0.200732	0.192273	0.189803	0.126438	0.115716	0.113669	0.120159	0.114330	0.108517	0.144949	0.137234	0.136160	0.158028	0.151618	0.143416	0.134376	0.127944	0.123412	0.1260120	0.1218780	0.1146570	0.152135	0.140573	0.13663900
96.0	0.193326	0.186022	0.179403	0.184082	0.173919	0.168075	0.187670	0.182970	0.177909	0.200575	0.192567	0.190092	0.126649	0.115453	0.113873	0.120175	0.114418	0.108527	0.145445	0.137356	0.135973	0.158053	0.151674	0.143416	0.134236	0.127919	0.123102	0.1262460	0.1220870	0.1149900	0.152117	0.140793	0.13625500
96.2	0.193299	0.186179	0.180043	0.184410	0.174022	0.168259	0.187750	0.182945	0.178005	0.200845	0.193056	0.190709	0.126868	0.115831	0.113907	0.120456	0.114344	0.108488	0.146257	0.137497	0.136133	0.157975	0.151693	0.143487	0.134134	0.128222	0.123101	0.1264970	0.1223560	0.1150920	0.152271	0.140709	0.13640700
96.4	0.193653	0.185955	0.180250	0.184874	0.174145	0.168773	0.188086	0.182767	0.178214	0.201651	0.193556	0.191218	0.126855	0.115489	0.114340	0.120700	0.114424	0.108677	0.146567	0.137652	0.136386	0.157816	0.151734	0.143899	0.134301	0.128452	0.122856	0.1269020	0.1223980	0.1152250	0.152686	0.141319	0.13614600
96.6	0.193858	0.186278	0.180936	0.184948	0.174452	0.169287	0.188358	0.182651	0.178395	0.201997	0.193898	0.191260	0.127033	0.116042	0.114300	0.120814	0.114176	0.108779	0.146488	0.137592	0.136767	0.158232	0.152024	0.144087	0.134460	0.128677	0.122744	0.1270970	0.1225790	0.1156280	0.152939	0.141566	0.13585200
96.8	0.194065	0.186533	0.181575	0.184833	0.174284	0.169551	0.188065	0.182628	0.178410	0.202237	0.194292	0.191595	0.127353	0.116666	0.114483	0.121280	0.114395	0.108884	0.146439	0.137533	0.137010	0.158268	0.152200	0.144242	0.134167	0.128851	0.122938	0.1270990	0.1228340	0.1158410	0.153095	0.141870	0.13643700
97.0	0.194351	0.186903	0.181539	0.185275	0.174250	0.169743	0.188184	0.182841	0.179170	0.202589	0.194830	0.191832	0.127317	0.117146	0.114918	0.121368	0.114550	0.108948	0.146764	0.137230	0.136912	0.158268	0.152382	0.143983	0.134232	0.129201	0.123435	0.1274030	0.1229140	0.1162430	0.153870	0.142404	0.13698100
97.2	0.194287	0.187071	0.181514	0.185566	0.174466	0.169793	0.188398	0.182779	0.179529	0.202534	0.195425	0.191902	0.127441	0.117558	0.115011	0.121617	0.114456	0.109117	0.147053	0.137544	0.136605	0.158845	0.152652	0.144119	0.134076	0.129577	0.123201	0.1273640	0.1229600	0.1164210	0.154107	0.142454	0.13720400
97.4	0.194211	0.187585	0.181941	0.185712	0.174759	0.170058	0.187732	0.183029	0.180244	0.202723	0.196156	0.192214	0.128017	0.117762	0.115451	0.121677	0.114627	0.109141	0.147112	0.137947	0.136578	0.159009	0.152733	0.144170	0.134401	0.129663	0.123406	0.1272130	0.1230010	0.1163970	0.154306	0.142765	0.13758500
97.6	0.194360	0.188029	0.182142	0.185393	0.174778	0.170468	0.188363	0.183729	0.180943	0.202891	0.196387	0.192399	0.127899	0.118294	0.115492	0.121845	0.114589	0.109383	0.146830	0.137989	0.136441	0.159365	0.153049	0.144382	0.134466	0.129803	0.123793	0.1271400	0.1231080	0.1165300	0.154481	0.142850	0.13773100
97.8	0.194394	0.188214	0.182504	0.185564	0.175292	0.170577	0.188512	0.184207	0.181418	0.203048	0.196657	0.192375	0.127532	0.118414	0.115427	0.121918	0.114783	0.109464	0.146718	0.138082	0.137111	0.159492	0.153596	0.144501	0.134368	0.129243	0.124451	0.1271720	0.1231440	0.1165630	0.154937	0.142449	0.13777700
98.0	0.194372	0.188949	0.182741	0.185599	0.175412	0.170751	0.189411	0.184410	0.181852	0.202673	0.196965	0.192638	0.127821	0.118245	0.115554	0.122307	0.114941	0.110073	0.146760	0.138353	0.137366	0.159582	0.153903	0.145037	0.134310	0.129367	0.124771	0.1271970	0.1230740	0.1166350	0.155129	0.142859	0.13836000
98.2	0.194324	0.189319	0.183052	0.185820	0.175476	0.170869	0.189362	0.185068	0.182627	0.202653	0.196885	0.192714	0.127834	0.118220	0.115923	0.122629	0.115089	0.110532	0.146903	0.138183	0.137394	0.160027	0.153731	0.145352	0.134121	0.129427	0.125269	0.1272920	0.1234530	0.1163570	0.155250	0.142903	0.13861100
98.4	0.194540	0.190117	0.183141	0.185875	0.175579	0.171077	0.189330	0.185470	0.183079	0.202928	0.196730	0.192715	0.128115	0.118265	0.116296	0.122756	0.115091	0.110986	0.147131	0.138533	0.137278	0.160217	0.154037	0.145688	0.133971	0.129488	0.125487	0.1275340	0.1238560	0.1161330	0.155285	0.142952	0.13896300
98.6	0.194669	0.190391	0.183719	0.186121	0.175760	0.171184	0.189772	0.186061	0.183385	0.202997	0.196860	0.192824	0.128314	0.118340	0.116173	0.122898	0.115418	0.111519	0.147702	0.138785	0.137633	0.160564	0.154206	0.145712	0.134167	0.129563	0.125482	0.1280720	0.1241210	0.1161700	0.155262	0.142948	0.13931500
98.8	0.194773	0.190564	0.183991	0.186191	0.176360	0.171570	0.190237	0.186861	0.183636	0.203140	0.196644	0.192562	0.128817	0.118515	0.116196	0.123057	0.115616	0.111482	0.147968	0.139076	0.138073	0.160534	0.154173	0.146135	0.134593	0.129748	0.125709	0.1282190	0.1239810	0.1162680	0.155187	0.143240	0.13942600
99.0	0.195076	0.191089	0.184351	0.186416	0.176701	0.171687	0.190825	0.187586	0.183995	0.203316	0.196263	0.192715	0.129265	0.118495	0.116114	0.123281	0.115800	0.111511	0.147544	0.139586	0.138598	0.160565	0.154422	0.146343	0.134874	0.129993	0.125810	0.1282890	0.1244430	0.1164310	0.155163	0.143366	0.13910000
99.2	0.195219	0.191381	0.184477	0.186720	0.177278	0.171860	0.191704	0.187691	0.184068	0.203829	0.196059	0.192840	0.129249	0.118120	0.116179	0.123151	0.116020	0.111349	0.147297	0.140129	0.138689	0.160512	0.154714	0.146377	0.135074	0.130543	0.125799	0.1284740	0.1246150	0.1162120	0.155166	0.143524	0.13940200
99.4	0.195996	0.191874	0.184325	0.186934	0.177549	0.172138	0.192180	0.188158	0.184408	0.204288	0.196090	0.193015	0.129406	0.118330	0.116220	0.123065	0.116213	0.111352	0.147144	0.140500	0.138983	0.160799	0.154803	0.145902	0.135762	0.130766	0.125851	0.1284750	0.1246830	0.1160830	0.155409	0.143937	0.13972000
99.6	0.196640	0.192110	0.184426	0.187156	0.177863	0.172141	0.192899	0.188547	0.184839	0.204476	0.196088	0.193357	0.129634	0.118591	0.115876	0.123191	0.116372	0.111361	0.147375	0.140581	0.138858	0.161040	0.155084	0.146145	0.136464	0.131076	0.125766	0.1286080	0.1247930	0.1161730	0.155539	0.143929	0.13937900
99.8	0.196821	0.192487	0.184584	0.187118	0.177801	0.172550	0.193419	0.188845	0.185120	0.204768	0.196186	0.193824	0.129791	0.118282	0.116150	0.123631	0.116436	0.111264	0.147192	0.140674	0.138835	0.161252	0.155221	0.146053	0.136717	0.131512	0.125712	0.1289550	0.1247970	0.1159730	0.155361	0.144603	0.13900200
100.0	0.197337	0.192540	0.184646	0.187191	0.177836	0.172767	0.193568	0.189541	0.185181	0.204953	0.196204	0.194118	0.129778	0.118444	0.116211	0.123737	0.116351	0.111317	0.147596	0.140541	0.138922	0.161531	0.155250	0.146113	0.137087	0.131329	0.125497	0.1292030	0.1247240	0.1161430	0.155236	0.144499	0.13861700
100.2	0.197662	0.193038	0.184774	0.187237	0.178125	0.172844	0.194428	0.190056	0.185292	0.205682	0.196614	0.194827	0.129938	0.119026	0.116108	0.123955	0.116078	0.111130	0.147907	0.140691	0.139241	0.161451	0.155402	0.146514	0.137538	0.131397	0.125535	0.1295830	0.1246270	0.1162800	0.155246	0.144601	0.13856800
100.4	0.198309	0.193212	0.184820	0.187374	0.178175	0.173345	0.194971	0.190305	0.185383	0.206416	0.196827	0.195326	0.130159	0.119155	0.116060	0.124308	0.116035	0.111259	0.148034	0.140726	0.139447	0.161545	0.155719	0.146570	0.137854	0.131432	0.125640	0.1299220	0.1246090	0.1162760	0.155687	0.144874	0.13859300
100.6	0.198706	0.193661	0.184586	0.187441	0.178386	0.173352	0.195565	0.190498	0.185482	0.206562	0.196907	0.195741	0.130699	0.119947	0.115949	0.124361	0.115916	0.111371	0.147984	0.140836	0.139732	0.161779	0.155997	0.146614	0.137973	0.131851	0.125533	0.1299460	0.1248180	0.1166090	0.155840	0.144953	0.13908100
100.8	0.198803	0.193426	0.184408	0.187629	0.178255	0.173606	0.195552	0.190843	0.185470	0.206889	0.197200	0.196240	0.130584	0.120129	0.116263	0.124464	0.116373	0.111108	0.148484	0.140973	0.139781	0.161817	0.156014	0.146684	0.138001	0.131710	0.126018	0.1300090	0.1248210	0.1166830	0.155951	0.144937	0.13938800
101.0	0.199484	0.193458	0.184465	0.187864	0.178407	0.173678	0.196094	0.191167	0.185743	0.206995	0.197825	0.196682	0.130390	0.120153	0.116374	0.124558	0.116541	0.111058	0.148809	0.140989	0.139383	0.161982	0.156063	0.146454	0.138337	0.131685	0.126146	0.1300970	0.1248750	0.1169460	0.156161	0.145310	0.13938600
101.2	0.200076	0.193566	0.184430	0.188047	0.178839	0.173893	0.196114	0.190997	0.185881	0.207204	0.198228	0.197032	0.130332	0.120483	0.116442	0.124575	0.116497	0.111097	0.149140	0.141416	0.139587	0.162052	0.156045	0.146661	0.138382	0.131705	0.126151	0.1298630	0.1250170	0.1169220	0.155861	0.145422	0.13955800
101.4	0.200609	0.193997	0.184681	0.188163	0.179081	0.174319	0.195842	0.191289	0.186294	0.207586	0.198664	0.197598	0.130444	0.120343	0.116102	0.124624	0.116534	0.111267	0.148899	0.141163	0.139620	0.162368	0.156052	0.146636	0.138771	0.131535	0.126756	0.1299050	0.1250980	0.1170000	0.156123	0.145142	0.13974500
101.6	0.200881	0.194638	0.184804	0.188494	0.179179	0.174409	0.196055	0.191236	0.186415	0.207790	0.199014	0.197934	0.130366	0.120257	0.116170	0.124902	0.116602	0.111500	0.149149	0.140660	0.139822	0.162784	0.156272	0.146743	0.138505	0.131490	0.127048	0.1302500	0.1249760	0.1169920	0.156410	0.144765	0.14007200
101.8	0.200862	0.194574	0.185024	0.188816	0.179516	0.174405	0.196109	0.190963	0.186372	0.208003	0.199451	0.198160	0.130494	0.120246	0.116522	0.125010	0.117020	0.111782	0.149282	0.140615	0.140144	0.162767	0.156455	0.147303	0.138573	0.131369	0.127499	0.1302700	0.1252010	0.1168230	0.156545	0.144831	0.14020800
102.0	0.201158	0.194442	0.185382	0.189015	0.179613	0.174579	0.196035	0.191108	0.186449	0.208312	0.199607	0.198628	0.130457	0.120104	0.116810	0.125458	0.117451	0.112331	0.149508	0.140555	0.140152	0.163023	0.156593	0.147834	0.138694	0.131539	0.127209	0.1302470	0.1253800	0.1169820	0.156885	0.145148	0.14067600
102.2	0.200956	0.194450	0.185591	0.189464	0.179877	0.174965	0.195950	0.191280	0.186687	0.208549	0.199838	0.198708	0.130500	0.120190	0.117079	0.125494	0.117518	0.112322	0.149815	0.140590	0.139946	0.163270	0.156420	0.148109	0.138631	0.131400	0.127398	0.1303870	0.1255050	0.1168060	0.156861	0.144987	0.14092700
102.4	0.200916	0.194894	0.185869	0.189814	0.180105	0.175282	0.196066	0.190995	0.187132	0.208766	0.200388	0.198758	0.130750	0.119999	0.117309	0.125687	0.117803	0.112397	0.149800	0.140852	0.140011	0.163092	0.156520	0.148127	0.138718	0.131386	0.127480	0.1304690	0.1256430	0.1169560	0.156984	0.144948	0.14135100
102.6	0.200711	0.194738	0.186419	0.190329	0.180550	0.175387	0.196224	0.191231	0.187353	0.208701	0.200925	0.198872	0.131206	0.120244	0.117403	0.125864	0.117984	0.112534	0.149910	0.141550	0.140557	0.163224	0.156588	0.148135	0.138851	0.131130	0.127455	0.1305380	0.1257230	0.1173930	0.156930	0.145120	0.14160500
102.8	0.200520	0.195022	0.186665	0.190751	0.181046	0.175586	0.196245	0.191035	0.187842	0.208909	0.201006	0.198714	0.131537	0.120686	0.117578	0.125865	0.118065	0.112205	0.149981	0.141751	0.140992	0.163372	0.156995	0.148303	0.139232	0.131340	0.127510	0.1307650	0.1257030	0.1174100	0.156984	0.145218	0.14132500
103.0	0.200580	0.195009	0.187062	0.191259	0.181190	0.175734	0.196261	0.190997	0.188383	0.208781	0.201453	0.199014	0.131733	0.120500	0.117669	0.126087	0.118186	0.112372	0.149940	0.142235	0.141144	0.163443	0.157305	0.148292	0.139449	0.131427	0.127648	0.1306600	0.1260280	0.1177520	0.157400	0.145770	0.14150900
103.2	0.200974	0.194871	0.187063	0.191561	0.181373	0.175995	0.196414	0.191249	0.188561	0.209095	0.201699	0.198931	0.131606	0.120594	0.117743	0.125883	0.118354	0.112274	0.150112	0.142545	0.140891	0.163555	0.157077	0.148626	0.139627	0.131609	0.127709	0.1307330	0.1258910	0.1176120	0.157871	0.146435	0.14154500
103.4	0.201295	0.195163	0.187321	0.191930	0.181661	0.176452	0.196338	0.192049	0.189190	0.209159	0.201878	0.199086	0.131606	0.120875	0.118143	0.126132	0.118489	0.112530	0.150071	0.142561	0.141035	0.163904	0.157053	0.148551	0.140176	0.131724	0.127738	0.1307890	0.1258550	0.1177470	0.158379	0.146632	0.14138700
103.6	0.201344	0.195387	0.187937	0.192478	0.182064	0.176618	0.196731	0.192547	0.189749	0.209325	0.201807	0.199430	0.131689	0.120768	0.118438	0.126271	0.118212	0.112634	0.150222	0.143060	0.141121	0.164287	0.157154	0.148749	0.140368	0.132055	0.127751	0.1309400	0.1257670	0.1181070	0.158589	0.147144	0.14124200
103.8	0.201670	0.195885	0.188483	0.192662	0.182254	0.176735	0.196805	0.193276	0.189613	0.209618	0.201903	0.199576	0.131658	0.120978	0.118710	0.126392	0.118182	0.112828	0.150000	0.142847	0.141384	0.164719	0.157177	0.149250	0.140431	0.132359	0.127655	0.1309500	0.1258230	0.1181460	0.158594	0.147735	0.14116600
104.0	0.201665	0.196114	0.188847	0.192939	0.182585	0.176883	0.197346	0.194731	0.189756	0.209917	0.202033	0.199392	0.131523	0.120937	0.118589	0.126292	0.118265	0.112821	0.149994	0.142905	0.141373	0.164701	0.157354	0.149497	0.140784	0.132313	0.127798	0.1309710	0.1260050	0.1184280	0.159022	0.147780	0.14187400
104.2	0.201909	0.196576	0.189381	0.193324	0.182912	0.176996	0.197933	0.195277	0.189765	0.210277	0.201974	0.199770	0.131885	0.121216	0.118955	0.126344	0.118279	0.112971	0.150034	0.143098	0.141573	0.164623	0.157483	0.149799	0.140595	0.132327	0.128164	0.1309010	0.1260890	0.1184290	0.159408	0.147913	0.14192700
104.4	0.202185	0.196956	0.189566	0.193537	0.183104	0.177147	0.198097	0.195948	0.189636	0.210417	0.202009	0.199803	0.132042	0.121207	0.118931	0.126435	0.118452	0.113431	0.149726	0.143356	0.141804	0.164663	0.157504	0.149792	0.140627	0.132605	0.128524	0.1309730	0.1263860	0.1186810	0.159708	0.148024	0.14209900
104.6	0.202312	0.197248	0.189711	0.193869	0.183280	0.177199	0.198708	0.196135	0.189744	0.210613	0.201982	0.200027	0.131698	0.121317	0.118971	0.126142	0.118687	0.113418	0.150294	0.143561	0.141875	0.164617	0.157536	0.149758	0.140180	0.132878	0.128655	0.1311350	0.1265220	0.1190480	0.159738	0.148087	0.14229500
104.8	0.202795	0.197578	0.190191	0.193972	0.183097	0.177668	0.198517	0.196592	0.189772	0.210898	0.202277	0.200143	0.131775	0.120792	0.119349	0.126095	0.119128	0.113232	0.150392	0.143830	0.141714	0.164917	0.157895	0.149775	0.140062	0.133243	0.129230	0.1312520	0.1266170	0.1191980	0.159950	0.148064	0.14203700
105.0	0.203596	0.198115	0.191024	0.194101	0.183239	0.177804	0.199351	0.196675	0.190169	0.211011	0.202749	0.200283	0.131645	0.120961	0.119257	0.126258	0.118995	0.113415	0.150408	0.143853	0.141326	0.165008	0.158076	0.149749	0.139950	0.133296	0.129600	0.1315120	0.1268330	0.1191120	0.160108	0.148297	0.14231000
105.2	0.204218	0.198592	0.190865	0.194297	0.183859	0.178239	0.199720	0.196850	0.190396	0.211740	0.202803	0.200478	0.131766	0.121152	0.118940	0.126014	0.119000	0.113308	0.150907	0.144098	0.141461	0.164964	0.158138	0.149971	0.139860	0.133068	0.129905	0.1313720	0.1270470	0.1191620	0.160421	0.148376	0.14245100
105.4	0.204562	0.199235	0.190896	0.194397	0.183900	0.178646	0.200358	0.196963	0.190484	0.212223	0.203252	0.200844	0.132224	0.121038	0.118536	0.126086	0.118795	0.113699	0.150904	0.143862	0.141153	0.165302	0.158234	0.150178	0.140191	0.133158	0.130115	0.1318020	0.1271710	0.1194320	0.160525	0.148041	0.14284300
105.6	0.204590	0.199619	0.190869	0.194746	0.184252	0.178713	0.200794	0.196813	0.190390	0.212774	0.203707	0.200986	0.132652	0.120956	0.118665	0.126410	0.119146	0.113687	0.151011	0.143531	0.141038	0.165540	0.158271	0.150297	0.140022	0.133033	0.130018	0.1321690	0.1272120	0.1193000	0.160393	0.147919	0.14303400
105.8	0.204922	0.199191	0.191005	0.194631	0.184535	0.178904	0.201389	0.196970	0.190667	0.212732	0.203861	0.201326	0.133154	0.121047	0.118884	0.126732	0.119294	0.113725	0.150986	0.143708	0.141207	0.165523	0.158373	0.150729	0.140385	0.133229	0.130020	0.1323640	0.1271780	0.1192490	0.160264	0.148128	0.14332700
106.0	0.205587	0.199317	0.191155	0.194448	0.184852	0.179142	0.201998	0.196910	0.190989	0.213002	0.204515	0.201479	0.133388	0.120992	0.118920	0.126947	0.119486	0.114038	0.151186	0.143455	0.141324	0.165834	0.158692	0.150821	0.140089	0.133119	0.129801	0.1325060	0.1274150	0.1192490	0.160234	0.147662	0.14381000
106.2	0.205500	0.199228	0.191262	0.194668	0.185016	0.179494	0.202840	0.196682	0.191762	0.213366	0.205364	0.201882	0.133606	0.121082	0.119307	0.126724	0.119593	0.114203	0.151415	0.143458	0.140842	0.165980	0.158580	0.150927	0.140128	0.133483	0.129892	0.1327550	0.1273980	0.1191060	0.160115	0.147479	0.14438900
106.4	0.205783	0.199201	0.191431	0.194874	0.185044	0.179514	0.203065	0.196244	0.192577	0.213636	0.205752	0.202103	0.133994	0.121369	0.119186	0.127127	0.119651	0.114454	0.151177	0.143338	0.141209	0.166017	0.159126	0.150671	0.140186	0.133285	0.129734	0.1326400	0.1277950	0.1193930	0.160147	0.147455	0.14464100
106.6	0.206216	0.199171	0.190901	0.194907	0.185101	0.179524	0.203183	0.196338	0.193130	0.213494	0.205936	0.202472	0.134056	0.121905	0.119641	0.127261	0.119591	0.114477	0.151227	0.143719	0.141321	0.166482	0.159397	0.150871	0.140221	0.133435	0.129959	0.1327280	0.1279390	0.1195760	0.160204	0.147676	0.14438700
106.8	0.206759	0.199086	0.190617	0.194920	0.185304	0.179740	0.203527	0.196054	0.193841	0.213543	0.205933	0.202893	0.133892	0.122142	0.119734	0.127682	0.119686	0.114603	0.151734	0.143852	0.141507	0.166871	0.159732	0.151159	0.140742	0.133700	0.130248	0.1330930	0.1280100	0.1196920	0.160702	0.147800	0.14442400
107.0	0.207416	0.198878	0.190547	0.195149	0.185264	0.180049	0.204018	0.196091	0.194335	0.213555	0.206240	0.203231	0.133911	0.122385	0.119852	0.127885	0.119638	0.114866	0.151841	0.144010	0.142003	0.166920	0.159762	0.151635	0.141073	0.133854	0.130613	0.1330290	0.1281910	0.1199560	0.160969	0.147867	0.14477600
107.2	0.207799	0.199257	0.190971	0.195384	0.185620	0.180215	0.204562	0.196279	0.194457	0.213953	0.206146	0.203643	0.134186	0.122320	0.120163	0.128135	0.119899	0.114949	0.152229	0.144132	0.142536	0.167356	0.159783	0.151694	0.141384	0.133874	0.130537	0.1333270	0.1281030	0.1197520	0.161290	0.147928	0.14468500
107.4	0.208335	0.199791	0.191224	0.195908	0.185914	0.180570	0.205221	0.196381	0.194783	0.214293	0.206292	0.203935	0.134226	0.122222	0.120552	0.128411	0.119847	0.115140	0.152201	0.144638	0.143022	0.167681	0.160081	0.151630	0.141527	0.134166	0.130557	0.1335120	0.1283860	0.1197510	0.161239	0.147912	0.14522900
107.6	0.208974	0.200071	0.191637	0.196400	0.186293	0.180608	0.205270	0.196383	0.194840	0.214385	0.206323	0.204180	0.134024	0.122467	0.120749	0.128391	0.119925	0.115240	0.152496	0.144852	0.143210	0.168044	0.160476	0.151616	0.141709	0.134359	0.130879	0.1335910	0.1284170	0.1202470	0.161234	0.148694	0.14530000
107.8	0.209775	0.200587	0.191941	0.196547	0.186667	0.180708	0.205272	0.196717	0.194966	0.214767	0.206356	0.204266	0.134036	0.122960	0.120809	0.128325	0.120299	0.115461	0.152541	0.144818	0.143545	0.167968	0.160821	0.151986	0.142095	0.135170	0.130732	0.1334410	0.1285140	0.1202330	0.161590	0.148952	0.14536300
108.0	0.210052	0.200642	0.192173	0.196915	0.187008	0.181150	0.205599	0.197274	0.195230	0.215063	0.206509	0.204530	0.134095	0.122935	0.120657	0.128405	0.120247	0.115370	0.152387	0.145256	0.144004	0.167861	0.161139	0.151930	0.142190	0.135565	0.131323	0.1334480	0.1285020	0.1199500	0.162163	0.149151	0.14556300
108.2	0.210258	0.201238	0.192617	0.197261	0.187238	0.181048	0.205579	0.197553	0.194957	0.215249	0.206468	0.204917	0.133888	0.123176	0.120988	0.128415	0.120539	0.115464	0.152337	0.145564	0.144061	0.167937	0.161191	0.152192	0.142101	0.135718	0.131238	0.1335000	0.1284810	0.1198420	0.162705	0.149229	0.14519200
108.4	0.210499	0.201862	0.192669	0.197709	0.187360	0.181136	0.205316	0.197791	0.195327	0.215421	0.206720	0.204939	0.133513	0.123576	0.120552	0.128620	0.120747	0.115495	0.152198	0.146145	0.144572	0.167959	0.161274	0.152129	0.142263	0.135736	0.131502	0.1334390	0.1287230	0.1200690	0.163165	0.149409	0.14533700
108.6	0.210407	0.202447	0.193045	0.198000	0.187559	0.181454	0.205330	0.197829	0.195899	0.215848	0.206907	0.205169	0.133306	0.123698	0.120384	0.128705	0.121137	0.115544	0.152461	0.146551	0.144807	0.167797	0.161515	0.151994	0.142189	0.135916	0.131860	0.1335880	0.1287210	0.1201330	0.163103	0.149365	0.14513800
108.8	0.210557	0.203084	0.193827	0.198056	0.187685	0.181996	0.204654	0.198667	0.195759	0.216214	0.207262	0.205113	0.133468	0.123635	0.120507	0.128978	0.121294	0.115534	0.152209	0.146852	0.145335	0.167974	0.161902	0.152528	0.142193	0.136071	0.132208	0.1336560	0.1288950	0.1203140	0.163502	0.149392	0.14490900
109.0	0.210571	0.203208	0.194329	0.198622	0.188224	0.182082	0.204891	0.199023	0.195917	0.216793	0.207531	0.205278	0.133208	0.123977	0.120385	0.129227	0.121219	0.115585	0.152302	0.146923	0.145287	0.168192	0.161840	0.152743	0.142277	0.135575	0.132449	0.1337090	0.1287440	0.1202710	0.163304	0.149953	0.14533500
109.2	0.210447	0.203343	0.194227	0.198926	0.188772	0.182255	0.204756	0.199612	0.196102	0.217396	0.207698	0.205591	0.133705	0.124121	0.119977	0.129008	0.121275	0.115445	0.152879	0.147128	0.145535	0.168041	0.161704	0.152895	0.142476	0.135225	0.132111	0.1336030	0.1287840	0.1205480	0.163604	0.150388	0.14564900
109.4	0.210511	0.203529	0.194454	0.199150	0.189009	0.182491	0.204543	0.199678	0.196110	0.217725	0.208352	0.205754	0.134052	0.124206	0.120009	0.129234	0.121343	0.115647	0.152902	0.147061	0.145538	0.168168	0.161732	0.153248	0.142743	0.135144	0.132220	0.1338370	0.1286980	0.1207340	0.163481	0.150862	0.14625000
109.6	0.210461	0.203917	0.194677	0.199429	0.189209	0.182599	0.204484	0.199927	0.196194	0.218016	0.208805	0.205888	0.134270	0.124164	0.120079	0.129404	0.121393	0.115418	0.153094	0.147176	0.145376	0.168508	0.161805	0.153173	0.142714	0.135049	0.131923	0.1339190	0.1287140	0.1206080	0.163089	0.151310	0.14628800
109.8	0.210578	0.203762	0.195102	0.199267	0.189573	0.182719	0.204303	0.200653	0.196378	0.217968	0.209146	0.206107	0.134604	0.124174	0.120639	0.129352	0.121445	0.115591	0.153471	0.147168	0.145686	0.168739	0.162016	0.153408	0.142980	0.135129	0.131858	0.1339460	0.1286190	0.1207870	0.163263	0.152090	0.14700100
110.0	0.210623	0.203891	0.195114	0.199257	0.189812	0.182814	0.204285	0.201069	0.196116	0.218220	0.209805	0.206438	0.134969	0.124364	0.121075	0.129547	0.121689	0.115797	0.153932	0.147160	0.145519	0.168965	0.162096	0.153375	0.142850	0.135103	0.131606	0.1339150	0.1289150	0.1207440	0.163580	0.152112	0.14723400
110.2	0.210260	0.203520	0.195534	0.199377	0.189740	0.183129	0.203921	0.201423	0.196613	0.218593	0.210006	0.207019	0.135061	0.124357	0.121492	0.129527	0.121878	0.116107	0.153886	0.146820	0.145043	0.169069	0.162102	0.153195	0.143102	0.135288	0.131693	0.1340860	0.1289950	0.1210600	0.163770	0.152405	0.14759300
110.4	0.210754	0.203744	0.195500	0.199408	0.189752	0.183203	0.203787	0.201486	0.196613	0.218791	0.209978	0.207007	0.135527	0.124598	0.121487	0.129966	0.121946	0.116288	0.154024	0.146403	0.145020	0.169209	0.162287	0.153064	0.143142	0.135055	0.131913	0.1339590	0.1290950	0.1213880	0.163902	0.152790	0.14747800
110.6	0.210849	0.204133	0.195250	0.199285	0.189812	0.183626	0.204061	0.201994	0.196658	0.218716	0.210370	0.207579	0.135655	0.124672	0.122071	0.130282	0.121978	0.116455	0.154119	0.146528	0.144650	0.169293	0.162457	0.153368	0.143121	0.135040	0.132345	0.1343680	0.1290230	0.1214100	0.163752	0.152805	0.14771700
110.8	0.210697	0.203988	0.195550	0.199565	0.190029	0.183710	0.204518	0.202144	0.197163	0.218745	0.210840	0.207945	0.135977	0.124779	0.122061	0.130435	0.122142	0.116987	0.154546	0.146492	0.144838	0.169572	0.162614	0.153785	0.143527	0.135196	0.132293	0.1345540	0.1291320	0.1219230	0.163868	0.152692	0.14830100
111.0	0.210709	0.204234	0.196015	0.199797	0.190072	0.183854	0.205177	0.202152	0.197561	0.219329	0.210974	0.208361	0.136446	0.125299	0.122567	0.130494	0.122133	0.117159	0.154445	0.146393	0.144890	0.170056	0.163056	0.153916	0.143571	0.135052	0.132359	0.1347030	0.1293250	0.1219660	0.163624	0.152663	0.14835500
111.2	0.210806	0.204560	0.196755	0.199970	0.190201	0.183941	0.205464	0.202221	0.197306	0.219673	0.211114	0.208746	0.136747	0.124946	0.123267	0.130863	0.122389	0.117149	0.155025	0.146466	0.145292	0.170333	0.163315	0.153639	0.143304	0.134922	0.132316	0.1348370	0.1295660	0.1221530	0.163778	0.152850	0.14846100
111.4	0.210986	0.204359	0.197097	0.200377	0.190309	0.184394	0.205946	0.202223	0.197391	0.219946	0.211322	0.208867	0.136588	0.125026	0.123710	0.131036	0.122285	0.117210	0.154936	0.146483	0.145110	0.170642	0.163467	0.153678	0.143409	0.135174	0.132488	0.1351240	0.1297400	0.1222590	0.163779	0.152873	0.14862200
111.6	0.211057	0.204846	0.197399	0.200513	0.190466	0.184726	0.206149	0.202303	0.197695	0.220205	0.211605	0.209101	0.136601	0.125535	0.123997	0.131292	0.122383	0.117504	0.155103	0.146584	0.145008	0.170736	0.163872	0.153401	0.143603	0.135415	0.132641	0.1351230	0.1297680	0.1223250	0.163570	0.153410	0.14814700
111.8	0.211217	0.205032	0.197723	0.200801	0.190571	0.185123	0.206771	0.202498	0.197780	0.220733	0.211691	0.209546	0.136629	0.125486	0.124020	0.131316	0.122305	0.117497	0.154971	0.146754	0.145338	0.170637	0.164021	0.153762	0.143893	0.136124	0.132305	0.1351400	0.1299300	0.1222000	0.163800	0.153483	0.14771000
112.0	0.211173	0.205084	0.197892	0.201405	0.190959	0.185556	0.207323	0.203007	0.198024	0.220829	0.212086	0.210023	0.136862	0.125373	0.123946	0.131657	0.122245	0.117577	0.154897	0.146811	0.145610	0.170933	0.164186	0.153734	0.143954	0.136314	0.132703	0.1354020	0.1301500	0.1221230	0.163970	0.153197	0.14716800
112.2	0.211277	0.205479	0.197931	0.201713	0.190843	0.185640	0.207751	0.203865	0.198109	0.220897	0.212350	0.210161	0.136655	0.125302	0.123772	0.131886	0.122585	0.117666	0.155097	0.146973	0.145592	0.171032	0.163929	0.153973	0.144271	0.136370	0.132729	0.1355200	0.1303510	0.1224950	0.163939	0.153048	0.14682700
112.4	0.211770	0.205679	0.197990	0.201899	0.191003	0.185858	0.207698	0.203742	0.198543	0.221183	0.212724	0.210372	0.136535	0.125385	0.123540	0.131927	0.122549	0.117762	0.155068	0.146974	0.146014	0.170964	0.164288	0.153893	0.144157	0.136594	0.132804	0.1354270	0.1307600	0.1225850	0.163755	0.152897	0.14627000
112.6	0.211882	0.206187	0.198312	0.202217	0.191347	0.186470	0.207958	0.204144	0.198706	0.221322	0.213222	0.210489	0.136594	0.125293	0.123614	0.131897	0.122768	0.117797	0.155443	0.147030	0.146110	0.171011	0.164256	0.154202	0.144001	0.136787	0.132960	0.1356220	0.1304340	0.1228000	0.163665	0.152808	0.14627600
112.8	0.212288	0.206376	0.198802	0.202451	0.191583	0.186648	0.208190	0.204327	0.198536	0.221414	0.213719	0.210759	0.136452	0.125644	0.123708	0.131906	0.122708	0.117640	0.155726	0.146914	0.146482	0.171243	0.164158	0.154606	0.144096	0.136974	0.133230	0.1357380	0.1304360	0.1226650	0.164310	0.152821	0.14628900
113.0	0.212251	0.206475	0.198850	0.202941	0.192026	0.186456	0.209101	0.204549	0.199165	0.221532	0.213950	0.210766	0.136811	0.125560	0.123549	0.131905	0.122829	0.117575	0.155976	0.146997	0.146328	0.171654	0.164224	0.154604	0.144274	0.137242	0.133434	0.1358090	0.1304350	0.1227300	0.164348	0.153011	0.14681700
113.2	0.212539	0.206696	0.199151	0.202931	0.192241	0.186720	0.209518	0.204865	0.199757	0.221729	0.214271	0.210804	0.136662	0.125703	0.123525	0.131741	0.122862	0.117450	0.156400	0.147152	0.146599	0.171625	0.164438	0.154885	0.144649	0.137776	0.133165	0.1359050	0.1306000	0.1225780	0.165108	0.153052	0.14694900
113.4	0.212891	0.206542	0.199440	0.203049	0.192695	0.186859	0.209566	0.205107	0.199972	0.222005	0.214734	0.210957	0.136388	0.125992	0.123572	0.131837	0.123173	0.117468	0.156530	0.147342	0.146790	0.171877	0.164495	0.155081	0.144434	0.138078	0.133270	0.1359170	0.1306730	0.1226670	0.165462	0.153771	0.14715300
113.6	0.213252	0.206985	0.199523	0.203245	0.193174	0.187133	0.209854	0.205413	0.200232	0.222008	0.214820	0.211168	0.136707	0.125990	0.123562	0.131732	0.123251	0.117362	0.156375	0.147825	0.147013	0.172168	0.164581	0.155096	0.144556	0.138696	0.133155	0.1362170	0.1306850	0.1227630	0.165863	0.153711	0.14746000
113.8	0.213594	0.206929	0.199622	0.203377	0.193635	0.187171	0.209758	0.205743	0.200749	0.222057	0.214742	0.211608	0.137074	0.126243	0.123643	0.131822	0.123572	0.117730	0.156626	0.148192	0.147372	0.172123	0.164741	0.155261	0.144642	0.138645	0.133377	0.1364760	0.1307190	0.1226060	0.166437	0.154014	0.14782800
114.0	0.213963	0.207267	0.199557	0.203671	0.193735	0.187289	0.210132	0.206035	0.201230	0.222268	0.214726	0.211821	0.137569	0.126371	0.123655	0.131968	0.123911	0.117811	0.156420	0.148457	0.147348	0.172100	0.164538	0.155336	0.144905	0.139017	0.133480	0.1367400	0.1308990	0.1223820	0.166743	0.153828	0.14808000
114.2	0.214353	0.207497	0.200022	0.203881	0.193960	0.187548	0.210251	0.206215	0.201670	0.222675	0.214678	0.211622	0.137472	0.126178	0.123469	0.131861	0.123861	0.118096	0.156314	0.148322	0.147341	0.172003	0.164601	0.155265	0.144866	0.139230	0.133802	0.1370330	0.1310720	0.1225560	0.166778	0.153613	0.14829100
114.4	0.214779	0.207930	0.199968	0.203986	0.194186	0.187593	0.210579	0.206773	0.201791	0.223106	0.214669	0.211503	0.137974	0.126305	0.123218	0.131889	0.124265	0.118319	0.156536	0.148381	0.147436	0.172024	0.164780	0.155519	0.144748	0.139000	0.133871	0.1371450	0.1310150	0.1225290	0.167301	0.153737	0.14866300
114.6	0.214716	0.208482	0.200159	0.203958	0.194398	0.187756	0.210920	0.207490	0.202082	0.223094	0.214906	0.211846	0.138093	0.126824	0.123423	0.132053	0.124134	0.118472	0.156224	0.148608	0.147643	0.172074	0.165059	0.155785	0.144773	0.138963	0.133891	0.1375950	0.1312220	0.1223910	0.167763	0.153797	0.14912700
114.8	0.214685	0.208125	0.200255	0.204277	0.194650	0.187669	0.211058	0.207505	0.202676	0.223435	0.214907	0.212022	0.138168	0.127228	0.124013	0.131997	0.124366	0.118779	0.156329	0.148780	0.147877	0.172321	0.165178	0.155951	0.145058	0.139028	0.133671	0.1377540	0.1313980	0.1225590	0.167903	0.154007	0.14921300
115.0	0.214842	0.208734	0.200536	0.204358	0.194750	0.187665	0.211092	0.207600	0.202790	0.224114	0.214851	0.212472	0.138496	0.127928	0.124449	0.132276	0.124179	0.118865	0.156197	0.149115	0.148002	0.172519	0.165499	0.156045	0.145412	0.138705	0.133997	0.1378680	0.1316480	0.1224680	0.168012	0.154288	0.14920300
115.2	0.214791	0.209018	0.200877	0.204489	0.194924	0.187692	0.210773	0.207829	0.202478	0.224434	0.215043	0.212527	0.138402	0.127987	0.124805	0.132451	0.124229	0.118929	0.156574	0.149089	0.148607	0.172467	0.165507	0.155968	0.145788	0.138943	0.134013	0.1378220	0.1319900	0.1224990	0.167982	0.154513	0.14939200
115.4	0.214670	0.208975	0.201023	0.204933	0.195245	0.187858	0.210930	0.208019	0.203044	0.224819	0.215221	0.212917	0.138571	0.128101	0.124962	0.132676	0.124325	0.119076	0.156528	0.149228	0.148605	0.172515	0.165710	0.156000	0.146074	0.139016	0.134068	0.1379780	0.1321220	0.1226470	0.167632	0.154785	0.14936200
115.6	0.215045	0.209546	0.201123	0.205228	0.195378	0.188181	0.211314	0.207980	0.203091	0.224935	0.215661	0.213212	0.138914	0.127975	0.125041	0.132504	0.124302	0.119261	0.156549	0.149660	0.148243	0.172450	0.165793	0.155963	0.146047	0.138915	0.134315	0.1377810	0.1325410	0.1228190	0.167352	0.155185	0.14944000
115.8	0.215491	0.209388	0.201319	0.205797	0.195651	0.188546	0.211232	0.207870	0.202835	0.225135	0.215646	0.213904	0.138991	0.127791	0.125551	0.132297	0.124256	0.119224	0.156746	0.149448	0.148238	0.172681	0.165835	0.156238	0.146336	0.139017	0.134411	0.1377150	0.1326380	0.1234130	0.167403	0.155300	0.14945200
116.0	0.216057	0.209839	0.201252	0.206273	0.195970	0.188759	0.211284	0.208112	0.203206	0.225264	0.216319	0.214309	0.139515	0.127808	0.125513	0.132498	0.124360	0.119473	0.157030	0.149436	0.148140	0.172999	0.165942	0.156504	0.146225	0.138990	0.134795	0.1375980	0.1328130	0.1237330	0.167110	0.155268	0.14955800
116.2	0.216428	0.210276	0.201333	0.205975	0.195852	0.188713	0.211192	0.208349	0.202895	0.225180	0.216526	0.214707	0.139443	0.127717	0.125657	0.132613	0.124259	0.119484	0.157428	0.149305	0.148110	0.172948	0.166043	0.156726	0.146517	0.138817	0.134975	0.1374200	0.1327950	0.1238480	0.166960	0.155507	0.14955800
116.4	0.216458	0.210421	0.201733	0.206295	0.196024	0.188968	0.211245	0.207757	0.202860	0.225511	0.216897	0.214900	0.139286	0.127785	0.126130	0.132625	0.124303	0.119543	0.157477	0.148998	0.148164	0.173071	0.166322	0.156917	0.146794	0.139070	0.135103	0.1373840	0.1328880	0.1236550	0.167057	0.155811	0.14944600
116.6	0.216356	0.210777	0.201857	0.206777	0.196152	0.189491	0.211254	0.207495	0.203077	0.225556	0.217345	0.214983	0.139453	0.127942	0.126342	0.132876	0.124505	0.119271	0.157847	0.149357	0.148311	0.173315	0.166144	0.156955	0.147197	0.139144	0.135082	0.1374460	0.1326730	0.1238670	0.167458	0.155869	0.15032600
116.8	0.216623	0.210719	0.202360	0.206959	0.196435	0.189592	0.211847	0.206874	0.203261	0.225728	0.217602	0.215412	0.139146	0.128187	0.126477	0.133064	0.124610	0.119425	0.157682	0.149282	0.148311	0.173793	0.166563	0.157250	0.147862	0.139659	0.135137	0.1374050	0.1327160	0.1238690	0.167401	0.155858	0.15017900
117.0	0.216815	0.210945	0.202445	0.207133	0.196522	0.189672	0.212244	0.207165	0.203593	0.225913	0.217552	0.215414	0.139040	0.128015	0.126405	0.133304	0.124861	0.119447	0.157884	0.149317	0.148240	0.174167	0.166924	0.157583	0.148204	0.139891	0.135024	0.1375970	0.1327100	0.1241250	0.167312	0.155935	0.15037600
117.2	0.217136	0.210889	0.202803	0.207266	0.196762	0.189836	0.212374	0.207461	0.203775	0.226097	0.217780	0.215808	0.138774	0.128079	0.126408	0.133241	0.125071	0.119321	0.158013	0.149540	0.148314	0.174481	0.167173	0.157822	0.148432	0.139931	0.134848	0.1378400	0.1327240	0.1241040	0.167754	0.156119	0.15073700
117.4	0.217245	0.210730	0.203124	0.207491	0.197197	0.189927	0.212543	0.207407	0.204192	0.226143	0.217921	0.216228	0.138734	0.128032	0.126179	0.133166	0.125387	0.119408	0.158136	0.149686	0.148225	0.174826	0.167216	0.157763	0.148293	0.140101	0.134991	0.1382080	0.1325670	0.1244310	0.167900	0.156425	0.15090400
117.6	0.217643	0.211386	0.202948	0.207803	0.197139	0.190428	0.212735	0.207209	0.204482	0.226458	0.217944	0.216535	0.138895	0.128036	0.125821	0.133326	0.125649	0.119620	0.158061	0.150134	0.148420	0.174889	0.167566	0.157911	0.148414	0.140302	0.135076	0.1385880	0.1326010	0.1243680	0.168078	0.156018	0.15107800
117.8	0.218009	0.211809	0.203285	0.208144	0.197274	0.190341	0.213045	0.207191	0.204988	0.226679	0.218158	0.216855	0.138735	0.128288	0.125517	0.133464	0.125864	0.119785	0.158308	0.150114	0.148573	0.174945	0.167663	0.158018	0.148681	0.140183	0.135273	0.1391040	0.1327230	0.1243180	0.168041	0.156318	0.15092400
118.0	0.218311	0.212390	0.203556	0.208481	0.197457	0.190530	0.213536	0.207462	0.205200	0.226953	0.218376	0.216808	0.138659	0.128334	0.125454	0.133471	0.126063	0.119824	0.158311	0.149918	0.148751	0.175032	0.167690	0.157960	0.148999	0.140393	0.135367	0.1394680	0.1327940	0.1245130	0.168276	0.156315	0.15095600
118.2	0.218636	0.212756	0.204031	0.208751	0.197797	0.190760	0.213900	0.207773	0.205184	0.227163	0.218678	0.216851	0.138538	0.128441	0.125185	0.133540	0.126186	0.120003	0.158664	0.149835	0.149026	0.175009	0.167845	0.157907	0.148980	0.140278	0.135290	0.1398640	0.1329120	0.1247070	0.168788	0.156482	0.15092200
118.4	0.218820	0.213095	0.204151	0.208837	0.197999	0.191028	0.214281	0.208365	0.205310	0.227459	0.218927	0.217163	0.138834	0.128671	0.125109	0.133739	0.126485	0.120106	0.158722	0.149781	0.149174	0.175036	0.168013	0.157941	0.149097	0.140172	0.135364	0.1401430	0.1329360	0.1247380	0.169349	0.156840	0.15121400
118.6	0.219083	0.213371	0.204403	0.209079	0.198239	0.191338	0.214790	0.208863	0.205612	0.227632	0.219194	0.217533	0.138963	0.129198	0.125319	0.134028	0.126378	0.120239	0.158864	0.149951	0.149456	0.174940	0.167914	0.157902	0.149389	0.140359	0.135282	0.1404290	0.1331530	0.1247860	0.169684	0.157038	0.15129500
118.8	0.219159	0.213430	0.204575	0.209346	0.198424	0.191641	0.215140	0.209159	0.206039	0.228116	0.219330	0.217867	0.139287	0.129307	0.125698	0.134143	0.126525	0.120427	0.159152	0.150331	0.149618	0.174893	0.167970	0.157845	0.149502	0.140375	0.135282	0.1405670	0.1332520	0.1250210	0.169700	0.157075	0.15145100
119.0	0.219318	0.214021	0.204864	0.209461	0.198504	0.191839	0.215419	0.209878	0.206292	0.228542	0.219543	0.218117	0.139625	0.129499	0.125590	0.134446	0.126352	0.120531	0.159332	0.150629	0.149788	0.174862	0.167964	0.157821	0.149632	0.140336	0.135387	0.1405540	0.1335230	0.1252040	0.170136	0.157170	0.15170700
119.2	0.219409	0.213982	0.205218	0.209589	0.198648	0.192216	0.215755	0.210453	0.206593	0.228894	0.219672	0.218237	0.139892	0.129272	0.125865	0.134698	0.126427	0.120609	0.159529	0.150831	0.149966	0.174787	0.167803	0.157606	0.149514	0.140352	0.135368	0.1405020	0.1337420	0.1253450	0.170245	0.157309	0.15197200
119.4	0.219625	0.213675	0.205334	0.209817	0.198716	0.192664	0.216185	0.211037	0.206933	0.229181	0.219822	0.218471	0.140405	0.129037	0.126165	0.134894	0.126466	0.120687	0.159579	0.151084	0.149854	0.174701	0.167784	0.157562	0.149281	0.140088	0.135575	0.1405460	0.1338740	0.1255560	0.170536	0.157269	0.15221400
119.6	0.219820	0.213730	0.205395	0.209936	0.198676	0.193187	0.216545	0.211424	0.206781	0.229311	0.219899	0.218515	0.140934	0.128828	0.126525	0.134952	0.126226	0.120835	0.159608	0.151366	0.149599	0.174799	0.167451	0.157563	0.149209	0.139863	0.135682	0.1404220	0.1339810	0.1256510	0.170896	0.157302	0.15266900
119.8	0.219880	0.213637	0.205407	0.209910	0.198717	0.193558	0.216616	0.211908	0.206787	0.229731	0.219753	0.218788	0.141346	0.128814	0.127044	0.135205	0.126016	0.120995	0.159719	0.151498	0.149807	0.174940	0.167333	0.157552	0.149216	0.139592	0.135746	0.1402620	0.1339810	0.1257310	0.171065	0.157456	0.15287400
