# Supplementary material for: A Russian Doll of Resistance: Nested Gains and Losses of Venom Immunity in Varanid Lizards
Source: Int J Mol Sci. 2024 Feb 23;25(5):2628. doi: 10.3390/ijms25052628 (PMC10932397; doi:10.3390/ijms25052628)
Supplement: Supplementary file 1 [file ijms-25-02628-s001.zip › ijms-2872523-supplementary/Supplemental datasheets - raw data/Figure 5, 6/Fig 5, 6 linear data used to calculate bar graphs/Acanthophis pyrrhus.csv]

Time	V.brevicauda 1	V.brevicauda 2	V.brevicauda 3	V.glauerti 1	V.glauerti 2	V.glauerti 3	V.indicus 1	V.indicus 2	V.indicus 3	V. kingorum 1	V. kingorum 2	V. kingorum 3	V. rosenbergi 1	V. rosenbergi 2	V. rosenbergi 3	V. spenceri 1	V. spenceri 2	V. spenceri 3	V. storri 1	V. storri 2	V. storri 3	V. varius 1	V. varius 2	V. varius 3	V. salvator 1	V. salvator 2	V. salvator 3	V. glebopalma 1	V. glebopalma 2	V. glebopalma 3	V. mertensi 1	V. mertensi 2	V. mertensi 3	Negative 1	Negative 2	Negative 3	Negative 3
0.0	0.000000	0.000000	0.000000	0.000000	0.000000	0.000000	0.000000	0.000000	0.000000	0.000000	0.000000	0.000000	0.000000	0.000000	0.000000	0.000000	0.000000	0.000000	0.000000	0.000000	0.000000	0.000000	0.000000	0.000000	0.000000	0.000000	0.000000	0.000000	0.000000	0.000000	0.000000	0.000000	0.000000
0.2	0.005776	0.005488	0.005360	0.005597	0.005304	0.004873	0.005266	0.005418	0.004973	0.005919	0.005822	0.005446	0.002915	0.002855	0.003070	0.002941	0.002915	0.002925	0.003563	0.003861	0.003388	0.004720	0.004428	0.004147	0.004238	0.003425	0.003163	0.003890	0.003169	0.003287	0.004287	0.004074	0.003873
0.4	0.012092	0.011340	0.011059	0.011636	0.011174	0.009969	0.011144	0.011128	0.010585	0.012480	0.011824	0.011375	0.006141	0.005841	0.006152	0.005998	0.005987	0.005975	0.007611	0.007956	0.007106	0.009779	0.009042	0.008821	0.008594	0.007228	0.006686	0.008157	0.006693	0.006784	0.008694	0.008729	0.008203
0.6	0.018696	0.017552	0.017281	0.017946	0.017210	0.015541	0.017179	0.016850	0.016123	0.019355	0.018238	0.017637	0.009450	0.009018	0.009365	0.009329	0.009004	0.009090	0.011704	0.012208	0.010921	0.015259	0.013951	0.013772	0.012898	0.011542	0.010474	0.012447	0.010235	0.010204	0.013577	0.013188	0.012428
0.8	0.025310	0.024046	0.023526	0.024388	0.023030	0.021068	0.023171	0.023230	0.021738	0.026288	0.024777	0.023799	0.012890	0.012148	0.012464	0.012800	0.012245	0.012076	0.015935	0.016234	0.015029	0.020447	0.018714	0.018505	0.017600	0.015762	0.013811	0.016477	0.013812	0.013639	0.018063	0.017537	0.016606
1.0	0.032052	0.030437	0.029577	0.030679	0.028950	0.026582	0.029318	0.029239	0.027301	0.033087	0.031168	0.030072	0.016334	0.015181	0.015581	0.016210	0.015563	0.015177	0.020004	0.020219	0.019205	0.025631	0.023492	0.023274	0.022194	0.019672	0.017332	0.020694	0.017181	0.017136	0.022203	0.022048	0.020667
1.2	0.038497	0.036537	0.035533	0.036767	0.034639	0.031779	0.035237	0.034886	0.032577	0.039450	0.037261	0.036078	0.019438	0.018154	0.018657	0.019177	0.018555	0.018079	0.023896	0.024108	0.023052	0.030503	0.027763	0.028090	0.026363	0.023520	0.020509	0.024522	0.020440	0.020578	0.026444	0.026691	0.024277
1.4	0.044358	0.041915	0.040921	0.042335	0.039619	0.036747	0.040399	0.040070	0.037143	0.045508	0.042841	0.041465	0.022378	0.020849	0.021270	0.021965	0.021282	0.020804	0.027290	0.027310	0.026145	0.034966	0.031728	0.032439	0.030161	0.027284	0.023485	0.028171	0.023503	0.023490	0.030433	0.030650	0.027652
1.6	0.049573	0.046623	0.045259	0.047060	0.043904	0.040919	0.044839	0.044708	0.041251	0.050658	0.047856	0.046184	0.024898	0.023270	0.023464	0.024361	0.023287	0.022952	0.030266	0.030390	0.029120	0.038996	0.035438	0.036237	0.033312	0.030299	0.026148	0.031318	0.025984	0.026123	0.033809	0.033839	0.030492
1.8	0.053786	0.050938	0.049178	0.050814	0.047399	0.044369	0.048466	0.048417	0.044768	0.055024	0.051597	0.050355	0.026797	0.025411	0.025030	0.026197	0.025090	0.024639	0.032980	0.032863	0.031570	0.042186	0.038116	0.038997	0.036046	0.032567	0.028023	0.033846	0.027861	0.028248	0.036422	0.036790	0.032822
2.0	0.056814	0.053787	0.051828	0.053652	0.049868	0.046612	0.051130	0.051372	0.047002	0.058222	0.054548	0.053120	0.028201	0.026583	0.026149	0.027194	0.026390	0.025840	0.034743	0.034541	0.033089	0.044350	0.039983	0.041218	0.037736	0.034308	0.029263	0.035184	0.029152	0.029621	0.038280	0.039039	0.034358
2.2	0.058533	0.055411	0.052861	0.054989	0.051325	0.047930	0.052446	0.053060	0.048169	0.059964	0.056301	0.054819	0.028614	0.027209	0.026633	0.027413	0.027326	0.026221	0.036163	0.035261	0.033908	0.045388	0.040911	0.042150	0.038412	0.035000	0.030006	0.035717	0.029597	0.030087	0.039349	0.040143	0.034509
2.4	0.060040	0.057090	0.054204	0.056557	0.052648	0.049219	0.054035	0.055261	0.049711	0.061995	0.057638	0.056175	0.028837	0.027782	0.027386	0.027837	0.027924	0.026876	0.037398	0.036115	0.034608	0.046481	0.041969	0.043219	0.039123	0.035775	0.030513	0.036479	0.030272	0.030820	0.040196	0.041046	0.034986
2.6	0.061409	0.059194	0.055327	0.058045	0.053867	0.050439	0.055596	0.057422	0.051252	0.063718	0.059236	0.057652	0.029880	0.028671	0.027817	0.028492	0.028562	0.027611	0.038658	0.036984	0.035500	0.047291	0.042656	0.044549	0.039713	0.036403	0.031592	0.037417	0.030549	0.031615	0.041095	0.041781	0.035646
2.8	0.062603	0.060931	0.056661	0.059432	0.054933	0.051476	0.056784	0.059504	0.053219	0.065338	0.060500	0.059090	0.030765	0.029795	0.028131	0.029465	0.029378	0.028763	0.039458	0.037617	0.036081	0.048476	0.043743	0.045442	0.040199	0.036894	0.032815	0.038155	0.031265	0.032236	0.041980	0.042517	0.036212
3.0	0.063878	0.062610	0.058048	0.060637	0.056269	0.052490	0.058212	0.061311	0.054942	0.066827	0.061802	0.060636	0.031610	0.030634	0.028809	0.030290	0.030153	0.029527	0.040300	0.038202	0.036597	0.049486	0.044869	0.046337	0.040689	0.037364	0.033618	0.039048	0.032082	0.032943	0.042488	0.043335	0.037061
3.2	0.065062	0.064092	0.059367	0.062038	0.057444	0.053673	0.059514	0.062857	0.056738	0.068177	0.063279	0.062104	0.032224	0.031393	0.029474	0.031259	0.031020	0.029842	0.041113	0.038674	0.037340	0.050229	0.045970	0.047321	0.040858	0.037700	0.034668	0.039818	0.032504	0.033504	0.043412	0.044259	0.037489
3.4	0.066248	0.065592	0.060322	0.063551	0.058353	0.054795	0.061229	0.064089	0.058364	0.069930	0.064662	0.063370	0.032942	0.031953	0.030011	0.031990	0.031894	0.030254	0.041728	0.038861	0.038009	0.050959	0.046850	0.048244	0.041444	0.038504	0.035588	0.040642	0.033344	0.034256	0.044483	0.044704	0.038049
3.6	0.067608	0.067033	0.061838	0.064734	0.059659	0.055999	0.062998	0.065716	0.060203	0.071868	0.065922	0.064756	0.033861	0.032740	0.030542	0.032824	0.032780	0.030580	0.042680	0.039329	0.038299	0.051954	0.047674	0.049256	0.042137	0.039005	0.036466	0.041286	0.033839	0.035173	0.045239	0.045699	0.038813
3.8	0.068861	0.068642	0.062743	0.065827	0.060988	0.057021	0.064536	0.066438	0.061512	0.073284	0.067411	0.066029	0.034602	0.033154	0.031111	0.033385	0.033606	0.031482	0.043079	0.039657	0.038639	0.052630	0.048562	0.050012	0.042350	0.039192	0.037320	0.041787	0.034352	0.035870	0.045957	0.046380	0.039835
4.0	0.070142	0.070043	0.063757	0.066867	0.062350	0.058188	0.065756	0.067519	0.062841	0.074919	0.068677	0.067182	0.035559	0.033683	0.031760	0.034194	0.034301	0.032160	0.043919	0.040561	0.039234	0.053517	0.049483	0.050677	0.042956	0.039755	0.037938	0.042302	0.035201	0.036249	0.046968	0.046866	0.041003
4.2	0.071625	0.071378	0.065069	0.068121	0.063670	0.059091	0.067053	0.068424	0.064147	0.076343	0.070285	0.068358	0.035744	0.034031	0.032678	0.034869	0.034945	0.033001	0.044785	0.041539	0.039674	0.054295	0.050362	0.051399	0.043863	0.040404	0.038396	0.043107	0.035723	0.036556	0.047719	0.047426	0.041816
4.4	0.073030	0.072384	0.066191	0.069223	0.065050	0.060141	0.068767	0.069012	0.065664	0.078080	0.071354	0.069549	0.036401	0.034653	0.033283	0.035471	0.035531	0.033738	0.045499	0.042204	0.040540	0.055051	0.051176	0.052269	0.044495	0.041634	0.039011	0.043970	0.036354	0.037131	0.048494	0.048132	0.042378
4.6	0.074461	0.073725	0.067548	0.070231	0.066139	0.061202	0.069993	0.069724	0.066614	0.079541	0.072732	0.070723	0.036838	0.035145	0.033687	0.036131	0.036013	0.034096	0.046077	0.042972	0.041143	0.055858	0.052108	0.052948	0.045235	0.042548	0.039415	0.044537	0.037060	0.037724	0.049471	0.048313	0.042901
4.8	0.075827	0.074982	0.068487	0.071429	0.067193	0.062078	0.071233	0.070610	0.067753	0.080989	0.073910	0.071526	0.037427	0.035636	0.034007	0.036922	0.036469	0.034456	0.046590	0.043432	0.042068	0.056162	0.052637	0.053421	0.046344	0.043103	0.039348	0.044923	0.037907	0.038305	0.050154	0.048880	0.043810
5.0	0.077286	0.075745	0.069524	0.072485	0.068223	0.063204	0.072891	0.071092	0.068794	0.082466	0.075172	0.072572	0.037836	0.035964	0.034758	0.037364	0.036734	0.034988	0.047018	0.044472	0.042801	0.057039	0.053261	0.054393	0.047499	0.043840	0.039650	0.045676	0.038558	0.038787	0.051056	0.049536	0.044270
5.2	0.078710	0.076543	0.070657	0.073246	0.069185	0.063931	0.074322	0.071300	0.069418	0.083662	0.076294	0.073546	0.038082	0.036708	0.035334	0.037944	0.037070	0.035428	0.047690	0.045027	0.043222	0.057696	0.053708	0.055278	0.048039	0.044771	0.039865	0.046106	0.039208	0.039144	0.052312	0.050430	0.044778
5.4	0.080058	0.077058	0.071419	0.074209	0.070054	0.064703	0.075751	0.072058	0.070008	0.084913	0.077236	0.074115	0.038511	0.037066	0.035801	0.038527	0.037160	0.035844	0.048256	0.045740	0.043474	0.058302	0.054556	0.055660	0.048757	0.045563	0.040145	0.046601	0.039697	0.039363	0.053237	0.050910	0.045496
5.6	0.081339	0.077957	0.072069	0.075007	0.071099	0.065327	0.077146	0.072868	0.070764	0.086089	0.078319	0.075114	0.039149	0.037576	0.036034	0.039088	0.037382	0.036172	0.048661	0.046482	0.044142	0.058950	0.055130	0.056061	0.049533	0.046011	0.040531	0.047007	0.039879	0.039751	0.053829	0.051693	0.046592
5.8	0.082622	0.079270	0.073235	0.075915	0.072275	0.066281	0.078622	0.073662	0.071479	0.087261	0.079169	0.076327	0.039458	0.037867	0.036171	0.039286	0.037938	0.036416	0.049573	0.047210	0.044692	0.059412	0.055444	0.056303	0.050356	0.046595	0.040945	0.047359	0.040644	0.040076	0.054706	0.052737	0.047732
6.0	0.083536	0.079934	0.074071	0.076948	0.073419	0.066990	0.079809	0.075168	0.071880	0.088293	0.080423	0.077226	0.039984	0.038050	0.036666	0.039520	0.038414	0.036879	0.050084	0.047774	0.045360	0.060105	0.056209	0.057209	0.051081	0.047452	0.041156	0.047520	0.041159	0.040454	0.055638	0.053699	0.048283
6.2	0.084413	0.080755	0.074439	0.077565	0.074687	0.068013	0.080981	0.076490	0.072874	0.089316	0.081505	0.078430	0.040411	0.038531	0.036956	0.039766	0.038828	0.037025	0.051125	0.048318	0.046503	0.060727	0.056808	0.057791	0.051568	0.047970	0.041689	0.048236	0.041476	0.040779	0.056353	0.054154	0.048874
6.4	0.085172	0.081804	0.075240	0.078606	0.074981	0.069026	0.082123	0.078380	0.073873	0.090444	0.082461	0.079408	0.040828	0.038835	0.037308	0.040168	0.039157	0.037667	0.051557	0.049110	0.047188	0.061509	0.057542	0.058644	0.052051	0.048427	0.041973	0.048644	0.041880	0.041224	0.056855	0.054780	0.049478
6.6	0.085946	0.083020	0.076088	0.079558	0.075598	0.070031	0.082729	0.079910	0.075199	0.091287	0.083672	0.080470	0.041380	0.039356	0.037314	0.040596	0.039708	0.038125	0.052125	0.049660	0.047580	0.062322	0.058081	0.059074	0.052215	0.048948	0.042564	0.048864	0.042361	0.041361	0.057605	0.055310	0.050325
6.8	0.086767	0.083659	0.077074	0.080680	0.076229	0.071035	0.083673	0.081094	0.076336	0.092138	0.084257	0.081488	0.041868	0.039863	0.037270	0.041289	0.039917	0.038355	0.052541	0.050179	0.047874	0.063182	0.058755	0.059487	0.052446	0.049493	0.043527	0.049306	0.043037	0.041443	0.058379	0.055963	0.050825
7.0	0.087780	0.084470	0.077865	0.081885	0.076570	0.072034	0.084632	0.082224	0.077182	0.092983	0.085755	0.082607	0.042193	0.040322	0.037682	0.041671	0.040361	0.038741	0.053039	0.050511	0.048189	0.063813	0.059333	0.060152	0.052954	0.049663	0.044289	0.049750	0.043377	0.041608	0.058846	0.056694	0.051136
7.2	0.088634	0.085364	0.078851	0.083215	0.077065	0.073001	0.085265	0.083503	0.078428	0.093747	0.086857	0.083720	0.042809	0.040700	0.038367	0.042253	0.040810	0.039215	0.053463	0.051022	0.048523	0.064392	0.059975	0.060967	0.052998	0.049945	0.045188	0.050158	0.043604	0.042118	0.059271	0.056720	0.051822
7.4	0.089644	0.085980	0.079378	0.084397	0.077815	0.074083	0.086095	0.084532	0.079017	0.094612	0.087871	0.084832	0.043587	0.041236	0.038685	0.042574	0.041352	0.039727	0.053675	0.051626	0.048990	0.065176	0.060372	0.061484	0.053571	0.050230	0.045868	0.050399	0.044293	0.042661	0.059360	0.056994	0.052416
7.6	0.090502	0.087323	0.080611	0.085253	0.078782	0.075181	0.086610	0.085494	0.080128	0.095309	0.088715	0.085734	0.043762	0.041835	0.039171	0.043071	0.041758	0.040034	0.054145	0.051902	0.049494	0.066115	0.060877	0.062065	0.053972	0.050133	0.046091	0.050733	0.044606	0.043070	0.059686	0.057163	0.053214
7.8	0.091206	0.088431	0.081125	0.085908	0.079237	0.075829	0.087301	0.086378	0.080675	0.095908	0.089917	0.086850	0.044483	0.041990	0.039838	0.043531	0.042274	0.040659	0.054603	0.052139	0.050240	0.066532	0.061446	0.062489	0.054455	0.050425	0.046550	0.051327	0.045173	0.043472	0.060178	0.057607	0.053566
8.0	0.092311	0.089055	0.082313	0.086623	0.080272	0.076642	0.087472	0.087073	0.081549	0.096983	0.090698	0.087950	0.044904	0.042402	0.040442	0.044054	0.042781	0.040938	0.055258	0.052613	0.050462	0.067369	0.061935	0.062986	0.055120	0.050897	0.046936	0.051713	0.045824	0.043796	0.060433	0.058031	0.053823
8.2	0.093140	0.089713	0.083012	0.087718	0.080989	0.077532	0.087914	0.087944	0.082102	0.098040	0.091786	0.089003	0.045270	0.043096	0.041029	0.044463	0.043137	0.041147	0.055907	0.053350	0.050870	0.068003	0.062401	0.063637	0.055501	0.051676	0.047232	0.052424	0.046409	0.044416	0.060888	0.058788	0.053779
8.4	0.094050	0.090148	0.083818	0.088511	0.081757	0.078256	0.088752	0.088867	0.082930	0.099172	0.092632	0.089721	0.045904	0.043817	0.041662	0.044616	0.043287	0.041815	0.056417	0.053673	0.051098	0.068871	0.063111	0.064112	0.055998	0.052128	0.047513	0.053107	0.047038	0.045133	0.061121	0.059369	0.053889
8.6	0.095086	0.090963	0.084750	0.089596	0.082569	0.078864	0.088896	0.089627	0.083935	0.100122	0.093544	0.090470	0.046163	0.044115	0.042269	0.045037	0.043467	0.041997	0.056873	0.054034	0.051393	0.069432	0.063601	0.064758	0.056367	0.052178	0.047802	0.053419	0.047751	0.045926	0.061969	0.059647	0.054252
8.8	0.096322	0.091294	0.085379	0.090599	0.083530	0.079491	0.089734	0.089887	0.084854	0.101303	0.094388	0.091046	0.046523	0.044702	0.042842	0.045515	0.043706	0.042295	0.057303	0.054119	0.051971	0.069871	0.064105	0.065175	0.056910	0.052517	0.048093	0.053707	0.048212	0.046385	0.062280	0.060396	0.054355
9.0	0.097404	0.091770	0.086218	0.091263	0.084226	0.080401	0.090911	0.090679	0.085497	0.102373	0.095269	0.091787	0.046739	0.044841	0.043791	0.045902	0.044074	0.042937	0.057812	0.054874	0.052314	0.070465	0.064723	0.065821	0.057295	0.053326	0.048594	0.054106	0.048469	0.046466	0.062696	0.060760	0.054370
9.2	0.098439	0.092198	0.087059	0.091727	0.085388	0.080651	0.091912	0.091382	0.085810	0.103289	0.095962	0.092697	0.046831	0.045250	0.044114	0.046494	0.044784	0.043217	0.058409	0.054515	0.052687	0.070678	0.065239	0.066019	0.057279	0.053489	0.048964	0.054322	0.048939	0.046842	0.063323	0.061513	0.054883
9.4	0.099455	0.092794	0.087655	0.092656	0.086630	0.081339	0.093113	0.092425	0.086741	0.104396	0.096929	0.092987	0.047384	0.045245	0.044510	0.046940	0.045270	0.043564	0.058755	0.055105	0.052695	0.070960	0.065958	0.066244	0.057676	0.053600	0.049057	0.054756	0.049242	0.047175	0.063703	0.062286	0.055323
9.6	0.100353	0.093933	0.088571	0.093302	0.087428	0.082029	0.093952	0.093164	0.087369	0.105416	0.097942	0.094034	0.047693	0.045337	0.044593	0.047571	0.045778	0.043983	0.058910	0.054811	0.053444	0.071350	0.066583	0.066806	0.058064	0.053969	0.049455	0.055105	0.049733	0.047553	0.064244	0.062619	0.055783
9.8	0.101527	0.094739	0.089598	0.093869	0.088588	0.082879	0.094649	0.094084	0.088188	0.106293	0.098801	0.094714	0.047670	0.045336	0.045265	0.047790	0.046064	0.044177	0.059428	0.055450	0.054126	0.071824	0.067284	0.067039	0.058587	0.054774	0.049712	0.055581	0.050302	0.047991	0.064861	0.062926	0.056171
10.0	0.102175	0.095440	0.090336	0.094467	0.089683	0.083505	0.095579	0.095439	0.089251	0.107254	0.099733	0.095546	0.047981	0.045538	0.045472	0.048115	0.046371	0.044553	0.059571	0.055607	0.054887	0.072452	0.067829	0.067653	0.058832	0.055284	0.049621	0.055977	0.050203	0.048246	0.065410	0.063502	0.056224
10.2	0.102880	0.096543	0.090748	0.095171	0.090324	0.084436	0.096714	0.096393	0.090162	0.108487	0.100655	0.096137	0.048156	0.045710	0.045675	0.048487	0.046838	0.044707	0.059926	0.056188	0.055477	0.072732	0.068310	0.067617	0.059054	0.055615	0.050036	0.056419	0.050496	0.048472	0.065958	0.063938	0.056751
10.4	0.103852	0.097577	0.091823	0.096161	0.090724	0.085183	0.098183	0.097657	0.091192	0.109588	0.101645	0.096875	0.048257	0.045832	0.045618	0.049073	0.047313	0.045294	0.060283	0.057024	0.055782	0.073287	0.068958	0.067916	0.059407	0.055966	0.050191	0.056411	0.050674	0.048611	0.066726	0.064222	0.057024
10.6	0.104792	0.098673	0.092696	0.097158	0.091613	0.085707	0.099175	0.098556	0.091911	0.110526	0.102533	0.097975	0.048327	0.046052	0.045630	0.049617	0.047722	0.045326	0.060820	0.057616	0.056197	0.073853	0.069510	0.068154	0.059823	0.056572	0.050653	0.056774	0.051123	0.048662	0.067694	0.064433	0.057566
10.8	0.105573	0.099633	0.093615	0.098470	0.092167	0.086288	0.100709	0.099440	0.092412	0.111665	0.103287	0.099072	0.048791	0.046420	0.045734	0.050084	0.047815	0.045624	0.061321	0.058218	0.056617	0.074205	0.069828	0.068511	0.060695	0.056915	0.051246	0.057143	0.051175	0.048756	0.068051	0.064809	0.058102
11.0	0.106266	0.100629	0.093910	0.099441	0.092797	0.086896	0.102030	0.100150	0.093255	0.112503	0.104444	0.100249	0.048970	0.046745	0.045828	0.050296	0.048233	0.046208	0.062018	0.058845	0.057104	0.074625	0.070330	0.068919	0.061534	0.057019	0.051281	0.057545	0.051355	0.049216	0.068473	0.065266	0.058452
11.2	0.107087	0.101931	0.094745	0.100327	0.093632	0.087520	0.103355	0.100920	0.093927	0.113471	0.104857	0.101362	0.049462	0.046869	0.046276	0.050521	0.048641	0.046458	0.062383	0.059718	0.057626	0.075238	0.070761	0.069329	0.061907	0.057017	0.051793	0.057993	0.051428	0.049721	0.069149	0.065274	0.059134
11.4	0.107786	0.102874	0.095695	0.101051	0.094893	0.088158	0.104638	0.101181	0.094323	0.114326	0.105683	0.102307	0.049890	0.046830	0.046016	0.050724	0.049232	0.046517	0.062659	0.060500	0.058514	0.075729	0.071107	0.069663	0.062384	0.057151	0.052170	0.058368	0.051786	0.049973	0.069734	0.065442	0.059343
11.6	0.108610	0.104309	0.097092	0.101523	0.095359	0.088670	0.105625	0.102043	0.095297	0.115179	0.106550	0.103156	0.050009	0.047487	0.046464	0.051019	0.049478	0.046531	0.063217	0.060689	0.058930	0.076178	0.071311	0.070095	0.062788	0.057400	0.052483	0.058860	0.051937	0.050203	0.070748	0.065536	0.059723
11.8	0.109194	0.105049	0.097865	0.101880	0.095720	0.089361	0.106550	0.102911	0.096034	0.116036	0.107679	0.104095	0.050871	0.047640	0.046977	0.051190	0.049915	0.046727	0.063665	0.061161	0.059358	0.076608	0.071676	0.070712	0.063326	0.057843	0.053018	0.059333	0.052082	0.050433	0.071141	0.066195	0.060239
12.0	0.109893	0.105717	0.098653	0.102757	0.096625	0.089834	0.107147	0.103573	0.096488	0.117144	0.108185	0.104926	0.051495	0.048055	0.047375	0.051562	0.050180	0.047042	0.064163	0.061664	0.059106	0.077120	0.071861	0.071397	0.063458	0.058338	0.053500	0.059854	0.052508	0.050680	0.071544	0.066464	0.061052
12.2	0.110399	0.106557	0.099085	0.103722	0.097089	0.090770	0.108333	0.104606	0.097170	0.117807	0.109083	0.105512	0.052405	0.048602	0.047622	0.051621	0.050420	0.047301	0.064789	0.061933	0.059402	0.077515	0.072067	0.071768	0.063996	0.059118	0.053788	0.060339	0.052890	0.051233	0.071831	0.067353	0.061235
12.4	0.111159	0.107119	0.099674	0.104457	0.097792	0.091299	0.109331	0.105474	0.097794	0.118719	0.109587	0.106182	0.053580	0.048850	0.047929	0.051598	0.050524	0.047831	0.065275	0.062043	0.059326	0.078101	0.072362	0.072029	0.064688	0.059532	0.054244	0.060757	0.053267	0.051634	0.072051	0.067779	0.061856
12.6	0.112191	0.107618	0.100038	0.105306	0.098398	0.091882	0.109685	0.105652	0.098362	0.119486	0.110215	0.107090	0.053962	0.048979	0.048403	0.052039	0.050943	0.047969	0.065435	0.061964	0.059599	0.078169	0.072653	0.072547	0.064689	0.060069	0.054806	0.061043	0.053646	0.052443	0.072894	0.068234	0.062173
12.8	0.113143	0.107748	0.100528	0.105838	0.099052	0.092623	0.110624	0.106340	0.099387	0.120262	0.110689	0.107700	0.054493	0.049275	0.048474	0.052336	0.051217	0.048362	0.065952	0.062147	0.059552	0.078598	0.073035	0.072970	0.065229	0.060671	0.055010	0.061563	0.053998	0.052525	0.072879	0.068708	0.062482
13.0	0.114081	0.108247	0.101343	0.106461	0.099779	0.093459	0.111290	0.107341	0.099862	0.121027	0.111400	0.108414	0.054643	0.049316	0.049003	0.052425	0.051226	0.048914	0.066354	0.062562	0.059554	0.079003	0.073287	0.073459	0.065200	0.061524	0.055377	0.061966	0.054481	0.052552	0.073464	0.069132	0.062880
13.2	0.114954	0.108937	0.101997	0.106843	0.100508	0.093846	0.111422	0.108350	0.100516	0.121628	0.112429	0.109071	0.054494	0.049454	0.049173	0.052692	0.051631	0.049154	0.066872	0.062197	0.059664	0.079501	0.073564	0.073869	0.065565	0.061580	0.055534	0.062479	0.055044	0.052998	0.073748	0.069708	0.063016
13.4	0.116172	0.109832	0.102786	0.107410	0.101040	0.094530	0.111519	0.109009	0.101624	0.122506	0.113111	0.109605	0.054950	0.049845	0.049975	0.053028	0.051839	0.049567	0.067094	0.062330	0.059893	0.080059	0.074234	0.074372	0.065790	0.062422	0.055686	0.062917	0.055154	0.053199	0.074014	0.069917	0.062972
13.6	0.117303	0.110301	0.103834	0.108092	0.101360	0.094897	0.111467	0.110033	0.102478	0.123022	0.113717	0.110275	0.055143	0.050043	0.050227	0.053322	0.051901	0.049856	0.067637	0.062386	0.060592	0.080687	0.074773	0.074781	0.066099	0.062894	0.055992	0.063165	0.055484	0.053506	0.074346	0.070131	0.063083
13.8	0.118543	0.110878	0.104261	0.108584	0.102221	0.095590	0.111605	0.110961	0.103597	0.123876	0.114450	0.110836	0.055313	0.050900	0.050487	0.053555	0.051933	0.050269	0.067924	0.062983	0.060754	0.081233	0.075073	0.075060	0.066079	0.063463	0.056466	0.063296	0.055556	0.053857	0.074336	0.070597	0.063324
14.0	0.119265	0.111924	0.104660	0.109066	0.102683	0.095881	0.112412	0.111806	0.104272	0.124805	0.115208	0.111626	0.055398	0.051381	0.050251	0.053994	0.052062	0.050449	0.068219	0.062581	0.060985	0.081581	0.075336	0.075421	0.065876	0.063763	0.056678	0.063659	0.055769	0.053926	0.074503	0.071102	0.063559
14.2	0.119960	0.112829	0.105409	0.109734	0.103059	0.096438	0.113095	0.112627	0.104620	0.125715	0.115997	0.112067	0.055339	0.052126	0.050496	0.054600	0.052400	0.050825	0.068344	0.063300	0.061507	0.081984	0.076126	0.075479	0.066280	0.064001	0.056672	0.063846	0.056049	0.054154	0.074709	0.071418	0.064057
14.4	0.120718	0.113727	0.106381	0.110290	0.103741	0.096807	0.113737	0.113537	0.105229	0.126360	0.116731	0.112928	0.055400	0.052607	0.050381	0.054893	0.052572	0.051175	0.068661	0.064034	0.061939	0.082697	0.076415	0.075982	0.066457	0.064388	0.056939	0.063748	0.056224	0.054531	0.074849	0.071386	0.064480
14.6	0.121208	0.114478	0.106794	0.111199	0.104444	0.097417	0.114132	0.114344	0.105384	0.127147	0.117457	0.113733	0.055399	0.053459	0.050667	0.055152	0.052769	0.051510	0.069020	0.064288	0.062292	0.083152	0.076936	0.076406	0.066864	0.064432	0.057423	0.064057	0.056669	0.054904	0.075358	0.071564	0.064528
14.8	0.121855	0.115328	0.107822	0.112099	0.105201	0.098115	0.115296	0.115244	0.105816	0.128120	0.118279	0.114698	0.055396	0.054098	0.050884	0.055414	0.052882	0.051918	0.069429	0.064688	0.062351	0.083666	0.077313	0.076798	0.066992	0.064602	0.057622	0.064065	0.056418	0.055113	0.075384	0.072190	0.065535
15.0	0.122451	0.116013	0.108492	0.112589	0.106280	0.098790	0.116384	0.115712	0.106675	0.128772	0.119044	0.115518	0.055454	0.054785	0.051013	0.056083	0.052933	0.052321	0.069902	0.065225	0.062827	0.084039	0.077571	0.077400	0.067055	0.064558	0.058014	0.064302	0.056410	0.055497	0.076106	0.072468	0.066046
15.2	0.123296	0.116981	0.109646	0.113036	0.107134	0.099257	0.117194	0.116367	0.107399	0.129608	0.119795	0.116218	0.055772	0.054917	0.051470	0.056521	0.053140	0.052716	0.070333	0.065653	0.063780	0.084327	0.077802	0.078090	0.067294	0.064478	0.058875	0.064588	0.056395	0.055795	0.076855	0.072602	0.066710
15.4	0.124096	0.117903	0.110685	0.113583	0.108126	0.099628	0.118054	0.116905	0.107988	0.130279	0.120720	0.116730	0.055892	0.055490	0.051670	0.056991	0.053275	0.053038	0.070677	0.065712	0.064085	0.084629	0.078121	0.078407	0.067337	0.064334	0.059300	0.064799	0.056348	0.055922	0.076956	0.073088	0.067265
15.6	0.124994	0.118775	0.111411	0.114216	0.108397	0.100129	0.119050	0.117830	0.108760	0.130965	0.121582	0.117521	0.056165	0.056108	0.052315	0.057165	0.053643	0.052968	0.070890	0.065878	0.064338	0.084762	0.078315	0.078730	0.067764	0.064529	0.059767	0.064906	0.056544	0.056201	0.077567	0.073596	0.068143
15.8	0.125773	0.119531	0.111666	0.114859	0.109220	0.100482	0.120263	0.118380	0.109305	0.131594	0.122538	0.118247	0.057191	0.056181	0.052788	0.057394	0.053898	0.053235	0.071126	0.066112	0.064984	0.084877	0.078732	0.079228	0.068168	0.064343	0.060174	0.065335	0.056825	0.056681	0.078076	0.074302	0.069056
16.0	0.126163	0.120533	0.112224	0.115747	0.109962	0.100897	0.121402	0.118653	0.109821	0.132435	0.123327	0.118659	0.057445	0.056336	0.052902	0.057717	0.054239	0.053433	0.071527	0.066513	0.064940	0.085207	0.079064	0.079721	0.068533	0.064698	0.060667	0.065593	0.057178	0.057170	0.078634	0.074872	0.069512
16.2	0.127118	0.121034	0.112879	0.116246	0.110610	0.101680	0.122572	0.119632	0.110877	0.133082	0.124145	0.119208	0.057870	0.056790	0.053217	0.057812	0.054712	0.053620	0.071519	0.066646	0.065300	0.085502	0.079121	0.079803	0.069242	0.064964	0.060974	0.065676	0.057723	0.057701	0.078973	0.075655	0.069678
16.4	0.128173	0.121481	0.113549	0.117087	0.111189	0.102070	0.123659	0.119869	0.111382	0.133928	0.125158	0.120105	0.058825	0.056708	0.053609	0.058359	0.055351	0.053856	0.071830	0.067303	0.065089	0.085748	0.079482	0.080295	0.069472	0.064672	0.061273	0.066165	0.058154	0.058192	0.079475	0.076095	0.070212
16.6	0.129009	0.122091	0.114286	0.118058	0.111632	0.102368	0.124562	0.120248	0.112104	0.134414	0.126067	0.120860	0.059025	0.056626	0.053850	0.059123	0.055644	0.053962	0.072391	0.067678	0.065139	0.086201	0.079969	0.080815	0.069527	0.064873	0.061466	0.066319	0.058675	0.058477	0.080190	0.076533	0.070379
16.8	0.129538	0.122659	0.115263	0.118964	0.112207	0.102928	0.125461	0.121051	0.113399	0.135099	0.126922	0.121324	0.059484	0.056628	0.054484	0.059275	0.056024	0.054243	0.072835	0.068507	0.065639	0.086771	0.080231	0.081438	0.070056	0.065007	0.061854	0.066728	0.058980	0.058582	0.080243	0.076976	0.070739
17.0	0.130645	0.123585	0.116204	0.119685	0.112822	0.103214	0.126094	0.121534	0.113765	0.135661	0.127708	0.122108	0.059659	0.056761	0.054593	0.059241	0.056110	0.054344	0.073382	0.069025	0.066241	0.087149	0.080585	0.081828	0.070303	0.065323	0.062041	0.066898	0.059090	0.058989	0.080684	0.077459	0.071258
17.2	0.131162	0.124633	0.116609	0.120282	0.113258	0.103537	0.126620	0.122336	0.114529	0.136261	0.128425	0.122657	0.060283	0.056573	0.055144	0.059602	0.056653	0.054488	0.073740	0.069111	0.066623	0.087772	0.081236	0.082295	0.071108	0.065563	0.061978	0.067345	0.059342	0.059352	0.080946	0.077775	0.071205
17.4	0.131600	0.124925	0.117091	0.121067	0.113675	0.103998	0.127313	0.122886	0.115350	0.137076	0.128744	0.123512	0.060611	0.056703	0.055724	0.059816	0.056827	0.054456	0.074209	0.069592	0.067433	0.088240	0.081826	0.082590	0.071682	0.066186	0.062110	0.067462	0.059477	0.059613	0.081571	0.077728	0.071395
17.6	0.132143	0.125313	0.117637	0.121737	0.114372	0.104484	0.128080	0.123342	0.116055	0.137578	0.129487	0.124029	0.060839	0.056857	0.055681	0.060008	0.057076	0.054691	0.074800	0.070117	0.067785	0.088903	0.082465	0.082905	0.072173	0.066254	0.062278	0.067992	0.059673	0.059906	0.081952	0.078212	0.071459
17.8	0.132210	0.126095	0.118227	0.122345	0.114666	0.105073	0.128698	0.123621	0.116779	0.138432	0.130103	0.124924	0.060651	0.057287	0.056176	0.060300	0.057174	0.054886	0.075159	0.070126	0.068026	0.089498	0.083158	0.083155	0.072251	0.066713	0.062570	0.068338	0.059783	0.060204	0.082196	0.078282	0.071554
18.0	0.132504	0.126681	0.118800	0.122917	0.114860	0.105611	0.129537	0.124126	0.117378	0.139186	0.130631	0.125579	0.060545	0.057106	0.056530	0.060545	0.057473	0.055067	0.075116	0.069915	0.068391	0.090133	0.083548	0.083410	0.072769	0.067500	0.062820	0.068928	0.060292	0.060363	0.082580	0.078390	0.071791
18.2	0.132572	0.127340	0.119502	0.123538	0.115249	0.106396	0.129843	0.124710	0.118042	0.139965	0.131373	0.125944	0.060560	0.057221	0.056769	0.060714	0.057774	0.055301	0.075333	0.070909	0.069008	0.090905	0.083991	0.083755	0.073127	0.067765	0.062899	0.069093	0.060370	0.060600	0.082884	0.078180	0.071902
18.4	0.132482	0.128034	0.120212	0.123911	0.115755	0.107249	0.130495	0.124987	0.118743	0.140752	0.132181	0.126656	0.060967	0.057328	0.056864	0.060770	0.058077	0.055557	0.075627	0.071056	0.069243	0.091616	0.084061	0.083975	0.073192	0.068335	0.063379	0.069208	0.060598	0.060779	0.083449	0.078067	0.071981
18.6	0.132956	0.128139	0.120682	0.124396	0.116401	0.108137	0.131305	0.125482	0.119358	0.141602	0.132723	0.127139	0.061059	0.057758	0.056966	0.061208	0.058244	0.055795	0.075796	0.071145	0.069457	0.091930	0.084610	0.084252	0.073337	0.068626	0.063719	0.069382	0.060797	0.060842	0.084013	0.078133	0.072026
18.8	0.132989	0.128861	0.121746	0.124664	0.116875	0.108769	0.131877	0.126151	0.119677	0.142477	0.133116	0.127657	0.061035	0.057720	0.057172	0.061612	0.058490	0.056031	0.076100	0.071229	0.069337	0.092573	0.085004	0.084324	0.073834	0.069469	0.063894	0.069378	0.060610	0.060754	0.084392	0.078906	0.073072
19.0	0.133424	0.129089	0.122238	0.124995	0.117530	0.109558	0.132661	0.126208	0.120558	0.143224	0.133461	0.128186	0.061060	0.057972	0.057639	0.062128	0.058462	0.056380	0.076532	0.071218	0.069931	0.092755	0.084949	0.084790	0.074419	0.069890	0.063996	0.069588	0.060892	0.060841	0.084589	0.078958	0.073122
19.2	0.134364	0.129391	0.122346	0.125416	0.118107	0.110124	0.133098	0.126773	0.121145	0.144213	0.134044	0.128889	0.060961	0.057687	0.058133	0.062114	0.058744	0.056537	0.076977	0.070868	0.070327	0.092981	0.085276	0.085201	0.074943	0.070333	0.064167	0.069893	0.061091	0.060861	0.084958	0.079313	0.073300
19.4	0.135495	0.130172	0.122750	0.125827	0.118588	0.110623	0.133550	0.127337	0.121208	0.144924	0.134528	0.129371	0.061406	0.058111	0.058531	0.062469	0.059087	0.056673	0.077038	0.070934	0.070363	0.092983	0.085554	0.085171	0.075102	0.070913	0.064391	0.070069	0.060915	0.060758	0.085066	0.079844	0.073488
19.6	0.136288	0.130885	0.123231	0.126454	0.119039	0.111154	0.133872	0.127804	0.121560	0.145607	0.134872	0.130199	0.061701	0.058164	0.058869	0.062557	0.059581	0.056891	0.076897	0.071390	0.070677	0.092960	0.085789	0.085364	0.075313	0.071355	0.064722	0.070093	0.061199	0.060947	0.085512	0.080185	0.073631
19.8	0.137069	0.131124	0.123973	0.126853	0.119789	0.111564	0.134412	0.128229	0.122076	0.146265	0.135600	0.130863	0.062313	0.058799	0.059198	0.062738	0.059626	0.057212	0.077024	0.071778	0.070785	0.093145	0.085930	0.085761	0.075461	0.071639	0.064692	0.070447	0.061394	0.061049	0.085819	0.080834	0.074124
20.0	0.137694	0.132095	0.124930	0.127372	0.120409	0.112296	0.135104	0.129422	0.122744	0.147291	0.136373	0.131403	0.061967	0.059625	0.059229	0.062759	0.060019	0.057725	0.077079	0.072583	0.070514	0.093292	0.086204	0.085868	0.075267	0.072290	0.065098	0.070480	0.061791	0.060973	0.085976	0.081199	0.074073
20.2	0.138809	0.132432	0.125925	0.127978	0.121203	0.112950	0.135448	0.130768	0.123081	0.147940	0.137139	0.132443	0.062453	0.060060	0.059620	0.063048	0.060215	0.058023	0.077225	0.072907	0.070757	0.093131	0.086347	0.085955	0.075324	0.072467	0.065094	0.070850	0.062190	0.061406	0.086427	0.081979	0.074641
20.4	0.139572	0.132997	0.126697	0.128931	0.121935	0.113274	0.135666	0.131153	0.123229	0.148654	0.138117	0.133018	0.063409	0.060719	0.059527	0.063607	0.060516	0.058380	0.077630	0.073662	0.070499	0.093311	0.086898	0.086397	0.075294	0.072086	0.065466	0.071000	0.062285	0.061452	0.086575	0.082361	0.075089
20.6	0.140111	0.133593	0.127370	0.129668	0.122588	0.113682	0.136193	0.132179	0.123433	0.149283	0.138484	0.133636	0.063855	0.060933	0.059411	0.063807	0.060521	0.058371	0.078177	0.074213	0.070754	0.093810	0.087278	0.086982	0.075393	0.072299	0.065749	0.071094	0.062498	0.061447	0.087004	0.082462	0.075740
20.8	0.140807	0.134142	0.127645	0.130343	0.123459	0.113969	0.136919	0.132788	0.124291	0.150120	0.139191	0.134320	0.064163	0.061330	0.059726	0.063707	0.060847	0.058862	0.078445	0.075071	0.071371	0.094052	0.087638	0.087481	0.075420	0.072159	0.066099	0.071347	0.062506	0.061649	0.087096	0.083049	0.076174
21.0	0.141771	0.134731	0.127921	0.130938	0.124360	0.114380	0.137457	0.133387	0.125067	0.150935	0.139182	0.135028	0.064529	0.061647	0.059353	0.063872	0.060861	0.058812	0.078749	0.075526	0.071609	0.094308	0.088136	0.087723	0.075817	0.072215	0.065890	0.071520	0.062602	0.061952	0.087445	0.083066	0.076377
21.2	0.142118	0.135569	0.128107	0.131587	0.124923	0.114993	0.138243	0.134328	0.125707	0.151693	0.139793	0.135678	0.064904	0.061451	0.059908	0.064250	0.061061	0.058819	0.078720	0.075711	0.071696	0.094851	0.088626	0.088087	0.076230	0.072323	0.065930	0.071936	0.063072	0.062231	0.087665	0.083232	0.076475
21.4	0.142540	0.136153	0.128364	0.132449	0.125506	0.115337	0.139042	0.134844	0.126235	0.152022	0.140101	0.136731	0.064840	0.061611	0.059922	0.064600	0.061188	0.059058	0.079202	0.076405	0.072184	0.095043	0.089129	0.088308	0.076658	0.072573	0.066486	0.072363	0.063458	0.062401	0.088054	0.083716	0.076929
21.6	0.143281	0.136658	0.129302	0.132907	0.126120	0.115735	0.139583	0.135495	0.126942	0.152722	0.140552	0.137404	0.065302	0.061965	0.059633	0.064848	0.061343	0.059371	0.079177	0.076709	0.072443	0.095607	0.089604	0.088598	0.077240	0.072776	0.066828	0.073010	0.063697	0.062890	0.088461	0.083990	0.077145
21.8	0.143679	0.137039	0.129817	0.133545	0.126465	0.116276	0.139587	0.136192	0.127839	0.153271	0.141283	0.138198	0.065736	0.062208	0.059788	0.065492	0.061586	0.059393	0.079444	0.076849	0.072502	0.095977	0.090128	0.088856	0.077471	0.072555	0.067226	0.073450	0.064416	0.063457	0.088783	0.084373	0.077441
22.0	0.144344	0.138083	0.130279	0.134081	0.126926	0.117019	0.140196	0.136886	0.128958	0.153913	0.141975	0.138684	0.065792	0.062521	0.059327	0.065769	0.061673	0.059789	0.079431	0.077183	0.073107	0.096252	0.090166	0.089219	0.077785	0.072598	0.067730	0.073810	0.064974	0.063738	0.088744	0.084420	0.077409
22.2	0.144439	0.138707	0.130692	0.134579	0.127319	0.117438	0.140767	0.137249	0.129880	0.154591	0.142873	0.139121	0.066276	0.062828	0.059084	0.066051	0.061930	0.059752	0.080022	0.077708	0.073575	0.096515	0.090447	0.089370	0.077675	0.072123	0.067467	0.074107	0.065216	0.063788	0.088924	0.084604	0.077668
22.4	0.145168	0.139157	0.131355	0.134885	0.127689	0.118232	0.141448	0.137774	0.130760	0.155170	0.143692	0.139568	0.066790	0.063338	0.058992	0.066557	0.062202	0.059960	0.080158	0.077905	0.073702	0.096764	0.090738	0.089559	0.078328	0.072045	0.067996	0.074339	0.065568	0.064063	0.089311	0.084900	0.077954
22.6	0.145947	0.140023	0.131776	0.135291	0.128160	0.118814	0.141993	0.138243	0.131496	0.155777	0.144173	0.139793	0.066674	0.063649	0.059053	0.066759	0.062505	0.059972	0.080653	0.078185	0.073982	0.097038	0.091144	0.089895	0.078962	0.072275	0.068576	0.074634	0.065794	0.064200	0.089450	0.085076	0.078269
22.8	0.146283	0.140735	0.132268	0.135850	0.128469	0.119236	0.142249	0.138886	0.131935	0.156381	0.144991	0.140496	0.066524	0.063386	0.059577	0.066867	0.063038	0.060160	0.081242	0.078192	0.073702	0.097453	0.091349	0.090006	0.079711	0.073075	0.068943	0.075070	0.066029	0.064403	0.089593	0.085668	0.078764
23.0	0.147207	0.141401	0.132621	0.136459	0.129084	0.120135	0.142870	0.139198	0.132580	0.157119	0.145735	0.141253	0.066616	0.063757	0.060165	0.067010	0.063323	0.060415	0.081595	0.078331	0.074234	0.097698	0.091437	0.090630	0.080025	0.073573	0.069228	0.075314	0.066387	0.064604	0.089390	0.085823	0.078335
23.2	0.148098	0.142332	0.132850	0.136903	0.129596	0.120509	0.142784	0.139811	0.133105	0.157859	0.146613	0.142163	0.067061	0.063629	0.060616	0.067151	0.063829	0.060626	0.082080	0.078480	0.074672	0.097838	0.091827	0.091026	0.080257	0.074134	0.069485	0.075402	0.066327	0.064743	0.089795	0.085970	0.078852
23.4	0.149020	0.143284	0.133494	0.137395	0.129924	0.121130	0.142966	0.140316	0.133084	0.158381	0.147459	0.142561	0.067512	0.064208	0.060884	0.067410	0.064127	0.061101	0.082233	0.078945	0.075193	0.097991	0.092119	0.091147	0.080485	0.074795	0.069643	0.075145	0.066348	0.064983	0.089991	0.086429	0.079063
23.6	0.149601	0.143776	0.134348	0.138021	0.130521	0.121519	0.143577	0.140675	0.133443	0.159180	0.148152	0.143467	0.067433	0.064895	0.061167	0.067383	0.064150	0.061629	0.082251	0.078883	0.074999	0.098298	0.092145	0.091234	0.080954	0.075194	0.070049	0.075167	0.066633	0.065352	0.090219	0.086839	0.079874
23.8	0.150569	0.144018	0.135222	0.138335	0.131487	0.122050	0.144314	0.141707	0.133931	0.159929	0.149041	0.144071	0.067703	0.065575	0.061678	0.067402	0.064032	0.061786	0.082631	0.079034	0.075082	0.098532	0.092460	0.091392	0.080810	0.075699	0.070390	0.075582	0.067016	0.065668	0.090658	0.087230	0.080371
24.0	0.151427	0.145177	0.135582	0.138819	0.132150	0.122551	0.144854	0.142670	0.134241	0.160793	0.149866	0.144751	0.067796	0.065957	0.062137	0.067461	0.064042	0.062126	0.083056	0.078914	0.075205	0.098581	0.092467	0.091500	0.080969	0.076447	0.070978	0.075674	0.067235	0.065722	0.091123	0.087619	0.080560
24.2	0.152049	0.145138	0.136533	0.139398	0.132815	0.122809	0.145293	0.142956	0.134711	0.161516	0.150348	0.145335	0.068230	0.065872	0.062860	0.067783	0.064089	0.062332	0.083464	0.078470	0.075124	0.098957	0.092768	0.091806	0.080975	0.076827	0.071317	0.076122	0.067209	0.066203	0.091746	0.087926	0.081312
24.4	0.152846	0.145343	0.137272	0.139973	0.133284	0.123204	0.146161	0.143208	0.135119	0.162179	0.150919	0.145781	0.068705	0.066109	0.062967	0.067727	0.064133	0.062479	0.083956	0.078240	0.074891	0.099554	0.092918	0.092167	0.081020	0.076700	0.071904	0.076112	0.067320	0.066284	0.091924	0.088009	0.081533
24.6	0.153491	0.145584	0.137638	0.140569	0.133880	0.123732	0.147567	0.143617	0.135557	0.162955	0.151210	0.146318	0.069080	0.065983	0.063241	0.067985	0.064474	0.062574	0.084588	0.078302	0.075222	0.100250	0.092987	0.092841	0.081443	0.076862	0.071869	0.076287	0.067302	0.066562	0.092332	0.088103	0.081969
24.8	0.154258	0.145963	0.137831	0.141442	0.134503	0.124252	0.148811	0.144074	0.136384	0.163467	0.151467	0.146830	0.069169	0.066159	0.063531	0.068103	0.064686	0.062758	0.084500	0.078595	0.075527	0.100540	0.093207	0.093043	0.081763	0.077094	0.072041	0.076460	0.067420	0.066742	0.092534	0.088391	0.082205
25.0	0.155126	0.146317	0.138279	0.141902	0.134974	0.124768	0.149924	0.144568	0.136744	0.164233	0.151471	0.147088	0.069349	0.065924	0.063828	0.068565	0.064994	0.062583	0.084585	0.078745	0.075463	0.100682	0.093475	0.093063	0.082132	0.077595	0.072159	0.076522	0.067564	0.066996	0.092781	0.088412	0.082806
25.2	0.155452	0.146931	0.138717	0.142192	0.135137	0.125302	0.151059	0.145488	0.137034	0.164591	0.151954	0.147581	0.069526	0.066089	0.063787	0.068915	0.065156	0.062683	0.084790	0.078698	0.075224	0.100960	0.093758	0.093279	0.082254	0.078227	0.072164	0.076655	0.067814	0.067229	0.093114	0.088762	0.083219
25.4	0.156165	0.147285	0.139055	0.142358	0.135728	0.125440	0.152147	0.145945	0.137634	0.165002	0.152142	0.148272	0.069759	0.066141	0.063796	0.069177	0.065531	0.062904	0.084953	0.079270	0.075378	0.101094	0.093997	0.093613	0.082695	0.078747	0.072260	0.077115	0.068236	0.067350	0.093660	0.088939	0.083497
25.6	0.156728	0.147536	0.139848	0.142550	0.136362	0.126084	0.152943	0.146672	0.138346	0.165765	0.152830	0.148683	0.069947	0.066589	0.063656	0.069655	0.065870	0.063164	0.084873	0.079429	0.075675	0.101551	0.093921	0.093968	0.082711	0.078789	0.072461	0.077109	0.068485	0.067981	0.093817	0.088678	0.083448
25.8	0.157497	0.148038	0.140244	0.143092	0.136933	0.126383	0.153783	0.147369	0.139214	0.166139	0.153629	0.149223	0.070024	0.067000	0.063804	0.070120	0.066050	0.063267	0.085082	0.079576	0.075866	0.101806	0.094421	0.094188	0.082566	0.078824	0.072272	0.077271	0.068751	0.068236	0.094069	0.088850	0.083361
26.0	0.157908	0.148915	0.140757	0.143652	0.137118	0.126922	0.154934	0.148071	0.140188	0.166756	0.154463	0.149634	0.070116	0.067172	0.063581	0.070095	0.066239	0.063424	0.085184	0.080035	0.076458	0.101988	0.094632	0.094402	0.082536	0.078930	0.072212	0.077568	0.069064	0.068323	0.093987	0.088903	0.083068
26.2	0.158265	0.149225	0.140554	0.144241	0.137408	0.127510	0.155868	0.148723	0.141022	0.167026	0.155442	0.149794	0.070463	0.067407	0.063769	0.070320	0.066506	0.063479	0.085312	0.080549	0.076845	0.102264	0.095141	0.094747	0.082785	0.079104	0.071975	0.077915	0.069310	0.068354	0.094515	0.089228	0.083400
26.4	0.159188	0.150065	0.140971	0.144653	0.137789	0.128120	0.156335	0.149243	0.141567	0.167476	0.156070	0.150198	0.070513	0.067569	0.063765	0.070480	0.066788	0.063711	0.085667	0.081053	0.077191	0.102664	0.095524	0.095201	0.083773	0.079481	0.072572	0.078177	0.069356	0.068498	0.094666	0.089586	0.083278
26.6	0.159748	0.151048	0.141292	0.145088	0.138218	0.128429	0.156869	0.149924	0.141931	0.167906	0.156883	0.150820	0.070485	0.067606	0.063811	0.070608	0.066946	0.063796	0.085793	0.081385	0.077566	0.103021	0.095842	0.095662	0.083772	0.080036	0.072523	0.078431	0.069545	0.068542	0.094738	0.089878	0.083014
26.8	0.160375	0.151655	0.141601	0.145955	0.138635	0.129039	0.157179	0.150546	0.142302	0.168375	0.157666	0.151574	0.070909	0.067488	0.064198	0.070663	0.067461	0.064066	0.085595	0.082021	0.077580	0.103210	0.095978	0.095644	0.083979	0.080538	0.072520	0.078765	0.069974	0.068728	0.094908	0.090109	0.083154
27.0	0.161226	0.152727	0.142418	0.146510	0.139350	0.129728	0.157445	0.150903	0.142787	0.169183	0.158216	0.151979	0.071714	0.067550	0.064078	0.070934	0.067532	0.064239	0.085779	0.082607	0.078337	0.103444	0.096574	0.095886	0.084252	0.080266	0.072588	0.078939	0.070169	0.068922	0.095487	0.090640	0.082910
27.2	0.161737	0.153279	0.142781	0.147008	0.139761	0.130052	0.157287	0.151488	0.143627	0.169835	0.158824	0.152736	0.072171	0.067501	0.064102	0.071024	0.067652	0.064649	0.086041	0.083223	0.078789	0.103544	0.097013	0.095962	0.084624	0.080462	0.072484	0.079096	0.070584	0.069305	0.095772	0.091020	0.083280
27.4	0.162613	0.153704	0.143456	0.147362	0.140351	0.130456	0.157807	0.152137	0.143840	0.170362	0.159533	0.153097	0.072352	0.067791	0.064107	0.071226	0.068022	0.064846	0.085994	0.083675	0.078938	0.103809	0.097280	0.096023	0.085014	0.080332	0.072799	0.079171	0.071052	0.069818	0.096097	0.091681	0.083299
27.6	0.163116	0.154163	0.144218	0.147821	0.141048	0.130802	0.158233	0.152935	0.144366	0.171261	0.160213	0.153794	0.072741	0.068317	0.064678	0.071605	0.068121	0.064862	0.086024	0.083883	0.078734	0.103778	0.097289	0.095758	0.085583	0.080248	0.072945	0.079345	0.071428	0.070053	0.096451	0.092223	0.083930
27.8	0.163571	0.154849	0.144829	0.148115	0.141701	0.131194	0.158446	0.153842	0.144577	0.171859	0.160729	0.154076	0.073110	0.068325	0.065256	0.071931	0.068398	0.065117	0.086193	0.084063	0.079194	0.104113	0.097622	0.095917	0.085690	0.080530	0.072805	0.079543	0.071687	0.070267	0.096877	0.092602	0.083723
28.0	0.163997	0.155303	0.145327	0.148849	0.141962	0.131310	0.158181	0.154375	0.144753	0.172434	0.161197	0.154259	0.073529	0.068277	0.066052	0.072280	0.068535	0.065308	0.086646	0.083757	0.079244	0.104395	0.097604	0.096302	0.086041	0.081006	0.072826	0.079844	0.071800	0.070375	0.097304	0.093267	0.084025
28.2	0.164125	0.155517	0.146221	0.149302	0.142252	0.131718	0.158547	0.154783	0.144961	0.172924	0.161598	0.154687	0.073638	0.068149	0.066688	0.072521	0.068679	0.065239	0.086908	0.083773	0.079195	0.104868	0.097857	0.096431	0.086421	0.080821	0.072975	0.080342	0.072054	0.070501	0.097720	0.093778	0.084493
28.4	0.164886	0.156277	0.146894	0.149752	0.142400	0.132244	0.158780	0.155402	0.145175	0.173282	0.161994	0.155038	0.073683	0.068386	0.066780	0.072745	0.068707	0.065342	0.087286	0.084182	0.079354	0.105226	0.097969	0.096661	0.087197	0.080484	0.073126	0.080343	0.072250	0.070676	0.097901	0.094088	0.084995
28.6	0.165140	0.156822	0.147374	0.150228	0.142775	0.132930	0.159288	0.155964	0.145698	0.173890	0.162417	0.155104	0.073929	0.068677	0.066942	0.073420	0.068898	0.065616	0.087451	0.084740	0.079461	0.105768	0.098117	0.097253	0.088175	0.080577	0.073414	0.080336	0.072402	0.070718	0.098655	0.094084	0.085662
28.8	0.165549	0.157291	0.148255	0.150650	0.143014	0.133406	0.159524	0.156473	0.146174	0.174547	0.162544	0.155589	0.073679	0.068719	0.067145	0.073395	0.069204	0.065700	0.087524	0.085431	0.079519	0.106037	0.098306	0.097349	0.088428	0.080718	0.074048	0.080469	0.072507	0.070724	0.098634	0.094443	0.086178
29.0	0.165779	0.158009	0.148858	0.150981	0.143288	0.133907	0.160095	0.156673	0.146284	0.175159	0.163026	0.156173	0.073338	0.068647	0.067416	0.073783	0.069344	0.066033	0.088329	0.085678	0.079192	0.106257	0.098374	0.097532	0.088387	0.081221	0.074146	0.080575	0.072653	0.070627	0.099158	0.094721	0.086866
29.2	0.165699	0.158598	0.149551	0.151290	0.143932	0.134321	0.160300	0.157156	0.146538	0.175417	0.163507	0.156637	0.073312	0.069087	0.067392	0.073849	0.069578	0.066310	0.088609	0.085669	0.079348	0.106647	0.098586	0.097923	0.088560	0.081589	0.074355	0.080581	0.072648	0.070749	0.099289	0.095067	0.087395
29.4	0.166355	0.159221	0.150182	0.151785	0.144647	0.134613	0.160839	0.157142	0.147370	0.175903	0.164062	0.157251	0.073188	0.068920	0.067799	0.074155	0.069846	0.066608	0.088719	0.086130	0.079751	0.107313	0.098738	0.098310	0.088691	0.081750	0.074809	0.080777	0.072837	0.070981	0.099470	0.094925	0.087827
29.6	0.166755	0.159675	0.150796	0.152659	0.145175	0.135115	0.161438	0.157621	0.147750	0.176502	0.164889	0.157954	0.073188	0.069337	0.067835	0.074542	0.069855	0.067025	0.089163	0.085995	0.080159	0.107982	0.099045	0.098648	0.088502	0.081853	0.075398	0.080769	0.072856	0.071134	0.099528	0.095290	0.088010
29.8	0.167515	0.159737	0.151197	0.153191	0.145363	0.135476	0.162289	0.157846	0.148339	0.177098	0.165345	0.158292	0.073344	0.069593	0.068018	0.074510	0.069912	0.067406	0.089580	0.086318	0.080645	0.108330	0.099690	0.099077	0.088522	0.082508	0.075572	0.081103	0.073042	0.071233	0.100320	0.095816	0.088503
30.0	0.167744	0.160300	0.151378	0.153685	0.145757	0.136258	0.163030	0.157835	0.148675	0.177751	0.165894	0.158801	0.073529	0.069875	0.068311	0.074664	0.070010	0.067735	0.090104	0.086606	0.081091	0.108530	0.099945	0.099554	0.088428	0.082530	0.076263	0.081384	0.073229	0.071258	0.100616	0.095706	0.088689
30.2	0.168400	0.160695	0.151410	0.154328	0.146003	0.136880	0.163697	0.158085	0.148920	0.178311	0.166386	0.159212	0.073598	0.070191	0.068692	0.074852	0.069904	0.068276	0.090283	0.086583	0.081394	0.108801	0.100233	0.099991	0.088575	0.082788	0.076758	0.081705	0.073147	0.071317	0.100847	0.095916	0.089122
30.4	0.169393	0.161098	0.151908	0.154798	0.146405	0.137079	0.164138	0.158267	0.149157	0.178838	0.166777	0.159871	0.073851	0.070460	0.068420	0.075029	0.069977	0.068543	0.090845	0.086671	0.081787	0.109227	0.100492	0.100205	0.088678	0.082958	0.077470	0.081784	0.073372	0.071348	0.100826	0.096102	0.089337
30.6	0.169911	0.161487	0.152228	0.155434	0.146727	0.137465	0.164830	0.158492	0.149416	0.179439	0.167573	0.160532	0.074626	0.070751	0.068614	0.075629	0.070155	0.068807	0.091108	0.086966	0.081856	0.109146	0.100929	0.100515	0.088332	0.083113	0.077996	0.081926	0.073648	0.071564	0.100605	0.096062	0.089420
30.8	0.170391	0.162066	0.152583	0.156100	0.147138	0.138027	0.165808	0.158846	0.150023	0.180075	0.168008	0.161145	0.075230	0.070703	0.068619	0.075524	0.070617	0.069088	0.091231	0.087339	0.082299	0.109361	0.101366	0.100528	0.088430	0.083323	0.078791	0.082516	0.073971	0.071888	0.101078	0.095917	0.089908
31.0	0.170901	0.162370	0.153441	0.156420	0.147590	0.138453	0.166566	0.159500	0.150872	0.180932	0.168632	0.161805	0.075582	0.070699	0.068609	0.075726	0.070609	0.069259	0.091704	0.087477	0.082644	0.109629	0.101801	0.100946	0.088490	0.083199	0.079471	0.082976	0.073948	0.072402	0.101168	0.096485	0.089912
31.2	0.171381	0.162688	0.153926	0.156945	0.147964	0.138771	0.167311	0.159955	0.151638	0.181611	0.169096	0.162507	0.075667	0.071193	0.068859	0.075751	0.071103	0.069624	0.092033	0.087871	0.082724	0.109723	0.101856	0.101368	0.088408	0.083535	0.079842	0.083269	0.074353	0.072758	0.100984	0.096414	0.090098
31.4	0.172135	0.163248	0.154674	0.157264	0.148391	0.138983	0.168566	0.160824	0.151927	0.182318	0.170022	0.162850	0.076080	0.071411	0.068923	0.076005	0.071824	0.069488	0.092202	0.087718	0.082695	0.109775	0.102050	0.101477	0.088331	0.083533	0.079906	0.083466	0.074271	0.073101	0.101201	0.096626	0.090454
31.6	0.172285	0.163807	0.155314	0.157826	0.149051	0.139359	0.169069	0.161646	0.152476	0.183189	0.170704	0.163180	0.076554	0.071754	0.069542	0.076402	0.072081	0.069687	0.092091	0.087757	0.083147	0.109804	0.102220	0.101690	0.088398	0.083599	0.080029	0.083531	0.074509	0.073195	0.101149	0.096803	0.090611
31.8	0.172844	0.164176	0.155628	0.158239	0.149575	0.139480	0.169881	0.162277	0.153029	0.183698	0.171359	0.163586	0.076509	0.072145	0.069925	0.076489	0.072373	0.070001	0.092293	0.087693	0.083425	0.110224	0.102437	0.102121	0.088596	0.084063	0.080114	0.083788	0.074708	0.073354	0.101451	0.096974	0.090375
32.0	0.173580	0.164940	0.155877	0.159018	0.150007	0.139930	0.170338	0.163181	0.153425	0.184146	0.172038	0.163822	0.076555	0.072439	0.070561	0.076565	0.072380	0.069987	0.092501	0.087346	0.083344	0.110561	0.102550	0.102375	0.088859	0.084354	0.080392	0.084348	0.074938	0.073586	0.102075	0.097456	0.090208
32.2	0.174126	0.165637	0.156080	0.159132	0.150377	0.140398	0.171097	0.164013	0.154336	0.184531	0.172615	0.164657	0.076559	0.072498	0.070651	0.076609	0.072528	0.069810	0.092319	0.087571	0.083311	0.110995	0.102697	0.102296	0.089414	0.084352	0.080256	0.084399	0.075094	0.073439	0.102635	0.097503	0.089857
32.4	0.175163	0.166244	0.156590	0.159725	0.151046	0.140870	0.171296	0.164817	0.155287	0.185028	0.173232	0.165207	0.076800	0.072729	0.070522	0.076830	0.072824	0.069945	0.092321	0.088140	0.083426	0.111273	0.102840	0.102310	0.089944	0.084533	0.080723	0.084366	0.075221	0.073682	0.103156	0.097620	0.090073
32.6	0.175477	0.166508	0.156804	0.160351	0.151361	0.141462	0.171611	0.165203	0.155741	0.185546	0.173784	0.166003	0.076821	0.072467	0.070546	0.076952	0.073033	0.070096	0.092542	0.088161	0.083692	0.111733	0.102939	0.102706	0.090707	0.084691	0.081033	0.084521	0.075430	0.073860	0.103871	0.097929	0.090171
32.8	0.176053	0.167161	0.156927	0.160844	0.151654	0.141807	0.171760	0.165780	0.156184	0.185847	0.174079	0.166630	0.076652	0.072436	0.070677	0.076939	0.073154	0.070145	0.093055	0.088350	0.083637	0.112071	0.102981	0.102728	0.090679	0.085065	0.080905	0.084746	0.075327	0.073983	0.103784	0.098414	0.090061
33.0	0.176154	0.168019	0.157172	0.161455	0.152080	0.142316	0.171772	0.166101	0.156415	0.185971	0.174521	0.167133	0.077065	0.072500	0.070941	0.077260	0.073067	0.070201	0.093231	0.088247	0.083784	0.112217	0.103298	0.102917	0.091053	0.085533	0.080722	0.084767	0.075339	0.073878	0.104370	0.098798	0.090360
33.2	0.176769	0.168397	0.157188	0.162055	0.152676	0.142687	0.171601	0.166628	0.157066	0.186003	0.174743	0.167364	0.077416	0.072667	0.071065	0.077598	0.073422	0.070263	0.093074	0.088045	0.084072	0.112709	0.103733	0.103095	0.091288	0.085616	0.080784	0.084876	0.075339	0.074310	0.104346	0.099258	0.090394
33.4	0.177453	0.168610	0.157570	0.162706	0.152933	0.143107	0.171563	0.167080	0.157751	0.186528	0.175062	0.167967	0.077610	0.072787	0.071265	0.077846	0.073412	0.070378	0.093299	0.088239	0.084195	0.113132	0.104370	0.103396	0.091343	0.086086	0.080542	0.084967	0.075651	0.074605	0.105001	0.099455	0.090167
33.6	0.178024	0.169149	0.157581	0.163239	0.153395	0.143728	0.171894	0.167571	0.158038	0.186989	0.175431	0.168481	0.077857	0.073098	0.071749	0.077933	0.073421	0.070472	0.093470	0.087998	0.084697	0.113290	0.104736	0.103750	0.091870	0.086526	0.080823	0.085134	0.075827	0.074567	0.105665	0.100088	0.090500
33.8	0.178697	0.169335	0.158046	0.163886	0.153690	0.144285	0.171945	0.167965	0.158418	0.187729	0.175426	0.168663	0.078084	0.073236	0.071920	0.078284	0.073871	0.070791	0.093660	0.088489	0.085052	0.113324	0.105006	0.104009	0.092271	0.086998	0.081131	0.084952	0.076151	0.074761	0.105796	0.100302	0.090744
34.0	0.179126	0.170374	0.158247	0.164330	0.154293	0.144482	0.172312	0.168351	0.158618	0.188214	0.175755	0.169272	0.078481	0.073531	0.072156	0.078712	0.073882	0.070883	0.094001	0.088410	0.085453	0.113638	0.105188	0.104143	0.092529	0.086744	0.081092	0.085022	0.076458	0.074939	0.105703	0.100379	0.090976
34.2	0.179734	0.170666	0.158420	0.164833	0.154576	0.144833	0.172450	0.168452	0.158610	0.188764	0.176405	0.169761	0.079092	0.073497	0.072194	0.078955	0.074058	0.071052	0.094267	0.088571	0.085804	0.114010	0.105379	0.104159	0.092845	0.087213	0.080933	0.085187	0.076813	0.075305	0.105534	0.101010	0.091488
34.4	0.180217	0.171058	0.158871	0.165063	0.155087	0.145260	0.172775	0.168494	0.159047	0.189137	0.176909	0.169959	0.079438	0.073702	0.072103	0.079280	0.074018	0.071094	0.095040	0.089133	0.086427	0.114376	0.105660	0.104270	0.093151	0.087856	0.081164	0.085100	0.077214	0.075707	0.105474	0.101286	0.092141
34.6	0.180436	0.171777	0.159347	0.165505	0.155493	0.145758	0.173482	0.168157	0.159333	0.189774	0.177163	0.170793	0.080034	0.073627	0.072324	0.079645	0.074249	0.071527	0.095189	0.089330	0.086753	0.114434	0.106037	0.104572	0.093158	0.088188	0.081397	0.085375	0.077468	0.075827	0.105385	0.101268	0.092328
34.8	0.180684	0.171953	0.160194	0.165836	0.155748	0.146284	0.174008	0.168697	0.159769	0.190390	0.177686	0.171391	0.080265	0.073950	0.072465	0.079550	0.074081	0.071676	0.095221	0.089855	0.087275	0.114741	0.106005	0.104952	0.092999	0.088277	0.081363	0.085937	0.077599	0.076200	0.105534	0.101240	0.092931
35.0	0.181190	0.172389	0.161251	0.166382	0.155999	0.146715	0.174642	0.168991	0.160694	0.190961	0.178387	0.171741	0.080367	0.074299	0.072715	0.079534	0.074203	0.071872	0.095691	0.090300	0.087282	0.114820	0.105983	0.105336	0.092782	0.088564	0.081412	0.086288	0.077551	0.076496	0.105223	0.101802	0.093190
35.2	0.181909	0.173219	0.161852	0.166812	0.156457	0.147056	0.175105	0.169117	0.161173	0.191402	0.179073	0.172290	0.080731	0.074682	0.072872	0.079469	0.074571	0.071960	0.096011	0.090802	0.087277	0.114900	0.106295	0.105595	0.092660	0.088628	0.081323	0.086546	0.077818	0.076505	0.105310	0.101911	0.093697
35.4	0.182445	0.173943	0.162595	0.167011	0.156854	0.147474	0.175750	0.170250	0.161477	0.192241	0.179804	0.172472	0.081063	0.075106	0.073050	0.079429	0.074466	0.071886	0.096047	0.090799	0.087633	0.114978	0.106506	0.105658	0.093093	0.088589	0.081372	0.086764	0.078148	0.076931	0.105353	0.102147	0.094022
35.6	0.183162	0.174612	0.163421	0.167443	0.157655	0.148142	0.176302	0.170739	0.161708	0.192852	0.180347	0.172896	0.080955	0.075654	0.073513	0.079354	0.074252	0.072075	0.096088	0.091073	0.088000	0.115210	0.106686	0.106008	0.093076	0.088362	0.081712	0.086799	0.078626	0.077092	0.105504	0.102104	0.094169
35.8	0.183612	0.175125	0.163619	0.167909	0.158050	0.148541	0.177047	0.171673	0.162261	0.193269	0.181104	0.173356	0.080861	0.076394	0.073917	0.079227	0.074041	0.072164	0.096167	0.091323	0.087984	0.115406	0.106631	0.106053	0.093367	0.088717	0.081726	0.087174	0.078727	0.077315	0.106143	0.102082	0.094322
36.0	0.184242	0.175694	0.163874	0.168415	0.158460	0.148998	0.177534	0.172402	0.162479	0.193717	0.181757	0.173712	0.080778	0.076613	0.073976	0.079430	0.074016	0.072293	0.096138	0.091303	0.087903	0.115792	0.106770	0.106049	0.093470	0.089140	0.081914	0.087603	0.078855	0.077467	0.106840	0.102385	0.094411
36.2	0.184701	0.176318	0.164107	0.168427	0.158853	0.149308	0.177615	0.173073	0.163276	0.194110	0.182095	0.174331	0.080917	0.076815	0.073999	0.079686	0.074231	0.072314	0.096422	0.091682	0.088225	0.116207	0.106872	0.106224	0.093910	0.089527	0.081839	0.087889	0.078855	0.077322	0.107191	0.102375	0.094640
36.4	0.185127	0.176687	0.164447	0.168909	0.159470	0.149628	0.178015	0.173525	0.163469	0.194471	0.182439	0.174852	0.080810	0.077294	0.073729	0.079834	0.074534	0.072530	0.096727	0.092308	0.088310	0.116400	0.106958	0.106440	0.094468	0.089748	0.082377	0.088238	0.079129	0.077397	0.107241	0.102521	0.095275
36.6	0.185489	0.176986	0.164236	0.169146	0.159380	0.149897	0.178819	0.173824	0.163740	0.194897	0.182730	0.175478	0.080776	0.077592	0.073782	0.080110	0.074634	0.072645	0.097424	0.092409	0.088595	0.116739	0.107337	0.106984	0.095097	0.089706	0.082719	0.088493	0.079101	0.077577	0.107765	0.102726	0.095366
36.8	0.186019	0.177923	0.164858	0.169319	0.159739	0.150324	0.179219	0.174244	0.164243	0.195306	0.183018	0.175798	0.081105	0.077677	0.073912	0.080552	0.074609	0.072753	0.097697	0.092566	0.088559	0.117147	0.107723	0.107071	0.095108	0.089823	0.083128	0.088751	0.079053	0.077586	0.108187	0.102688	0.095508
37.0	0.186376	0.178463	0.165466	0.169529	0.160273	0.150871	0.179680	0.174572	0.164832	0.195740	0.183428	0.176455	0.081546	0.078059	0.073990	0.080919	0.075015	0.072942	0.097575	0.092807	0.088745	0.117341	0.108025	0.107318	0.095588	0.090130	0.083593	0.089009	0.079397	0.077720	0.108742	0.103012	0.095792
37.2	0.186889	0.178555	0.166051	0.170088	0.160863	0.151416	0.180113	0.175123	0.165217	0.196109	0.183611	0.176873	0.081380	0.078087	0.074008	0.081314	0.075345	0.073111	0.097901	0.093006	0.088760	0.117725	0.108470	0.107440	0.095580	0.090447	0.083578	0.089261	0.079688	0.078040	0.108895	0.103318	0.095941
37.4	0.187287	0.178656	0.166996	0.170577	0.161238	0.151920	0.180675	0.175536	0.165563	0.196856	0.184019	0.177473	0.081678	0.078371	0.074073	0.081477	0.075760	0.073404	0.098320	0.093096	0.089163	0.117881	0.109333	0.107714	0.095934	0.091202	0.083614	0.089285	0.079919	0.078142	0.109576	0.103849	0.096260
37.6	0.188053	0.179243	0.167241	0.171145	0.161632	0.152371	0.181152	0.175774	0.165923	0.197483	0.184512	0.177913	0.081436	0.078182	0.074187	0.081800	0.076400	0.073436	0.098430	0.093330	0.089471	0.118266	0.109442	0.107845	0.096502	0.091299	0.083935	0.089266	0.079990	0.078377	0.109847	0.104330	0.096706
37.8	0.188385	0.179137	0.168034	0.171726	0.161733	0.152661	0.181512	0.176414	0.166240	0.198169	0.184770	0.178265	0.081691	0.078272	0.074015	0.082212	0.077048	0.073746	0.098813	0.093503	0.089600	0.118718	0.109570	0.107992	0.096453	0.091411	0.084268	0.089208	0.080330	0.078676	0.109727	0.104312	0.096961
38.0	0.188690	0.179641	0.168346	0.172058	0.161892	0.152739	0.182620	0.176820	0.166478	0.198577	0.185318	0.178837	0.082204	0.078485	0.074206	0.082427	0.077271	0.074174	0.098997	0.093321	0.089873	0.118915	0.109745	0.108112	0.096684	0.091455	0.084138	0.089598	0.080479	0.078942	0.110217	0.104720	0.097048
38.2	0.189258	0.179622	0.168990	0.172455	0.162291	0.153177	0.183167	0.176900	0.166756	0.199242	0.185775	0.179385	0.082325	0.078109	0.074130	0.082566	0.077487	0.074411	0.099395	0.093808	0.090020	0.119102	0.109753	0.108270	0.097018	0.091656	0.084322	0.089733	0.080267	0.079268	0.110518	0.104874	0.097628
38.4	0.189791	0.179749	0.169432	0.172795	0.162668	0.153766	0.183952	0.177427	0.167481	0.199621	0.186075	0.179754	0.082533	0.078197	0.074436	0.082760	0.077537	0.074825	0.099515	0.094122	0.090203	0.119071	0.109743	0.108311	0.097223	0.091880	0.084613	0.090091	0.080495	0.079256	0.110571	0.105027	0.097735
38.6	0.190294	0.180058	0.169844	0.173429	0.163161	0.153927	0.184848	0.177528	0.167996	0.200358	0.186545	0.180372	0.082880	0.078165	0.074899	0.082863	0.078067	0.075196	0.099278	0.094137	0.090372	0.118980	0.109833	0.108495	0.097338	0.091762	0.084525	0.090306	0.080477	0.079057	0.110600	0.105145	0.097799
38.8	0.190665	0.180065	0.170349	0.173962	0.163172	0.154241	0.185445	0.178239	0.168594	0.200810	0.187391	0.180626	0.082994	0.078602	0.075436	0.082853	0.078293	0.075205	0.099495	0.094578	0.090510	0.119123	0.109913	0.108792	0.096986	0.091859	0.084339	0.090313	0.080425	0.079459	0.110332	0.105526	0.098110
39.0	0.191086	0.181083	0.170595	0.174485	0.163258	0.154578	0.186143	0.178683	0.169095	0.201204	0.187998	0.180863	0.082982	0.078883	0.075724	0.082853	0.078630	0.075384	0.099796	0.094964	0.090590	0.119165	0.110018	0.109342	0.097170	0.092323	0.084576	0.090368	0.080603	0.079698	0.110641	0.105919	0.097987
39.2	0.191699	0.181501	0.171000	0.174951	0.163537	0.154835	0.186661	0.179565	0.169461	0.201686	0.188754	0.181353	0.083200	0.079228	0.076076	0.082991	0.078744	0.075503	0.100077	0.094920	0.091074	0.119366	0.110250	0.109559	0.097430	0.092428	0.084744	0.090442	0.080892	0.079979	0.110795	0.105970	0.098298
39.4	0.192225	0.182198	0.171329	0.175462	0.163943	0.155152	0.187318	0.180598	0.169856	0.202218	0.189211	0.181218	0.083136	0.079360	0.076302	0.083139	0.078753	0.075382	0.100420	0.094830	0.091508	0.119205	0.110187	0.109747	0.097715	0.092456	0.084839	0.090625	0.081185	0.080295	0.111196	0.105828	0.098106
39.6	0.192585	0.182869	0.171581	0.175596	0.164367	0.155637	0.187966	0.181092	0.170368	0.202494	0.189870	0.181571	0.082976	0.079585	0.076303	0.083459	0.078723	0.075639	0.100485	0.094921	0.091625	0.119345	0.110370	0.110274	0.097466	0.092606	0.085167	0.090629	0.081309	0.080336	0.111503	0.105713	0.098078
39.8	0.192672	0.183406	0.171838	0.175966	0.164768	0.155734	0.188548	0.181435	0.171413	0.202866	0.190362	0.181800	0.083146	0.079920	0.076064	0.083844	0.078867	0.075988	0.100734	0.095134	0.091687	0.119347	0.110304	0.110541	0.097718	0.093263	0.085259	0.090932	0.081155	0.080558	0.111808	0.105856	0.098362
40.0	0.192951	0.184121	0.171879	0.176347	0.165301	0.155932	0.188922	0.181604	0.172167	0.203342	0.190833	0.182461	0.083299	0.080377	0.075848	0.084145	0.079061	0.076008	0.101058	0.095299	0.091696	0.119706	0.110538	0.110817	0.097858	0.093458	0.085523	0.091157	0.081350	0.080469	0.112286	0.106302	0.098253
40.2	0.193297	0.185066	0.172456	0.176742	0.165934	0.156206	0.189109	0.182038	0.172460	0.204045	0.191231	0.183094	0.083691	0.080839	0.075770	0.084289	0.079150	0.076296	0.101220	0.095623	0.092153	0.119904	0.110778	0.111238	0.098487	0.093852	0.085546	0.091353	0.081145	0.080568	0.112700	0.106533	0.098198
40.4	0.193837	0.185172	0.172898	0.177295	0.166768	0.156508	0.190037	0.182131	0.172716	0.204612	0.191614	0.183496	0.083961	0.081016	0.075532	0.084338	0.078969	0.076489	0.101409	0.096260	0.092398	0.120026	0.111349	0.111456	0.098641	0.093927	0.085914	0.091198	0.081196	0.080708	0.113045	0.106671	0.098141
40.6	0.194663	0.185678	0.173270	0.177555	0.167412	0.156960	0.190683	0.182421	0.173192	0.205286	0.192159	0.183997	0.084461	0.080796	0.075897	0.084704	0.078888	0.076532	0.102058	0.096394	0.092537	0.120363	0.111812	0.111921	0.099325	0.094038	0.086430	0.091288	0.081279	0.080999	0.113429	0.106825	0.098321
40.8	0.195496	0.186269	0.174156	0.177742	0.168053	0.157352	0.190763	0.182304	0.173967	0.205956	0.192722	0.184585	0.084562	0.080443	0.076001	0.084818	0.078896	0.076700	0.102291	0.096522	0.092699	0.120639	0.112176	0.112136	0.099229	0.094146	0.086651	0.091484	0.081734	0.081286	0.113460	0.106909	0.098613
41.0	0.195974	0.186724	0.174610	0.177790	0.168700	0.158044	0.191528	0.182488	0.174586	0.206476	0.193237	0.185322	0.084948	0.080699	0.076227	0.084909	0.079164	0.077019	0.102281	0.096822	0.092532	0.120980	0.112477	0.112435	0.099092	0.094692	0.086755	0.091477	0.081920	0.081468	0.113368	0.107178	0.098751
41.2	0.196348	0.186975	0.175209	0.178132	0.169049	0.158217	0.191584	0.183059	0.174877	0.207068	0.193496	0.185740	0.084808	0.080633	0.076197	0.084916	0.079282	0.077260	0.102462	0.097049	0.092684	0.121403	0.113143	0.112549	0.099014	0.094814	0.086896	0.091533	0.082029	0.081495	0.113311	0.107444	0.099189
41.4	0.197301	0.187232	0.175606	0.178512	0.169451	0.158630	0.191935	0.183160	0.175160	0.207950	0.193863	0.186204	0.084947	0.080465	0.076252	0.084760	0.079719	0.077361	0.102592	0.097265	0.092873	0.121697	0.113842	0.112770	0.099097	0.094858	0.087205	0.091502	0.082090	0.081643	0.113746	0.107588	0.099433
41.6	0.197698	0.187385	0.176033	0.178868	0.169893	0.158751	0.192221	0.183528	0.175495	0.208380	0.194342	0.186603	0.084816	0.080214	0.076547	0.084894	0.080079	0.077312	0.102531	0.097502	0.093108	0.122042	0.113978	0.112961	0.099228	0.094567	0.087784	0.091440	0.082121	0.081811	0.114153	0.107685	0.099535
41.8	0.198089	0.187494	0.176554	0.179327	0.170513	0.159019	0.192417	0.184142	0.175972	0.208927	0.194354	0.186951	0.085220	0.080392	0.076970	0.084825	0.080123	0.077455	0.102368	0.097469	0.093371	0.122196	0.114440	0.112943	0.099533	0.094737	0.088275	0.091689	0.082449	0.081752	0.114349	0.107783	0.099817
42.0	0.198804	0.187889	0.176769	0.179671	0.171332	0.159276	0.193029	0.184781	0.176192	0.209714	0.194725	0.187538	0.085662	0.080385	0.077142	0.085005	0.080513	0.077695	0.102415	0.097354	0.093415	0.122146	0.114684	0.113132	0.100213	0.094510	0.088119	0.091924	0.082581	0.081437	0.114575	0.108372	0.099960
42.2	0.199398	0.187837	0.177018	0.180183	0.171789	0.159763	0.193108	0.184988	0.176501	0.210574	0.194825	0.187961	0.086078	0.080148	0.077343	0.084967	0.080627	0.077607	0.102594	0.097415	0.093281	0.122480	0.114842	0.113375	0.100531	0.094184	0.088310	0.092334	0.082625	0.081289	0.114560	0.108719	0.100731
42.4	0.199859	0.188117	0.177234	0.180618	0.171754	0.160243	0.193352	0.185675	0.176591	0.210813	0.195154	0.188122	0.086129	0.080429	0.077824	0.085053	0.080894	0.078043	0.102436	0.097515	0.093501	0.122472	0.115000	0.113388	0.100718	0.094235	0.088535	0.092508	0.083011	0.081048	0.114529	0.108945	0.100763
42.6	0.200622	0.188626	0.177545	0.181297	0.171891	0.160375	0.193871	0.186344	0.176811	0.211406	0.195476	0.188448	0.086373	0.080690	0.078374	0.085256	0.081131	0.078302	0.102383	0.097328	0.093862	0.122740	0.115215	0.113662	0.100996	0.094461	0.088514	0.092647	0.083071	0.081299	0.114595	0.109007	0.101284
42.8	0.200914	0.188715	0.177901	0.181816	0.171654	0.160671	0.194394	0.186851	0.176978	0.211624	0.195712	0.188904	0.086391	0.081244	0.078591	0.085687	0.081543	0.078458	0.102656	0.097729	0.094048	0.123006	0.115386	0.113933	0.100963	0.094433	0.088526	0.092933	0.083387	0.081645	0.114979	0.109158	0.101539
43.0	0.201224	0.189314	0.178192	0.182511	0.171635	0.161190	0.194863	0.187142	0.177022	0.211876	0.196082	0.189325	0.086728	0.081505	0.078853	0.085881	0.081993	0.078498	0.102884	0.098184	0.094647	0.123061	0.115330	0.113948	0.101379	0.094486	0.089093	0.093119	0.083850	0.081848	0.115382	0.109614	0.101601
43.2	0.201559	0.189596	0.178830	0.183008	0.171708	0.161731	0.195267	0.187963	0.177614	0.212091	0.196376	0.189589	0.086888	0.081710	0.078951	0.086510	0.082292	0.078735	0.103128	0.097827	0.095146	0.123211	0.115311	0.113762	0.101445	0.094551	0.089046	0.093401	0.084004	0.082166	0.115519	0.109835	0.102046
43.4	0.201511	0.190487	0.178963	0.183347	0.171874	0.162309	0.195809	0.187931	0.177716	0.212168	0.196694	0.189709	0.087006	0.081970	0.078966	0.086941	0.082634	0.078691	0.103176	0.098052	0.095044	0.123211	0.115471	0.114070	0.101556	0.094306	0.089104	0.093706	0.084012	0.082409	0.116055	0.109906	0.102044
43.6	0.201785	0.191083	0.179340	0.183874	0.171811	0.162766	0.196836	0.188164	0.178262	0.212616	0.197161	0.190305	0.087120	0.082313	0.078806	0.087501	0.082545	0.079069	0.103141	0.098185	0.095225	0.123464	0.115688	0.114386	0.101603	0.094736	0.089559	0.094030	0.083919	0.082781	0.116198	0.110219	0.102248
43.8	0.202198	0.191529	0.179510	0.184570	0.171905	0.163075	0.197343	0.188291	0.178823	0.212952	0.197659	0.190772	0.087601	0.082632	0.078326	0.087657	0.082756	0.079152	0.103160	0.098338	0.095081	0.123711	0.115859	0.114201	0.101773	0.095022	0.089587	0.094376	0.083676	0.083038	0.116610	0.110515	0.102221
44.0	0.202677	0.192209	0.179787	0.185177	0.172129	0.163324	0.197688	0.188905	0.178941	0.213475	0.198397	0.191533	0.087981	0.083226	0.078375	0.087884	0.082582	0.079123	0.103081	0.098443	0.095211	0.124107	0.116088	0.114204	0.101658	0.095389	0.089764	0.094611	0.083909	0.083150	0.117128	0.110885	0.102095
44.2	0.203078	0.192702	0.180493	0.185805	0.172566	0.163517	0.198239	0.189341	0.178929	0.213799	0.198915	0.191965	0.088448	0.083332	0.078464	0.088148	0.082368	0.079353	0.103173	0.098276	0.095226	0.124382	0.116447	0.114620	0.102408	0.096074	0.089802	0.094812	0.083840	0.083590	0.117427	0.111258	0.102392
44.4	0.203589	0.193044	0.181034	0.186108	0.173051	0.163904	0.198896	0.189407	0.179502	0.214019	0.199448	0.192058	0.088563	0.083075	0.078683	0.088485	0.082389	0.079256	0.103493	0.098352	0.095046	0.124791	0.116839	0.114908	0.102172	0.096565	0.089915	0.094686	0.084207	0.083840	0.117426	0.111427	0.102681
44.6	0.204499	0.193763	0.181194	0.186215	0.173461	0.164249	0.199177	0.190086	0.179553	0.214289	0.199961	0.192436	0.088608	0.083047	0.078845	0.088694	0.082586	0.079227	0.104065	0.098155	0.094623	0.125094	0.116977	0.115330	0.102476	0.097108	0.090423	0.094911	0.084648	0.083982	0.117487	0.111338	0.102825
44.8	0.204901	0.194168	0.181437	0.186415	0.173752	0.164553	0.199522	0.190030	0.180139	0.214716	0.200432	0.192714	0.088773	0.083012	0.078938	0.088967	0.082555	0.079249	0.104140	0.098383	0.094503	0.125595	0.116947	0.115629	0.102199	0.097090	0.090930	0.095003	0.084661	0.084161	0.117524	0.111671	0.103237
45.0	0.205123	0.194704	0.181701	0.186543	0.174378	0.165060	0.199716	0.190689	0.180054	0.214514	0.200807	0.193175	0.088939	0.083258	0.079277	0.089125	0.082734	0.079495	0.103961	0.098854	0.094088	0.125957	0.116992	0.115880	0.101873	0.097497	0.091307	0.094763	0.084502	0.084248	0.117639	0.111420	0.103111
45.2	0.205646	0.195070	0.182044	0.186735	0.175150	0.165181	0.199892	0.191119	0.180302	0.214977	0.201179	0.193389	0.088624	0.083016	0.079231	0.088808	0.082844	0.079496	0.104294	0.098967	0.094190	0.126049	0.117325	0.116197	0.101965	0.097813	0.091816	0.094843	0.084767	0.084424	0.117799	0.111313	0.103445
45.4	0.206450	0.195165	0.182463	0.187051	0.176074	0.165650	0.200195	0.191142	0.180557	0.215609	0.201637	0.193804	0.088836	0.082904	0.079584	0.088607	0.083095	0.079187	0.104523	0.099240	0.094175	0.126277	0.117728	0.116331	0.101996	0.098084	0.092077	0.094952	0.084988	0.084383	0.118457	0.111486	0.103269
45.6	0.206657	0.195232	0.183213	0.187270	0.176906	0.165877	0.200539	0.191670	0.181473	0.215696	0.202049	0.194385	0.088620	0.082970	0.080282	0.088630	0.083084	0.079147	0.104728	0.099482	0.094702	0.126274	0.117846	0.116687	0.102165	0.098435	0.092077	0.095077	0.085532	0.084373	0.118885	0.111414	0.103354
45.8	0.207451	0.195786	0.183325	0.187804	0.177875	0.166239	0.200373	0.192133	0.181943	0.216246	0.202312	0.194867	0.088667	0.082939	0.080482	0.088342	0.083223	0.079499	0.105112	0.099438	0.094688	0.126525	0.118082	0.116889	0.102381	0.098754	0.091619	0.095335	0.085904	0.084214	0.119080	0.111718	0.103571
46.0	0.207729	0.196157	0.184096	0.188012	0.178298	0.166503	0.200916	0.192478	0.182216	0.216817	0.202844	0.195518	0.088927	0.083078	0.080711	0.088278	0.083463	0.079626	0.105561	0.099049	0.094566	0.126711	0.118254	0.117382	0.102913	0.098701	0.091535	0.095422	0.086245	0.084063	0.119081	0.112014	0.103560
46.2	0.208110	0.196652	0.184426	0.188624	0.178141	0.166726	0.201177	0.192913	0.182534	0.217380	0.202880	0.195799	0.088688	0.083229	0.081029	0.088270	0.083353	0.079812	0.106067	0.099315	0.095052	0.126948	0.118727	0.117563	0.103156	0.098912	0.091480	0.095805	0.086609	0.084026	0.119309	0.112052	0.103816
46.4	0.208720	0.197166	0.185241	0.189288	0.178472	0.166833	0.201308	0.193617	0.182902	0.217602	0.203491	0.196291	0.088331	0.083596	0.081339	0.088327	0.083680	0.080469	0.106159	0.099658	0.095226	0.126848	0.119030	0.117901	0.103456	0.099077	0.091249	0.095874	0.087039	0.084190	0.119760	0.112177	0.103823
46.6	0.208932	0.197143	0.185686	0.189660	0.178775	0.167254	0.202207	0.194093	0.183828	0.218180	0.203931	0.196987	0.088584	0.083814	0.081901	0.088316	0.083857	0.080720	0.106433	0.099958	0.095705	0.126981	0.119080	0.118214	0.103870	0.099348	0.091062	0.096079	0.087267	0.084568	0.119926	0.112279	0.104231
46.8	0.208674	0.196775	0.186277	0.189763	0.178837	0.167488	0.202844	0.194038	0.184474	0.218583	0.204491	0.197579	0.088542	0.084103	0.082197	0.088430	0.084358	0.080824	0.106678	0.100697	0.096246	0.127195	0.119026	0.118341	0.104456	0.099234	0.090764	0.096203	0.087460	0.084933	0.120168	0.113014	0.104250
47.0	0.208876	0.197338	0.186829	0.190140	0.178986	0.168058	0.203483	0.194223	0.184811	0.219240	0.205034	0.197985	0.088892	0.084082	0.082147	0.088279	0.084436	0.081032	0.106903	0.100735	0.097075	0.127274	0.119003	0.118460	0.104877	0.099137	0.090730	0.095998	0.087717	0.085052	0.120454	0.113455	0.104401
47.2	0.208557	0.197792	0.187672	0.190436	0.179124	0.168495	0.204148	0.194795	0.185583	0.219935	0.205503	0.198556	0.088806	0.084066	0.082180	0.088686	0.084452	0.081346	0.107156	0.100926	0.097708	0.127503	0.119296	0.118790	0.105263	0.098968	0.090528	0.096276	0.087571	0.085424	0.120924	0.113499	0.104826
47.4	0.208868	0.198406	0.187912	0.190937	0.179365	0.168830	0.205091	0.195201	0.185830	0.220719	0.206263	0.198915	0.088974	0.084157	0.082343	0.088884	0.084688	0.081512	0.107113	0.101365	0.097848	0.127644	0.119826	0.119048	0.105740	0.098891	0.091054	0.096726	0.087637	0.085639	0.121352	0.113948	0.105089
47.6	0.209678	0.198556	0.188357	0.191476	0.179667	0.168950	0.206066	0.196043	0.186490	0.221387	0.206813	0.199573	0.088978	0.084143	0.082237	0.088980	0.084546	0.081696	0.107312	0.101499	0.098337	0.127664	0.119819	0.118928	0.106140	0.098995	0.091163	0.097131	0.087432	0.085916	0.121507	0.114102	0.105414
47.8	0.210332	0.199030	0.188471	0.191602	0.180058	0.169017	0.206644	0.196736	0.187034	0.221824	0.207572	0.200153	0.089073	0.084414	0.082026	0.089084	0.084651	0.081577	0.107337	0.101337	0.098547	0.127799	0.120011	0.118635	0.106295	0.098919	0.091149	0.097027	0.087428	0.085950	0.122118	0.114144	0.105757
48.0	0.210423	0.199276	0.189010	0.191977	0.180451	0.169207	0.207525	0.197302	0.187480	0.222426	0.208293	0.200528	0.089246	0.084756	0.082095	0.089428	0.084588	0.081548	0.107531	0.101006	0.099108	0.128086	0.120096	0.118753	0.106639	0.099220	0.091300	0.097092	0.087651	0.086130	0.122419	0.114534	0.106398
48.2	0.210961	0.199847	0.189309	0.192189	0.180928	0.169560	0.208089	0.198042	0.187882	0.222856	0.208772	0.201014	0.089536	0.084946	0.082404	0.090154	0.084615	0.081672	0.107731	0.100843	0.099156	0.128245	0.120232	0.119040	0.107039	0.099059	0.091484	0.097074	0.087625	0.086244	0.122814	0.114737	0.107103
48.4	0.211611	0.200343	0.189371	0.192231	0.181368	0.170137	0.208295	0.198416	0.188365	0.223468	0.209381	0.201239	0.089711	0.085054	0.082461	0.090454	0.084920	0.081761	0.108025	0.101082	0.099558	0.128580	0.120307	0.119239	0.106499	0.098947	0.091848	0.096871	0.087780	0.086158	0.122952	0.114844	0.107497
48.6	0.212316	0.200990	0.188957	0.192469	0.181759	0.170409	0.208953	0.199011	0.188589	0.223907	0.209610	0.201680	0.090332	0.085096	0.082140	0.090923	0.084821	0.082244	0.108088	0.101325	0.099580	0.128615	0.120140	0.119304	0.106726	0.098894	0.092356	0.097195	0.087706	0.086067	0.123027	0.114903	0.107728
48.8	0.212591	0.201360	0.189139	0.192868	0.182224	0.170769	0.209041	0.199312	0.188866	0.224308	0.210107	0.202265	0.090681	0.085415	0.082358	0.091492	0.084798	0.082028	0.108141	0.101782	0.099572	0.128692	0.119840	0.119470	0.106728	0.098688	0.092774	0.097327	0.087341	0.086338	0.122971	0.115198	0.108402
49.0	0.212829	0.201877	0.189422	0.193020	0.182780	0.170956	0.209271	0.199751	0.188971	0.224334	0.210524	0.202931	0.090860	0.085939	0.082613	0.091405	0.085022	0.082210	0.108250	0.102061	0.099903	0.128721	0.119949	0.119550	0.106335	0.098800	0.092919	0.097258	0.087294	0.086590	0.123239	0.114779	0.108385
49.2	0.213389	0.202577	0.189566	0.193236	0.183332	0.171277	0.209573	0.200115	0.189651	0.225144	0.210874	0.203426	0.090794	0.085849	0.082944	0.091323	0.085114	0.082135	0.108352	0.102211	0.099906	0.128652	0.119813	0.119646	0.106207	0.099032	0.093515	0.097641	0.087398	0.086636	0.123482	0.114654	0.108691
49.4	0.213786	0.203020	0.189851	0.193828	0.183714	0.171413	0.209443	0.200270	0.190094	0.225370	0.211331	0.203753	0.091103	0.086437	0.083270	0.091462	0.085212	0.082198	0.108558	0.102565	0.100019	0.129033	0.119855	0.119821	0.106359	0.099176	0.093889	0.097775	0.087660	0.086593	0.123819	0.114932	0.108744
49.6	0.214192	0.203781	0.190345	0.194381	0.184323	0.171520	0.209511	0.200774	0.190584	0.225566	0.211524	0.204034	0.091002	0.086797	0.083422	0.091676	0.085402	0.082431	0.108709	0.102953	0.100393	0.129207	0.119996	0.120052	0.106434	0.099329	0.094106	0.098109	0.087854	0.086849	0.123559	0.114562	0.108698
49.8	0.214737	0.204560	0.190658	0.194922	0.184755	0.171741	0.209363	0.201145	0.190552	0.226070	0.211807	0.204317	0.091434	0.087217	0.083131	0.091681	0.085691	0.082827	0.108989	0.102779	0.100261	0.129561	0.120190	0.120240	0.106116	0.099644	0.094428	0.098386	0.087709	0.086909	0.123788	0.114841	0.108563
50.0	0.214995	0.204885	0.191345	0.195440	0.184670	0.172060	0.209585	0.201213	0.190823	0.226654	0.212152	0.204938	0.091513	0.088127	0.083106	0.091819	0.085798	0.082736	0.109168	0.103028	0.100336	0.129893	0.120459	0.120355	0.106517	0.100017	0.094727	0.098464	0.087970	0.086978	0.123709	0.114986	0.108613
50.2	0.215386	0.205425	0.191288	0.196188	0.184756	0.172356	0.209402	0.201437	0.190973	0.227135	0.212115	0.205187	0.091588	0.088632	0.083397	0.091980	0.086019	0.082932	0.109761	0.103795	0.100617	0.130229	0.120780	0.120629	0.106643	0.100418	0.095135	0.098978	0.088097	0.086922	0.123922	0.115028	0.108378
50.4	0.216042	0.205693	0.191932	0.196683	0.184946	0.173007	0.209188	0.201517	0.191227	0.227426	0.212503	0.205426	0.092312	0.088967	0.083777	0.091753	0.086256	0.083247	0.109469	0.104254	0.100300	0.130390	0.121089	0.121071	0.106690	0.100646	0.095401	0.099242	0.088020	0.086983	0.124057	0.115414	0.108321
50.6	0.216332	0.205636	0.192392	0.196659	0.184908	0.173613	0.209488	0.201704	0.191806	0.227699	0.212890	0.205488	0.092655	0.088910	0.084000	0.091589	0.086527	0.083483	0.109577	0.104642	0.100729	0.131001	0.121491	0.121404	0.106788	0.100815	0.095516	0.099411	0.088224	0.087219	0.124122	0.115931	0.108773
50.8	0.216713	0.205668	0.193055	0.196970	0.185146	0.174050	0.209343	0.202025	0.191861	0.228129	0.213407	0.205593	0.092843	0.088888	0.084119	0.091512	0.086721	0.083725	0.109675	0.105078	0.100969	0.131467	0.121879	0.121787	0.107109	0.100996	0.095590	0.099785	0.088350	0.087342	0.124268	0.116652	0.108568
51.0	0.216939	0.206279	0.193828	0.197461	0.185250	0.174712	0.209663	0.202530	0.192175	0.229009	0.213951	0.205598	0.092984	0.088808	0.083952	0.091386	0.086739	0.083915	0.110105	0.105045	0.101527	0.131956	0.122226	0.122105	0.107397	0.101050	0.095777	0.099984	0.088673	0.087341	0.124534	0.117248	0.108712
51.2	0.217113	0.206744	0.194372	0.198080	0.185639	0.175173	0.209627	0.203310	0.192217	0.229285	0.214492	0.205769	0.092826	0.088594	0.084304	0.091544	0.086934	0.084233	0.110157	0.105482	0.101708	0.132559	0.122931	0.122132	0.107640	0.101455	0.096298	0.100388	0.088683	0.087620	0.124610	0.117582	0.109065
51.4	0.217987	0.206870	0.194653	0.198316	0.186206	0.175903	0.209948	0.203842	0.192262	0.229802	0.214789	0.205687	0.093170	0.088725	0.084630	0.091681	0.087277	0.084517	0.110197	0.105596	0.101194	0.132748	0.123524	0.122116	0.108183	0.101682	0.096637	0.100852	0.089002	0.087665	0.124490	0.118054	0.109295
51.6	0.218432	0.207017	0.195020	0.198697	0.186262	0.176232	0.210135	0.204172	0.192641	0.230085	0.215183	0.205701	0.093154	0.088849	0.084370	0.091735	0.087193	0.084564	0.110636	0.105671	0.101228	0.132712	0.123753	0.122119	0.108146	0.101854	0.096432	0.100816	0.089099	0.088077	0.124362	0.118167	0.109297
51.8	0.218291	0.207402	0.195035	0.199021	0.186677	0.176439	0.210878	0.204353	0.193050	0.230524	0.215839	0.205764	0.093567	0.088875	0.084713	0.092180	0.087462	0.084689	0.110813	0.105412	0.101644	0.133051	0.124241	0.122225	0.108178	0.101968	0.096317	0.100888	0.089371	0.087910	0.124457	0.118802	0.109419
52.0	0.218497	0.207740	0.195216	0.199233	0.186763	0.176632	0.211812	0.204691	0.193580	0.230869	0.216265	0.206166	0.093650	0.088778	0.084786	0.092542	0.087829	0.084830	0.111005	0.105328	0.102057	0.133764	0.124569	0.122369	0.108477	0.102107	0.096282	0.101125	0.089577	0.087934	0.124496	0.119315	0.109680
52.2	0.219316	0.208611	0.195446	0.199321	0.187297	0.177007	0.212564	0.205227	0.193900	0.231112	0.216861	0.206878	0.094028	0.089185	0.084871	0.092906	0.088159	0.085324	0.111247	0.105313	0.102151	0.134077	0.124640	0.122443	0.108395	0.102013	0.095852	0.100903	0.089810	0.087967	0.124695	0.119751	0.110000
52.4	0.219535	0.208845	0.195401	0.199757	0.188009	0.177023	0.213043	0.205365	0.194632	0.231386	0.217196	0.207029	0.094427	0.088757	0.084813	0.092762	0.088437	0.085471	0.111433	0.105254	0.102187	0.134274	0.124973	0.122614	0.108493	0.102323	0.095994	0.101171	0.090011	0.088083	0.124761	0.120111	0.110027
52.6	0.220100	0.209274	0.195576	0.200089	0.188258	0.176909	0.214366	0.205925	0.195063	0.231639	0.217462	0.207299	0.094570	0.088394	0.084751	0.093291	0.088408	0.085775	0.111415	0.105357	0.101939	0.134322	0.124754	0.122510	0.108807	0.102545	0.095967	0.101425	0.090108	0.088241	0.125046	0.120339	0.110076
52.8	0.220520	0.210215	0.196166	0.200474	0.188722	0.176807	0.214936	0.206361	0.195365	0.232054	0.217882	0.207699	0.094383	0.088633	0.085093	0.093328	0.088546	0.085830	0.111767	0.105131	0.102055	0.134185	0.125063	0.122875	0.108980	0.102671	0.095806	0.101451	0.090037	0.088626	0.125410	0.120543	0.110098
53.0	0.220783	0.210698	0.196594	0.200665	0.189046	0.176854	0.215774	0.206586	0.195946	0.232386	0.218070	0.207625	0.094434	0.088638	0.085166	0.093597	0.088793	0.086100	0.111748	0.105181	0.102201	0.134560	0.125094	0.122945	0.109173	0.102934	0.095794	0.101477	0.090367	0.088889	0.126031	0.120440	0.110292
53.2	0.221418	0.211371	0.196907	0.201173	0.189846	0.176766	0.216502	0.206715	0.196434	0.233138	0.218336	0.208069	0.094566	0.088623	0.085052	0.093849	0.088952	0.086246	0.112116	0.105104	0.102016	0.134566	0.124733	0.123240	0.109180	0.103154	0.096100	0.101570	0.090723	0.089297	0.126098	0.120465	0.110358
53.4	0.221686	0.211819	0.197310	0.201626	0.190504	0.176812	0.217072	0.207063	0.196374	0.233653	0.218702	0.208349	0.095030	0.088980	0.084791	0.094053	0.088862	0.086371	0.112677	0.104998	0.102162	0.134775	0.124822	0.123676	0.109503	0.103425	0.096430	0.101684	0.090769	0.089574	0.126514	0.120484	0.110398
53.6	0.222485	0.212311	0.197989	0.202038	0.191102	0.177113	0.217786	0.207767	0.196440	0.234104	0.218984	0.208685	0.094936	0.089285	0.084457	0.094262	0.088831	0.086388	0.112721	0.105167	0.102186	0.134755	0.125055	0.123728	0.109383	0.103520	0.096903	0.101890	0.090759	0.089570	0.126431	0.120153	0.110551
53.8	0.223003	0.212830	0.198488	0.202367	0.191421	0.177361	0.218227	0.207754	0.196668	0.234649	0.219292	0.209586	0.094988	0.089818	0.084539	0.094604	0.088758	0.086476	0.112638	0.105272	0.102022	0.134818	0.125098	0.124039	0.109099	0.103902	0.097271	0.102051	0.090821	0.089647	0.127192	0.120324	0.110974
54.0	0.223177	0.213081	0.199010	0.203042	0.191568	0.177960	0.218637	0.207820	0.197125	0.235133	0.219574	0.210395	0.095064	0.089993	0.084834	0.094744	0.088836	0.086364	0.113135	0.105476	0.101997	0.134923	0.124908	0.124190	0.109227	0.104210	0.097633	0.102124	0.091035	0.089824	0.127511	0.120180	0.111444
54.2	0.223845	0.213527	0.199617	0.203517	0.192076	0.178320	0.218893	0.208201	0.197374	0.235479	0.219598	0.210815	0.095377	0.090163	0.085048	0.095153	0.088571	0.086406	0.113381	0.105630	0.102232	0.134860	0.124935	0.124534	0.109108	0.104359	0.097991	0.102456	0.091132	0.089856	0.127687	0.120264	0.111621
54.4	0.224775	0.213618	0.199987	0.203719	0.192346	0.178893	0.219376	0.208634	0.197696	0.236014	0.220080	0.211203	0.095661	0.090073	0.085391	0.095116	0.088509	0.086677	0.113174	0.105571	0.102460	0.134993	0.125436	0.124794	0.109041	0.104874	0.098112	0.102440	0.091371	0.089945	0.127882	0.120786	0.111883
54.6	0.225178	0.213688	0.200474	0.203927	0.192633	0.179125	0.219550	0.209384	0.198602	0.236626	0.220757	0.211647	0.095484	0.090103	0.085480	0.095476	0.088624	0.086909	0.113249	0.105697	0.102751	0.135383	0.125552	0.125012	0.109144	0.105063	0.098193	0.102713	0.091650	0.089970	0.128009	0.121214	0.112442
54.8	0.225706	0.213879	0.200931	0.204463	0.193150	0.179633	0.219547	0.209856	0.198860	0.236979	0.221415	0.212204	0.095600	0.090176	0.085726	0.095462	0.088394	0.087006	0.113710	0.106052	0.102987	0.135332	0.125560	0.124999	0.109355	0.105311	0.098511	0.102924	0.091760	0.089938	0.128050	0.121563	0.112775
55.0	0.226209	0.214455	0.201302	0.204874	0.193685	0.180175	0.219583	0.210222	0.199382	0.237388	0.221806	0.212491	0.095646	0.090408	0.085515	0.095620	0.088422	0.087280	0.113819	0.106404	0.103315	0.135621	0.125467	0.124936	0.109408	0.105763	0.098339	0.102854	0.092258	0.089921	0.127947	0.121656	0.113415
55.2	0.226747	0.214306	0.201337	0.205359	0.194075	0.180920	0.219614	0.210860	0.199431	0.237770	0.222113	0.212904	0.095785	0.090575	0.085891	0.095889	0.088472	0.087460	0.113670	0.106788	0.103282	0.135618	0.125989	0.125066	0.109545	0.106118	0.098404	0.102886	0.092279	0.090025	0.128135	0.121277	0.113873
55.4	0.227326	0.214589	0.201691	0.205566	0.194376	0.181480	0.219814	0.211089	0.199928	0.238313	0.222343	0.213508	0.096262	0.090782	0.086134	0.096066	0.088696	0.087303	0.114041	0.107250	0.103330	0.135372	0.126355	0.125118	0.109911	0.106063	0.098522	0.103104	0.092733	0.090085	0.127964	0.121675	0.114091
55.6	0.227302	0.214980	0.201671	0.206044	0.194543	0.181816	0.219914	0.211164	0.200255	0.238645	0.222846	0.214022	0.096333	0.091139	0.086371	0.096175	0.088612	0.087215	0.114185	0.107651	0.103923	0.135343	0.126477	0.125323	0.110265	0.106035	0.098174	0.102993	0.092726	0.090285	0.128253	0.121891	0.114590
55.8	0.227338	0.215410	0.201870	0.206287	0.194700	0.182081	0.220387	0.211437	0.200681	0.238965	0.223240	0.214820	0.096729	0.091209	0.087085	0.096165	0.088948	0.087039	0.114042	0.108071	0.104417	0.135540	0.126907	0.125323	0.110686	0.106197	0.098175	0.103128	0.092754	0.090314	0.128422	0.122295	0.114905
56.0	0.228141	0.215818	0.202157	0.206392	0.194567	0.182344	0.220621	0.212323	0.201361	0.239126	0.223463	0.215601	0.096667	0.091543	0.087307	0.096068	0.089233	0.087050	0.114192	0.108348	0.104419	0.136026	0.127227	0.125316	0.111048	0.106122	0.098007	0.103077	0.092682	0.090442	0.128840	0.122314	0.115247
56.2	0.228355	0.215995	0.202360	0.206843	0.194977	0.182896	0.220833	0.212675	0.201898	0.239419	0.223832	0.216082	0.096971	0.091717	0.087119	0.095998	0.089692	0.087195	0.114499	0.108645	0.104593	0.135925	0.127185	0.125416	0.111658	0.106094	0.098012	0.102916	0.092654	0.090464	0.128823	0.122416	0.115077
56.4	0.228656	0.215933	0.202356	0.207322	0.195122	0.183105	0.221091	0.213143	0.202291	0.239664	0.223921	0.216322	0.097128	0.091680	0.087462	0.096071	0.089958	0.087092	0.114957	0.108829	0.104605	0.136031	0.127305	0.125789	0.112000	0.106224	0.098217	0.103272	0.092531	0.090590	0.129004	0.122544	0.114883
56.6	0.229202	0.216616	0.203231	0.207685	0.194876	0.183221	0.221527	0.213695	0.202765	0.240035	0.224210	0.216444	0.097357	0.091956	0.087749	0.096426	0.090177	0.087140	0.115043	0.109091	0.104598	0.135989	0.127301	0.125950	0.112398	0.106324	0.098101	0.103233	0.092589	0.091007	0.129066	0.122832	0.114933
56.8	0.229580	0.217426	0.203716	0.207895	0.195296	0.183458	0.221750	0.214123	0.203110	0.240502	0.224781	0.216828	0.097549	0.092103	0.087704	0.096380	0.090507	0.087126	0.115424	0.109128	0.104699	0.135752	0.127593	0.126283	0.113013	0.106397	0.098422	0.103370	0.092633	0.091440	0.129101	0.123007	0.114940
57.0	0.230094	0.217879	0.204255	0.208227	0.195626	0.183812	0.221844	0.214412	0.203298	0.241130	0.225006	0.216804	0.097800	0.092061	0.087644	0.096757	0.090906	0.087252	0.115320	0.109308	0.104605	0.136290	0.127523	0.126320	0.113520	0.106720	0.099149	0.103445	0.092911	0.091565	0.129551	0.122998	0.115047
57.2	0.230201	0.218355	0.204817	0.208597	0.195814	0.183627	0.221963	0.214939	0.203476	0.241627	0.225412	0.217187	0.097970	0.092361	0.087773	0.096711	0.091013	0.087455	0.115879	0.109440	0.104678	0.136282	0.127387	0.126492	0.113597	0.106684	0.099546	0.103561	0.092869	0.091981	0.129563	0.123349	0.115047
57.4	0.230536	0.218438	0.205270	0.208771	0.195812	0.184057	0.222194	0.215664	0.203262	0.242137	0.225852	0.217376	0.097910	0.092884	0.088185	0.096983	0.091148	0.087587	0.116194	0.109779	0.104734	0.136347	0.127569	0.126745	0.113749	0.106652	0.099976	0.103717	0.092801	0.091938	0.130274	0.123249	0.115049
57.6	0.230960	0.218734	0.205929	0.209146	0.196075	0.184334	0.222430	0.215828	0.203480	0.242491	0.226472	0.217513	0.097655	0.092822	0.088500	0.097298	0.091449	0.087659	0.116302	0.109823	0.104683	0.136570	0.127718	0.126753	0.113509	0.106677	0.100341	0.103711	0.092989	0.092003	0.130328	0.123475	0.115136
57.8	0.231269	0.219282	0.206588	0.209437	0.196340	0.184439	0.222621	0.215982	0.204056	0.242785	0.226458	0.218259	0.097746	0.092832	0.088945	0.097623	0.091823	0.087923	0.116137	0.109634	0.104445	0.136941	0.127739	0.127043	0.113247	0.106993	0.100541	0.104163	0.093275	0.092366	0.130782	0.123604	0.114788
58.0	0.231188	0.219366	0.207024	0.209594	0.196631	0.184620	0.222943	0.216693	0.204106	0.243224	0.226854	0.218456	0.097954	0.092578	0.089332	0.097695	0.091802	0.087956	0.116595	0.109208	0.104602	0.137201	0.127730	0.127260	0.113277	0.107309	0.100926	0.104182	0.093652	0.092485	0.131153	0.123626	0.114339
58.2	0.231840	0.219500	0.207507	0.209621	0.196938	0.184656	0.223242	0.217158	0.204357	0.243586	0.227083	0.218541	0.097819	0.092976	0.089082	0.098137	0.091547	0.088204	0.116374	0.108897	0.105065	0.137409	0.127992	0.127493	0.113422	0.107224	0.101299	0.104421	0.094046	0.092409	0.131301	0.124137	0.113873
58.4	0.232175	0.219652	0.207827	0.209748	0.197126	0.184761	0.223761	0.217434	0.204524	0.243965	0.227378	0.218896	0.097744	0.092820	0.089410	0.098138	0.091764	0.088462	0.116223	0.108918	0.105001	0.137677	0.128376	0.127756	0.113601	0.107737	0.101371	0.104545	0.094224	0.092343	0.131437	0.124434	0.113454
58.6	0.232467	0.220091	0.208346	0.210098	0.197422	0.184939	0.224191	0.217840	0.204938	0.244325	0.227607	0.219433	0.097708	0.093113	0.089367	0.098720	0.091917	0.088707	0.116045	0.109042	0.105207	0.137817	0.128262	0.127965	0.113707	0.107259	0.101498	0.105019	0.094450	0.092259	0.131717	0.124283	0.113526
58.8	0.233203	0.220215	0.208584	0.210525	0.198030	0.185346	0.224647	0.217890	0.205184	0.244442	0.227994	0.219798	0.097723	0.093123	0.089315	0.098817	0.092000	0.088814	0.116239	0.109149	0.105373	0.137859	0.128333	0.128167	0.113575	0.107437	0.101668	0.105348	0.094746	0.092400	0.132069	0.124320	0.113713
59.0	0.233309	0.220857	0.208995	0.210710	0.198541	0.185807	0.225219	0.218062	0.205312	0.245015	0.228219	0.219845	0.097752	0.093226	0.089301	0.099213	0.092354	0.089160	0.116251	0.109620	0.105443	0.138051	0.128578	0.128410	0.113501	0.107708	0.101906	0.105646	0.095240	0.092406	0.132395	0.124420	0.113672
59.2	0.233679	0.220859	0.208857	0.211016	0.198839	0.186170	0.226010	0.218554	0.205500	0.245536	0.228755	0.220524	0.097897	0.093096	0.089280	0.099576	0.092411	0.089101	0.116394	0.109674	0.105811	0.138035	0.129289	0.128470	0.113821	0.107738	0.102238	0.105833	0.095199	0.092375	0.132751	0.124664	0.113799
59.4	0.233828	0.221629	0.209248	0.211177	0.199199	0.186299	0.226644	0.218864	0.205772	0.245815	0.228902	0.221246	0.098246	0.093234	0.089582	0.099746	0.092370	0.089112	0.116697	0.110112	0.105862	0.138106	0.129556	0.128462	0.114173	0.107798	0.102614	0.105876	0.095465	0.092320	0.132867	0.125055	0.114252
59.6	0.233723	0.221772	0.209324	0.211361	0.199497	0.186781	0.227494	0.218980	0.206397	0.246144	0.229198	0.221694	0.098607	0.093467	0.089815	0.099706	0.092293	0.089326	0.116358	0.110334	0.106081	0.138284	0.129923	0.128732	0.114603	0.107783	0.102490	0.105953	0.095477	0.092355	0.132990	0.124960	0.114718
59.8	0.233990	0.222153	0.209690	0.211700	0.199307	0.187235	0.227952	0.219332	0.206872	0.246669	0.229847	0.222067	0.098885	0.093659	0.089895	0.099699	0.092218	0.089418	0.116504	0.110530	0.106172	0.138540	0.130418	0.129007	0.114805	0.108385	0.102725	0.106067	0.095733	0.092222	0.132982	0.125116	0.114660
60.0	0.234197	0.222486	0.209641	0.212042	0.199745	0.187543	0.228686	0.219691	0.207588	0.246872	0.230241	0.222432	0.099083	0.093570	0.089483	0.099947	0.092389	0.089811	0.116918	0.110737	0.106352	0.138924	0.130561	0.129301	0.114943	0.108375	0.102755	0.106071	0.095700	0.091932	0.132852	0.124954	0.114932
60.2	0.234275	0.222856	0.209148	0.212729	0.200361	0.187945	0.229352	0.219479	0.208149	0.247250	0.230793	0.223158	0.099183	0.093515	0.089157	0.099922	0.092738	0.089914	0.117190	0.110625	0.106870	0.138993	0.130587	0.129412	0.115435	0.108896	0.103113	0.105896	0.095695	0.091905	0.132612	0.124848	0.115277
60.4	0.234782	0.223324	0.209377	0.213144	0.200417	0.188185	0.229621	0.219923	0.208773	0.247504	0.231393	0.223398	0.099646	0.093735	0.089105	0.099923	0.092961	0.090121	0.117591	0.110613	0.107331	0.139318	0.130752	0.129505	0.115220	0.109013	0.103311	0.105778	0.095683	0.092166	0.132560	0.125363	0.115930
60.6	0.235380	0.224072	0.209625	0.213642	0.200513	0.188427	0.229837	0.220097	0.209322	0.248216	0.231823	0.223360	0.100089	0.093559	0.088888	0.099969	0.093301	0.090093	0.117462	0.110792	0.107351	0.139252	0.130893	0.129386	0.115421	0.109328	0.103450	0.105744	0.095782	0.092299	0.132822	0.125506	0.116376
60.8	0.235789	0.224404	0.209450	0.214014	0.200965	0.188643	0.230484	0.220072	0.209900	0.248734	0.232611	0.223641	0.100102	0.093336	0.088451	0.099948	0.093394	0.090196	0.117535	0.111113	0.107364	0.139415	0.130925	0.129425	0.115979	0.109246	0.103787	0.105750	0.095639	0.092342	0.132958	0.125686	0.116816
61.0	0.236057	0.224776	0.209606	0.214419	0.201195	0.188646	0.230487	0.220323	0.210249	0.249159	0.232711	0.223902	0.100295	0.093358	0.088332	0.099738	0.093609	0.090563	0.117391	0.111181	0.107412	0.139772	0.131035	0.129356	0.116178	0.109452	0.103619	0.105725	0.095636	0.092457	0.133322	0.125686	0.117169
61.2	0.236470	0.224687	0.209795	0.214896	0.201315	0.188734	0.231004	0.220616	0.210821	0.249417	0.233317	0.224263	0.100501	0.093556	0.088520	0.099610	0.093875	0.090454	0.118145	0.111484	0.107737	0.139766	0.131121	0.129196	0.115937	0.109432	0.103310	0.105737	0.095481	0.092850	0.133393	0.125915	0.117943
61.4	0.237201	0.224703	0.209822	0.215098	0.201658	0.189046	0.231407	0.220921	0.211157	0.249856	0.233697	0.224673	0.100547	0.093535	0.088890	0.099761	0.094045	0.090539	0.118395	0.111432	0.107856	0.139954	0.131134	0.129323	0.115896	0.109686	0.102882	0.105698	0.095504	0.092962	0.133850	0.125630	0.117997
61.6	0.237709	0.225394	0.210261	0.215303	0.202325	0.189190	0.231339	0.221396	0.211732	0.249956	0.234149	0.224907	0.100362	0.093107	0.089477	0.099741	0.094101	0.090530	0.118324	0.111146	0.108073	0.140514	0.131347	0.129385	0.115819	0.110007	0.103027	0.105633	0.095490	0.093122	0.133646	0.125682	0.117839
61.8	0.238400	0.226077	0.210581	0.215438	0.202442	0.189517	0.231645	0.221912	0.211874	0.250158	0.233955	0.225502	0.100613	0.093349	0.089624	0.099778	0.094193	0.090567	0.118632	0.111330	0.108136	0.140812	0.131728	0.129737	0.116001	0.109746	0.102792	0.105774	0.095528	0.093117	0.133532	0.125564	0.117391
62.0	0.238509	0.226450	0.210973	0.215745	0.202674	0.189822	0.231843	0.222398	0.211922	0.250361	0.234503	0.225617	0.100734	0.093557	0.089942	0.099550	0.094445	0.090459	0.118957	0.111404	0.108659	0.140991	0.131966	0.129872	0.116390	0.109823	0.102994	0.105974	0.095483	0.093335	0.133861	0.125671	0.117572
62.2	0.239285	0.227169	0.211722	0.215982	0.203136	0.190520	0.232104	0.223183	0.212264	0.250458	0.234686	0.225873	0.100714	0.094058	0.089897	0.099540	0.094672	0.090705	0.118902	0.111694	0.109214	0.141214	0.131968	0.130323	0.116497	0.109568	0.102988	0.106413	0.095620	0.093373	0.133535	0.125899	0.117711
62.4	0.239384	0.227830	0.212134	0.216493	0.203475	0.190953	0.232671	0.223737	0.212622	0.250788	0.234950	0.226476	0.100243	0.094475	0.090219	0.099678	0.095022	0.090745	0.119096	0.111994	0.108935	0.141437	0.132066	0.130503	0.116667	0.109794	0.102758	0.106616	0.095467	0.093639	0.133551	0.126274	0.117976
62.6	0.239832	0.228344	0.212577	0.216983	0.203665	0.191520	0.233108	0.224169	0.212619	0.251317	0.235356	0.226764	0.100180	0.095025	0.090429	0.100016	0.095213	0.090991	0.119583	0.112207	0.108913	0.141745	0.132121	0.130820	0.116794	0.109798	0.103046	0.106998	0.095574	0.094019	0.134056	0.126528	0.118034
62.8	0.240401	0.228877	0.213179	0.217358	0.204029	0.192133	0.233308	0.224520	0.212684	0.251621	0.235952	0.226814	0.100012	0.095094	0.090427	0.100024	0.095341	0.090899	0.120364	0.112312	0.108767	0.142011	0.132388	0.131017	0.116770	0.110175	0.103282	0.107387	0.095807	0.094116	0.134156	0.126970	0.118462
63.0	0.240587	0.229633	0.213994	0.217478	0.204386	0.192484	0.233732	0.225078	0.212691	0.251833	0.236391	0.227075	0.100067	0.095629	0.090851	0.100400	0.095533	0.091079	0.120621	0.112807	0.108772	0.142143	0.132653	0.131053	0.117152	0.110225	0.103572	0.107572	0.096094	0.094181	0.134055	0.127407	0.118552
63.2	0.241100	0.229790	0.214203	0.218070	0.204724	0.192742	0.234311	0.225667	0.212998	0.252039	0.236797	0.227838	0.100171	0.095786	0.091059	0.100734	0.095467	0.091190	0.120906	0.112956	0.109225	0.142394	0.132851	0.131146	0.117261	0.110220	0.103853	0.107363	0.096233	0.094121	0.134433	0.127673	0.118549
63.4	0.241221	0.229935	0.215340	0.218542	0.204971	0.193289	0.234897	0.226140	0.213112	0.252245	0.237041	0.227995	0.100624	0.096273	0.091916	0.100896	0.095382	0.091356	0.120766	0.113291	0.109173	0.142650	0.132844	0.131105	0.117495	0.110344	0.104421	0.107500	0.096556	0.094188	0.134514	0.127807	0.118906
63.6	0.241500	0.230218	0.215919	0.218672	0.205410	0.193691	0.235470	0.226282	0.213329	0.252577	0.237333	0.228371	0.100939	0.096453	0.091894	0.101153	0.095335	0.091595	0.120823	0.113489	0.109194	0.142744	0.133306	0.131479	0.117668	0.110419	0.104424	0.107731	0.096844	0.094579	0.134600	0.128010	0.118838
63.8	0.241771	0.230498	0.216460	0.219005	0.205729	0.194108	0.235739	0.226646	0.213353	0.253163	0.237609	0.228812	0.101292	0.096785	0.091742	0.101198	0.095462	0.091847	0.120868	0.113719	0.109245	0.143090	0.133522	0.131711	0.117976	0.111167	0.104685	0.107870	0.097302	0.094950	0.135025	0.128056	0.118865
64.0	0.242104	0.230939	0.216409	0.219223	0.206025	0.194254	0.235889	0.227032	0.213846	0.253300	0.237615	0.229219	0.101816	0.096606	0.091382	0.101348	0.095749	0.092370	0.120690	0.114026	0.109427	0.143096	0.133771	0.131856	0.117674	0.111137	0.104976	0.107906	0.097560	0.095123	0.135018	0.127936	0.118909
64.2	0.242648	0.230943	0.216468	0.219596	0.206299	0.194439	0.235841	0.227086	0.213941	0.253833	0.237958	0.229977	0.102353	0.097218	0.091231	0.101316	0.095947	0.092439	0.120390	0.114059	0.109730	0.143125	0.133955	0.131948	0.117838	0.111173	0.105100	0.107946	0.097710	0.095332	0.135319	0.128271	0.119070
64.4	0.242989	0.231055	0.216882	0.219840	0.206165	0.194495	0.235571	0.227139	0.214277	0.254267	0.238241	0.230268	0.102983	0.097179	0.091247	0.101303	0.096136	0.092637	0.120426	0.114357	0.109798	0.143252	0.133885	0.132129	0.117583	0.111094	0.105108	0.108002	0.097842	0.095458	0.135862	0.129250	0.118894
64.6	0.243393	0.231174	0.216919	0.220168	0.206545	0.194604	0.235960	0.227073	0.214368	0.254729	0.238506	0.230722	0.103284	0.097337	0.091187	0.101220	0.096240	0.092511	0.120203	0.114671	0.109522	0.143100	0.133939	0.132408	0.117699	0.111361	0.104783	0.107997	0.098128	0.095870	0.136635	0.129704	0.118959
64.8	0.243912	0.230983	0.217295	0.220588	0.206981	0.194574	0.236390	0.227170	0.214899	0.254941	0.239095	0.231404	0.103478	0.097188	0.090781	0.101087	0.096088	0.092662	0.120031	0.115183	0.109428	0.143333	0.133994	0.132679	0.117709	0.111589	0.104532	0.108091	0.098280	0.096113	0.136847	0.129787	0.119232
65.0	0.244165	0.230688	0.217410	0.220721	0.207301	0.194397	0.236425	0.227606	0.215263	0.255347	0.239239	0.231674	0.103872	0.097406	0.090758	0.100973	0.096235	0.092850	0.120037	0.115224	0.109544	0.143487	0.134311	0.132847	0.117838	0.111792	0.104252	0.108321	0.098580	0.096156	0.137179	0.129755	0.119483
65.2	0.244589	0.230724	0.217842	0.221086	0.207689	0.194395	0.237027	0.227581	0.215894	0.255962	0.239999	0.231802	0.104124	0.097870	0.091228	0.101062	0.096336	0.092690	0.120475	0.115122	0.109446	0.143612	0.134493	0.132904	0.117864	0.112015	0.103932	0.108381	0.098491	0.096072	0.137334	0.129974	0.119602
65.4	0.245130	0.231042	0.217883	0.221257	0.207829	0.194403	0.236951	0.228096	0.216185	0.256330	0.240294	0.232283	0.104044	0.097996	0.091493	0.101256	0.096442	0.092890	0.120320	0.114846	0.109656	0.143722	0.134662	0.133040	0.118282	0.112316	0.103774	0.108501	0.098575	0.096158	0.137511	0.130080	0.119587
65.6	0.245509	0.231235	0.218366	0.221637	0.208607	0.194745	0.237162	0.228525	0.216162	0.256912	0.240647	0.232099	0.104020	0.098075	0.091628	0.101459	0.096587	0.093158	0.120189	0.114800	0.109990	0.143926	0.135049	0.133124	0.118661	0.112201	0.103924	0.108859	0.098604	0.095922	0.137216	0.130507	0.119427
65.8	0.245782	0.231376	0.218456	0.221975	0.208984	0.195118	0.237722	0.228705	0.216150	0.257443	0.240954	0.232052	0.104264	0.098261	0.091372	0.101565	0.096837	0.093241	0.120405	0.114668	0.110329	0.143806	0.135274	0.133314	0.118992	0.111954	0.103910	0.109266	0.098567	0.095862	0.137225	0.130474	0.119662
66.0	0.246282	0.231804	0.218817	0.222521	0.209512	0.195133	0.238337	0.229345	0.216940	0.257773	0.241699	0.232006	0.104220	0.098288	0.091705	0.101413	0.096929	0.093378	0.120436	0.114638	0.110653	0.143928	0.135409	0.133423	0.118970	0.112322	0.104117	0.109383	0.098547	0.095987	0.137397	0.130618	0.120211
66.2	0.246744	0.232406	0.219208	0.222698	0.209697	0.195629	0.238819	0.229836	0.217280	0.258360	0.242258	0.231952	0.103884	0.098894	0.091537	0.101814	0.096844	0.093535	0.120607	0.114339	0.110681	0.144430	0.135536	0.133581	0.119046	0.112501	0.104014	0.109609	0.098720	0.095829	0.137649	0.130934	0.120648
66.4	0.247188	0.232775	0.219204	0.223131	0.210014	0.195816	0.239233	0.229861	0.217567	0.259016	0.242556	0.231798	0.103206	0.099229	0.091682	0.102204	0.096872	0.093643	0.120840	0.114221	0.110511	0.144726	0.135721	0.133461	0.119155	0.112466	0.103969	0.109867	0.098697	0.095957	0.137871	0.131215	0.120890
66.6	0.247507	0.233398	0.219494	0.223738	0.210248	0.196304	0.239827	0.229915	0.217790	0.259696	0.243114	0.231849	0.103314	0.099244	0.091867	0.102522	0.097061	0.093970	0.121394	0.113923	0.110366	0.145000	0.135806	0.133612	0.119366	0.112499	0.104379	0.110078	0.098886	0.095923	0.138078	0.131140	0.121504
66.8	0.247948	0.233897	0.219727	0.223968	0.210676	0.196692	0.240021	0.230127	0.218513	0.260036	0.243662	0.232369	0.103266	0.099028	0.091980	0.102683	0.097260	0.093796	0.121876	0.113563	0.110494	0.145195	0.135816	0.133557	0.119978	0.112490	0.105004	0.110319	0.098990	0.095876	0.137697	0.131161	0.122166
67.0	0.248224	0.234268	0.219666	0.224335	0.210990	0.196868	0.240770	0.230516	0.219255	0.260293	0.244158	0.232793	0.103251	0.099168	0.092628	0.103130	0.097449	0.093957	0.122188	0.113699	0.110858	0.145381	0.135781	0.133589	0.120188	0.112867	0.105223	0.110388	0.098855	0.095867	0.137770	0.131138	0.122367
67.2	0.248557	0.234631	0.219887	0.225137	0.211279	0.197276	0.241444	0.230169	0.219469	0.260561	0.244342	0.233443	0.103256	0.098931	0.092602	0.103360	0.097550	0.094080	0.122561	0.113431	0.111119	0.145726	0.135909	0.133506	0.120044	0.112881	0.105915	0.110377	0.098833	0.095950	0.138201	0.131213	0.122614
67.4	0.248916	0.235127	0.220486	0.225303	0.211444	0.197739	0.241940	0.230585	0.219760	0.260841	0.244561	0.233821	0.103357	0.098878	0.092984	0.103708	0.097590	0.094114	0.122598	0.113736	0.111023	0.145850	0.136292	0.133215	0.120517	0.113259	0.106114	0.110600	0.098609	0.096195	0.138133	0.131371	0.122870
67.6	0.248901	0.235729	0.220655	0.225403	0.211440	0.198005	0.242220	0.230876	0.219997	0.261240	0.244493	0.234496	0.103305	0.099188	0.092610	0.104056	0.097778	0.094192	0.123138	0.113895	0.110865	0.145856	0.136525	0.133662	0.120849	0.113463	0.106068	0.110651	0.098619	0.096498	0.138357	0.131422	0.122799
67.8	0.248945	0.236452	0.221132	0.225606	0.211365	0.198269	0.242782	0.231517	0.220466	0.261393	0.244581	0.235412	0.103886	0.099436	0.092833	0.104026	0.098177	0.094176	0.122969	0.114378	0.111044	0.146032	0.136561	0.133772	0.120896	0.113788	0.106540	0.110777	0.098811	0.096729	0.138772	0.131477	0.122919
68.0	0.249247	0.236703	0.221318	0.225685	0.211112	0.198579	0.243053	0.231671	0.221016	0.261376	0.244941	0.236146	0.104233	0.099424	0.093172	0.104159	0.098331	0.094310	0.123137	0.114492	0.111437	0.146299	0.136803	0.134267	0.120416	0.113660	0.106698	0.110791	0.098784	0.096676	0.139100	0.131781	0.123039
68.2	0.249213	0.236696	0.221678	0.225971	0.211393	0.198674	0.243738	0.231922	0.221271	0.261471	0.245249	0.236865	0.104279	0.099576	0.093440	0.104167	0.098496	0.093891	0.123736	0.115056	0.111329	0.146347	0.136880	0.134729	0.120412	0.113913	0.106557	0.110882	0.098835	0.096659	0.139808	0.132356	0.123055
68.4	0.249360	0.236737	0.222066	0.226500	0.211499	0.199033	0.244080	0.232538	0.221490	0.261800	0.245470	0.237529	0.104117	0.099869	0.094153	0.104064	0.098831	0.094004	0.124220	0.115427	0.111289	0.146655	0.136977	0.135221	0.120235	0.114336	0.106540	0.110748	0.098901	0.096675	0.140321	0.132671	0.122753
68.6	0.250033	0.236961	0.222344	0.226818	0.211630	0.199489	0.244942	0.233264	0.221764	0.262231	0.245821	0.237994	0.104235	0.099723	0.094036	0.103766	0.098925	0.093796	0.124550	0.116305	0.111376	0.146690	0.137365	0.135601	0.120280	0.114663	0.106257	0.110819	0.098894	0.096866	0.140672	0.132603	0.122800
68.8	0.250308	0.237115	0.222583	0.227106	0.211915	0.199710	0.245296	0.233966	0.222165	0.262657	0.245962	0.238385	0.104480	0.099503	0.094166	0.103774	0.099044	0.093861	0.124468	0.116904	0.111628	0.147159	0.137304	0.135794	0.120368	0.114754	0.106050	0.111336	0.099193	0.096762	0.140865	0.132558	0.122713
69.0	0.250412	0.237260	0.222935	0.227388	0.211974	0.199674	0.246032	0.234132	0.222436	0.263329	0.246392	0.238532	0.104616	0.099787	0.094567	0.104080	0.099331	0.093762	0.124420	0.117181	0.112071	0.147117	0.137547	0.136003	0.120878	0.114779	0.106089	0.111487	0.099224	0.096721	0.140992	0.133021	0.122809
69.2	0.250739	0.237645	0.223414	0.227656	0.212470	0.199944	0.246490	0.234672	0.222437	0.263872	0.246851	0.238809	0.104379	0.100002	0.095030	0.104210	0.099467	0.093719	0.124403	0.117295	0.112014	0.147214	0.137550	0.136064	0.120728	0.114968	0.105947	0.111403	0.099038	0.096876	0.140928	0.133602	0.122800
69.4	0.251217	0.237792	0.223738	0.228325	0.212710	0.200150	0.246622	0.235286	0.222381	0.264303	0.247038	0.238941	0.104232	0.099892	0.095133	0.104721	0.099465	0.093725	0.123868	0.117500	0.112631	0.147141	0.137978	0.136229	0.121188	0.115181	0.105968	0.111482	0.099388	0.097123	0.140937	0.133892	0.123211
69.6	0.251686	0.237723	0.224219	0.228766	0.213432	0.200259	0.246890	0.235357	0.222309	0.264889	0.247316	0.238512	0.104055	0.099671	0.095254	0.105041	0.099305	0.093976	0.123547	0.117808	0.113020	0.147272	0.138363	0.136552	0.121351	0.115164	0.106132	0.111799	0.099512	0.097175	0.141031	0.134178	0.122667
69.8	0.252242	0.238093	0.224614	0.229095	0.213850	0.200395	0.247028	0.235135	0.222552	0.265375	0.247781	0.238710	0.104192	0.099787	0.095228	0.105240	0.099248	0.094099	0.123527	0.118060	0.113516	0.147411	0.138604	0.136742	0.121494	0.115184	0.106297	0.111688	0.099635	0.097688	0.141434	0.134052	0.123035
70.0	0.252965	0.238497	0.224878	0.229274	0.214120	0.200546	0.247083	0.235577	0.222958	0.265699	0.248105	0.238861	0.104336	0.099807	0.095311	0.105423	0.099001	0.094254	0.123573	0.118471	0.113623	0.147589	0.138864	0.136688	0.121336	0.114917	0.106446	0.111576	0.099940	0.097797	0.141453	0.134316	0.123510
70.2	0.253195	0.238828	0.225346	0.229358	0.214634	0.201218	0.246916	0.235599	0.222607	0.266158	0.248288	0.238729	0.104665	0.100125	0.095153	0.105589	0.099215	0.094522	0.123581	0.118536	0.113992	0.147896	0.138938	0.136543	0.121764	0.114873	0.106839	0.111754	0.100096	0.097843	0.141462	0.134498	0.124123
70.4	0.253963	0.239587	0.225394	0.229539	0.215456	0.201659	0.246671	0.235776	0.223007	0.266665	0.248501	0.238707	0.104897	0.099828	0.095388	0.105672	0.099173	0.095023	0.123332	0.118767	0.114412	0.147963	0.138764	0.136646	0.122058	0.114670	0.107211	0.112049	0.100361	0.098208	0.141277	0.134738	0.124432
70.6	0.253981	0.239991	0.225614	0.229876	0.215762	0.202094	0.246499	0.235975	0.223919	0.267293	0.248898	0.239113	0.105393	0.099677	0.095438	0.105721	0.099432	0.095401	0.123515	0.118687	0.114410	0.148346	0.138829	0.136602	0.122453	0.114949	0.107648	0.112046	0.100432	0.098443	0.141317	0.134873	0.125225
70.8	0.254453	0.240426	0.225868	0.229629	0.216327	0.202458	0.246407	0.236184	0.224274	0.267602	0.249470	0.239382	0.105516	0.099479	0.095429	0.105714	0.099389	0.095477	0.123657	0.118574	0.114637	0.148666	0.138813	0.136632	0.122551	0.115574	0.107862	0.111914	0.100413	0.098885	0.141368	0.135135	0.125182
71.0	0.254689	0.240827	0.226147	0.229731	0.216619	0.202798	0.246474	0.236501	0.224776	0.267811	0.249966	0.239449	0.105534	0.099669	0.095358	0.105805	0.099379	0.095961	0.123676	0.118693	0.114933	0.149130	0.138851	0.136754	0.122507	0.116197	0.107795	0.111822	0.100339	0.098712	0.141595	0.135351	0.125382
71.2	0.255150	0.241446	0.226630	0.229767	0.217044	0.203147	0.246494	0.236264	0.224992	0.267799	0.250349	0.239819	0.105553	0.099994	0.095136	0.105778	0.099273	0.096130	0.123768	0.118413	0.115071	0.149516	0.139000	0.136612	0.123074	0.116242	0.108036	0.111709	0.100551	0.098803	0.141790	0.135872	0.125354
71.4	0.255461	0.241948	0.227207	0.229764	0.217254	0.203426	0.246467	0.236969	0.225489	0.268103	0.250766	0.240088	0.105831	0.100185	0.095291	0.105721	0.099482	0.096535	0.124073	0.118727	0.115267	0.149530	0.139064	0.136521	0.123771	0.116315	0.108280	0.111784	0.100671	0.098791	0.142383	0.136093	0.125472
71.6	0.255694	0.242545	0.227884	0.229809	0.217509	0.203968	0.246671	0.237385	0.225728	0.268300	0.251192	0.240552	0.106202	0.100675	0.095040	0.105664	0.099718	0.096831	0.124261	0.118375	0.115039	0.149634	0.138966	0.136972	0.123914	0.116123	0.108606	0.111852	0.100829	0.098709	0.142619	0.136339	0.126047
71.8	0.255970	0.243122	0.228633	0.229797	0.217866	0.204351	0.247222	0.237681	0.226660	0.268127	0.251740	0.241078	0.106658	0.100883	0.095229	0.105648	0.099894	0.096951	0.124151	0.118532	0.115025	0.149782	0.138818	0.137112	0.123999	0.116162	0.108543	0.112274	0.100893	0.098659	0.143058	0.136751	0.126462
72.0	0.256605	0.242791	0.229079	0.229941	0.218249	0.204808	0.247729	0.238067	0.226776	0.268215	0.252202	0.241559	0.106861	0.101090	0.095401	0.105671	0.099955	0.097166	0.124399	0.118218	0.114850	0.149924	0.138832	0.137590	0.123653	0.116362	0.108232	0.112391	0.100953	0.098512	0.143458	0.136811	0.126587
72.2	0.256498	0.243094	0.229232	0.230579	0.218452	0.204931	0.248328	0.238580	0.227199	0.268684	0.252555	0.241711	0.106800	0.101395	0.095756	0.105619	0.100145	0.097166	0.125184	0.118412	0.114631	0.149791	0.138864	0.137922	0.123685	0.116847	0.107888	0.112706	0.100998	0.098300	0.143619	0.136766	0.126042
72.4	0.257143	0.243337	0.229428	0.231143	0.218695	0.205432	0.248597	0.239475	0.227577	0.269275	0.252800	0.242462	0.107054	0.102055	0.095692	0.105480	0.100453	0.097469	0.125551	0.118375	0.114541	0.149913	0.138729	0.138251	0.123868	0.117270	0.107685	0.112880	0.100867	0.098021	0.143576	0.136472	0.125880
72.6	0.258002	0.243858	0.229541	0.231312	0.218980	0.205883	0.248970	0.239963	0.228016	0.269697	0.252962	0.243060	0.107456	0.101778	0.095296	0.105462	0.100720	0.097272	0.126052	0.118701	0.114675	0.149848	0.138382	0.138420	0.124062	0.117402	0.107572	0.113247	0.100663	0.098232	0.143439	0.136615	0.125774
72.8	0.258349	0.244219	0.229748	0.231848	0.219363	0.206067	0.249410	0.240456	0.228440	0.270053	0.253310	0.243695	0.107526	0.102314	0.095444	0.105723	0.101031	0.097337	0.125797	0.118723	0.114498	0.149972	0.138276	0.138685	0.124274	0.117378	0.107679	0.113348	0.100911	0.098299	0.143336	0.136614	0.125512
73.0	0.258647	0.244709	0.229730	0.232455	0.219407	0.206420	0.250057	0.240660	0.228486	0.270311	0.253704	0.244193	0.107494	0.102641	0.095466	0.106209	0.101327	0.097389	0.125849	0.118923	0.114605	0.149967	0.138556	0.138972	0.124192	0.117727	0.107596	0.113158	0.100893	0.098315	0.143276	0.136796	0.125452
73.2	0.259177	0.244669	0.229803	0.233035	0.219807	0.206687	0.250390	0.241328	0.228796	0.270544	0.254074	0.244616	0.107208	0.102705	0.096016	0.106703	0.101379	0.097402	0.126058	0.118747	0.114162	0.150059	0.138814	0.139095	0.124135	0.118111	0.107727	0.113338	0.101402	0.098262	0.143161	0.136778	0.125576
73.4	0.259539	0.244763	0.229655	0.233745	0.219687	0.206717	0.250528	0.241405	0.228845	0.270905	0.254477	0.244877	0.107256	0.102652	0.096092	0.107161	0.101383	0.097311	0.126226	0.118819	0.114183	0.150142	0.139280	0.139459	0.124483	0.118215	0.107801	0.113713	0.101622	0.098351	0.143278	0.136624	0.125323
73.6	0.259955	0.245035	0.229875	0.234277	0.219941	0.206876	0.250998	0.241591	0.228950	0.271282	0.254541	0.245237	0.107375	0.102698	0.096188	0.107486	0.101552	0.097575	0.126660	0.119339	0.114048	0.150450	0.139629	0.139673	0.124583	0.118442	0.108222	0.113937	0.101554	0.098555	0.143295	0.136924	0.124931
73.8	0.260012	0.244985	0.229914	0.234700	0.220046	0.207078	0.251461	0.241874	0.229064	0.271571	0.254679	0.245746	0.108130	0.102876	0.096550	0.107852	0.101594	0.097626	0.126597	0.119269	0.114048	0.150658	0.139930	0.139515	0.124858	0.118695	0.108680	0.113760	0.101885	0.098790	0.143311	0.136829	0.125436
74.0	0.260069	0.244930	0.229754	0.235091	0.220010	0.207369	0.252178	0.242440	0.229142	0.271702	0.254486	0.245965	0.108376	0.102730	0.096733	0.108050	0.101536	0.097659	0.126346	0.119573	0.114132	0.150773	0.140109	0.139446	0.124755	0.118647	0.109192	0.113689	0.101993	0.098682	0.143159	0.136947	0.125874
74.2	0.260301	0.245156	0.230029	0.235343	0.220181	0.207555	0.252642	0.242455	0.228947	0.272083	0.254750	0.246256	0.108506	0.102852	0.097031	0.108033	0.101650	0.097732	0.126556	0.119827	0.114610	0.150821	0.140363	0.139407	0.124902	0.118967	0.109467	0.113691	0.101851	0.098696	0.143278	0.136795	0.126201
74.4	0.260822	0.245414	0.230271	0.235439	0.220059	0.207898	0.253201	0.242716	0.229327	0.272500	0.255247	0.246706	0.108368	0.102805	0.097096	0.108249	0.101719	0.097745	0.126425	0.119946	0.114877	0.151058	0.140740	0.139588	0.125037	0.119177	0.109572	0.113951	0.102149	0.099265	0.143787	0.136767	0.126442
74.6	0.260211	0.245407	0.230398	0.235411	0.220162	0.208030	0.253954	0.242870	0.229625	0.273119	0.255301	0.247155	0.108685	0.102826	0.097460	0.108564	0.101828	0.097662	0.126704	0.119927	0.115041	0.151578	0.141442	0.139843	0.124959	0.119291	0.109896	0.113999	0.102146	0.099569	0.144458	0.136625	0.126344
74.8	0.260463	0.245771	0.231088	0.235222	0.220534	0.208156	0.254719	0.242943	0.229618	0.273516	0.255503	0.247139	0.108767	0.102696	0.097734	0.108558	0.101823	0.097665	0.126543	0.119934	0.115383	0.151659	0.141691	0.140081	0.124894	0.119706	0.109876	0.113623	0.102459	0.100017	0.144851	0.136780	0.126539
75.0	0.260761	0.245934	0.231507	0.235393	0.220728	0.208365	0.254985	0.243073	0.229785	0.273962	0.255928	0.247292	0.109291	0.103120	0.097901	0.108269	0.101538	0.097895	0.126439	0.120016	0.115611	0.151855	0.142059	0.140348	0.125404	0.119817	0.110287	0.113672	0.102543	0.100013	0.145065	0.136830	0.127164
75.2	0.261013	0.246127	0.232042	0.235398	0.221146	0.208373	0.255805	0.243212	0.229522	0.274337	0.256156	0.247737	0.109693	0.103363	0.097817	0.108154	0.101380	0.097899	0.126234	0.120049	0.115768	0.151807	0.142481	0.140416	0.125836	0.119803	0.110713	0.113647	0.102966	0.100201	0.145690	0.137027	0.127437
75.4	0.260969	0.246605	0.232578	0.235817	0.221410	0.208549	0.255912	0.243633	0.230046	0.275246	0.256458	0.247940	0.109902	0.103330	0.097890	0.108046	0.101499	0.098354	0.126238	0.120287	0.115972	0.151889	0.142719	0.140562	0.126075	0.119518	0.111357	0.113909	0.103016	0.100401	0.146265	0.137097	0.127928
75.6	0.261255	0.247030	0.233105	0.236083	0.221799	0.208822	0.256302	0.243718	0.230436	0.275539	0.256975	0.248101	0.110194	0.103336	0.097663	0.108249	0.101473	0.098488	0.126275	0.119963	0.116071	0.151898	0.142996	0.140925	0.126105	0.119644	0.111272	0.113935	0.102756	0.100454	0.146414	0.137406	0.128444
75.8	0.261193	0.247229	0.233483	0.236349	0.222301	0.208974	0.256589	0.244012	0.231005	0.275922	0.257269	0.248393	0.110164	0.103173	0.097609	0.108330	0.101547	0.098505	0.126073	0.120341	0.116292	0.151978	0.143047	0.140976	0.126414	0.119631	0.111117	0.114146	0.102824	0.100673	0.146613	0.137536	0.128686
76.0	0.261611	0.247627	0.233922	0.236767	0.222758	0.209108	0.256797	0.244586	0.231295	0.276524	0.257491	0.248924	0.110211	0.102925	0.097781	0.108231	0.101658	0.098694	0.126339	0.120070	0.116330	0.152099	0.143349	0.141195	0.126097	0.119639	0.111560	0.114157	0.102823	0.100993	0.146630	0.137708	0.128857
76.2	0.261558	0.248192	0.234425	0.237357	0.222761	0.209314	0.256794	0.244804	0.231843	0.277123	0.257723	0.249323	0.110260	0.102900	0.097454	0.107960	0.101746	0.098921	0.126788	0.120141	0.116846	0.152284	0.143755	0.141399	0.126370	0.120157	0.111602	0.114417	0.102741	0.101051	0.146827	0.138033	0.128751
76.4	0.262279	0.248667	0.234754	0.237575	0.223358	0.209601	0.256889	0.245599	0.232224	0.277443	0.257797	0.249986	0.110265	0.102996	0.096902	0.108232	0.101936	0.099092	0.127033	0.120360	0.116952	0.152218	0.143529	0.141618	0.126669	0.120197	0.111699	0.114502	0.102542	0.100986	0.147025	0.138031	0.129119
76.6	0.262908	0.249239	0.234795	0.237727	0.223760	0.210147	0.256601	0.246047	0.232745	0.277814	0.258408	0.250565	0.110283	0.103094	0.096780	0.108394	0.102011	0.098993	0.127329	0.120685	0.117331	0.152411	0.143371	0.141727	0.126623	0.120028	0.111789	0.114726	0.102498	0.101549	0.146890	0.138144	0.129152
76.8	0.263432	0.249967	0.234862	0.238346	0.224103	0.210635	0.256290	0.246093	0.233043	0.277866	0.259008	0.251134	0.110500	0.103306	0.096842	0.108680	0.101959	0.099174	0.127394	0.120824	0.117393	0.152772	0.143714	0.141847	0.126734	0.119792	0.111766	0.114838	0.103049	0.101513	0.146928	0.138395	0.129033
77.0	0.263726	0.250458	0.234767	0.238665	0.224401	0.211250	0.256187	0.246550	0.233437	0.277805	0.259249	0.251521	0.110496	0.103165	0.097011	0.109118	0.102063	0.099485	0.127908	0.121230	0.117596	0.153102	0.143491	0.141965	0.126528	0.120144	0.111821	0.115193	0.103203	0.101472	0.147010	0.138766	0.129038
77.2	0.263922	0.250550	0.235042	0.238973	0.224741	0.211591	0.256275	0.246873	0.233923	0.277997	0.259858	0.251814	0.110395	0.102764	0.097320	0.109613	0.102119	0.099586	0.128284	0.121448	0.117366	0.153504	0.143421	0.142069	0.126514	0.120317	0.111996	0.115749	0.103339	0.101213	0.147418	0.139276	0.129675
77.4	0.264349	0.251197	0.235285	0.239255	0.224914	0.211892	0.256213	0.246944	0.234226	0.278070	0.260179	0.251915	0.110495	0.102709	0.097512	0.109888	0.102301	0.099780	0.128800	0.121739	0.117168	0.153738	0.143521	0.142191	0.126615	0.120375	0.112055	0.115866	0.103099	0.101230	0.147498	0.139516	0.129486
77.6	0.264577	0.251473	0.235538	0.239791	0.225074	0.212344	0.256956	0.247458	0.235038	0.278334	0.260272	0.252257	0.110556	0.102980	0.097655	0.110286	0.102587	0.100088	0.129021	0.122375	0.117282	0.154048	0.143322	0.142072	0.126528	0.120511	0.112265	0.115949	0.103251	0.101271	0.147662	0.139584	0.129763
77.8	0.264673	0.251414	0.235728	0.240025	0.225276	0.212814	0.256935	0.247575	0.235339	0.278475	0.260655	0.252700	0.110826	0.102862	0.098066	0.110331	0.102533	0.100200	0.129241	0.122316	0.117393	0.154578	0.143248	0.141841	0.126540	0.120413	0.112455	0.115995	0.103571	0.101183	0.147994	0.139631	0.130233
78.0	0.265042	0.251645	0.236304	0.240459	0.225499	0.213408	0.257351	0.247656	0.235577	0.278504	0.260808	0.252904	0.110196	0.102580	0.098132	0.110474	0.102863	0.100270	0.129922	0.122919	0.117638	0.154707	0.142975	0.141869	0.126907	0.120564	0.112676	0.116454	0.103419	0.101164	0.148360	0.139794	0.130540
78.2	0.265597	0.252170	0.236892	0.240351	0.225843	0.213651	0.257785	0.247581	0.235417	0.278757	0.261568	0.253232	0.110154	0.102972	0.098385	0.110652	0.103182	0.100243	0.130509	0.122750	0.117928	0.154817	0.142877	0.141961	0.126869	0.120563	0.112687	0.116708	0.103344	0.101401	0.148443	0.139657	0.130866
78.4	0.265764	0.252411	0.237168	0.240578	0.225974	0.214132	0.258305	0.248372	0.235765	0.278956	0.261983	0.253733	0.110211	0.103148	0.098993	0.110785	0.103526	0.100382	0.130712	0.122761	0.117903	0.155049	0.142939	0.142274	0.127164	0.120831	0.112369	0.117050	0.103577	0.101913	0.148939	0.139879	0.130837
78.6	0.265662	0.252276	0.237278	0.240855	0.226235	0.214184	0.258801	0.248242	0.236061	0.279335	0.262231	0.253772	0.110525	0.103010	0.099755	0.110835	0.103660	0.100522	0.131113	0.122679	0.118382	0.155283	0.143056	0.142647	0.126946	0.121062	0.112453	0.117124	0.103698	0.101879	0.149070	0.139850	0.130804
78.8	0.266235	0.252380	0.238088	0.241206	0.226554	0.214272	0.259140	0.248231	0.236168	0.279636	0.262608	0.253698	0.110994	0.103231	0.100045	0.110552	0.103492	0.100563	0.130870	0.123096	0.118449	0.155264	0.143211	0.142617	0.126986	0.121045	0.112306	0.117080	0.104056	0.102155	0.148713	0.140249	0.131245
79.0	0.266478	0.252390	0.238137	0.241545	0.226645	0.214367	0.259427	0.248760	0.236101	0.280160	0.263274	0.253694	0.111340	0.103695	0.100226	0.110548	0.103643	0.100735	0.130942	0.123188	0.118353	0.155482	0.143645	0.142718	0.127085	0.121184	0.112788	0.117221	0.104155	0.102160	0.148777	0.140419	0.131172
79.2	0.266567	0.252479	0.238324	0.241845	0.226799	0.214320	0.260412	0.249218	0.236259	0.280609	0.263527	0.253906	0.111536	0.103936	0.100150	0.110774	0.104340	0.100622	0.130862	0.123367	0.118746	0.155821	0.143975	0.142590	0.127211	0.121407	0.113292	0.117187	0.104557	0.102194	0.148764	0.140819	0.131130
79.4	0.266792	0.253056	0.238321	0.242640	0.226952	0.214345	0.260864	0.249767	0.236845	0.281149	0.263908	0.253698	0.111575	0.104073	0.100322	0.110767	0.104926	0.100804	0.131345	0.123578	0.119097	0.155847	0.144320	0.142656	0.127411	0.121388	0.113427	0.117312	0.104699	0.102215	0.148665	0.141396	0.131223
79.6	0.267430	0.253149	0.239221	0.242749	0.227135	0.214340	0.261394	0.249828	0.237293	0.281008	0.264089	0.253784	0.111672	0.104102	0.100397	0.110879	0.105294	0.100712	0.131375	0.123792	0.119180	0.155574	0.144740	0.142743	0.127650	0.121667	0.113348	0.116963	0.104533	0.102383	0.148682	0.141760	0.131369
79.8	0.267918	0.253421	0.239555	0.243002	0.227267	0.214430	0.261980	0.250840	0.237351	0.281662	0.264209	0.253911	0.111606	0.104293	0.100281	0.110917	0.105653	0.100634	0.130953	0.124158	0.118873	0.155651	0.145407	0.142681	0.127874	0.121350	0.113485	0.117001	0.105049	0.102554	0.148953	0.141956	0.131509
80.0	0.268650	0.253879	0.240109	0.243499	0.227437	0.214542	0.262268	0.251172	0.237710	0.281788	0.264700	0.253946	0.111791	0.104508	0.100061	0.110981	0.106142	0.100531	0.130714	0.124099	0.118842	0.155449	0.145880	0.142917	0.127656	0.121696	0.113851	0.116987	0.105294	0.102790	0.149035	0.142271	0.131462
80.2	0.269229	0.254130	0.240509	0.243824	0.227398	0.214579	0.262835	0.251612	0.237601	0.282271	0.264963	0.254209	0.111944	0.104863	0.099861	0.111045	0.106060	0.100535	0.130713	0.124129	0.119343	0.155479	0.146407	0.143173	0.127813	0.122156	0.113508	0.116940	0.105398	0.102895	0.149517	0.142381	0.131197
80.4	0.269608	0.254445	0.240314	0.244044	0.227558	0.214450	0.263159	0.251999	0.238070	0.282654	0.265518	0.254420	0.111856	0.105405	0.100021	0.111621	0.106093	0.100521	0.130658	0.124053	0.119131	0.155763	0.146402	0.143278	0.127906	0.121746	0.113613	0.116933	0.105707	0.102849	0.149396	0.142138	0.131534
80.6	0.270290	0.254900	0.240555	0.244413	0.227925	0.214621	0.262843	0.252316	0.238582	0.283104	0.266154	0.254808	0.112156	0.105774	0.100038	0.111514	0.105961	0.100304	0.130586	0.124226	0.119094	0.155919	0.146600	0.143539	0.127868	0.121334	0.113448	0.117306	0.105882	0.103177	0.149520	0.142397	0.131463
80.8	0.271027	0.255303	0.240938	0.244944	0.228373	0.215097	0.262865	0.252441	0.238691	0.283387	0.266297	0.255317	0.112246	0.106223	0.099979	0.111634	0.105914	0.100429	0.130427	0.124415	0.119133	0.156199	0.146886	0.143855	0.127676	0.121098	0.113484	0.117337	0.106093	0.103014	0.149774	0.142494	0.131321
81.0	0.271038	0.255638	0.240877	0.245093	0.228517	0.215254	0.263236	0.252994	0.239469	0.283634	0.266532	0.255631	0.112379	0.106194	0.100202	0.111722	0.106041	0.100511	0.130344	0.124629	0.118946	0.156275	0.146989	0.144062	0.127720	0.121508	0.113487	0.117394	0.106010	0.103171	0.150030	0.142306	0.131546
81.2	0.270995	0.255859	0.241563	0.245361	0.228847	0.215696	0.263328	0.253078	0.239787	0.283907	0.266907	0.256100	0.112281	0.106248	0.100375	0.111868	0.106189	0.100642	0.130216	0.124977	0.119142	0.156548	0.147108	0.144155	0.127574	0.121597	0.113369	0.117345	0.106220	0.103090	0.150418	0.142273	0.132342
81.4	0.271542	0.256563	0.241810	0.245520	0.229071	0.215749	0.263146	0.253551	0.240228	0.284132	0.267197	0.256505	0.112146	0.106619	0.100638	0.112100	0.106188	0.100740	0.130454	0.125020	0.119237	0.156531	0.146898	0.144223	0.127774	0.121511	0.113475	0.117394	0.106416	0.103143	0.150554	0.141982	0.132274
81.6	0.271332	0.256820	0.241701	0.245744	0.229299	0.215963	0.262915	0.254083	0.240774	0.284654	0.267592	0.256934	0.111921	0.107338	0.100826	0.112316	0.106117	0.100876	0.130620	0.125384	0.119352	0.156797	0.146900	0.144413	0.128111	0.121724	0.113578	0.117571	0.106521	0.103275	0.151049	0.142160	0.132824
81.8	0.271738	0.256867	0.242255	0.245678	0.229746	0.216275	0.262601	0.254139	0.240582	0.285121	0.267623	0.257366	0.111793	0.107347	0.101418	0.112173	0.106129	0.100920	0.131183	0.125160	0.119578	0.157011	0.146668	0.144543	0.128423	0.121998	0.113453	0.117813	0.106733	0.103379	0.151178	0.142258	0.132914
82.0	0.272166	0.256937	0.242672	0.245831	0.230182	0.216291	0.262704	0.254151	0.240821	0.285631	0.267745	0.257829	0.111730	0.107665	0.101529	0.112142	0.106262	0.101201	0.131335	0.125102	0.119570	0.156940	0.146506	0.144759	0.128631	0.122360	0.113472	0.118082	0.106688	0.103319	0.151056	0.142218	0.132728
82.2	0.272259	0.257488	0.243046	0.245963	0.230283	0.216354	0.263128	0.254475	0.240856	0.286413	0.268126	0.258176	0.111940	0.107862	0.101779	0.112120	0.106209	0.101513	0.131324	0.124902	0.119678	0.157065	0.146338	0.145063	0.128628	0.122408	0.113740	0.118042	0.106657	0.103320	0.150626	0.142138	0.132576
82.4	0.272053	0.257524	0.243186	0.246289	0.230475	0.216415	0.263499	0.254674	0.241132	0.286700	0.268112	0.258782	0.111994	0.107483	0.102020	0.111840	0.106056	0.101700	0.131364	0.125085	0.119568	0.156981	0.146556	0.145339	0.129098	0.122694	0.113637	0.118040	0.106787	0.103283	0.150664	0.142251	0.132295
82.6	0.271839	0.257193	0.243318	0.246381	0.230838	0.216493	0.263956	0.253923	0.241335	0.287183	0.268423	0.259068	0.112173	0.107202	0.102019	0.112039	0.105871	0.101735	0.131513	0.124970	0.120109	0.156959	0.146515	0.145515	0.129247	0.123012	0.113787	0.118004	0.106800	0.103056	0.150344	0.142350	0.132322
82.8	0.272036	0.257547	0.243816	0.246764	0.231130	0.216717	0.264401	0.253884	0.241598	0.287694	0.268706	0.259505	0.112296	0.107354	0.101906	0.112408	0.105886	0.102053	0.131536	0.125083	0.119808	0.157192	0.146786	0.145368	0.129339	0.123231	0.114112	0.118014	0.106928	0.103207	0.150290	0.142581	0.132515
83.0	0.272278	0.257818	0.243633	0.246546	0.231360	0.217008	0.265105	0.254472	0.241447	0.287984	0.268960	0.259744	0.112246	0.107532	0.102145	0.112611	0.106139	0.102006	0.131668	0.124978	0.119866	0.157398	0.146833	0.145299	0.129448	0.123497	0.114536	0.118083	0.106844	0.103043	0.150257	0.142868	0.132376
83.2	0.272565	0.257924	0.244048	0.246597	0.231702	0.217242	0.266434	0.254935	0.241755	0.288166	0.269207	0.259969	0.112669	0.107761	0.102053	0.112722	0.106231	0.102325	0.131769	0.125078	0.120116	0.157453	0.146830	0.145268	0.129954	0.123531	0.114669	0.118185	0.106923	0.102884	0.150221	0.143097	0.132640
83.4	0.272992	0.258364	0.244608	0.246593	0.232050	0.217387	0.266966	0.255509	0.242118	0.288304	0.269364	0.260062	0.112553	0.107632	0.101893	0.112863	0.106433	0.102520	0.132062	0.125340	0.119854	0.157368	0.146868	0.145275	0.130077	0.123551	0.114750	0.118510	0.106755	0.102933	0.150653	0.143445	0.132964
83.6	0.273791	0.258731	0.245325	0.246621	0.232268	0.217769	0.267488	0.255568	0.242613	0.288200	0.269769	0.260445	0.112715	0.107340	0.102088	0.112951	0.106309	0.102752	0.131775	0.125148	0.119359	0.157434	0.147140	0.145370	0.130285	0.123605	0.114654	0.118579	0.106664	0.103114	0.151130	0.143253	0.132950
83.8	0.274602	0.259165	0.245358	0.246897	0.232610	0.218263	0.268416	0.256032	0.242517	0.288638	0.270189	0.260644	0.113143	0.107336	0.101536	0.113092	0.106604	0.102833	0.131679	0.124974	0.119135	0.157659	0.147529	0.145429	0.130291	0.123575	0.114718	0.119127	0.107094	0.103077	0.151668	0.142993	0.133167
84.0	0.274626	0.259513	0.245599	0.247237	0.232957	0.218912	0.269026	0.256132	0.243007	0.288861	0.270680	0.260660	0.113211	0.107211	0.101485	0.113069	0.106751	0.102939	0.131952	0.125023	0.119274	0.157896	0.147731	0.145612	0.130533	0.124000	0.114804	0.119367	0.106841	0.103242	0.151814	0.142938	0.133251
84.2	0.274999	0.259615	0.245673	0.247623	0.233168	0.219086	0.269876	0.256264	0.243333	0.289328	0.270976	0.261057	0.113207	0.107075	0.101645	0.113053	0.106220	0.103187	0.132172	0.124664	0.119197	0.158164	0.148109	0.145691	0.130826	0.123845	0.114973	0.119624	0.106674	0.103322	0.152329	0.142870	0.133217
84.4	0.275450	0.259502	0.245818	0.248060	0.233399	0.219292	0.270370	0.256552	0.243764	0.289685	0.271389	0.261226	0.113216	0.107253	0.101664	0.113276	0.106407	0.103419	0.131911	0.124784	0.119154	0.158496	0.148257	0.145820	0.130881	0.123663	0.115502	0.119957	0.106532	0.103414	0.152384	0.142787	0.133873
84.6	0.276065	0.260008	0.246475	0.248414	0.234116	0.219760	0.270875	0.257286	0.244249	0.290137	0.271680	0.261307	0.113646	0.107325	0.101350	0.113193	0.106641	0.103577	0.132051	0.125258	0.119523	0.158610	0.148624	0.146170	0.131204	0.123623	0.115923	0.120097	0.106536	0.104091	0.152756	0.142939	0.133872
84.8	0.276560	0.260698	0.246448	0.249060	0.234280	0.220267	0.271152	0.257594	0.244064	0.290178	0.271849	0.261681	0.114107	0.107831	0.101619	0.113357	0.106834	0.103793	0.132577	0.125556	0.119755	0.159166	0.148959	0.146149	0.131430	0.124048	0.116086	0.120208	0.106509	0.104279	0.153354	0.142891	0.134032
85.0	0.276770	0.260981	0.246196	0.249400	0.234471	0.220559	0.271338	0.258149	0.244614	0.290128	0.272300	0.261887	0.114652	0.107705	0.101888	0.113714	0.107207	0.103805	0.132620	0.125353	0.119957	0.159455	0.149268	0.146101	0.131627	0.124243	0.116249	0.120194	0.106514	0.104693	0.153600	0.142910	0.134838
85.2	0.276918	0.261224	0.246809	0.249792	0.234791	0.220921	0.271436	0.258532	0.244863	0.290512	0.272738	0.262321	0.114529	0.108020	0.102292	0.113821	0.107468	0.103913	0.132694	0.125648	0.120432	0.159880	0.149372	0.146224	0.131429	0.124211	0.116453	0.120243	0.106519	0.104625	0.153821	0.143476	0.135424
85.4	0.277287	0.261654	0.246521	0.249923	0.235236	0.220839	0.271518	0.258794	0.245210	0.290997	0.273115	0.262388	0.114628	0.108539	0.102507	0.114252	0.107564	0.103915	0.133024	0.125411	0.120554	0.159894	0.149488	0.146568	0.131736	0.124399	0.116781	0.120291	0.106502	0.104732	0.154421	0.143740	0.135282
85.6	0.277484	0.261869	0.246465	0.250446	0.235480	0.221224	0.271678	0.258870	0.245574	0.291516	0.273389	0.262753	0.114862	0.109022	0.103060	0.114159	0.107764	0.103946	0.133427	0.125647	0.120942	0.159932	0.149911	0.146821	0.131935	0.124657	0.116705	0.120207	0.106541	0.104893	0.154358	0.143938	0.135782
85.8	0.278264	0.261675	0.246710	0.250666	0.236009	0.221336	0.272154	0.258925	0.245671	0.291984	0.273269	0.263095	0.115267	0.108997	0.103270	0.114058	0.108078	0.104207	0.133655	0.125668	0.121453	0.159965	0.149876	0.147188	0.131636	0.124738	0.116332	0.120229	0.106907	0.104882	0.154148	0.144526	0.135574
86.0	0.278363	0.261855	0.247042	0.251214	0.236185	0.221366	0.271995	0.258891	0.246335	0.292542	0.273560	0.263477	0.115618	0.109014	0.103082	0.114351	0.108050	0.104240	0.133786	0.125840	0.121465	0.160027	0.150224	0.147517	0.131381	0.125177	0.116373	0.119931	0.106900	0.104775	0.153929	0.144984	0.135577
86.2	0.278476	0.262672	0.247447	0.251659	0.236193	0.221413	0.272172	0.259048	0.246789	0.293175	0.273600	0.263692	0.115417	0.108622	0.103208	0.114672	0.107998	0.104062	0.133981	0.126294	0.121896	0.159951	0.150214	0.147805	0.131496	0.125483	0.116626	0.119726	0.106973	0.104925	0.153781	0.145123	0.135636
86.4	0.278520	0.262847	0.247613	0.252006	0.236418	0.221697	0.272210	0.259008	0.247340	0.293460	0.273703	0.264080	0.115848	0.108347	0.103252	0.114878	0.108179	0.103862	0.134351	0.126744	0.122178	0.159784	0.150458	0.147779	0.131942	0.125541	0.116335	0.119373	0.107115	0.105083	0.153710	0.145709	0.136071
86.6	0.278627	0.263065	0.247936	0.252183	0.236702	0.222015	0.271902	0.259128	0.247467	0.293757	0.274252	0.264432	0.115818	0.108609	0.103397	0.115182	0.108365	0.104076	0.134634	0.126913	0.122608	0.160035	0.150287	0.147838	0.132026	0.125714	0.116335	0.119428	0.107027	0.105268	0.153714	0.146071	0.136093
86.8	0.279173	0.263794	0.248236	0.252526	0.236761	0.222355	0.271922	0.259506	0.247619	0.294194	0.274704	0.264801	0.115830	0.108965	0.103996	0.115434	0.108252	0.104191	0.134608	0.127262	0.122269	0.160203	0.150629	0.148079	0.131746	0.125696	0.116590	0.119247	0.107215	0.105502	0.153613	0.146153	0.136218
87.0	0.279621	0.264268	0.248254	0.252400	0.236938	0.222771	0.272027	0.260172	0.247895	0.294388	0.274933	0.265148	0.116315	0.109263	0.104043	0.115509	0.108087	0.103937	0.134743	0.127498	0.122334	0.160072	0.150444	0.148202	0.132093	0.125382	0.116672	0.119387	0.107300	0.105627	0.153733	0.146774	0.136124
87.2	0.280221	0.264618	0.249103	0.252724	0.237430	0.223180	0.272463	0.260576	0.248563	0.294677	0.275382	0.265354	0.116684	0.108933	0.103844	0.115793	0.108342	0.104293	0.134788	0.127893	0.122266	0.160067	0.150534	0.148243	0.132456	0.125283	0.116477	0.119495	0.107572	0.105480	0.153889	0.146655	0.136216
87.4	0.280507	0.265676	0.249618	0.253049	0.237284	0.223603	0.272210	0.260859	0.248756	0.294974	0.275880	0.265775	0.116484	0.108855	0.104076	0.115917	0.108219	0.104054	0.135012	0.128113	0.122052	0.160376	0.150557	0.148252	0.132336	0.125497	0.116636	0.119928	0.107840	0.105834	0.154550	0.146845	0.136224
87.6	0.281078	0.266413	0.249984	0.253469	0.237312	0.223988	0.272644	0.261087	0.249197	0.294991	0.276370	0.266226	0.116785	0.108701	0.104610	0.116002	0.108049	0.104017	0.134869	0.128081	0.122052	0.160324	0.150679	0.148378	0.132399	0.125400	0.116458	0.120046	0.108392	0.105824	0.154614	0.146887	0.136266
87.8	0.281363	0.266425	0.250232	0.253567	0.237319	0.224178	0.273052	0.261331	0.249639	0.295371	0.276662	0.266496	0.116896	0.108623	0.104559	0.116174	0.108306	0.104094	0.135049	0.128535	0.122485	0.160407	0.150977	0.148699	0.132612	0.125227	0.116523	0.120301	0.108658	0.105709	0.154936	0.147086	0.136573
88.0	0.281282	0.266363	0.250588	0.253879	0.237321	0.224278	0.273783	0.261924	0.250234	0.295550	0.276885	0.266530	0.116498	0.108623	0.104838	0.116033	0.108297	0.104280	0.134926	0.128888	0.122597	0.160315	0.150971	0.148871	0.132943	0.125274	0.116862	0.120294	0.108521	0.105824	0.155215	0.147320	0.136599
88.2	0.281741	0.266377	0.250797	0.254076	0.237423	0.224192	0.274346	0.262130	0.250569	0.295666	0.277086	0.266888	0.116672	0.108792	0.104864	0.116409	0.108317	0.104430	0.134786	0.129004	0.122751	0.160191	0.150938	0.148997	0.132919	0.125054	0.117258	0.120543	0.108809	0.105924	0.155407	0.147417	0.136599
88.4	0.282358	0.266652	0.251513	0.254436	0.237419	0.224251	0.274717	0.262752	0.251050	0.295919	0.277278	0.266767	0.116652	0.109249	0.105350	0.116553	0.108713	0.104644	0.134613	0.129131	0.122803	0.160455	0.150908	0.149282	0.133192	0.125131	0.117659	0.120831	0.109066	0.106177	0.155522	0.147452	0.137054
88.6	0.282735	0.267127	0.252021	0.254641	0.237673	0.224539	0.275124	0.263100	0.250977	0.295917	0.277722	0.266658	0.116853	0.109474	0.105240	0.116731	0.108685	0.104775	0.135114	0.129188	0.122819	0.160434	0.151121	0.149497	0.134174	0.125173	0.118064	0.120956	0.109130	0.106238	0.155843	0.147548	0.137121
88.8	0.283071	0.267528	0.252088	0.254986	0.237939	0.224829	0.275064	0.263085	0.250848	0.295750	0.277776	0.266897	0.116884	0.109542	0.105491	0.116737	0.108716	0.104817	0.135429	0.128749	0.122705	0.160744	0.151123	0.149392	0.134386	0.125187	0.118202	0.121198	0.109103	0.106157	0.156330	0.147371	0.137363
89.0	0.282901	0.267606	0.252142	0.254875	0.238246	0.225019	0.275655	0.263485	0.251495	0.295899	0.278198	0.267115	0.116629	0.109429	0.105276	0.116822	0.108822	0.105017	0.135502	0.128404	0.122773	0.160947	0.151296	0.149554	0.134292	0.124990	0.118654	0.121186	0.109278	0.106437	0.156402	0.147241	0.137830
89.2	0.282935	0.267802	0.252182	0.255263	0.238562	0.225091	0.276309	0.263899	0.251745	0.296397	0.278512	0.267494	0.116595	0.109382	0.105391	0.116500	0.108731	0.105298	0.135401	0.128265	0.122842	0.161304	0.151192	0.149613	0.134585	0.124800	0.118927	0.121245	0.109525	0.106333	0.156416	0.147465	0.137653
89.4	0.283084	0.267810	0.252538	0.255625	0.239079	0.225472	0.276984	0.264366	0.252109	0.296455	0.278921	0.267474	0.116695	0.109784	0.105178	0.116580	0.109147	0.105556	0.135470	0.128122	0.122957	0.161142	0.151365	0.149457	0.134562	0.124931	0.119089	0.121298	0.109641	0.106319	0.156763	0.147075	0.137573
89.6	0.283437	0.268115	0.252439	0.256002	0.239272	0.225614	0.277223	0.264784	0.252171	0.296576	0.279017	0.267873	0.116805	0.109747	0.105477	0.116468	0.109300	0.105750	0.135860	0.128013	0.123442	0.161370	0.151393	0.149664	0.134493	0.124881	0.118933	0.121420	0.109725	0.106386	0.156402	0.147135	0.137744
89.8	0.284028	0.268024	0.253034	0.256075	0.239821	0.225576	0.277147	0.265273	0.252395	0.296867	0.279189	0.267995	0.116740	0.110034	0.105111	0.116642	0.109365	0.106031	0.135968	0.127944	0.123633	0.161668	0.151567	0.149773	0.134660	0.125161	0.118953	0.121475	0.109993	0.106311	0.156442	0.147027	0.137688
90.0	0.284181	0.268295	0.253171	0.256392	0.239737	0.226016	0.277079	0.265433	0.252490	0.297147	0.279471	0.268172	0.116746	0.109810	0.104885	0.117006	0.109380	0.105933	0.136023	0.127827	0.124026	0.162052	0.151714	0.149724	0.134815	0.125595	0.119316	0.121452	0.109753	0.106232	0.156235	0.146680	0.137729
90.2	0.284244	0.268492	0.253554	0.256864	0.240246	0.226432	0.277204	0.265853	0.252538	0.297753	0.279707	0.268310	0.116723	0.109989	0.105051	0.116928	0.109621	0.106095	0.136084	0.127929	0.124495	0.162335	0.151931	0.149635	0.135027	0.125503	0.119554	0.121379	0.109801	0.106379	0.156499	0.146515	0.137583
90.4	0.284270	0.268613	0.253474	0.257088	0.240665	0.227143	0.277576	0.266330	0.252651	0.297920	0.280011	0.268887	0.117218	0.110182	0.105086	0.116876	0.110115	0.106408	0.136697	0.128385	0.124576	0.162661	0.152199	0.149671	0.135505	0.125331	0.119846	0.121424	0.109547	0.106804	0.156395	0.146923	0.137310
90.6	0.284761	0.268730	0.253757	0.257292	0.241211	0.227597	0.277715	0.266507	0.251943	0.298439	0.280158	0.269415	0.117246	0.110467	0.104919	0.116744	0.110222	0.106619	0.136599	0.128437	0.124577	0.163011	0.152399	0.149800	0.135398	0.125376	0.120122	0.121631	0.109359	0.106795	0.156692	0.147086	0.136736
90.8	0.285440	0.269582	0.253504	0.257855	0.241370	0.227861	0.278141	0.266490	0.251827	0.299029	0.280345	0.270048	0.117523	0.110858	0.105136	0.116839	0.109979	0.106618	0.136906	0.128502	0.124274	0.163132	0.152609	0.150095	0.135232	0.125735	0.120232	0.121561	0.109618	0.106735	0.156725	0.147092	0.136884
91.0	0.286066	0.269549	0.253810	0.257969	0.241906	0.228299	0.278569	0.266883	0.251850	0.299517	0.280764	0.270494	0.117570	0.110823	0.104390	0.116861	0.110240	0.106621	0.137337	0.128818	0.124317	0.163280	0.152765	0.150056	0.135404	0.126288	0.120208	0.121830	0.109830	0.106376	0.157118	0.147452	0.137080
91.2	0.286808	0.270075	0.254467	0.258188	0.242497	0.228644	0.278874	0.267332	0.251593	0.299993	0.280831	0.270932	0.117584	0.110558	0.104342	0.116968	0.110228	0.106755	0.137224	0.129092	0.124403	0.163598	0.153047	0.150082	0.135218	0.126426	0.120340	0.121793	0.109889	0.106113	0.157217	0.147453	0.137390
91.4	0.286960	0.270479	0.254693	0.258380	0.242337	0.228919	0.278972	0.267578	0.251908	0.300445	0.281155	0.271555	0.117746	0.110774	0.104833	0.116893	0.110035	0.106827	0.137591	0.128910	0.124439	0.163756	0.153030	0.150151	0.135209	0.126908	0.120511	0.121965	0.109853	0.106442	0.157193	0.148112	0.137763
91.6	0.286921	0.270581	0.254957	0.258458	0.243047	0.229047	0.278866	0.267739	0.252469	0.300701	0.281382	0.271977	0.117945	0.110554	0.105000	0.117244	0.109928	0.106831	0.137367	0.128822	0.124551	0.163802	0.153024	0.150126	0.135263	0.126972	0.120729	0.122029	0.109905	0.106227	0.156840	0.148728	0.138438
91.8	0.287109	0.270472	0.255185	0.258391	0.243446	0.229131	0.278976	0.267929	0.252872	0.301290	0.281731	0.272301	0.118092	0.110533	0.104732	0.117152	0.110114	0.107215	0.137367	0.129347	0.124911	0.164001	0.153287	0.150623	0.135448	0.126837	0.120330	0.122132	0.109942	0.106199	0.156901	0.148903	0.138293
92.0	0.287404	0.270648	0.255030	0.258449	0.243813	0.229380	0.279399	0.268122	0.253366	0.301634	0.281961	0.272483	0.117908	0.110697	0.104636	0.116990	0.109982	0.107206	0.137286	0.129614	0.124794	0.164047	0.153112	0.150474	0.135458	0.127488	0.120409	0.122225	0.109799	0.106190	0.156595	0.149316	0.138579
92.2	0.287690	0.270788	0.255126	0.258322	0.243986	0.229615	0.279166	0.268177	0.253551	0.301885	0.282445	0.272840	0.117898	0.110965	0.104567	0.117226	0.110050	0.107031	0.137439	0.129593	0.124736	0.164238	0.153100	0.150453	0.135707	0.127746	0.120241	0.122245	0.109896	0.106281	0.156284	0.149394	0.139088
92.4	0.287963	0.271294	0.255934	0.258537	0.244158	0.229780	0.279078	0.268475	0.253879	0.302235	0.282683	0.273206	0.117637	0.111091	0.105297	0.117201	0.110070	0.107045	0.137398	0.129713	0.124294	0.164251	0.153245	0.150807	0.136060	0.128307	0.120137	0.122260	0.109924	0.106382	0.156222	0.149334	0.139653
92.6	0.288284	0.271500	0.256258	0.258654	0.244495	0.230037	0.279189	0.268577	0.253942	0.302472	0.283133	0.273316	0.117462	0.111218	0.105180	0.117397	0.109974	0.106794	0.137670	0.130140	0.124381	0.164195	0.153451	0.151111	0.136420	0.128541	0.120402	0.122220	0.109703	0.106495	0.156530	0.149541	0.139995
92.8	0.288522	0.271849	0.256473	0.258609	0.244978	0.230375	0.279099	0.268868	0.254693	0.302793	0.283351	0.273836	0.117409	0.111327	0.105098	0.117361	0.109967	0.106747	0.137857	0.130413	0.124295	0.164337	0.153582	0.151098	0.136301	0.128616	0.120630	0.122197	0.109962	0.107012	0.156876	0.149512	0.140156
93.0	0.288548	0.272125	0.256480	0.258824	0.245137	0.230359	0.279514	0.269301	0.255108	0.303380	0.283911	0.274014	0.117322	0.111699	0.105025	0.117464	0.110101	0.106592	0.137752	0.130603	0.124089	0.164256	0.153693	0.151481	0.136312	0.128444	0.120429	0.122270	0.110202	0.107291	0.156951	0.149688	0.140516
93.2	0.288569	0.272131	0.256805	0.259217	0.245656	0.230659	0.279779	0.269946	0.255422	0.303958	0.284237	0.274017	0.117455	0.111703	0.105140	0.117329	0.110232	0.106708	0.137258	0.130596	0.124088	0.164299	0.153775	0.151372	0.136545	0.128566	0.120413	0.122182	0.110459	0.107326	0.157238	0.149916	0.140912
93.4	0.288910	0.272062	0.257326	0.259671	0.245894	0.231067	0.280209	0.270305	0.256134	0.303954	0.284541	0.273865	0.117589	0.112006	0.105572	0.117665	0.110846	0.106730	0.137326	0.130455	0.124505	0.164215	0.154067	0.151595	0.136631	0.128621	0.120251	0.122188	0.110162	0.107555	0.157514	0.149678	0.141304
93.6	0.289010	0.271975	0.257525	0.259727	0.245963	0.231161	0.280037	0.270134	0.256252	0.304289	0.284719	0.273994	0.117656	0.112424	0.105810	0.118071	0.110735	0.106886	0.137398	0.130066	0.124845	0.164271	0.154330	0.152169	0.137363	0.128673	0.120172	0.122063	0.110160	0.107725	0.157695	0.149646	0.141172
93.8	0.289333	0.272201	0.258147	0.260065	0.246159	0.231675	0.280251	0.270606	0.256569	0.304631	0.285023	0.273956	0.117646	0.112909	0.105704	0.118263	0.110870	0.106991	0.137089	0.130149	0.124872	0.164315	0.154431	0.152342	0.137940	0.128771	0.120318	0.122141	0.110033	0.107701	0.158407	0.149412	0.141172
94.0	0.289405	0.272534	0.258362	0.260623	0.246283	0.232425	0.280681	0.270531	0.257039	0.304918	0.285164	0.274230	0.117831	0.112785	0.105974	0.118525	0.111187	0.106946	0.136604	0.130091	0.125055	0.164416	0.154560	0.152693	0.137832	0.128792	0.120516	0.122069	0.109753	0.107722	0.158571	0.149905	0.140907
94.2	0.289690	0.272650	0.258654	0.261160	0.246700	0.232900	0.281160	0.270806	0.257850	0.305469	0.285396	0.274500	0.117913	0.113230	0.106418	0.118653	0.111757	0.107159	0.136745	0.130328	0.124798	0.164506	0.154820	0.152732	0.137731	0.128288	0.120611	0.122197	0.109904	0.107996	0.159220	0.149984	0.140664
94.4	0.289883	0.273278	0.258664	0.261354	0.246945	0.233225	0.281920	0.270902	0.258007	0.305773	0.285781	0.275080	0.118223	0.113445	0.106603	0.118764	0.111953	0.107152	0.137254	0.130585	0.124795	0.164527	0.154928	0.152992	0.137699	0.127967	0.121039	0.122395	0.109784	0.108214	0.159430	0.150470	0.140337
94.6	0.290482	0.273593	0.259019	0.261953	0.247471	0.233594	0.282172	0.270879	0.257813	0.306137	0.286036	0.275199	0.118572	0.113480	0.106548	0.118923	0.111942	0.107247	0.136998	0.130339	0.125031	0.164613	0.154989	0.153242	0.137680	0.127740	0.121330	0.122545	0.110164	0.107817	0.159946	0.150572	0.140565
94.8	0.290827	0.274188	0.259247	0.262164	0.247462	0.233837	0.282890	0.270787	0.258187	0.306425	0.286638	0.275608	0.118892	0.113396	0.106630	0.119055	0.112132	0.107475	0.137270	0.130097	0.124710	0.164861	0.154963	0.153342	0.137379	0.128141	0.121372	0.122515	0.110527	0.108037	0.160224	0.150667	0.140928
95.0	0.291069	0.274387	0.259900	0.262472	0.247844	0.234283	0.283163	0.271184	0.258367	0.306804	0.286956	0.275871	0.118900	0.112964	0.106508	0.119083	0.112317	0.107816	0.137412	0.130035	0.125011	0.165187	0.155321	0.153156	0.137501	0.127999	0.121342	0.122558	0.110678	0.107877	0.160331	0.151006	0.140683
95.2	0.291399	0.275012	0.260404	0.262982	0.248078	0.234489	0.283147	0.271224	0.258532	0.306985	0.287041	0.276421	0.119348	0.112862	0.106902	0.119213	0.112236	0.108054	0.137653	0.129608	0.125311	0.165459	0.155688	0.153192	0.137970	0.128005	0.122095	0.122689	0.110819	0.107982	0.160120	0.151252	0.140617
95.4	0.291008	0.275284	0.260978	0.263182	0.248101	0.234735	0.283388	0.271168	0.258970	0.307281	0.287774	0.276725	0.119819	0.112575	0.107060	0.119479	0.112353	0.108275	0.138326	0.129385	0.125021	0.165650	0.155717	0.152909	0.138466	0.128565	0.122521	0.123004	0.111360	0.107962	0.159922	0.151438	0.140394
95.6	0.291117	0.275799	0.261254	0.263346	0.248801	0.234956	0.283291	0.271567	0.259253	0.307548	0.288104	0.277000	0.120217	0.112202	0.106868	0.119535	0.112278	0.108297	0.138348	0.129834	0.125551	0.166032	0.155704	0.152738	0.138365	0.128698	0.122870	0.123346	0.111902	0.107992	0.159847	0.151419	0.140310
95.8	0.291438	0.276156	0.261032	0.263486	0.248815	0.235157	0.283821	0.271493	0.259815	0.307552	0.288470	0.277714	0.120834	0.111810	0.107038	0.119470	0.112609	0.108649	0.138942	0.130379	0.125878	0.166462	0.155858	0.152853	0.138429	0.128709	0.122661	0.123491	0.112050	0.108210	0.160018	0.151128	0.139915
96.0	0.291828	0.276676	0.261279	0.263606	0.248887	0.235212	0.284596	0.271815	0.260116	0.307452	0.288688	0.278294	0.121057	0.111790	0.107090	0.119574	0.112755	0.108583	0.139010	0.130316	0.126114	0.166548	0.155814	0.152617	0.138393	0.129143	0.123266	0.123781	0.112037	0.108262	0.160061	0.151483	0.140434
96.2	0.292036	0.277059	0.261880	0.263909	0.248935	0.235238	0.284679	0.272204	0.259984	0.307534	0.289157	0.278750	0.121061	0.111787	0.107363	0.119515	0.113002	0.108853	0.139448	0.130454	0.126279	0.166852	0.155878	0.152573	0.138524	0.129440	0.123516	0.124001	0.112180	0.108465	0.160171	0.151322	0.140647
96.4	0.292486	0.277407	0.262381	0.264319	0.249083	0.235464	0.285394	0.272697	0.259985	0.307790	0.289196	0.279266	0.121265	0.111473	0.107793	0.119703	0.113132	0.109213	0.139570	0.130690	0.126110	0.166980	0.156202	0.152498	0.138388	0.129724	0.123762	0.124236	0.112500	0.108663	0.160720	0.151485	0.140685
96.6	0.293144	0.277483	0.262251	0.264736	0.249245	0.235391	0.285973	0.273400	0.260668	0.308213	0.289530	0.279635	0.121268	0.111497	0.108014	0.119653	0.112895	0.109036	0.139836	0.131078	0.126431	0.167111	0.156251	0.152264	0.138403	0.129873	0.124285	0.124232	0.112723	0.108981	0.161244	0.151699	0.140877
96.8	0.293183	0.277327	0.262290	0.264838	0.249610	0.235429	0.286353	0.273908	0.260941	0.308731	0.289678	0.280361	0.121162	0.111540	0.107852	0.119573	0.113056	0.109292	0.140227	0.131404	0.126591	0.167439	0.156203	0.152382	0.138498	0.129914	0.124033	0.124340	0.112946	0.109126	0.161175	0.151962	0.141020
97.0	0.293452	0.277429	0.262854	0.265220	0.249883	0.235331	0.286443	0.274619	0.260513	0.309035	0.289740	0.280431	0.120927	0.111637	0.107724	0.119724	0.113320	0.109471	0.140138	0.131883	0.126423	0.167613	0.156144	0.152828	0.138482	0.129916	0.123659	0.124549	0.112908	0.109235	0.161200	0.152280	0.141520
97.2	0.293529	0.277611	0.263121	0.265610	0.250176	0.235581	0.287091	0.275367	0.260645	0.309122	0.289784	0.280829	0.120961	0.111799	0.108195	0.119565	0.113612	0.109787	0.140420	0.131953	0.126867	0.167890	0.156207	0.152758	0.138550	0.130246	0.123556	0.124481	0.112939	0.109523	0.161616	0.152495	0.141862
97.4	0.294383	0.277641	0.262983	0.265846	0.250450	0.235788	0.287229	0.275733	0.261053	0.309284	0.289935	0.281228	0.120701	0.112245	0.108827	0.119612	0.113691	0.109916	0.140487	0.132024	0.127176	0.167985	0.155996	0.153172	0.139055	0.130399	0.123132	0.124451	0.112739	0.109677	0.161540	0.152592	0.141825
97.6	0.294541	0.278118	0.263185	0.266003	0.250674	0.236103	0.287116	0.275878	0.261052	0.309843	0.290096	0.281103	0.120728	0.112779	0.108845	0.119639	0.113559	0.109997	0.140701	0.132405	0.126998	0.167848	0.156063	0.153539	0.139324	0.130810	0.122995	0.124482	0.112813	0.109525	0.161772	0.152840	0.141776
97.8	0.295254	0.278733	0.263064	0.266459	0.250810	0.236463	0.287353	0.276265	0.261400	0.310325	0.290246	0.281322	0.120814	0.112698	0.108916	0.119470	0.113789	0.110139	0.140396	0.132732	0.126931	0.167948	0.155903	0.153822	0.139288	0.130509	0.122948	0.124495	0.112410	0.109521	0.161862	0.153126	0.141846
98.0	0.295678	0.278889	0.263098	0.266618	0.251169	0.237022	0.287404	0.276161	0.261728	0.310595	0.290791	0.281591	0.121028	0.112898	0.109170	0.119558	0.113898	0.110193	0.140084	0.133092	0.127175	0.168125	0.156028	0.154004	0.139055	0.130282	0.122842	0.124261	0.112249	0.109383	0.161515	0.153495	0.142274
98.2	0.296014	0.278901	0.263159	0.266728	0.251485	0.237512	0.287664	0.276082	0.262083	0.311021	0.291345	0.281592	0.120967	0.113277	0.109462	0.119836	0.114064	0.110501	0.140301	0.133459	0.127360	0.167991	0.156228	0.154261	0.139017	0.130262	0.122839	0.124471	0.112182	0.109418	0.161701	0.153453	0.142112
98.4	0.296442	0.279566	0.263182	0.266935	0.251625	0.237444	0.287605	0.276470	0.261967	0.311302	0.291952	0.281804	0.121347	0.113604	0.109523	0.120011	0.114093	0.110182	0.140423	0.133487	0.127985	0.168024	0.156310	0.154712	0.138935	0.130211	0.123011	0.124311	0.111994	0.109550	0.161681	0.153654	0.142124
98.6	0.297003	0.279708	0.263510	0.267120	0.251877	0.237771	0.287752	0.276521	0.262534	0.311682	0.292062	0.281832	0.121564	0.113687	0.109350	0.120325	0.114302	0.110278	0.140161	0.133754	0.128279	0.168145	0.156238	0.154977	0.138970	0.130468	0.122917	0.124271	0.112066	0.109277	0.162039	0.153760	0.142413
98.8	0.297189	0.280067	0.264269	0.267035	0.251492	0.237952	0.288091	0.276781	0.262915	0.312411	0.292220	0.282017	0.121523	0.113622	0.109643	0.120312	0.114522	0.110435	0.140335	0.133913	0.128203	0.168410	0.156317	0.154912	0.138942	0.130753	0.122600	0.124228	0.112126	0.109340	0.162139	0.153761	0.142662
99.0	0.297510	0.280495	0.264416	0.267415	0.251844	0.238072	0.287964	0.277188	0.262899	0.312788	0.292605	0.282037	0.121318	0.113715	0.109677	0.120413	0.114359	0.110500	0.140485	0.134090	0.128556	0.168705	0.156741	0.155012	0.139391	0.130875	0.122525	0.124406	0.112274	0.109052	0.161606	0.153936	0.142864
99.2	0.297758	0.280299	0.264628	0.267404	0.251845	0.238053	0.288002	0.277195	0.263030	0.313089	0.292887	0.282147	0.121498	0.114144	0.109935	0.120802	0.114343	0.110260	0.140686	0.134237	0.128515	0.168666	0.156962	0.155336	0.139275	0.131317	0.123043	0.124715	0.112580	0.108829	0.161516	0.153875	0.143229
99.4	0.298181	0.280592	0.265180	0.267611	0.251679	0.238296	0.288238	0.277359	0.263625	0.313338	0.293343	0.282126	0.121794	0.114308	0.109659	0.121152	0.114515	0.110336	0.140376	0.134440	0.128656	0.168627	0.156915	0.155444	0.139072	0.131425	0.123049	0.124839	0.112935	0.109104	0.161783	0.153822	0.143367
99.6	0.298653	0.280777	0.265551	0.267763	0.251811	0.238638	0.288670	0.277468	0.263923	0.313473	0.293099	0.282293	0.122399	0.114112	0.109578	0.121449	0.114584	0.110317	0.140211	0.134679	0.129549	0.168564	0.157119	0.155672	0.138704	0.131550	0.123027	0.125160	0.112880	0.109582	0.161843	0.153601	0.143617
99.8	0.298529	0.281279	0.265581	0.267976	0.251614	0.238760	0.288763	0.277429	0.264111	0.313560	0.293308	0.282609	0.122751	0.114124	0.109644	0.122007	0.114678	0.110543	0.140343	0.134461	0.129496	0.168671	0.157334	0.155926	0.139064	0.131667	0.122972	0.125353	0.112638	0.109723	0.162209	0.153351	0.143832
100.0	0.298789	0.281570	0.266290	0.268407	0.251630	0.238828	0.289186	0.277947	0.264334	0.313760	0.293429	0.282570	0.122725	0.114266	0.109268	0.122286	0.114432	0.110599	0.140236	0.134254	0.129795	0.168599	0.157596	0.156051	0.139244	0.131718	0.123324	0.125597	0.112915	0.109736	0.162298	0.153363	0.143750
100.2	0.299030	0.281742	0.266175	0.268720	0.251701	0.238992	0.289460	0.278162	0.264600	0.314187	0.293720	0.282691	0.122780	0.114413	0.109212	0.122311	0.114521	0.110763	0.140544	0.134047	0.129583	0.168802	0.157953	0.155870	0.139360	0.132075	0.123325	0.125575	0.113173	0.109862	0.162644	0.153045	0.144131
100.4	0.299342	0.282003	0.266131	0.268918	0.251485	0.239086	0.290017	0.278203	0.264860	0.314409	0.293431	0.282823	0.123014	0.114676	0.109397	0.122467	0.114587	0.110748	0.140499	0.133542	0.129189	0.168999	0.158152	0.155839	0.139673	0.131972	0.123559	0.125562	0.113406	0.109944	0.162824	0.153353	0.144093
100.6	0.299357	0.282395	0.266330	0.269261	0.251479	0.238817	0.289931	0.278876	0.265474	0.315097	0.293548	0.283127	0.122770	0.114453	0.109383	0.122513	0.114408	0.110802	0.140548	0.133880	0.129206	0.169149	0.158161	0.155740	0.139888	0.132102	0.123612	0.125662	0.113621	0.110229	0.162633	0.153646	0.144297
100.8	0.299417	0.282849	0.266694	0.269318	0.251469	0.238858	0.289995	0.278846	0.265371	0.315356	0.293813	0.283529	0.122689	0.114630	0.109295	0.122604	0.114760	0.110895	0.141120	0.133736	0.128999	0.169661	0.158007	0.155960	0.140048	0.131880	0.123352	0.125950	0.113810	0.110280	0.162764	0.153833	0.144414
101.0	0.300077	0.283222	0.267104	0.269709	0.251901	0.238978	0.290095	0.279486	0.265323	0.315393	0.293827	0.284022	0.122750	0.115048	0.109380	0.122871	0.114920	0.110805	0.141282	0.133694	0.128743	0.169582	0.158251	0.155995	0.139949	0.131830	0.123582	0.126175	0.113780	0.110395	0.163193	0.153962	0.144350
101.2	0.300275	0.283469	0.267268	0.269679	0.252077	0.239116	0.290967	0.279741	0.266165	0.315468	0.294020	0.284588	0.122999	0.115440	0.109912	0.122669	0.115114	0.110654	0.141622	0.132998	0.128652	0.169768	0.158345	0.155925	0.140080	0.132231	0.123264	0.126072	0.114025	0.110472	0.163378	0.154144	0.144359
101.4	0.300466	0.283819	0.267442	0.269500	0.252310	0.239378	0.291041	0.279788	0.266646	0.315930	0.294455	0.284918	0.123117	0.115455	0.110071	0.122478	0.114977	0.110822	0.141958	0.133105	0.128459	0.169899	0.158342	0.155973	0.140378	0.132744	0.123210	0.126089	0.114144	0.110196	0.163505	0.154515	0.144414
101.6	0.300830	0.284442	0.267843	0.269791	0.252692	0.239597	0.291713	0.279862	0.267005	0.316132	0.294882	0.285198	0.123513	0.115486	0.109768	0.122543	0.115050	0.111029	0.142278	0.132937	0.128386	0.169984	0.158981	0.156248	0.140501	0.133024	0.123274	0.126310	0.114041	0.109980	0.163734	0.155127	0.144928
101.8	0.301223	0.284242	0.268079	0.269930	0.252875	0.239791	0.292206	0.279764	0.267445	0.316441	0.295395	0.285760	0.124058	0.115693	0.109825	0.122441	0.115168	0.111587	0.142150	0.132716	0.128611	0.170146	0.159061	0.156463	0.140402	0.133050	0.123519	0.126054	0.114193	0.110079	0.163897	0.155463	0.144706
102.0	0.301825	0.284624	0.268312	0.269862	0.253260	0.240246	0.292945	0.279523	0.267591	0.316767	0.296221	0.286562	0.124295	0.116108	0.109814	0.122695	0.115174	0.111689	0.142196	0.133180	0.129069	0.170167	0.159147	0.156724	0.140313	0.133429	0.123967	0.126224	0.114383	0.110146	0.164118	0.155714	0.144803
102.2	0.302112	0.285106	0.269005	0.269947	0.253457	0.240573	0.293599	0.279615	0.267890	0.317259	0.296436	0.287114	0.124144	0.116137	0.109842	0.123155	0.115410	0.111693	0.142477	0.133384	0.129074	0.170192	0.159256	0.156883	0.140412	0.133961	0.124477	0.126389	0.114319	0.110423	0.164122	0.155666	0.144461
102.4	0.302630	0.285723	0.269034	0.270213	0.253654	0.240480	0.294370	0.280163	0.268100	0.317653	0.296755	0.287605	0.124725	0.116349	0.109827	0.123182	0.115741	0.111589	0.142653	0.133451	0.129268	0.170263	0.159115	0.157120	0.140389	0.133855	0.124641	0.126461	0.114434	0.110245	0.164277	0.155747	0.144967
102.6	0.302757	0.285948	0.269485	0.270480	0.254136	0.241025	0.295139	0.280284	0.268706	0.318096	0.296752	0.288040	0.124782	0.116066	0.109900	0.123250	0.115769	0.112063	0.142475	0.133930	0.129429	0.170054	0.159138	0.157283	0.140322	0.134236	0.124722	0.126617	0.114448	0.110199	0.164521	0.156076	0.145290
102.8	0.302723	0.286341	0.269919	0.270640	0.254531	0.241430	0.295537	0.280805	0.268710	0.318517	0.297088	0.288475	0.124441	0.115787	0.110121	0.123318	0.115725	0.112245	0.142331	0.134054	0.129619	0.170235	0.159092	0.157379	0.140702	0.134341	0.124610	0.126802	0.114483	0.110629	0.164285	0.155856	0.145764
103.0	0.302715	0.286462	0.269959	0.270757	0.255131	0.241614	0.296126	0.281317	0.268742	0.318668	0.297492	0.288893	0.124405	0.116042	0.109789	0.123511	0.115796	0.112345	0.142232	0.134373	0.129606	0.170175	0.159252	0.157592	0.140710	0.134197	0.124721	0.127059	0.114498	0.110568	0.163859	0.156149	0.146098
103.2	0.302696	0.286958	0.269989	0.271080	0.255343	0.241910	0.296657	0.281478	0.268973	0.318993	0.297571	0.289247	0.124429	0.116219	0.110142	0.123655	0.116062	0.112286	0.142166	0.134826	0.129780	0.170193	0.159331	0.157920	0.140587	0.133867	0.125133	0.127132	0.114647	0.110851	0.164388	0.156114	0.145821
103.4	0.302626	0.287113	0.270442	0.271591	0.255618	0.242530	0.297231	0.282069	0.269106	0.319363	0.297672	0.289324	0.124444	0.116447	0.110257	0.123975	0.116231	0.112498	0.141965	0.134816	0.130165	0.170229	0.159371	0.158287	0.140923	0.133591	0.125297	0.127087	0.114637	0.111427	0.164595	0.156405	0.145903
103.6	0.302539	0.287214	0.270525	0.272133	0.255794	0.242879	0.297882	0.282544	0.268850	0.319668	0.297516	0.289397	0.124518	0.116331	0.110379	0.124416	0.116121	0.112597	0.142085	0.135091	0.130210	0.170148	0.159565	0.158398	0.141275	0.133558	0.125347	0.127125	0.114496	0.111376	0.164731	0.156198	0.146072
103.8	0.302715	0.287720	0.270472	0.272841	0.255992	0.242931	0.297705	0.283273	0.268524	0.319960	0.297849	0.289471	0.124536	0.116585	0.110419	0.124596	0.116107	0.112771	0.142491	0.135097	0.130158	0.170376	0.159500	0.158502	0.141859	0.133304	0.125059	0.126942	0.114484	0.111311	0.164933	0.156162	0.145969
104.0	0.303015	0.287779	0.270394	0.273463	0.256105	0.243295	0.297803	0.283764	0.268810	0.320027	0.297923	0.289205	0.124445	0.116625	0.110908	0.124593	0.116174	0.112893	0.142572	0.135205	0.130184	0.170524	0.159645	0.158484	0.142075	0.132775	0.125054	0.126930	0.114595	0.111409	0.165274	0.156069	0.146166
104.2	0.303034	0.288143	0.270214	0.273621	0.256369	0.243374	0.297795	0.284153	0.268999	0.320235	0.298056	0.289144	0.124478	0.116641	0.111417	0.124469	0.116518	0.113074	0.142749	0.134954	0.130087	0.170498	0.159778	0.158511	0.142462	0.132950	0.124998	0.126736	0.114563	0.111516	0.165457	0.156135	0.146616
104.4	0.303077	0.288653	0.270420	0.274008	0.256449	0.243723	0.297388	0.284119	0.269316	0.320656	0.298110	0.289129	0.124124	0.116484	0.111789	0.124240	0.116500	0.113376	0.142673	0.134993	0.130113	0.170670	0.159777	0.158548	0.142638	0.132797	0.125241	0.126818	0.114336	0.111473	0.165397	0.156670	0.146947
104.6	0.303406	0.288666	0.270628	0.274351	0.256743	0.243786	0.296967	0.284754	0.269586	0.321119	0.298619	0.289195	0.123639	0.116118	0.111786	0.124309	0.116505	0.113239	0.142863	0.135362	0.130097	0.170838	0.159920	0.158322	0.142777	0.132684	0.125256	0.126942	0.114439	0.111766	0.165447	0.157091	0.147030
104.8	0.304030	0.288509	0.270722	0.274487	0.256914	0.243795	0.296681	0.284939	0.269906	0.321320	0.299211	0.289558	0.123668	0.116642	0.111958	0.124488	0.116791	0.112998	0.143160	0.135114	0.130271	0.171086	0.159995	0.158233	0.142828	0.132565	0.124873	0.126851	0.114453	0.111687	0.166075	0.156927	0.147315
105.0	0.304523	0.288146	0.271320	0.274854	0.257222	0.243750	0.296344	0.285389	0.270278	0.321404	0.299319	0.290043	0.123563	0.116733	0.112066	0.124522	0.116960	0.112942	0.143171	0.135565	0.130221	0.171145	0.160436	0.158329	0.143004	0.132779	0.124774	0.127138	0.114237	0.111555	0.166216	0.157112	0.147499
105.2	0.304933	0.288397	0.271721	0.274782	0.257161	0.243810	0.296198	0.285580	0.270832	0.321305	0.299683	0.290398	0.123751	0.116927	0.112480	0.124352	0.117001	0.112996	0.143543	0.135317	0.130089	0.171180	0.160552	0.158594	0.143170	0.132982	0.124623	0.127199	0.114119	0.111516	0.166394	0.157243	0.147815
105.4	0.305156	0.288758	0.271906	0.274829	0.257688	0.243942	0.295762	0.285871	0.270924	0.321600	0.300062	0.290556	0.123557	0.116804	0.112457	0.124523	0.117077	0.113309	0.143733	0.135744	0.130289	0.171295	0.160736	0.158792	0.143508	0.133541	0.124788	0.127199	0.114240	0.111493	0.166689	0.157328	0.148150
105.6	0.305838	0.288931	0.272384	0.275297	0.258269	0.243867	0.295585	0.285701	0.271230	0.321732	0.300687	0.290786	0.123729	0.116869	0.112638	0.124800	0.117058	0.113525	0.143859	0.135827	0.130742	0.171513	0.161107	0.159134	0.143726	0.133912	0.124675	0.127343	0.114443	0.111638	0.166622	0.157520	0.148502
105.8	0.306328	0.288740	0.272483	0.275538	0.258596	0.243972	0.295556	0.285681	0.271932	0.322141	0.301411	0.291042	0.124103	0.116981	0.112890	0.125026	0.117087	0.113457	0.144016	0.135965	0.130983	0.171831	0.161055	0.159251	0.143574	0.134493	0.125043	0.127348	0.114953	0.111957	0.167269	0.157466	0.147845
106.0	0.306991	0.289141	0.272952	0.275715	0.259154	0.244110	0.295893	0.285732	0.271990	0.322221	0.301903	0.291676	0.123953	0.117426	0.112681	0.125450	0.117301	0.113563	0.144076	0.136070	0.130942	0.171989	0.161175	0.159396	0.143509	0.134537	0.125250	0.127806	0.114947	0.112398	0.167323	0.157742	0.148324
106.2	0.307196	0.289350	0.273526	0.275979	0.259635	0.244243	0.296159	0.285906	0.271987	0.322467	0.302200	0.291856	0.123871	0.117396	0.112861	0.125705	0.117324	0.113577	0.144143	0.135923	0.130831	0.172146	0.161314	0.159398	0.143327	0.134718	0.125137	0.127838	0.115004	0.112655	0.167471	0.157445	0.148465
106.4	0.307777	0.289634	0.273390	0.276351	0.260158	0.244395	0.296440	0.285836	0.272565	0.322349	0.302474	0.292177	0.124256	0.117372	0.112960	0.125812	0.117430	0.113703	0.143961	0.136331	0.130993	0.172260	0.161344	0.159610	0.143415	0.134691	0.125132	0.128217	0.115197	0.112724	0.167520	0.157283	0.148662
106.6	0.307669	0.290050	0.273662	0.276649	0.260508	0.244826	0.296860	0.286202	0.272420	0.322497	0.302674	0.292372	0.124564	0.117069	0.113209	0.125916	0.117446	0.113898	0.143866	0.136737	0.131099	0.172409	0.161683	0.159689	0.143647	0.135107	0.125741	0.128564	0.115113	0.113049	0.167808	0.157525	0.148580
106.8	0.307596	0.290321	0.274019	0.276833	0.260866	0.244902	0.297398	0.286839	0.272121	0.322964	0.302813	0.292838	0.124494	0.117281	0.112970	0.125932	0.117493	0.113727	0.144281	0.136927	0.130975	0.172693	0.161722	0.159931	0.144106	0.135321	0.125914	0.128764	0.115292	0.113261	0.167837	0.157146	0.148932
107.0	0.307789	0.290611	0.274322	0.277170	0.261185	0.244900	0.298203	0.287438	0.272182	0.323273	0.302951	0.293038	0.124930	0.117759	0.112778	0.125746	0.117481	0.113617	0.144431	0.137359	0.130424	0.172775	0.161876	0.159972	0.144004	0.135031	0.126416	0.129089	0.115547	0.113045	0.167780	0.157680	0.148967
107.2	0.307956	0.290909	0.274175	0.277384	0.261461	0.245007	0.298683	0.287525	0.272385	0.323858	0.303380	0.293194	0.125001	0.117919	0.112827	0.125769	0.117465	0.113370	0.144676	0.137649	0.130441	0.173006	0.162051	0.160209	0.144404	0.135271	0.126834	0.129175	0.115714	0.113157	0.168076	0.157912	0.148571
107.4	0.308199	0.290323	0.274446	0.277616	0.261454	0.245148	0.299067	0.287805	0.272214	0.324281	0.303422	0.293091	0.125150	0.118289	0.112925	0.125960	0.117440	0.113528	0.145139	0.137241	0.130467	0.173203	0.162118	0.160157	0.144780	0.135010	0.126975	0.129148	0.115733	0.113113	0.168161	0.158405	0.148596
107.6	0.308657	0.290800	0.274800	0.278013	0.261384	0.245083	0.299796	0.288318	0.272365	0.324352	0.303700	0.293201	0.125441	0.118571	0.112734	0.125790	0.117257	0.113597	0.145202	0.137549	0.130484	0.173195	0.162499	0.160179	0.144976	0.134801	0.126972	0.129222	0.115957	0.112899	0.168367	0.158497	0.148270
107.8	0.308754	0.291365	0.275129	0.278291	0.261343	0.245383	0.299838	0.288949	0.272552	0.324569	0.303929	0.293160	0.125831	0.118762	0.112772	0.125616	0.117354	0.113446	0.145593	0.137302	0.130573	0.173554	0.162506	0.160183	0.144883	0.134697	0.126904	0.129233	0.116141	0.112907	0.168266	0.158802	0.148279
108.0	0.308720	0.291561	0.275151	0.278240	0.261239	0.245781	0.300248	0.289307	0.273070	0.324935	0.304138	0.293155	0.125710	0.118629	0.113285	0.125399	0.117647	0.113530	0.145555	0.137351	0.130516	0.173707	0.162659	0.160720	0.145114	0.134826	0.127110	0.129341	0.116174	0.112762	0.168372	0.159099	0.148576
108.2	0.308590	0.292258	0.275571	0.278517	0.261396	0.245971	0.300724	0.289652	0.273480	0.324992	0.304593	0.293268	0.125731	0.118750	0.113375	0.125084	0.117534	0.113547	0.145492	0.137313	0.130686	0.173688	0.162685	0.161086	0.145214	0.135161	0.127148	0.129129	0.116186	0.112847	0.168296	0.159591	0.148744
108.4	0.309017	0.292603	0.275902	0.278834	0.261638	0.246329	0.301174	0.290012	0.273807	0.325411	0.305094	0.293651	0.125535	0.119057	0.113171	0.124989	0.117758	0.113446	0.145308	0.137234	0.130778	0.174036	0.162760	0.161160	0.144950	0.134895	0.127483	0.129357	0.116306	0.112805	0.168258	0.160091	0.149015
108.6	0.309556	0.292818	0.276245	0.278955	0.261582	0.246458	0.301819	0.290297	0.273756	0.325461	0.305669	0.293710	0.125230	0.119319	0.112715	0.124995	0.117821	0.113187	0.145213	0.137409	0.130558	0.174333	0.162659	0.161232	0.145257	0.134719	0.127677	0.129630	0.116546	0.112789	0.168429	0.160494	0.148773
108.8	0.309979	0.292889	0.276371	0.279107	0.261533	0.246687	0.302171	0.290248	0.274104	0.325577	0.306147	0.294239	0.125456	0.119308	0.112588	0.124794	0.117921	0.113470	0.145361	0.137487	0.131263	0.174228	0.162679	0.161254	0.145488	0.134923	0.127562	0.129609	0.116646	0.112582	0.168925	0.160303	0.148986
109.0	0.310037	0.293174	0.276781	0.279045	0.261485	0.247095	0.302627	0.290312	0.274515	0.325539	0.306242	0.294663	0.125796	0.119198	0.112661	0.124513	0.117810	0.113527	0.145777	0.137520	0.131461	0.174344	0.162916	0.161518	0.145691	0.134836	0.128144	0.129776	0.116774	0.112505	0.169004	0.160565	0.149100
109.2	0.310278	0.293728	0.276993	0.279067	0.261503	0.247610	0.303503	0.290679	0.274595	0.325703	0.306489	0.294857	0.126227	0.119361	0.112631	0.124494	0.117914	0.113596	0.146000	0.137064	0.132074	0.174338	0.162736	0.161494	0.145987	0.134782	0.128472	0.129676	0.116940	0.112675	0.168878	0.160819	0.149263
109.4	0.310417	0.294036	0.277229	0.279149	0.261667	0.247839	0.304047	0.291145	0.275177	0.326403	0.307031	0.295008	0.126303	0.119023	0.112600	0.124756	0.117957	0.113830	0.145937	0.137233	0.132413	0.174574	0.162696	0.161445	0.145972	0.135504	0.128395	0.129588	0.116990	0.112764	0.168929	0.160620	0.149441
109.6	0.310982	0.294453	0.277437	0.279633	0.261779	0.248195	0.304587	0.291071	0.275963	0.326468	0.307986	0.295338	0.126473	0.118950	0.112369	0.124811	0.118086	0.113976	0.145942	0.137100	0.132606	0.174739	0.162879	0.161279	0.145750	0.135883	0.128443	0.129460	0.117266	0.112674	0.168959	0.160446	0.149318
109.8	0.311376	0.294540	0.277179	0.279662	0.262038	0.248423	0.305116	0.291224	0.276436	0.326697	0.307973	0.295630	0.126346	0.119046	0.112208	0.125096	0.118352	0.114199	0.145559	0.136893	0.132575	0.174724	0.162885	0.161070	0.145623	0.136342	0.128588	0.129710	0.117416	0.113025	0.169370	0.160324	0.149084
110.0	0.311594	0.295202	0.277381	0.279783	0.262237	0.248892	0.305824	0.291536	0.276475	0.327059	0.307869	0.295858	0.126530	0.119341	0.112290	0.125049	0.118648	0.114694	0.145529	0.136839	0.132496	0.174919	0.163082	0.161083	0.145351	0.136590	0.128399	0.129806	0.117226	0.113260	0.169039	0.159718	0.149599
110.2	0.311835	0.295601	0.277036	0.280018	0.262410	0.249160	0.306347	0.292143	0.276745	0.327580	0.308128	0.296097	0.126833	0.119077	0.112601	0.125373	0.118741	0.114766	0.145534	0.137398	0.132450	0.175180	0.163322	0.160817	0.145404	0.136866	0.128130	0.129723	0.117059	0.113440	0.169397	0.159306	0.149317
110.4	0.311982	0.296016	0.276679	0.280416	0.262857	0.249667	0.306562	0.292522	0.277392	0.327782	0.308031	0.296377	0.127335	0.118807	0.112827	0.125568	0.118975	0.114912	0.145660	0.137865	0.132617	0.175212	0.163380	0.160660	0.146208	0.137361	0.128410	0.129974	0.117066	0.113572	0.169438	0.159054	0.149476
110.6	0.311884	0.296249	0.276789	0.280642	0.263193	0.249999	0.306735	0.293282	0.277080	0.328416	0.308393	0.296620	0.127447	0.118622	0.112602	0.125623	0.118769	0.115144	0.145719	0.137821	0.132723	0.175281	0.163630	0.160470	0.146190	0.138208	0.128565	0.130379	0.116838	0.113808	0.170103	0.159330	0.149566
110.8	0.312467	0.296266	0.276943	0.280716	0.263570	0.249937	0.306910	0.293507	0.277321	0.328926	0.308166	0.297185	0.127489	0.118757	0.111911	0.125934	0.118619	0.115040	0.145781	0.137842	0.132378	0.175082	0.163613	0.160278	0.146228	0.138903	0.128121	0.130163	0.116908	0.113996	0.169992	0.159268	0.149664
111.0	0.312753	0.296239	0.276941	0.281067	0.263846	0.249779	0.306827	0.293463	0.277846	0.329432	0.308356	0.297545	0.127679	0.118876	0.111726	0.126144	0.118584	0.115006	0.145758	0.137633	0.132085	0.175007	0.163798	0.160150	0.146110	0.138870	0.128168	0.130240	0.117004	0.114041	0.169986	0.159833	0.149251
111.2	0.312887	0.296032	0.276965	0.280855	0.264245	0.249710	0.306619	0.293620	0.278714	0.329928	0.308604	0.297870	0.127789	0.119069	0.111889	0.126670	0.118800	0.114869	0.145776	0.137799	0.132301	0.174847	0.164046	0.160314	0.146014	0.139055	0.127470	0.130480	0.116714	0.114070	0.169753	0.160310	0.148843
111.4	0.313535	0.296126	0.277331	0.281087	0.264748	0.249928	0.306482	0.293971	0.279111	0.330289	0.308471	0.297910	0.127663	0.119345	0.112522	0.126874	0.119037	0.114779	0.145872	0.137793	0.132362	0.175004	0.164079	0.160467	0.146054	0.138654	0.127109	0.130544	0.116854	0.114149	0.170039	0.160571	0.148827
111.6	0.313714	0.296478	0.277566	0.281520	0.264978	0.250020	0.306965	0.294588	0.279601	0.330459	0.308637	0.298201	0.127711	0.119422	0.112648	0.126955	0.119203	0.114638	0.146112	0.138319	0.132368	0.174884	0.164195	0.160662	0.145584	0.138322	0.126945	0.130385	0.117021	0.114315	0.170226	0.160710	0.149180
111.8	0.313914	0.296943	0.277674	0.281680	0.265147	0.250329	0.306784	0.294849	0.279945	0.330915	0.308718	0.298359	0.127321	0.119626	0.113012	0.127279	0.119337	0.114449	0.146361	0.138632	0.132514	0.175055	0.164176	0.161009	0.145404	0.138166	0.126739	0.130227	0.117067	0.114534	0.170589	0.161262	0.149839
112.0	0.314433	0.296991	0.278074	0.282101	0.265617	0.250284	0.307087	0.295107	0.279985	0.331293	0.309150	0.298661	0.127077	0.119773	0.113361	0.127309	0.119580	0.114560	0.146495	0.138991	0.132795	0.175200	0.164319	0.161692	0.145293	0.137912	0.126686	0.130394	0.117104	0.114777	0.170912	0.161548	0.150293
112.2	0.314898	0.297128	0.278658	0.282582	0.266079	0.250517	0.307537	0.295279	0.280260	0.331215	0.309578	0.298793	0.127112	0.120154	0.113211	0.127460	0.119574	0.114464	0.146453	0.139333	0.132966	0.175290	0.164388	0.161861	0.144981	0.137078	0.126808	0.130498	0.117105	0.114960	0.170783	0.161548	0.150681
112.4	0.315236	0.297239	0.279096	0.282898	0.266655	0.250521	0.307865	0.295370	0.280412	0.331518	0.309740	0.299160	0.126976	0.120430	0.112942	0.127705	0.119922	0.114470	0.146894	0.139302	0.133047	0.175573	0.164488	0.161920	0.144653	0.136695	0.127241	0.130721	0.117196	0.114816	0.170923	0.161862	0.150809
112.6	0.315657	0.297960	0.279464	0.283251	0.266665	0.250658	0.308658	0.294993	0.280362	0.331716	0.310185	0.299526	0.126858	0.120518	0.112712	0.127689	0.119772	0.114638	0.146981	0.139739	0.133304	0.175480	0.164471	0.162288	0.144835	0.136385	0.127295	0.130931	0.117410	0.114541	0.171081	0.161970	0.151210
112.8	0.316019	0.297874	0.279653	0.283252	0.266989	0.250797	0.308858	0.294921	0.280736	0.331953	0.310409	0.299970	0.127110	0.120750	0.112994	0.127658	0.119958	0.114833	0.147449	0.139507	0.133848	0.175625	0.164773	0.162528	0.145111	0.136523	0.127350	0.130958	0.117433	0.114541	0.171406	0.162008	0.151553
113.0	0.315886	0.298077	0.280307	0.283332	0.266802	0.251122	0.309348	0.295276	0.281059	0.332187	0.310802	0.300044	0.126930	0.121139	0.113006	0.127934	0.119885	0.114992	0.147897	0.139398	0.133739	0.175946	0.165100	0.162893	0.145222	0.135963	0.127512	0.131136	0.117724	0.114610	0.171078	0.162045	0.152053
113.2	0.316258	0.298656	0.281302	0.283612	0.266822	0.251124	0.309750	0.295336	0.280860	0.332618	0.311236	0.300021	0.126897	0.121211	0.113163	0.128025	0.120222	0.115101	0.147906	0.139705	0.133947	0.176301	0.164915	0.163031	0.145346	0.136203	0.127708	0.131083	0.117918	0.114832	0.170605	0.161980	0.152269
113.4	0.316539	0.299023	0.281665	0.283756	0.266818	0.251082	0.309656	0.295410	0.281277	0.332810	0.311605	0.300281	0.126962	0.120982	0.113230	0.128202	0.120424	0.115335	0.147852	0.139863	0.133717	0.176624	0.165262	0.163247	0.145379	0.136093	0.127723	0.131101	0.117918	0.114817	0.170915	0.161420	0.152010
113.6	0.316949	0.299372	0.281693	0.283953	0.267025	0.251474	0.309651	0.295207	0.281049	0.332637	0.311780	0.300410	0.126675	0.121045	0.112975	0.128237	0.120703	0.115748	0.147677	0.140091	0.134014	0.176570	0.165488	0.163228	0.145533	0.136275	0.128162	0.131013	0.118212	0.114990	0.171104	0.161385	0.151638
113.8	0.317287	0.299722	0.281827	0.283870	0.267102	0.251776	0.309326	0.295138	0.280689	0.332896	0.311324	0.300622	0.126753	0.120741	0.113676	0.128249	0.120880	0.116171	0.147881	0.140172	0.134090	0.176647	0.165628	0.163335	0.145761	0.136563	0.128060	0.131345	0.118172	0.115512	0.171515	0.161255	0.151831
114.0	0.317472	0.300128	0.282193	0.283876	0.267520	0.252305	0.309542	0.295479	0.280879	0.333127	0.311441	0.300633	0.127304	0.120479	0.113762	0.128108	0.120895	0.116178	0.148098	0.140301	0.134255	0.177065	0.166025	0.163505	0.145940	0.136881	0.128082	0.131157	0.117819	0.115323	0.171689	0.160917	0.151798
114.2	0.317742	0.300151	0.281975	0.284199	0.267865	0.252368	0.309126	0.295717	0.280833	0.333532	0.311705	0.300860	0.127689	0.120278	0.114205	0.128301	0.120911	0.116382	0.147949	0.140260	0.133985	0.177362	0.166100	0.163399	0.146396	0.136868	0.127791	0.130966	0.117840	0.115563	0.172148	0.161418	0.151484
114.4	0.317949	0.300774	0.282362	0.284387	0.268096	0.252901	0.308670	0.295482	0.280911	0.333561	0.311540	0.301207	0.127872	0.120052	0.114424	0.128273	0.120876	0.116382	0.147821	0.139686	0.134125	0.177591	0.166328	0.163526	0.147138	0.137399	0.128124	0.131133	0.118081	0.115581	0.172557	0.161478	0.151332
114.6	0.318160	0.300837	0.282710	0.284300	0.267969	0.252960	0.308739	0.295412	0.280523	0.333885	0.311865	0.301522	0.128021	0.120191	0.114291	0.128425	0.120807	0.116506	0.147452	0.139213	0.133712	0.177819	0.166457	0.163508	0.147263	0.137947	0.128198	0.131089	0.118044	0.115686	0.172909	0.162016	0.151231
114.8	0.318659	0.300455	0.283052	0.284437	0.268082	0.253188	0.308671	0.295027	0.280705	0.334279	0.311652	0.301866	0.128282	0.120390	0.114971	0.128525	0.120987	0.116355	0.147309	0.138990	0.133678	0.177946	0.166585	0.163621	0.147477	0.138052	0.128352	0.130591	0.118271	0.115511	0.172757	0.162328	0.150880
115.0	0.318597	0.300422	0.283523	0.285026	0.268279	0.253447	0.308403	0.295459	0.280962	0.334561	0.311926	0.302282	0.128389	0.120331	0.115464	0.128586	0.121070	0.116141	0.147213	0.138461	0.133506	0.178211	0.166665	0.163970	0.147652	0.137932	0.128640	0.130567	0.118547	0.115415	0.172791	0.162862	0.150812
115.2	0.318812	0.300631	0.283759	0.284921	0.268529	0.253442	0.308731	0.295995	0.281355	0.334734	0.311886	0.302358	0.128432	0.120031	0.115802	0.128854	0.120952	0.115870	0.147405	0.138744	0.133473	0.178350	0.166431	0.164042	0.147656	0.137967	0.128653	0.130665	0.118475	0.115471	0.172963	0.163243	0.150894
115.4	0.319496	0.300705	0.283973	0.285229	0.268864	0.254054	0.309104	0.295949	0.281320	0.335049	0.312156	0.302602	0.128369	0.119978	0.115960	0.128882	0.121067	0.115844	0.147354	0.139131	0.133816	0.178607	0.166216	0.164307	0.147697	0.137857	0.129212	0.130404	0.119027	0.115451	0.173604	0.163168	0.150911
115.6	0.319619	0.300677	0.283915	0.285672	0.268793	0.254067	0.309488	0.296301	0.281293	0.335517	0.312558	0.302726	0.128283	0.120088	0.115894	0.129035	0.121154	0.115850	0.147567	0.139199	0.133745	0.178684	0.166565	0.164316	0.147508	0.137490	0.129741	0.130204	0.119139	0.115802	0.174077	0.163410	0.151453
115.8	0.320000	0.300998	0.284268	0.285790	0.269162	0.254423	0.309740	0.296643	0.281821	0.335739	0.313028	0.302826	0.128361	0.120479	0.116022	0.129289	0.121137	0.115989	0.147457	0.139449	0.133957	0.178787	0.166705	0.164561	0.147717	0.137036	0.129845	0.130277	0.119290	0.115872	0.174424	0.163628	0.151753
116.0	0.320240	0.300702	0.284644	0.286521	0.269534	0.254405	0.310185	0.297074	0.282042	0.335984	0.313516	0.303059	0.128628	0.120583	0.115943	0.129315	0.121220	0.116233	0.147359	0.139461	0.133791	0.179096	0.166869	0.164667	0.147762	0.136824	0.129892	0.130751	0.119254	0.115678	0.174416	0.163452	0.151926
116.2	0.320334	0.300518	0.284681	0.286778	0.270035	0.254569	0.310916	0.297226	0.282406	0.336247	0.313969	0.303088	0.129027	0.120795	0.115861	0.129543	0.121009	0.116084	0.147278	0.139802	0.133642	0.179270	0.167070	0.164654	0.148213	0.136880	0.129926	0.130941	0.119214	0.115484	0.174220	0.162926	0.152088
116.4	0.320289	0.301023	0.284777	0.287133	0.270106	0.254458	0.311857	0.297646	0.282653	0.336507	0.314255	0.303352	0.128568	0.121226	0.115593	0.129528	0.121103	0.116359	0.147124	0.139857	0.133606	0.179413	0.167151	0.164847	0.148126	0.137225	0.129953	0.131175	0.119368	0.115371	0.174421	0.163085	0.152357
116.6	0.320517	0.301412	0.284903	0.287508	0.270123	0.254328	0.312646	0.298042	0.283366	0.336711	0.314766	0.303439	0.128545	0.121248	0.115483	0.129744	0.121068	0.116396	0.147027	0.139993	0.133919	0.179211	0.167154	0.165048	0.148474	0.137494	0.129711	0.131464	0.119673	0.115115	0.174085	0.163117	0.152851
116.8	0.320297	0.301273	0.285073	0.287330	0.270149	0.254623	0.312849	0.298247	0.283933	0.336900	0.315400	0.303570	0.128381	0.121241	0.115722	0.129591	0.121266	0.116397	0.147471	0.140011	0.133918	0.179673	0.167306	0.165132	0.148749	0.137796	0.129985	0.131546	0.119555	0.115221	0.174214	0.163039	0.153342
117.0	0.320230	0.301457	0.285738	0.287663	0.269966	0.254721	0.313465	0.298921	0.284186	0.337297	0.316033	0.303636	0.127899	0.121299	0.115769	0.129691	0.121313	0.116350	0.147669	0.140543	0.133817	0.179759	0.167222	0.165324	0.148770	0.137589	0.130020	0.131723	0.119982	0.115352	0.174022	0.163261	0.153432
117.2	0.320685	0.302225	0.286316	0.287827	0.270333	0.254646	0.313932	0.299298	0.284559	0.337493	0.316360	0.303925	0.127835	0.121071	0.115961	0.129736	0.121730	0.116349	0.147672	0.141008	0.133931	0.179797	0.167118	0.165283	0.148624	0.138228	0.130101	0.131650	0.119869	0.115607	0.174225	0.163503	0.153434
117.4	0.320916	0.302245	0.286168	0.287922	0.270346	0.255042	0.314385	0.299471	0.285060	0.337617	0.316787	0.304289	0.127639	0.120870	0.115536	0.129407	0.122078	0.116567	0.148062	0.141203	0.134318	0.179586	0.167332	0.165215	0.148500	0.138035	0.130306	0.131753	0.119580	0.115770	0.174665	0.163483	0.153396
117.6	0.321376	0.302578	0.286086	0.287986	0.270609	0.255569	0.314853	0.299753	0.284998	0.337813	0.317206	0.304724	0.127096	0.120770	0.115483	0.129375	0.122226	0.116816	0.148317	0.141468	0.134794	0.179483	0.167188	0.165248	0.148027	0.138774	0.130308	0.131762	0.119542	0.115858	0.174585	0.164005	0.153278
117.8	0.321577	0.303253	0.286466	0.287903	0.270893	0.255828	0.315195	0.299916	0.285405	0.338076	0.317556	0.304951	0.127210	0.120421	0.115819	0.129349	0.122494	0.116963	0.148817	0.141324	0.134732	0.179466	0.167458	0.165370	0.148191	0.139103	0.130124	0.132040	0.119351	0.115827	0.174691	0.163842	0.153903
118.0	0.321589	0.303721	0.286711	0.287866	0.271234	0.256059	0.315728	0.300224	0.285935	0.338355	0.318013	0.305119	0.127515	0.120427	0.115737	0.129321	0.122685	0.116940	0.148897	0.141195	0.134967	0.179566	0.167756	0.165401	0.148350	0.139251	0.130175	0.132063	0.119141	0.115550	0.174567	0.163850	0.154015
118.2	0.321789	0.304407	0.286886	0.288038	0.271093	0.256229	0.315860	0.300393	0.286238	0.338782	0.318398	0.305546	0.127690	0.120599	0.116224	0.129318	0.123014	0.117180	0.149135	0.140930	0.134866	0.179672	0.168009	0.165436	0.148565	0.139410	0.130209	0.132183	0.119155	0.115628	0.174667	0.164054	0.153989
118.4	0.322051	0.305087	0.287438	0.288039	0.270948	0.256680	0.316162	0.300550	0.286454	0.338922	0.318576	0.306008	0.127745	0.120830	0.116382	0.129323	0.123262	0.117188	0.149422	0.140808	0.135116	0.179736	0.168291	0.165518	0.148886	0.139697	0.130728	0.132353	0.119040	0.115517	0.174792	0.163990	0.153860
118.6	0.322174	0.305192	0.287779	0.288065	0.270894	0.256977	0.316483	0.300680	0.286607	0.339336	0.318996	0.306391	0.127987	0.121091	0.116632	0.129324	0.123400	0.117302	0.149560	0.140784	0.135212	0.179682	0.168378	0.165479	0.148969	0.139841	0.130992	0.132286	0.118833	0.115516	0.174778	0.164163	0.153890
118.8	0.322541	0.305369	0.288208	0.288225	0.271028	0.257544	0.316269	0.300832	0.287039	0.339502	0.319072	0.306850	0.128078	0.121188	0.117073	0.129342	0.123352	0.117214	0.149747	0.140815	0.135605	0.179878	0.168544	0.165516	0.148931	0.139929	0.131516	0.132255	0.118749	0.115499	0.174771	0.164306	0.153464
119.0	0.322565	0.305934	0.288479	0.288336	0.270938	0.257859	0.316207	0.301291	0.287148	0.339576	0.319195	0.307260	0.128493	0.121231	0.116753	0.129513	0.123230	0.117222	0.149836	0.140705	0.135436	0.179914	0.168504	0.165582	0.148893	0.139981	0.131868	0.132293	0.118745	0.115583	0.174903	0.164427	0.153146
119.2	0.322945	0.306236	0.288425	0.288209	0.270829	0.258014	0.316240	0.301278	0.287260	0.339787	0.319181	0.307454	0.128869	0.121493	0.116697	0.129677	0.123140	0.117355	0.150151	0.141042	0.135576	0.179891	0.168508	0.165537	0.148681	0.139840	0.132211	0.132355	0.118569	0.115701	0.175162	0.164475	0.152638
119.4	0.323443	0.306243	0.288624	0.288450	0.270934	0.258698	0.315973	0.301314	0.287293	0.340010	0.319485	0.307648	0.129332	0.122142	0.116742	0.129756	0.123306	0.117461	0.149785	0.141251	0.135768	0.179909	0.168768	0.165609	0.148552	0.139683	0.132429	0.132342	0.118607	0.115671	0.175309	0.164442	0.151995
119.6	0.323630	0.306331	0.288765	0.288591	0.270873	0.258826	0.315569	0.301636	0.287299	0.340114	0.319528	0.307684	0.129670	0.122696	0.116868	0.129856	0.123189	0.117525	0.149836	0.141109	0.135440	0.179973	0.169050	0.165591	0.148685	0.139342	0.132485	0.132348	0.118413	0.115905	0.175565	0.164451	0.151687
119.8	0.323785	0.306239	0.288973	0.288676	0.270938	0.259164	0.315392	0.301726	0.287468	0.339943	0.319524	0.307867	0.130325	0.123042	0.116926	0.129893	0.123081	0.117760	0.149661	0.141373	0.135461	0.180061	0.169029	0.165513	0.148839	0.139164	0.132352	0.132367	0.118416	0.115832	0.175582	0.164375	0.151082
