# Supplementary material for: A Russian Doll of Resistance: Nested Gains and Losses of Venom Immunity in Varanid Lizards
Source: Int J Mol Sci. 2024 Feb 23;25(5):2628. doi: 10.3390/ijms25052628 (PMC10932397; doi:10.3390/ijms25052628)
Supplement: Supplementary file 1 [file ijms-25-02628-s001.zip › ijms-2872523-supplementary/Supplemental datasheets - raw data/Figure 5, 6/Fig 5, 6 linear data used to calculate bar graphs/Acanthophis rugosus.csv]

Time	V.brevicauda 1	V.brevicauda 2	V.brevicauda 3	V.glauerti 1	V.glauerti 2	V.glauerti 3	V.indicus 1	V.indicus 2	V.indicus 3	V. kingorum 1	V. kingorum 2	V. kingorum 3	V. rosenbergi 1	V. rosenbergi 2	V. rosenbergi 3	V. spenceri 1	V. spenceri 2	V. spenceri 3	V. storri 1	V. storri 2	V. storri 3	V. varius 1	V. varius 2	V. varius 3	V. salvator 1	V. salvator 2	V. salvator 3	V. glebopalma 1	V. glebopalma 2	V. glebopalma 3	V. mertensi 1	V. mertensi 2	V. mertensi 3	Negative 1	Negative 2	Negative 3	Negative 3
0.0	0.000000	0.000000	0.000000	0.000000	0.000000	0.000000	0.000000	0.000000	0.000000	0.000000	0.000000	0.000000	0.000000	0.000000	0.000000	0.000000	0.000000	0.000000	0.000000	0.000000	0.000000	0.000000	0.000000	0.000000	0.000000	0.000000	0.000000	0.0000000	0.0000000	0.0000000	0.000000	0.000000	0.000000
0.2	0.009095	0.008588	0.007783	0.007463	0.007520	0.007149	0.008538	0.008312	0.008055	0.008758	0.008240	0.008452	0.005342	0.004855	0.004741	0.004239	0.004283	0.004069	0.009998	0.009606	0.009534	0.006190	0.006138	0.005701	0.006193	0.005715	0.005323	0.0049720	0.0044650	0.0041920	0.006519	0.005799	0.005889
0.4	0.018886	0.018278	0.016337	0.016008	0.015970	0.015012	0.017998	0.017094	0.016872	0.018687	0.017700	0.017597	0.010721	0.010161	0.009841	0.008654	0.008419	0.008385	0.020924	0.020168	0.019911	0.013009	0.012417	0.011791	0.013124	0.011849	0.011185	0.0105240	0.0091300	0.0088700	0.013485	0.012117	0.012189
0.6	0.029623	0.028506	0.025581	0.025122	0.024603	0.023425	0.028178	0.026640	0.026329	0.029472	0.027661	0.027224	0.016567	0.015821	0.015334	0.013497	0.013039	0.012821	0.032541	0.031465	0.031074	0.020322	0.019803	0.018334	0.020190	0.018253	0.017171	0.0162440	0.0137650	0.0135540	0.020730	0.018707	0.018694
0.8	0.040498	0.039273	0.035153	0.034628	0.033672	0.032100	0.038762	0.036652	0.036045	0.040666	0.037960	0.037440	0.022585	0.021555	0.020820	0.018725	0.017942	0.017418	0.044674	0.043058	0.042758	0.027910	0.027280	0.025112	0.027322	0.024745	0.023147	0.0220520	0.0192220	0.0185920	0.028373	0.025390	0.025483
1.0	0.051667	0.050123	0.045074	0.043881	0.042687	0.041207	0.049496	0.046814	0.045836	0.051907	0.048673	0.047794	0.028528	0.027282	0.026285	0.024160	0.022824	0.022020	0.057030	0.054923	0.054376	0.035352	0.034611	0.032417	0.034634	0.031276	0.029161	0.0280080	0.0242910	0.0236940	0.035701	0.032114	0.032247
1.2	0.062595	0.060583	0.054687	0.052870	0.051595	0.049744	0.060161	0.056545	0.055144	0.062939	0.059318	0.057800	0.034320	0.032839	0.031321	0.029006	0.027252	0.026603	0.068919	0.066521	0.066001	0.042893	0.041538	0.039524	0.041413	0.037422	0.035092	0.0335880	0.0291230	0.0287120	0.043070	0.038676	0.038650
1.4	0.072844	0.070728	0.063689	0.061593	0.060009	0.057812	0.070308	0.065962	0.064037	0.073686	0.069405	0.067522	0.039649	0.037817	0.036141	0.033593	0.031667	0.030748	0.080221	0.077702	0.076848	0.049941	0.048044	0.046214	0.047849	0.042989	0.040460	0.0389510	0.0338850	0.0330660	0.049889	0.044599	0.044506
1.6	0.082147	0.080035	0.071999	0.069658	0.067775	0.065205	0.079540	0.074465	0.072188	0.083589	0.078868	0.076506	0.044281	0.042414	0.040186	0.037733	0.035599	0.034551	0.090329	0.087788	0.086624	0.056363	0.054275	0.052107	0.053327	0.047926	0.045483	0.0435470	0.0382850	0.0370230	0.056023	0.049958	0.049555
1.8	0.090299	0.088082	0.079560	0.076276	0.074124	0.071559	0.087323	0.082222	0.079013	0.092482	0.086633	0.084338	0.048211	0.046181	0.043706	0.041488	0.038482	0.037589	0.099146	0.096515	0.095092	0.061914	0.059456	0.057483	0.057737	0.052042	0.049294	0.0472340	0.0418540	0.0403040	0.061313	0.054553	0.053836
2.0	0.096911	0.094402	0.085682	0.081540	0.079050	0.076290	0.093603	0.088164	0.084412	0.099569	0.093585	0.090843	0.051135	0.049131	0.045968	0.044222	0.040980	0.040045	0.105817	0.103313	0.101800	0.066306	0.063526	0.061603	0.060939	0.055104	0.052178	0.0499340	0.0444270	0.0426450	0.065254	0.058018	0.057035
2.2	0.101219	0.098656	0.090173	0.085086	0.082435	0.079319	0.097936	0.092227	0.088124	0.104544	0.098425	0.095355	0.052891	0.050792	0.047233	0.046392	0.042469	0.041497	0.110220	0.107942	0.106434	0.069250	0.066085	0.064186	0.062846	0.056773	0.053682	0.0512620	0.0458060	0.0440780	0.067561	0.059898	0.058830
2.4	0.105451	0.102768	0.094333	0.088252	0.085959	0.082528	0.101852	0.095996	0.091629	0.108870	0.102795	0.099133	0.054389	0.052242	0.048566	0.048361	0.044381	0.043027	0.114107	0.111909	0.110805	0.071635	0.068928	0.066844	0.064702	0.058069	0.055320	0.0529120	0.0472260	0.0452130	0.069965	0.061454	0.060417
2.6	0.109414	0.106242	0.098170	0.091380	0.088601	0.085034	0.105525	0.099580	0.095010	0.113452	0.106376	0.102898	0.056235	0.053767	0.049744	0.049840	0.045717	0.044599	0.118077	0.115573	0.114561	0.074170	0.071291	0.069462	0.066257	0.059702	0.056751	0.0545140	0.0483230	0.0464700	0.072000	0.063150	0.062509
2.8	0.113130	0.109522	0.101786	0.094206	0.090825	0.087220	0.108835	0.102616	0.097984	0.117521	0.110160	0.106308	0.057780	0.055239	0.051094	0.051506	0.046850	0.045692	0.121469	0.119086	0.117824	0.076585	0.073534	0.071695	0.067524	0.061395	0.058195	0.0556770	0.0495740	0.0478380	0.074151	0.064810	0.064531
3.0	0.116476	0.112777	0.105191	0.096883	0.093170	0.089885	0.111933	0.105276	0.100978	0.121434	0.113858	0.109631	0.059187	0.056591	0.052168	0.052614	0.048254	0.046750	0.124615	0.122270	0.121037	0.078765	0.075785	0.073742	0.069094	0.062712	0.059538	0.0565200	0.0505640	0.0485600	0.076248	0.066339	0.066033
3.2	0.119684	0.115681	0.108339	0.099060	0.095254	0.092225	0.114873	0.108155	0.103674	0.124873	0.116816	0.112176	0.060405	0.057673	0.053107	0.053834	0.049649	0.047669	0.127240	0.125373	0.124416	0.081117	0.077770	0.075998	0.070616	0.064249	0.060853	0.0575560	0.0511440	0.0494760	0.078163	0.067891	0.067508
3.4	0.122700	0.118289	0.111052	0.101539	0.097515	0.094345	0.117610	0.110864	0.106419	0.128228	0.119750	0.115146	0.061765	0.058716	0.054009	0.054869	0.051079	0.048627	0.129935	0.127918	0.127009	0.082549	0.079667	0.077552	0.071671	0.065530	0.062215	0.0588260	0.0518980	0.0504680	0.079639	0.069521	0.068838
3.6	0.125399	0.120551	0.113657	0.103917	0.099348	0.095961	0.120375	0.113338	0.108819	0.131524	0.122280	0.117495	0.062849	0.059664	0.055112	0.056455	0.052391	0.049062	0.132271	0.130226	0.129309	0.084325	0.081446	0.078869	0.073131	0.066599	0.063436	0.0604400	0.0526750	0.0513050	0.081113	0.071178	0.070092
3.8	0.127931	0.123163	0.115820	0.106252	0.101188	0.097792	0.122800	0.115862	0.111243	0.134144	0.125043	0.119479	0.063489	0.060416	0.056321	0.057377	0.053829	0.050153	0.134774	0.132732	0.131745	0.086554	0.082778	0.080410	0.074160	0.067470	0.064481	0.0613450	0.0535840	0.0521810	0.082469	0.072444	0.071348
4.0	0.130524	0.125432	0.117943	0.108312	0.102993	0.099464	0.124982	0.118035	0.113455	0.136671	0.126998	0.121585	0.064471	0.061228	0.057027	0.058031	0.055239	0.050805	0.136954	0.134663	0.133858	0.088287	0.084715	0.081600	0.075281	0.068495	0.065464	0.0623760	0.0543530	0.0532560	0.083613	0.073886	0.072358
4.2	0.132796	0.127540	0.120016	0.110521	0.105082	0.101349	0.127211	0.120269	0.115793	0.139514	0.129223	0.123569	0.065482	0.062261	0.057924	0.058935	0.056262	0.051189	0.138917	0.136401	0.136066	0.089793	0.086145	0.082833	0.075977	0.069742	0.066480	0.0630320	0.0552610	0.0538090	0.085041	0.075338	0.073496
4.4	0.134986	0.129696	0.121905	0.112895	0.106835	0.102927	0.129567	0.122106	0.117883	0.142120	0.131122	0.125153	0.066121	0.063127	0.058741	0.059658	0.056912	0.051722	0.140766	0.138209	0.137866	0.091253	0.087591	0.083723	0.076995	0.070713	0.067327	0.0641590	0.0562820	0.0544230	0.086215	0.076652	0.074409
4.6	0.137124	0.131687	0.123620	0.114786	0.108320	0.104657	0.131702	0.124243	0.119667	0.144542	0.132979	0.126554	0.066966	0.063924	0.059771	0.060839	0.058365	0.052436	0.142448	0.139891	0.139576	0.092702	0.089328	0.084806	0.077979	0.071613	0.068203	0.0649500	0.0567580	0.0550890	0.087243	0.077756	0.075398
4.8	0.139050	0.133791	0.125032	0.116262	0.109671	0.106272	0.133679	0.125861	0.121416	0.146377	0.134844	0.128265	0.067894	0.064654	0.060395	0.061818	0.059018	0.053047	0.144144	0.141327	0.141097	0.094117	0.090411	0.086316	0.078773	0.072545	0.069005	0.0656310	0.0577970	0.0557200	0.088527	0.079029	0.076517
5.0	0.140903	0.135534	0.126740	0.117726	0.111248	0.107829	0.135620	0.127529	0.123118	0.148370	0.136769	0.130116	0.068643	0.065406	0.061049	0.062522	0.059450	0.053456	0.146045	0.142930	0.142447	0.095348	0.091127	0.087791	0.079723	0.073585	0.070119	0.0664120	0.0584400	0.0562680	0.089450	0.080453	0.077606
5.2	0.142715	0.137082	0.128093	0.118651	0.112993	0.108915	0.137589	0.128945	0.124536	0.150341	0.138626	0.131719	0.069332	0.065929	0.061702	0.062889	0.059895	0.054224	0.147530	0.144509	0.143882	0.096994	0.091971	0.089165	0.080555	0.074303	0.071185	0.0673070	0.0593530	0.0568760	0.090543	0.081553	0.078717
5.4	0.144475	0.139036	0.129386	0.120025	0.114360	0.110093	0.139084	0.130437	0.126041	0.152381	0.140207	0.133515	0.069991	0.066374	0.062525	0.063433	0.060600	0.054703	0.149040	0.146135	0.144898	0.098364	0.093070	0.090373	0.081619	0.075098	0.072275	0.0679110	0.0601860	0.0571510	0.091515	0.082576	0.079530
5.6	0.146177	0.140687	0.130963	0.121363	0.115594	0.111230	0.140443	0.131789	0.127491	0.154214	0.141689	0.135456	0.070674	0.067090	0.063096	0.064350	0.061042	0.055185	0.150474	0.147540	0.145933	0.099403	0.094247	0.091320	0.082562	0.076234	0.073116	0.0681450	0.0608030	0.0575750	0.092552	0.083771	0.080625
5.8	0.147921	0.142325	0.132553	0.122346	0.116590	0.112252	0.141686	0.133350	0.128663	0.155768	0.142774	0.137274	0.071690	0.067645	0.063746	0.065136	0.061410	0.055894	0.151921	0.148925	0.147084	0.100229	0.094847	0.092690	0.083476	0.077388	0.073494	0.0683510	0.0616190	0.0580490	0.093609	0.084877	0.081896
6.0	0.149421	0.143955	0.133979	0.123562	0.117763	0.112912	0.143152	0.134437	0.129826	0.157379	0.144776	0.139238	0.072514	0.068398	0.064214	0.065895	0.061851	0.056719	0.153410	0.150269	0.148197	0.101278	0.095798	0.093643	0.084486	0.078171	0.074155	0.0686550	0.0622350	0.0585250	0.094448	0.085503	0.082784
6.2	0.150857	0.145533	0.135292	0.124508	0.118726	0.113678	0.144599	0.135463	0.131250	0.158963	0.145681	0.140918	0.073150	0.069090	0.064859	0.066333	0.062231	0.057438	0.155022	0.151734	0.149590	0.102208	0.096755	0.094716	0.085292	0.078981	0.074625	0.0690250	0.0627880	0.0589630	0.095421	0.086017	0.083827
6.4	0.152594	0.146668	0.136657	0.125784	0.119700	0.114570	0.146013	0.136646	0.132371	0.160817	0.146935	0.142323	0.073809	0.069674	0.065349	0.066940	0.063071	0.058253	0.156350	0.152830	0.150690	0.103028	0.097597	0.096011	0.085914	0.079533	0.075156	0.0694860	0.0638360	0.0593490	0.096517	0.086525	0.084835
6.6	0.153721	0.147889	0.137906	0.126939	0.120344	0.115020	0.147314	0.137810	0.133639	0.162596	0.148103	0.144070	0.074544	0.070296	0.065824	0.067539	0.063618	0.058927	0.157433	0.154172	0.151941	0.104072	0.098082	0.097321	0.086460	0.080524	0.075600	0.0697630	0.0643180	0.0603400	0.097290	0.087303	0.085991
6.8	0.154928	0.149148	0.139059	0.128196	0.121173	0.115896	0.148593	0.138797	0.134960	0.164370	0.149398	0.145534	0.074897	0.070596	0.066518	0.067983	0.064047	0.059373	0.158414	0.155411	0.153184	0.104957	0.098903	0.098141	0.087220	0.080991	0.076193	0.0704940	0.0646190	0.0608490	0.098197	0.088036	0.086805
7.0	0.155865	0.150457	0.140255	0.129179	0.121850	0.116818	0.149665	0.139889	0.136283	0.166066	0.150725	0.146776	0.075247	0.070959	0.066850	0.068362	0.064580	0.059813	0.159268	0.156686	0.154537	0.105788	0.099825	0.099190	0.087878	0.081563	0.076570	0.0708310	0.0645600	0.0612370	0.099086	0.088761	0.087562
7.2	0.156745	0.151517	0.141124	0.129953	0.122611	0.117824	0.150836	0.141368	0.137402	0.167368	0.152098	0.147932	0.075625	0.071403	0.067138	0.068883	0.065108	0.060243	0.160176	0.157939	0.155866	0.106587	0.100648	0.100092	0.088355	0.082154	0.076920	0.0714500	0.0651550	0.0622240	0.099793	0.089550	0.088299
7.4	0.157701	0.152862	0.141912	0.130957	0.123673	0.118190	0.152075	0.142717	0.138471	0.169021	0.153602	0.149027	0.076061	0.071810	0.067748	0.069503	0.065477	0.060112	0.161491	0.158864	0.156873	0.107055	0.101342	0.100717	0.088995	0.082573	0.076945	0.0716900	0.0654200	0.0630470	0.100551	0.090259	0.088677
7.6	0.158821	0.154380	0.142968	0.132004	0.124281	0.118485	0.153249	0.143742	0.139559	0.170323	0.155008	0.149961	0.076416	0.072176	0.068050	0.070597	0.065639	0.060707	0.162650	0.159698	0.158172	0.108052	0.102247	0.101604	0.089587	0.082923	0.077171	0.0721660	0.0656710	0.0636090	0.101229	0.090848	0.089404
7.8	0.160136	0.155857	0.143901	0.133328	0.125365	0.119261	0.154573	0.145087	0.140781	0.171461	0.156398	0.150780	0.077110	0.072726	0.068226	0.071035	0.066418	0.060934	0.163682	0.160892	0.159354	0.109157	0.103014	0.102486	0.089951	0.083439	0.077711	0.0722900	0.0657320	0.0645230	0.101751	0.091214	0.089954
8.0	0.161068	0.156679	0.144810	0.134198	0.126415	0.120349	0.155689	0.146222	0.141734	0.172769	0.157612	0.151695	0.077649	0.073236	0.068412	0.071162	0.067107	0.061402	0.164525	0.161734	0.160512	0.109952	0.104072	0.103035	0.090309	0.083735	0.078069	0.0731160	0.0661010	0.0650360	0.102482	0.092024	0.090253
8.2	0.162065	0.157550	0.145631	0.135133	0.127619	0.121524	0.156974	0.147540	0.142856	0.174205	0.159035	0.152569	0.078051	0.073871	0.068846	0.071850	0.067491	0.061537	0.165458	0.162627	0.161622	0.110857	0.104861	0.103719	0.090452	0.084049	0.078384	0.0733690	0.0661810	0.0652780	0.103226	0.092423	0.090759
8.4	0.163161	0.158427	0.146765	0.136101	0.128187	0.122370	0.158425	0.148848	0.143850	0.175182	0.160329	0.153479	0.078384	0.074583	0.068997	0.072248	0.067896	0.062414	0.166231	0.163565	0.162470	0.111215	0.105749	0.104195	0.091044	0.084253	0.078942	0.0741750	0.0663070	0.0653340	0.103948	0.093123	0.091051
8.6	0.164228	0.159375	0.147429	0.137104	0.128999	0.123303	0.159471	0.150135	0.144715	0.176274	0.162169	0.154366	0.078617	0.075221	0.069342	0.072865	0.068073	0.062623	0.166911	0.164429	0.163365	0.111876	0.106327	0.104912	0.091519	0.084533	0.079557	0.0749180	0.0661460	0.0657410	0.104531	0.093793	0.091643
8.8	0.165527	0.160369	0.148314	0.137873	0.129755	0.124321	0.160564	0.151182	0.145852	0.177262	0.163532	0.155648	0.078986	0.075833	0.069603	0.073357	0.067581	0.062884	0.167930	0.165285	0.164283	0.112685	0.106951	0.105731	0.091783	0.084849	0.080042	0.0751700	0.0665050	0.0657970	0.105264	0.094583	0.092312
9.0	0.166539	0.161331	0.149415	0.138907	0.131101	0.125323	0.161737	0.152572	0.147046	0.178423	0.165025	0.156922	0.079539	0.076096	0.070019	0.073769	0.067766	0.063285	0.169133	0.166488	0.165005	0.113272	0.107290	0.106208	0.092484	0.085293	0.080805	0.0757750	0.0669640	0.0666210	0.105633	0.095295	0.093004
9.2	0.167804	0.162275	0.150580	0.139427	0.132320	0.126413	0.163022	0.153547	0.147800	0.179388	0.166312	0.157806	0.079970	0.076360	0.070644	0.074060	0.068041	0.064111	0.169825	0.167642	0.165860	0.114013	0.108018	0.106939	0.093188	0.085661	0.081421	0.0762560	0.0670450	0.0671610	0.106020	0.095899	0.093710
9.4	0.168972	0.163212	0.151752	0.140556	0.132644	0.127283	0.163944	0.154657	0.148493	0.180138	0.167080	0.158982	0.080397	0.077052	0.071289	0.074460	0.068308	0.064604	0.170838	0.168626	0.166432	0.114978	0.108709	0.107265	0.093991	0.086455	0.082220	0.0762730	0.0673060	0.0673620	0.106595	0.096536	0.094096
9.6	0.169921	0.164170	0.152722	0.141409	0.133496	0.128282	0.165083	0.155655	0.149159	0.181139	0.168282	0.160479	0.081210	0.077433	0.071898	0.075123	0.068701	0.064850	0.171851	0.169881	0.167013	0.115270	0.109113	0.107826	0.094711	0.087024	0.082579	0.0764340	0.0678280	0.0672790	0.107006	0.097007	0.094852
9.8	0.171000	0.165093	0.153612	0.141811	0.134397	0.128870	0.166278	0.156636	0.149785	0.181928	0.169103	0.161460	0.081893	0.077768	0.072443	0.075392	0.068963	0.065399	0.172740	0.170790	0.167721	0.115915	0.109780	0.108555	0.095173	0.087383	0.082995	0.0766890	0.0683910	0.0672810	0.107534	0.097370	0.095242
10.0	0.172132	0.166085	0.154476	0.142526	0.135069	0.129337	0.167704	0.157543	0.150379	0.183236	0.170483	0.162535	0.082125	0.078078	0.073169	0.075768	0.069287	0.065668	0.173921	0.171675	0.168334	0.116898	0.110477	0.109275	0.095467	0.087610	0.083696	0.0770600	0.0686120	0.0673410	0.108009	0.097508	0.095428
10.2	0.173232	0.166774	0.155303	0.143089	0.135650	0.129840	0.168946	0.158630	0.151221	0.184146	0.170991	0.163476	0.082614	0.078582	0.073436	0.075626	0.069996	0.065928	0.174968	0.172389	0.169108	0.117491	0.111139	0.110063	0.095904	0.088241	0.084359	0.0772210	0.0689930	0.0674660	0.108529	0.097977	0.096084
10.4	0.174144	0.167426	0.156387	0.144415	0.136465	0.130332	0.170021	0.159586	0.151813	0.185345	0.171943	0.163905	0.083222	0.078730	0.073963	0.076366	0.070783	0.066052	0.175549	0.172911	0.169755	0.118226	0.111391	0.110627	0.096657	0.088596	0.084832	0.0773740	0.0693960	0.0678360	0.109114	0.098323	0.096474
10.6	0.175021	0.168604	0.156938	0.145239	0.137163	0.130620	0.171207	0.160448	0.152570	0.186474	0.172244	0.164816	0.083673	0.078866	0.074524	0.076756	0.071011	0.066208	0.176246	0.173846	0.170676	0.118566	0.111773	0.111160	0.097085	0.089048	0.085192	0.0777270	0.0696860	0.0683530	0.109751	0.098830	0.096782
10.8	0.176272	0.169538	0.157512	0.146014	0.138081	0.131424	0.172109	0.161391	0.153654	0.187652	0.173365	0.165544	0.083922	0.079089	0.074945	0.077044	0.071589	0.066296	0.177098	0.174442	0.171369	0.118926	0.112076	0.111697	0.097603	0.089447	0.085446	0.0781080	0.0702700	0.0685860	0.110484	0.099391	0.097022
11.0	0.177019	0.170539	0.158206	0.146660	0.138476	0.131577	0.173010	0.162270	0.154319	0.188403	0.174418	0.166067	0.084517	0.079499	0.075317	0.077371	0.072338	0.066548	0.177932	0.175120	0.172182	0.119705	0.112591	0.112026	0.098106	0.090190	0.085715	0.0780720	0.0708840	0.0690750	0.111140	0.099779	0.097508
11.2	0.177928	0.171364	0.158761	0.147435	0.139214	0.131814	0.173771	0.162973	0.155372	0.189255	0.175628	0.166752	0.085052	0.079824	0.075545	0.078023	0.072837	0.066574	0.178610	0.175423	0.173071	0.120344	0.112986	0.112804	0.098721	0.090933	0.085819	0.0779370	0.0718270	0.0692860	0.111588	0.100081	0.097816
11.4	0.178953	0.172337	0.159431	0.147958	0.139892	0.131605	0.174686	0.163719	0.156049	0.190475	0.176389	0.167275	0.085471	0.079998	0.075941	0.078396	0.073037	0.066563	0.179565	0.175919	0.174012	0.120915	0.113887	0.113365	0.099235	0.091413	0.085850	0.0782840	0.0722360	0.0696590	0.112269	0.100351	0.098075
11.6	0.179740	0.173226	0.160336	0.148611	0.140404	0.132067	0.175585	0.164234	0.156862	0.191179	0.177537	0.168041	0.085903	0.080143	0.075981	0.079109	0.073546	0.066812	0.180274	0.176302	0.174965	0.121411	0.114507	0.114143	0.099521	0.092064	0.086165	0.0789590	0.0729450	0.0701320	0.112710	0.100628	0.098482
11.8	0.180738	0.173759	0.160963	0.149228	0.141297	0.132742	0.176298	0.165102	0.157811	0.192047	0.178511	0.168700	0.086192	0.080474	0.076157	0.078949	0.074199	0.067277	0.180680	0.177004	0.175892	0.122434	0.114993	0.114773	0.099831	0.092333	0.086551	0.0795160	0.0732500	0.0708990	0.113292	0.101073	0.098782
12.0	0.181255	0.174193	0.161500	0.149807	0.141801	0.133471	0.176980	0.165735	0.158654	0.192877	0.179418	0.169519	0.086125	0.080817	0.076327	0.079189	0.074377	0.067981	0.181397	0.177667	0.176665	0.123008	0.115892	0.115464	0.099829	0.092693	0.086632	0.0799330	0.0738430	0.0712420	0.113670	0.101295	0.098821
12.2	0.182052	0.174943	0.161935	0.150729	0.142540	0.134068	0.177691	0.166686	0.159341	0.193759	0.180100	0.170199	0.086366	0.081347	0.076433	0.079595	0.074864	0.068325	0.182221	0.178164	0.177462	0.123419	0.116499	0.115754	0.100299	0.093108	0.086673	0.0802960	0.0738370	0.0716230	0.114040	0.101728	0.099069
12.4	0.182667	0.175579	0.162813	0.151510	0.142894	0.134778	0.178527	0.167677	0.160463	0.194886	0.180770	0.170954	0.086452	0.081872	0.076448	0.079810	0.074901	0.068889	0.182840	0.178827	0.178220	0.123911	0.117214	0.116385	0.100600	0.093192	0.087213	0.0811200	0.0739860	0.0716570	0.114639	0.102554	0.099347
12.6	0.183392	0.176373	0.163132	0.152079	0.143413	0.135263	0.179130	0.168623	0.161399	0.196009	0.181273	0.171662	0.086758	0.082278	0.076626	0.080367	0.074995	0.069345	0.183465	0.179464	0.179121	0.124781	0.117709	0.116908	0.100621	0.093618	0.087350	0.0816640	0.0744260	0.0721640	0.114984	0.102946	0.099944
12.8	0.184353	0.177240	0.164047	0.152911	0.144412	0.136236	0.179813	0.169610	0.162288	0.196947	0.181712	0.172692	0.087059	0.082648	0.076859	0.080488	0.075078	0.070149	0.184397	0.180368	0.179909	0.125480	0.118393	0.117477	0.100985	0.093940	0.087843	0.0817270	0.0746110	0.0726920	0.115490	0.103377	0.100643
13.0	0.184772	0.178064	0.164966	0.153565	0.145046	0.136952	0.180434	0.170517	0.162936	0.197587	0.182486	0.173881	0.087584	0.082993	0.077059	0.080724	0.075629	0.071072	0.185232	0.181345	0.180434	0.125779	0.119197	0.117685	0.101443	0.094377	0.088402	0.0820380	0.0749860	0.0734630	0.115932	0.103931	0.101301
13.2	0.185226	0.178722	0.166009	0.153704	0.145658	0.137755	0.181283	0.171321	0.163671	0.198172	0.182987	0.174906	0.087779	0.083466	0.077488	0.080753	0.075975	0.071608	0.185704	0.182272	0.181107	0.126563	0.119935	0.118087	0.101842	0.094890	0.088808	0.0820760	0.0749820	0.0734880	0.116523	0.104641	0.101915
13.4	0.185884	0.179324	0.166629	0.153946	0.145915	0.138588	0.182052	0.172112	0.164394	0.198500	0.183439	0.176240	0.088171	0.084003	0.077857	0.081353	0.075958	0.072080	0.186367	0.183233	0.181539	0.127435	0.120556	0.118574	0.102422	0.095144	0.089223	0.0825430	0.0752810	0.0735830	0.116960	0.104991	0.102314
13.6	0.186469	0.179911	0.167245	0.154441	0.146773	0.139288	0.182805	0.172710	0.165022	0.199244	0.184411	0.177355	0.088636	0.084188	0.077998	0.081658	0.076081	0.072391	0.186956	0.184139	0.182017	0.127592	0.121561	0.119410	0.102980	0.095073	0.089739	0.0827110	0.0750820	0.0737220	0.117300	0.105627	0.102555
13.8	0.187368	0.180450	0.167709	0.155022	0.147646	0.139602	0.183726	0.173451	0.165830	0.199634	0.185029	0.178256	0.088707	0.084321	0.078288	0.081911	0.076120	0.072936	0.187293	0.184681	0.182502	0.128089	0.122452	0.120019	0.103376	0.095279	0.090264	0.0831880	0.0751250	0.0738270	0.117732	0.106029	0.102680
14.0	0.188075	0.181311	0.168373	0.155910	0.148271	0.140501	0.184806	0.174233	0.166324	0.200311	0.185528	0.179036	0.088998	0.084724	0.078699	0.082091	0.076514	0.073492	0.188206	0.185577	0.182727	0.128517	0.123218	0.120608	0.103687	0.095648	0.091064	0.0835240	0.0751230	0.0740410	0.118349	0.106405	0.102942
14.2	0.188709	0.181871	0.169118	0.156376	0.149059	0.141217	0.185520	0.175184	0.166948	0.200767	0.185887	0.179735	0.089594	0.085209	0.078962	0.082432	0.076540	0.073932	0.188905	0.186305	0.183144	0.128493	0.123670	0.120947	0.104182	0.095944	0.091502	0.0839410	0.0750520	0.0744880	0.118884	0.106944	0.103157
14.4	0.189646	0.182631	0.169666	0.157212	0.149784	0.141836	0.186292	0.175741	0.167382	0.201407	0.186491	0.179991	0.089786	0.085540	0.079285	0.083010	0.076686	0.074167	0.189255	0.186801	0.183757	0.128795	0.124337	0.121049	0.104766	0.096423	0.091914	0.0844130	0.0750640	0.0749060	0.119520	0.107364	0.103619
14.6	0.190441	0.183232	0.169956	0.157575	0.150259	0.142544	0.187199	0.176481	0.167912	0.202165	0.187360	0.180944	0.090030	0.085701	0.079483	0.083037	0.076849	0.074319	0.189967	0.187508	0.184372	0.129175	0.124624	0.121305	0.105147	0.096749	0.092206	0.0842510	0.0754840	0.0750260	0.119985	0.108057	0.104106
14.8	0.191318	0.183932	0.170490	0.158118	0.150689	0.143178	0.187982	0.177066	0.168460	0.202591	0.188508	0.181742	0.090311	0.085915	0.079889	0.083358	0.077411	0.074546	0.190586	0.188113	0.184734	0.129739	0.124769	0.121864	0.105697	0.097033	0.092565	0.0844640	0.0761360	0.0747970	0.120418	0.108514	0.104557
15.0	0.191569	0.184636	0.171190	0.158551	0.151196	0.143296	0.188555	0.177945	0.168972	0.203174	0.189144	0.182163	0.090933	0.086158	0.080396	0.083566	0.077514	0.074640	0.190973	0.188485	0.185296	0.130334	0.125089	0.122310	0.105915	0.097343	0.092752	0.0842880	0.0759720	0.0745980	0.120807	0.108601	0.104986
15.2	0.192256	0.185114	0.171725	0.159092	0.151708	0.143803	0.189159	0.178462	0.169813	0.203687	0.190129	0.182897	0.091261	0.086280	0.080721	0.084037	0.077612	0.074818	0.191139	0.188576	0.185760	0.130804	0.125597	0.123017	0.106121	0.097659	0.092832	0.0846910	0.0760140	0.0747630	0.121095	0.108984	0.105275
15.4	0.192724	0.185796	0.172461	0.159537	0.152266	0.144436	0.190023	0.179090	0.170236	0.204523	0.191133	0.183532	0.091592	0.086477	0.081044	0.084243	0.077820	0.074763	0.191852	0.189249	0.186448	0.131479	0.125929	0.123103	0.106265	0.097836	0.093085	0.0849500	0.0762860	0.0751470	0.121473	0.109305	0.105377
15.6	0.193352	0.186414	0.173035	0.160389	0.152768	0.144973	0.190847	0.179767	0.170934	0.205213	0.192080	0.184181	0.091785	0.086566	0.081388	0.084954	0.078271	0.074863	0.192280	0.189777	0.187155	0.132170	0.126045	0.123548	0.106558	0.098209	0.093298	0.0853970	0.0765400	0.0756430	0.121883	0.109631	0.105716
15.8	0.193910	0.186818	0.173582	0.161122	0.153274	0.145517	0.191571	0.180206	0.171615	0.206394	0.192571	0.184912	0.091763	0.086670	0.081686	0.084835	0.078477	0.075345	0.192727	0.190217	0.187820	0.133052	0.126229	0.123951	0.106481	0.098212	0.093757	0.0854600	0.0769180	0.0759850	0.122324	0.109783	0.106042
16.0	0.194344	0.187501	0.174030	0.162087	0.153967	0.146040	0.192297	0.180998	0.172136	0.207348	0.193285	0.185637	0.091795	0.086822	0.081807	0.085827	0.078777	0.075566	0.193435	0.190767	0.188227	0.133471	0.126500	0.124483	0.106620	0.098409	0.093961	0.0852990	0.0771770	0.0760150	0.122523	0.109847	0.106408
16.2	0.194989	0.188075	0.174452	0.162789	0.154350	0.146547	0.193202	0.181784	0.172621	0.208363	0.194007	0.186277	0.092100	0.087088	0.082052	0.085963	0.079646	0.075441	0.194164	0.190900	0.188828	0.134400	0.126922	0.124322	0.106983	0.098427	0.094244	0.0854510	0.0774790	0.0761750	0.123001	0.110233	0.106645
16.4	0.195943	0.188661	0.175135	0.163044	0.154606	0.146852	0.194271	0.182376	0.173486	0.209797	0.194300	0.186695	0.092575	0.087111	0.082147	0.086473	0.079644	0.075270	0.194797	0.191402	0.189439	0.135349	0.127277	0.124729	0.106978	0.098691	0.094835	0.0859120	0.0778980	0.0762270	0.123449	0.110413	0.107220
16.6	0.196544	0.189310	0.175701	0.163520	0.154942	0.146850	0.194849	0.183338	0.174006	0.210480	0.194672	0.187267	0.092991	0.087310	0.082395	0.086484	0.080157	0.075364	0.195446	0.191864	0.190128	0.135862	0.127644	0.125106	0.107066	0.099281	0.094920	0.0861070	0.0782460	0.0766450	0.123677	0.110693	0.107737
16.8	0.197509	0.190056	0.176297	0.164402	0.155695	0.147260	0.195621	0.184190	0.174422	0.211517	0.195542	0.188000	0.093055	0.087419	0.082720	0.086599	0.080363	0.075174	0.196375	0.192554	0.190705	0.136076	0.128061	0.125554	0.107629	0.099588	0.095291	0.0861310	0.0784240	0.0772380	0.123893	0.111247	0.108185
17.0	0.197734	0.190866	0.176971	0.164542	0.155969	0.147793	0.196279	0.184895	0.174865	0.212223	0.196567	0.188616	0.093475	0.087767	0.082871	0.087066	0.080720	0.075115	0.197108	0.193292	0.191423	0.136323	0.128378	0.125676	0.108205	0.099895	0.095544	0.0862040	0.0789530	0.0772150	0.124319	0.111757	0.108421
17.2	0.198398	0.191476	0.177234	0.164862	0.156389	0.148367	0.197285	0.185409	0.175735	0.212644	0.197401	0.189220	0.093558	0.088076	0.083090	0.087101	0.080884	0.075027	0.197757	0.194004	0.192008	0.137080	0.128578	0.126292	0.108626	0.100350	0.095643	0.0867270	0.0789960	0.0773060	0.124757	0.112222	0.108536
17.4	0.199200	0.192042	0.177597	0.165667	0.156823	0.148774	0.197996	0.185980	0.176363	0.212965	0.198115	0.190165	0.093981	0.088499	0.083419	0.087441	0.080721	0.075303	0.198181	0.194617	0.192664	0.137411	0.129160	0.126617	0.109126	0.100651	0.095692	0.0876490	0.0790040	0.0777040	0.125011	0.112479	0.108691
17.6	0.199805	0.192575	0.178057	0.166367	0.157187	0.148833	0.198643	0.186772	0.176983	0.213490	0.199062	0.190692	0.094180	0.088715	0.083607	0.086965	0.081172	0.075608	0.198753	0.195038	0.193029	0.137605	0.129998	0.127346	0.109693	0.100982	0.095799	0.0878560	0.0789850	0.0780800	0.125302	0.112980	0.108626
17.8	0.200572	0.193444	0.178391	0.166738	0.157621	0.149251	0.199423	0.187280	0.177581	0.213911	0.199705	0.191391	0.094381	0.088905	0.084228	0.087058	0.081480	0.076116	0.199425	0.195757	0.193608	0.137742	0.130409	0.128036	0.109835	0.101430	0.096064	0.0882410	0.0792080	0.0783850	0.125664	0.113049	0.108911
18.0	0.200908	0.194301	0.179059	0.167303	0.157750	0.149834	0.199928	0.187893	0.178155	0.214565	0.199953	0.192047	0.094834	0.089306	0.084544	0.087010	0.081825	0.076835	0.200277	0.196366	0.193947	0.138073	0.131200	0.128741	0.110271	0.101946	0.096524	0.0886000	0.0793110	0.0786610	0.126186	0.113357	0.109493
18.2	0.201563	0.194833	0.179703	0.167815	0.158174	0.150293	0.200457	0.188587	0.178937	0.214975	0.200890	0.192659	0.095082	0.089408	0.084777	0.087268	0.081703	0.076970	0.200893	0.197056	0.194632	0.138099	0.131876	0.129195	0.110940	0.102560	0.096764	0.0888200	0.0791910	0.0791740	0.126564	0.113914	0.109749
18.4	0.202068	0.195442	0.180109	0.168762	0.158331	0.150573	0.200897	0.189167	0.179585	0.215561	0.201390	0.193115	0.095023	0.089974	0.085004	0.087395	0.081995	0.077255	0.201408	0.197508	0.195067	0.138628	0.132752	0.129676	0.111423	0.103088	0.096930	0.0886450	0.0795860	0.0793420	0.126908	0.114325	0.110288
18.6	0.202305	0.195830	0.180798	0.169154	0.158735	0.151224	0.201459	0.189722	0.180283	0.216532	0.202179	0.193928	0.095583	0.090266	0.085518	0.087351	0.082163	0.077469	0.201877	0.198304	0.195475	0.139151	0.132767	0.130645	0.111634	0.103070	0.097097	0.0884460	0.0800940	0.0791250	0.127206	0.114961	0.110693
18.8	0.202942	0.196205	0.181531	0.169820	0.159522	0.151401	0.201902	0.190103	0.180977	0.216962	0.202576	0.194493	0.095933	0.090750	0.085915	0.087700	0.082520	0.077856	0.202241	0.198825	0.195691	0.139480	0.133273	0.131741	0.111783	0.103200	0.097249	0.0887440	0.0804370	0.0793550	0.127614	0.115321	0.111000
19.0	0.203241	0.196672	0.182253	0.170592	0.160056	0.151920	0.202208	0.190932	0.181976	0.217724	0.203183	0.194909	0.096493	0.091307	0.086343	0.087744	0.082660	0.078081	0.202515	0.199124	0.196151	0.139715	0.133924	0.132568	0.111853	0.103751	0.097415	0.0887060	0.0802440	0.0795600	0.128092	0.115490	0.111513
19.2	0.204083	0.197032	0.182874	0.171377	0.160400	0.152422	0.202865	0.191329	0.182818	0.218439	0.204091	0.195589	0.096995	0.091558	0.086521	0.088389	0.082661	0.078359	0.202954	0.199414	0.196851	0.139883	0.134668	0.132907	0.112243	0.104024	0.097971	0.0892280	0.0807380	0.0801820	0.128387	0.116012	0.111875
19.4	0.204401	0.197525	0.183414	0.172130	0.160805	0.152958	0.203432	0.191811	0.183707	0.219396	0.204575	0.195867	0.097122	0.092138	0.086451	0.088895	0.082779	0.078319	0.203615	0.199832	0.197496	0.140280	0.135016	0.133387	0.112235	0.104503	0.098409	0.0891550	0.0814750	0.0802660	0.128856	0.116106	0.112432
19.6	0.205182	0.197813	0.183888	0.172593	0.161226	0.153273	0.204342	0.192383	0.184168	0.220334	0.205091	0.196466	0.097298	0.092250	0.086542	0.089631	0.082877	0.078639	0.204059	0.200351	0.197804	0.140816	0.135473	0.133945	0.112510	0.104954	0.098805	0.0895190	0.0819970	0.0805540	0.129226	0.116428	0.112801
19.8	0.205643	0.198247	0.184468	0.173052	0.162035	0.153989	0.205050	0.192904	0.184614	0.221019	0.205456	0.197251	0.097550	0.092596	0.086676	0.089976	0.083230	0.078542	0.204576	0.200496	0.198237	0.141087	0.135445	0.134292	0.112317	0.105029	0.099263	0.0892800	0.0822190	0.0805790	0.129621	0.116472	0.113361
20.0	0.206493	0.198833	0.184986	0.173619	0.163059	0.154357	0.205462	0.193499	0.185497	0.221619	0.206145	0.198342	0.097840	0.092878	0.087049	0.090336	0.083564	0.078751	0.204939	0.201095	0.198531	0.141639	0.135769	0.134988	0.112824	0.105241	0.099406	0.0892480	0.0822250	0.0808060	0.129842	0.116770	0.113959
20.2	0.207384	0.199212	0.185632	0.174002	0.163109	0.154690	0.205950	0.193883	0.186111	0.222447	0.206706	0.198745	0.098290	0.093204	0.087227	0.090579	0.083879	0.078278	0.205289	0.201366	0.198974	0.142504	0.136400	0.135189	0.113032	0.105476	0.099677	0.0897410	0.0828320	0.0810670	0.130375	0.116975	0.114505
20.4	0.207887	0.199773	0.185989	0.174384	0.163622	0.154989	0.206462	0.194367	0.186704	0.222924	0.207258	0.198606	0.098565	0.093082	0.087335	0.091464	0.083828	0.078246	0.205767	0.201931	0.199277	0.142674	0.136930	0.135378	0.113230	0.105994	0.099894	0.0901820	0.0829050	0.0811980	0.130588	0.117242	0.115101
20.6	0.208363	0.200442	0.186521	0.174923	0.164144	0.155180	0.207084	0.195202	0.187248	0.223585	0.207784	0.198879	0.098636	0.093369	0.087636	0.091213	0.083971	0.078358	0.206555	0.202563	0.199730	0.142910	0.136969	0.135544	0.113422	0.106200	0.100134	0.0906880	0.0830970	0.0813210	0.130849	0.117855	0.115242
20.8	0.209212	0.200853	0.187050	0.175534	0.164973	0.155758	0.207593	0.195621	0.187483	0.224614	0.208611	0.199123	0.098736	0.093384	0.087803	0.091689	0.084192	0.078685	0.207307	0.203260	0.200019	0.143115	0.136998	0.135446	0.113544	0.106582	0.100360	0.0910000	0.0829760	0.0815660	0.131025	0.117936	0.115549
21.0	0.210170	0.201590	0.187626	0.175827	0.165579	0.156297	0.208248	0.196202	0.187892	0.225352	0.209751	0.199451	0.099040	0.093719	0.087862	0.091992	0.084184	0.079347	0.207762	0.203899	0.200609	0.143755	0.137486	0.135516	0.113796	0.106744	0.100601	0.0915930	0.0831910	0.0815350	0.131590	0.118104	0.115845
21.2	0.210859	0.202289	0.187719	0.176337	0.165698	0.156515	0.208973	0.196840	0.188421	0.225633	0.210414	0.200256	0.099141	0.093852	0.088133	0.092044	0.084217	0.079922	0.208318	0.204417	0.200996	0.144342	0.137895	0.135796	0.113825	0.107187	0.100557	0.0920530	0.0827130	0.0816200	0.131874	0.118385	0.116250
21.4	0.211567	0.202861	0.188259	0.176842	0.166083	0.156848	0.209310	0.197368	0.188865	0.225818	0.210969	0.200901	0.099618	0.094043	0.088388	0.092374	0.084389	0.080559	0.208574	0.204757	0.201342	0.144712	0.138241	0.135815	0.114161	0.107292	0.100760	0.0924140	0.0823180	0.0818970	0.132120	0.118738	0.116561
21.6	0.212082	0.203666	0.188681	0.177279	0.166500	0.157113	0.209923	0.197725	0.189315	0.226301	0.211376	0.201355	0.099791	0.094084	0.088216	0.092235	0.084604	0.081139	0.209375	0.205296	0.201765	0.145129	0.138902	0.136409	0.114397	0.107276	0.101177	0.0922620	0.0824450	0.0822860	0.132483	0.119007	0.116858
21.8	0.212727	0.204552	0.189050	0.177509	0.166697	0.157663	0.210347	0.198130	0.189692	0.226787	0.211766	0.202173	0.100188	0.094235	0.088454	0.092538	0.084833	0.081958	0.210217	0.206004	0.202399	0.145574	0.139571	0.136601	0.114565	0.107729	0.101611	0.0921160	0.0823820	0.0827250	0.132678	0.119214	0.117161
22.0	0.213195	0.205235	0.189635	0.178315	0.166965	0.157894	0.210601	0.198545	0.190469	0.227286	0.212167	0.203051	0.100652	0.094161	0.088205	0.092600	0.085109	0.082462	0.210849	0.206496	0.202904	0.146374	0.140146	0.137190	0.115356	0.108145	0.102114	0.0925110	0.0826860	0.0829940	0.133112	0.119496	0.117301
22.2	0.213874	0.205764	0.190220	0.178923	0.167626	0.158119	0.211423	0.199075	0.190934	0.227909	0.212623	0.203505	0.100613	0.094488	0.088525	0.093020	0.085547	0.082787	0.211413	0.207434	0.203659	0.146681	0.140771	0.137199	0.116002	0.108174	0.102055	0.0925930	0.0827050	0.0832220	0.133460	0.119901	0.117201
22.4	0.214518	0.206135	0.190536	0.179531	0.168074	0.158597	0.211910	0.199493	0.191241	0.228896	0.213052	0.204387	0.100775	0.094912	0.088829	0.093202	0.086344	0.083267	0.211702	0.207848	0.203864	0.147220	0.141133	0.137699	0.116188	0.108011	0.102455	0.0928490	0.0829450	0.0834250	0.133670	0.120165	0.117518
22.6	0.215035	0.206698	0.191086	0.179750	0.168551	0.159175	0.212703	0.199648	0.191480	0.229829	0.213374	0.204560	0.101265	0.095169	0.088975	0.092836	0.086399	0.083376	0.212256	0.208486	0.204298	0.147748	0.141591	0.138667	0.116836	0.108272	0.102833	0.0937120	0.0830910	0.0835870	0.133924	0.120881	0.117803
22.8	0.215700	0.207125	0.191660	0.180071	0.168779	0.159452	0.213263	0.199941	0.191911	0.230367	0.213813	0.205063	0.101338	0.095270	0.088928	0.092829	0.086824	0.083656	0.212879	0.208827	0.204798	0.148262	0.142258	0.139279	0.117303	0.108570	0.102992	0.0940500	0.0831560	0.0840310	0.134171	0.121317	0.118162
23.0	0.216390	0.207679	0.191965	0.180255	0.169028	0.159979	0.213840	0.200505	0.192396	0.230876	0.214114	0.205366	0.101713	0.095493	0.089059	0.093123	0.086941	0.083901	0.213627	0.209138	0.205470	0.148089	0.142630	0.139653	0.117805	0.108980	0.103522	0.0945020	0.0839420	0.0839870	0.134094	0.121620	0.118271
23.2	0.217160	0.208247	0.192394	0.180281	0.169869	0.160249	0.214731	0.201193	0.192872	0.231158	0.214253	0.205923	0.101766	0.095644	0.089185	0.093489	0.086570	0.084072	0.214092	0.209272	0.205954	0.148311	0.142738	0.139789	0.118271	0.109231	0.103849	0.0947720	0.0843840	0.0840910	0.134390	0.122107	0.118220
23.4	0.217546	0.208795	0.192836	0.180378	0.170385	0.160769	0.215423	0.201455	0.193450	0.231605	0.214720	0.206496	0.101854	0.096276	0.089342	0.093929	0.087058	0.084343	0.214533	0.209556	0.206230	0.148934	0.142808	0.140035	0.118514	0.109687	0.103913	0.0950300	0.0849400	0.0840090	0.134746	0.122325	0.118407
23.6	0.218011	0.209143	0.193254	0.180725	0.171230	0.161014	0.216117	0.202091	0.193888	0.231958	0.215202	0.207274	0.102260	0.096428	0.089636	0.094209	0.087352	0.084571	0.214808	0.209956	0.206573	0.149444	0.142778	0.140490	0.118881	0.109974	0.103944	0.0946940	0.0851390	0.0840510	0.135037	0.122805	0.118416
23.8	0.218474	0.209635	0.193708	0.181175	0.172027	0.161228	0.216546	0.202761	0.194422	0.231826	0.215362	0.207990	0.102502	0.096909	0.090180	0.093901	0.087900	0.084439	0.215093	0.210079	0.207042	0.149603	0.142620	0.141137	0.119158	0.110064	0.104011	0.0945250	0.0853810	0.0842070	0.135309	0.122913	0.118950
24.0	0.218921	0.210034	0.194264	0.181426	0.172465	0.161717	0.216752	0.202951	0.195198	0.232229	0.216039	0.208872	0.102489	0.097251	0.090756	0.094028	0.087794	0.084672	0.215238	0.210655	0.207390	0.149959	0.142923	0.141740	0.119792	0.110297	0.104181	0.0947000	0.0857330	0.0845130	0.135544	0.123387	0.119314
24.2	0.219091	0.210315	0.194755	0.181625	0.172809	0.162003	0.217297	0.203514	0.195712	0.232913	0.216808	0.208761	0.102557	0.097628	0.091161	0.094786	0.087733	0.084085	0.215509	0.210777	0.207759	0.150320	0.143562	0.141929	0.119977	0.110273	0.104478	0.0948180	0.0865890	0.0846960	0.135778	0.123723	0.119547
24.4	0.219221	0.210538	0.195041	0.181801	0.173324	0.162430	0.217723	0.204118	0.196197	0.233293	0.217506	0.208682	0.102615	0.097736	0.091447	0.095258	0.087734	0.084211	0.215983	0.211150	0.207924	0.150299	0.143637	0.142068	0.120126	0.110695	0.104531	0.0950790	0.0868010	0.0850000	0.135800	0.123881	0.119699
24.6	0.219694	0.211144	0.195713	0.182312	0.173761	0.162951	0.218397	0.204867	0.196725	0.234027	0.217900	0.208982	0.102689	0.097855	0.091866	0.095121	0.087781	0.084488	0.216435	0.211787	0.208202	0.150553	0.143481	0.142284	0.120425	0.110849	0.104859	0.0955020	0.0872460	0.0849640	0.136169	0.124173	0.119848
24.8	0.220329	0.211381	0.196085	0.182634	0.173978	0.163396	0.219000	0.205447	0.197367	0.234660	0.218642	0.209412	0.103146	0.097850	0.092089	0.095875	0.088180	0.084508	0.216561	0.212304	0.208271	0.151118	0.143759	0.142515	0.120520	0.111190	0.104877	0.0953110	0.0871840	0.0851660	0.136371	0.124267	0.120338
25.0	0.220841	0.211938	0.196437	0.182936	0.174313	0.163782	0.219482	0.206121	0.197773	0.235094	0.219733	0.209924	0.103341	0.097956	0.092352	0.096395	0.088003	0.084249	0.216905	0.212572	0.208877	0.151661	0.144165	0.142883	0.120731	0.111440	0.105282	0.0955300	0.0874710	0.0850060	0.136562	0.124485	0.120585
25.2	0.221065	0.212375	0.196651	0.183340	0.174507	0.164333	0.220174	0.206476	0.198139	0.235456	0.219916	0.210383	0.103548	0.097962	0.092322	0.097241	0.087784	0.084052	0.217197	0.213163	0.209295	0.152188	0.144562	0.143197	0.120781	0.111753	0.105371	0.0955180	0.0873500	0.0848350	0.136597	0.124568	0.120839
25.4	0.221533	0.212805	0.197209	0.183610	0.175097	0.164912	0.220557	0.206751	0.198343	0.235954	0.220317	0.210589	0.103918	0.098093	0.092419	0.097563	0.087936	0.083833	0.217374	0.213497	0.209534	0.152449	0.144969	0.143462	0.121004	0.111854	0.105749	0.0958420	0.0877820	0.0848810	0.137099	0.124799	0.121000
25.6	0.221761	0.213398	0.197705	0.183723	0.175356	0.165125	0.221227	0.207322	0.198659	0.236605	0.220933	0.210742	0.104185	0.097911	0.092398	0.097983	0.087890	0.083619	0.217530	0.214104	0.210025	0.152821	0.145423	0.143456	0.120895	0.112487	0.105943	0.0956550	0.0881700	0.0851640	0.137290	0.124809	0.121355
25.8	0.222242	0.214011	0.198209	0.183435	0.175141	0.165478	0.221583	0.207925	0.198811	0.237311	0.221459	0.211158	0.104412	0.097890	0.092505	0.098294	0.088407	0.083889	0.217742	0.214516	0.210559	0.153156	0.146075	0.143314	0.121248	0.113031	0.106045	0.0957500	0.0882870	0.0852040	0.137454	0.124985	0.121315
26.0	0.222601	0.214280	0.198737	0.184178	0.175314	0.165769	0.222232	0.208282	0.199422	0.238347	0.221931	0.211935	0.104704	0.097952	0.092468	0.098368	0.088639	0.083877	0.218184	0.215152	0.211021	0.153657	0.146572	0.143453	0.121653	0.113118	0.106517	0.0962520	0.0883880	0.0851120	0.137609	0.125038	0.121372
26.2	0.223207	0.214547	0.198970	0.184835	0.175853	0.166348	0.222973	0.208881	0.199520	0.239374	0.222201	0.212609	0.104734	0.098089	0.092847	0.098368	0.088904	0.083904	0.218424	0.215844	0.211467	0.153850	0.147227	0.143495	0.121819	0.113183	0.106679	0.0964820	0.0885170	0.0850330	0.137709	0.125257	0.121509
26.4	0.223589	0.214957	0.199404	0.185208	0.175749	0.166875	0.223393	0.209073	0.199968	0.240309	0.222507	0.213391	0.104861	0.098222	0.092901	0.098104	0.088908	0.083535	0.218927	0.216421	0.211791	0.154287	0.147646	0.143866	0.121942	0.113453	0.107312	0.0966090	0.0885390	0.0854470	0.137971	0.125521	0.121785
26.6	0.223992	0.215549	0.200053	0.185484	0.175928	0.167213	0.223787	0.209320	0.200521	0.240704	0.222716	0.213101	0.105126	0.098528	0.092888	0.097900	0.088767	0.083598	0.219694	0.216955	0.212435	0.154630	0.148089	0.144229	0.122219	0.113965	0.107314	0.0970400	0.0886110	0.0853630	0.138155	0.125691	0.121886
26.8	0.224693	0.215841	0.200541	0.185873	0.176380	0.167865	0.224198	0.210022	0.201011	0.241294	0.223187	0.213704	0.105148	0.098637	0.092839	0.097940	0.089357	0.084086	0.220242	0.217203	0.212911	0.154899	0.148763	0.144192	0.122180	0.114190	0.107613	0.0970810	0.0887120	0.0852680	0.138329	0.125860	0.122038
27.0	0.225281	0.216267	0.200801	0.186505	0.176794	0.168356	0.224657	0.210434	0.201442	0.241467	0.223407	0.214135	0.105074	0.099031	0.092833	0.098250	0.089233	0.084501	0.220796	0.217423	0.213464	0.154803	0.149220	0.144321	0.122393	0.114325	0.107974	0.0972380	0.0891270	0.0854860	0.138498	0.126325	0.121966
27.2	0.225697	0.216721	0.201236	0.186841	0.177426	0.168876	0.225077	0.210947	0.201999	0.241837	0.223899	0.214983	0.105085	0.099400	0.093060	0.097774	0.089379	0.084681	0.221232	0.217438	0.213809	0.155760	0.149165	0.144082	0.122551	0.114298	0.108175	0.0974060	0.0891070	0.0855440	0.139263	0.126473	0.122056
27.4	0.225926	0.217279	0.201676	0.187468	0.177807	0.169202	0.225381	0.211327	0.202386	0.242058	0.224475	0.215532	0.105269	0.099665	0.093238	0.097929	0.089692	0.085021	0.221724	0.218025	0.214288	0.156536	0.149719	0.144340	0.122757	0.114504	0.108285	0.0973980	0.0893820	0.0860110	0.139532	0.126533	0.122526
27.6	0.226566	0.217590	0.201829	0.188108	0.178193	0.169501	0.225871	0.211932	0.203065	0.241816	0.224913	0.215980	0.105307	0.099990	0.093511	0.097652	0.089478	0.085273	0.222417	0.218103	0.214860	0.156789	0.149818	0.145015	0.122671	0.114488	0.108747	0.0968970	0.0893620	0.0866830	0.139924	0.126932	0.122713
27.8	0.227133	0.217988	0.202347	0.188568	0.178605	0.169847	0.226299	0.212546	0.203368	0.242116	0.225808	0.216585	0.105168	0.100220	0.094015	0.097448	0.089294	0.085538	0.223174	0.218154	0.215474	0.157112	0.150038	0.145519	0.122960	0.114331	0.109171	0.0973110	0.0893780	0.0871920	0.140216	0.127246	0.123092
28.0	0.227482	0.218494	0.202673	0.188810	0.179444	0.170254	0.226669	0.213050	0.204043	0.242735	0.226623	0.217230	0.105283	0.100706	0.094383	0.097568	0.089379	0.085870	0.223835	0.218417	0.215822	0.157662	0.150557	0.145718	0.122993	0.114245	0.109544	0.0976490	0.0892940	0.0878710	0.140482	0.127528	0.123437
28.2	0.227993	0.219011	0.203122	0.189285	0.179865	0.170386	0.227320	0.213840	0.204577	0.242991	0.227100	0.217084	0.105317	0.100940	0.094731	0.097803	0.089171	0.085869	0.224643	0.218502	0.216106	0.158578	0.150915	0.146422	0.123281	0.114361	0.109786	0.0975580	0.0896210	0.0881780	0.141040	0.127761	0.123644
28.4	0.228472	0.219271	0.203599	0.189664	0.179956	0.170608	0.227811	0.214442	0.204903	0.243240	0.227643	0.217435	0.105556	0.101085	0.094809	0.097911	0.089172	0.086598	0.225453	0.219029	0.216213	0.159275	0.150846	0.146850	0.123571	0.114532	0.109888	0.0977320	0.0897920	0.0886200	0.141637	0.128025	0.124146
28.6	0.229107	0.219916	0.204143	0.190515	0.179991	0.170924	0.228298	0.215042	0.205396	0.243730	0.228319	0.217833	0.105678	0.101233	0.095361	0.097994	0.089472	0.086864	0.226047	0.219605	0.216650	0.159782	0.151332	0.147328	0.123909	0.114604	0.110266	0.0978890	0.0899260	0.0885610	0.142291	0.128565	0.124512
28.8	0.229544	0.220281	0.204424	0.190720	0.180103	0.171143	0.228993	0.215284	0.205909	0.244390	0.229106	0.218075	0.106169	0.101372	0.095453	0.098780	0.089698	0.086736	0.226607	0.219956	0.216919	0.160305	0.151463	0.147822	0.124058	0.114900	0.110562	0.0981050	0.0901050	0.0888140	0.142584	0.128821	0.125235
29.0	0.229951	0.220775	0.205040	0.190919	0.180480	0.171545	0.229276	0.215473	0.205825	0.244950	0.229875	0.218326	0.106070	0.101321	0.095574	0.099378	0.089841	0.087058	0.227203	0.220498	0.217371	0.160622	0.151901	0.147937	0.124466	0.115019	0.110763	0.0984410	0.0906680	0.0888130	0.143023	0.129155	0.125720
29.2	0.230258	0.221363	0.205444	0.190654	0.181032	0.171854	0.230048	0.215802	0.206193	0.245674	0.230459	0.218569	0.106342	0.101436	0.095948	0.100507	0.090127	0.087470	0.227044	0.221030	0.217748	0.161391	0.152468	0.148120	0.124751	0.115437	0.110821	0.0983920	0.0911000	0.0889700	0.143550	0.129505	0.126116
29.4	0.230365	0.222181	0.206085	0.190765	0.181528	0.172069	0.230514	0.216200	0.206390	0.246405	0.231373	0.218811	0.106804	0.101547	0.096377	0.100319	0.090535	0.087748	0.227105	0.221368	0.218021	0.161462	0.152796	0.148097	0.125006	0.115747	0.110978	0.0984120	0.0917730	0.0891810	0.143967	0.130033	0.126623
29.6	0.230638	0.222612	0.206615	0.190863	0.181603	0.172066	0.231111	0.216532	0.206931	0.246964	0.232024	0.219416	0.106938	0.101466	0.096718	0.101192	0.091106	0.088592	0.227419	0.222016	0.218429	0.162064	0.153087	0.148024	0.125235	0.116326	0.111161	0.0985240	0.0918560	0.0895580	0.143919	0.130391	0.126895
29.8	0.231195	0.223040	0.206979	0.191135	0.181848	0.172288	0.231498	0.216988	0.207453	0.247618	0.232829	0.219965	0.107247	0.101836	0.096889	0.101192	0.091700	0.089163	0.227786	0.222598	0.218775	0.162516	0.153745	0.148296	0.125628	0.116561	0.111229	0.0988690	0.0921280	0.0896790	0.143821	0.130693	0.127016
30.0	0.231509	0.223067	0.207304	0.191789	0.182375	0.173086	0.232026	0.217236	0.207933	0.248520	0.233341	0.220363	0.107962	0.102232	0.097179	0.101448	0.091945	0.089272	0.228290	0.223121	0.219075	0.162773	0.154109	0.148627	0.125759	0.116782	0.111383	0.0990740	0.0923360	0.0900360	0.143815	0.130903	0.126990
30.2	0.231821	0.223312	0.207701	0.192379	0.182776	0.173276	0.232360	0.217761	0.208254	0.249049	0.233480	0.220776	0.108179	0.102560	0.097498	0.101528	0.092610	0.089367	0.228542	0.223654	0.219682	0.162989	0.154690	0.149212	0.125884	0.117277	0.111319	0.0990570	0.0927870	0.0907410	0.144210	0.131087	0.127179
30.4	0.232175	0.223547	0.208280	0.192661	0.182537	0.173401	0.232762	0.217979	0.209086	0.249625	0.233887	0.220922	0.108488	0.102948	0.097736	0.101947	0.092962	0.089331	0.228870	0.224218	0.220102	0.163139	0.155167	0.149573	0.126077	0.117661	0.111575	0.0993450	0.0928070	0.0911390	0.144414	0.131302	0.127458
30.6	0.232722	0.223683	0.208701	0.193108	0.183011	0.173968	0.233085	0.218891	0.209584	0.249957	0.234215	0.220871	0.108952	0.103274	0.097689	0.102169	0.093433	0.089803	0.229058	0.224773	0.220510	0.163231	0.155580	0.150226	0.126294	0.118150	0.111423	0.0996490	0.0924950	0.0911110	0.144482	0.131136	0.127612
30.8	0.233307	0.224003	0.209075	0.193393	0.183329	0.174769	0.233447	0.219580	0.209757	0.250463	0.234134	0.221409	0.109157	0.103561	0.097475	0.102151	0.094090	0.090178	0.229264	0.225080	0.220763	0.163314	0.156164	0.150641	0.126656	0.118351	0.111658	0.0998830	0.0926350	0.0911740	0.144565	0.131517	0.127671
31.0	0.233631	0.224266	0.209375	0.193834	0.183554	0.175320	0.233568	0.219969	0.210356	0.250417	0.234158	0.222081	0.109242	0.103842	0.097503	0.102229	0.094038	0.090242	0.229582	0.225242	0.221389	0.163366	0.156042	0.151397	0.126887	0.118623	0.111802	0.1003600	0.0928560	0.0915660	0.144798	0.131791	0.127706
31.2	0.233933	0.224819	0.209677	0.194321	0.184045	0.175900	0.233869	0.220392	0.210945	0.250618	0.233934	0.222606	0.109568	0.104135	0.097729	0.102039	0.094581	0.090216	0.229910	0.225595	0.221690	0.163773	0.156258	0.152006	0.127257	0.118997	0.112002	0.1012680	0.0927090	0.0917450	0.145229	0.131996	0.127852
31.4	0.234378	0.225275	0.209920	0.194959	0.184353	0.175892	0.234329	0.220879	0.211265	0.250773	0.233901	0.222949	0.109628	0.104474	0.097925	0.102136	0.094292	0.090481	0.230152	0.226065	0.222213	0.164126	0.156426	0.152814	0.127435	0.119379	0.112327	0.1018640	0.0928360	0.0923780	0.145286	0.132050	0.128301
31.6	0.235039	0.225408	0.210148	0.195592	0.184477	0.176409	0.234922	0.221390	0.211707	0.251220	0.234328	0.223578	0.109654	0.104897	0.098228	0.101700	0.094534	0.090465	0.230622	0.226122	0.222776	0.164095	0.156618	0.153261	0.127442	0.119342	0.112698	0.1019900	0.0928140	0.0922540	0.145489	0.132272	0.128127
31.8	0.235311	0.225717	0.210616	0.196336	0.184824	0.176727	0.235209	0.221990	0.212066	0.252192	0.234595	0.224184	0.109820	0.104907	0.098268	0.101378	0.094447	0.090525	0.230913	0.226408	0.223102	0.164167	0.157097	0.153582	0.127601	0.119525	0.113073	0.1023640	0.0932370	0.0920970	0.145781	0.132240	0.128487
32.0	0.235829	0.226212	0.210967	0.196959	0.185250	0.176844	0.235930	0.222430	0.212385	0.252543	0.234568	0.224618	0.110230	0.105139	0.098385	0.100994	0.094620	0.090518	0.231522	0.226836	0.223227	0.164466	0.157668	0.154035	0.127800	0.119684	0.113379	0.1029690	0.0934410	0.0923040	0.146048	0.132251	0.128677
32.2	0.236334	0.226481	0.211229	0.197427	0.184976	0.177025	0.236113	0.223017	0.212516	0.252992	0.234763	0.224752	0.110273	0.105202	0.098602	0.101152	0.094167	0.090418	0.232162	0.227269	0.223510	0.164947	0.157779	0.154749	0.128399	0.119906	0.113543	0.1030490	0.0939310	0.0920060	0.146588	0.132527	0.128916
32.4	0.236578	0.226632	0.211612	0.197652	0.184938	0.177104	0.236083	0.223264	0.212758	0.253627	0.235007	0.225517	0.110590	0.105243	0.098974	0.100854	0.094373	0.090391	0.232859	0.227812	0.223849	0.164950	0.158135	0.155017	0.128618	0.119593	0.113835	0.1029220	0.0943280	0.0920550	0.146830	0.132750	0.129223
32.6	0.236985	0.227415	0.211801	0.198454	0.184869	0.177820	0.236431	0.223670	0.212871	0.254370	0.235411	0.226188	0.110634	0.105495	0.099220	0.100793	0.094776	0.090397	0.233522	0.227947	0.224393	0.165006	0.158658	0.155143	0.128831	0.119545	0.114029	0.1030460	0.0946820	0.0916130	0.147174	0.132980	0.129441
32.8	0.237218	0.227973	0.211922	0.198381	0.185217	0.178191	0.236964	0.223803	0.213230	0.255056	0.235545	0.226654	0.110464	0.105417	0.099328	0.101402	0.094936	0.090222	0.234061	0.228272	0.224840	0.165000	0.158907	0.155270	0.128883	0.119577	0.114336	0.1032790	0.0950090	0.0916520	0.147316	0.133044	0.130034
33.0	0.237634	0.228473	0.212138	0.198512	0.185753	0.178501	0.237368	0.223837	0.213631	0.255351	0.236048	0.227572	0.110305	0.105369	0.099640	0.101922	0.095230	0.090627	0.234359	0.228736	0.225218	0.165508	0.159428	0.155238	0.129131	0.119599	0.114468	0.1031500	0.0953670	0.0915480	0.147574	0.133375	0.130203
33.2	0.238069	0.229148	0.212436	0.198512	0.186347	0.178760	0.238104	0.224263	0.214111	0.255630	0.236570	0.228197	0.110478	0.105533	0.099963	0.101967	0.095354	0.090395	0.234712	0.228928	0.225699	0.166213	0.159894	0.155071	0.129021	0.119942	0.114644	0.1029820	0.0953950	0.0916780	0.147953	0.133640	0.130341
33.4	0.238743	0.229879	0.212728	0.199012	0.186796	0.178829	0.238754	0.224597	0.214422	0.255960	0.237000	0.228435	0.110585	0.105432	0.099980	0.101954	0.095674	0.090828	0.235376	0.229348	0.226006	0.166515	0.160157	0.155157	0.129122	0.119769	0.114731	0.1029370	0.0954930	0.0919350	0.147972	0.133863	0.130889
33.6	0.239490	0.230273	0.213075	0.199403	0.186963	0.178852	0.239091	0.224909	0.214632	0.256368	0.237110	0.228990	0.110521	0.105605	0.100203	0.102489	0.096301	0.090744	0.236324	0.229897	0.226423	0.167356	0.160448	0.155447	0.129317	0.120211	0.114915	0.1031260	0.0953740	0.0921330	0.148110	0.134121	0.131099
33.8	0.240011	0.230641	0.213635	0.199351	0.187260	0.179774	0.239575	0.225371	0.214696	0.256596	0.237699	0.229014	0.110736	0.106041	0.100088	0.102724	0.096235	0.090793	0.236690	0.229771	0.226726	0.168103	0.160827	0.155329	0.129518	0.120553	0.114792	0.1029780	0.0954010	0.0924020	0.148190	0.134209	0.131304
34.0	0.240300	0.230846	0.214135	0.199864	0.187930	0.180097	0.239943	0.225702	0.214668	0.256982	0.238061	0.229032	0.111103	0.106073	0.100201	0.102926	0.096591	0.090819	0.237032	0.230030	0.227032	0.168581	0.161418	0.155142	0.129767	0.120751	0.114915	0.1030740	0.0953840	0.0926430	0.148516	0.134505	0.131460
34.2	0.240685	0.230887	0.214454	0.200191	0.188459	0.179956	0.240574	0.226468	0.215129	0.257489	0.238390	0.229423	0.111345	0.106138	0.100188	0.103025	0.096822	0.090814	0.237277	0.230496	0.227320	0.169128	0.161487	0.155305	0.129903	0.121327	0.114950	0.1029380	0.0950680	0.0929520	0.148760	0.134679	0.131938
34.4	0.241313	0.231143	0.215172	0.200188	0.189107	0.180345	0.241247	0.227001	0.215914	0.257563	0.238869	0.230000	0.111614	0.106213	0.100207	0.103463	0.096907	0.091124	0.237545	0.230604	0.227514	0.169653	0.161674	0.155788	0.130035	0.121728	0.115199	0.1032430	0.0947740	0.0929410	0.149013	0.134882	0.132112
34.6	0.241915	0.231433	0.216068	0.200476	0.190395	0.180805	0.241432	0.227721	0.216197	0.257812	0.238961	0.230381	0.111750	0.106704	0.100267	0.103619	0.097241	0.091436	0.237762	0.230991	0.227789	0.170145	0.161445	0.156117	0.130258	0.122080	0.115258	0.1030330	0.0948640	0.0929430	0.149149	0.134889	0.132219
34.8	0.242572	0.231907	0.216599	0.200908	0.191028	0.180972	0.241860	0.227908	0.216874	0.257931	0.238959	0.230621	0.112088	0.106795	0.100268	0.103925	0.097756	0.091768	0.238036	0.231158	0.228032	0.170336	0.161574	0.156204	0.130568	0.122539	0.115507	0.1031120	0.0952950	0.0931360	0.149297	0.135548	0.132433
35.0	0.242987	0.232267	0.216924	0.201597	0.191535	0.181301	0.242239	0.228081	0.217484	0.258341	0.239385	0.231159	0.112389	0.107131	0.100713	0.104412	0.097509	0.091998	0.238180	0.231360	0.228355	0.170661	0.161480	0.156468	0.130869	0.123142	0.115656	0.1035850	0.0954600	0.0932900	0.149608	0.136050	0.132714
35.2	0.243197	0.232748	0.217180	0.202318	0.191703	0.181529	0.242649	0.228451	0.217797	0.258701	0.239970	0.231414	0.112710	0.107472	0.100816	0.104579	0.097705	0.092458	0.238121	0.231983	0.228635	0.171101	0.161954	0.156775	0.131328	0.123537	0.115849	0.1039260	0.0953080	0.0934130	0.149866	0.136475	0.133019
35.4	0.243519	0.232898	0.217303	0.202977	0.192136	0.181755	0.243249	0.228835	0.217827	0.259122	0.240814	0.231934	0.112920	0.107711	0.100971	0.104324	0.097422	0.092955	0.238200	0.232504	0.228977	0.171419	0.162299	0.156828	0.131552	0.123645	0.116209	0.1041820	0.0956010	0.0934790	0.150048	0.136595	0.133186
35.6	0.243933	0.233158	0.217712	0.203633	0.192152	0.182363	0.243830	0.229255	0.218310	0.259696	0.241443	0.232555	0.113047	0.107924	0.101143	0.104307	0.097636	0.093266	0.238162	0.232940	0.229148	0.171305	0.162671	0.157257	0.131998	0.123738	0.116643	0.1041390	0.0955390	0.0932730	0.150284	0.136819	0.133390
35.8	0.244294	0.233628	0.217951	0.204230	0.192208	0.182649	0.244204	0.229555	0.218641	0.260209	0.242012	0.233162	0.113476	0.107858	0.101404	0.104256	0.097015	0.093639	0.238357	0.233427	0.229434	0.171146	0.163204	0.157689	0.132302	0.123946	0.117176	0.1045140	0.0961520	0.0932240	0.150645	0.137159	0.133491
36.0	0.244625	0.233920	0.218273	0.204553	0.192171	0.182786	0.244550	0.229929	0.218985	0.260552	0.242665	0.233357	0.113769	0.107905	0.101698	0.104417	0.097138	0.094093	0.238576	0.233982	0.229620	0.171146	0.163271	0.157977	0.132653	0.124067	0.117251	0.1049010	0.0964320	0.0934890	0.150854	0.137427	0.133719
36.2	0.244702	0.234030	0.218142	0.204567	0.192262	0.183078	0.244593	0.230123	0.219181	0.261192	0.243234	0.234080	0.113955	0.108232	0.101996	0.104818	0.097338	0.094363	0.239013	0.234394	0.229892	0.171391	0.163260	0.158478	0.133136	0.124066	0.117202	0.1048690	0.0967330	0.0932580	0.150957	0.137606	0.133693
36.4	0.245006	0.234474	0.218184	0.204993	0.192587	0.183273	0.244853	0.230291	0.219528	0.261451	0.243626	0.234961	0.114233	0.108531	0.102452	0.104978	0.097563	0.094502	0.239220	0.234702	0.230492	0.171611	0.163303	0.159055	0.133100	0.123705	0.117521	0.1049450	0.0970850	0.0933900	0.151263	0.137655	0.133620
36.6	0.245366	0.234885	0.218256	0.205725	0.192674	0.183876	0.245169	0.230790	0.219611	0.262005	0.244337	0.235607	0.114386	0.108850	0.102371	0.105562	0.097556	0.094631	0.239717	0.234860	0.230913	0.171906	0.163631	0.159646	0.133058	0.123655	0.117560	0.1054080	0.0974570	0.0937160	0.151617	0.137964	0.133788
36.8	0.245852	0.235123	0.218285	0.205747	0.193034	0.184059	0.245320	0.230845	0.220099	0.262633	0.244592	0.235995	0.114304	0.108915	0.102606	0.106076	0.097506	0.094221	0.240123	0.235485	0.231367	0.171969	0.164010	0.160520	0.133137	0.123512	0.117799	0.1060560	0.0972500	0.0938050	0.151787	0.138216	0.134200
37.0	0.246255	0.235578	0.218503	0.205678	0.193296	0.184286	0.245498	0.230938	0.220601	0.262974	0.245135	0.236294	0.114688	0.109029	0.102514	0.106302	0.097645	0.094150	0.240496	0.235814	0.231769	0.172605	0.164416	0.160971	0.133243	0.123595	0.118042	0.1061300	0.0971880	0.0936660	0.152163	0.138328	0.134185
37.2	0.246707	0.235968	0.218925	0.205773	0.193215	0.184313	0.246011	0.231392	0.220751	0.263460	0.245314	0.236555	0.114845	0.109202	0.102577	0.106297	0.097881	0.093898	0.241223	0.236064	0.232126	0.172874	0.164453	0.161208	0.133182	0.123505	0.118217	0.1062510	0.0971030	0.0937410	0.152637	0.138554	0.134283
37.4	0.247059	0.236266	0.219254	0.205761	0.193442	0.184675	0.246222	0.231861	0.220899	0.264192	0.245458	0.236740	0.115111	0.109211	0.102717	0.106432	0.098024	0.093890	0.241859	0.236458	0.232581	0.173107	0.164883	0.161840	0.133555	0.123783	0.118556	0.1066870	0.0971510	0.0942590	0.152897	0.138784	0.134729
37.6	0.247563	0.236740	0.219877	0.205656	0.193629	0.185085	0.246431	0.232163	0.221028	0.265180	0.245515	0.236970	0.115118	0.109504	0.102664	0.106000	0.097920	0.093685	0.242616	0.236687	0.233007	0.173629	0.165260	0.162359	0.133818	0.124320	0.118757	0.1072360	0.0974430	0.0946010	0.153340	0.138927	0.134797
37.8	0.247802	0.237026	0.220709	0.205466	0.194061	0.185617	0.246661	0.232717	0.221512	0.265526	0.245989	0.237034	0.115454	0.109388	0.102572	0.105890	0.097908	0.093661	0.242973	0.236702	0.233202	0.174180	0.165282	0.162468	0.133985	0.124571	0.119004	0.1072330	0.0973290	0.0949220	0.153710	0.138959	0.135244
38.0	0.247840	0.237261	0.220892	0.205744	0.194984	0.185408	0.246806	0.233171	0.221640	0.266039	0.246510	0.237028	0.115542	0.109276	0.102675	0.105660	0.098514	0.093336	0.243355	0.237087	0.233559	0.174440	0.165491	0.162858	0.134036	0.124706	0.119259	0.1072910	0.0974760	0.0952000	0.153739	0.139106	0.135526
38.2	0.248214	0.237451	0.221560	0.205508	0.195601	0.186207	0.247250	0.233626	0.222325	0.266497	0.247002	0.237019	0.115700	0.109541	0.102830	0.105612	0.098358	0.093390	0.243853	0.237109	0.233739	0.174633	0.165530	0.163428	0.133977	0.125170	0.119401	0.1071950	0.0978810	0.0954480	0.153866	0.139308	0.135801
38.4	0.248813	0.238028	0.222506	0.205722	0.196511	0.186619	0.247608	0.233823	0.223268	0.266561	0.247343	0.237290	0.115459	0.109531	0.103163	0.105518	0.098761	0.093456	0.244276	0.237152	0.234168	0.175261	0.166105	0.163416	0.134144	0.125482	0.119755	0.1074450	0.0983010	0.0956380	0.154081	0.139233	0.136035
38.6	0.249138	0.238257	0.223176	0.206111	0.197096	0.186706	0.247517	0.233922	0.223649	0.267222	0.247687	0.237190	0.115549	0.109754	0.103491	0.105332	0.098825	0.093444	0.244519	0.237407	0.234413	0.175525	0.166429	0.163677	0.134494	0.125495	0.120108	0.1073400	0.0988220	0.0957600	0.154258	0.139435	0.136254
38.8	0.249610	0.238946	0.223363	0.206454	0.197274	0.186916	0.248204	0.233951	0.224317	0.267493	0.248196	0.237325	0.115932	0.109829	0.103646	0.105396	0.098905	0.093655	0.244814	0.237698	0.234805	0.175824	0.166848	0.163711	0.135145	0.126066	0.120219	0.1074260	0.0990110	0.0960470	0.154366	0.139955	0.136483
39.0	0.249928	0.239418	0.223711	0.206885	0.197791	0.187300	0.248418	0.234439	0.224600	0.268184	0.248726	0.237813	0.116162	0.110092	0.103730	0.105377	0.099039	0.094003	0.245006	0.237793	0.235204	0.176184	0.167156	0.163607	0.135658	0.126251	0.120216	0.1074730	0.0991230	0.0957140	0.154561	0.140269	0.136668
39.2	0.250357	0.239670	0.223872	0.207362	0.197852	0.187615	0.248605	0.235062	0.224961	0.268315	0.249000	0.237768	0.116315	0.110235	0.103576	0.105044	0.099370	0.094114	0.245170	0.238256	0.235720	0.176525	0.167698	0.164028	0.136219	0.126619	0.120109	0.1075940	0.0989600	0.0957850	0.154771	0.140424	0.136684
39.4	0.251041	0.240029	0.224337	0.208109	0.198252	0.187884	0.249204	0.235060	0.225247	0.268522	0.248992	0.237923	0.116270	0.110595	0.103730	0.105164	0.099226	0.094737	0.245524	0.238713	0.236002	0.176771	0.168527	0.164114	0.136666	0.126907	0.120158	0.1076630	0.0985140	0.0956800	0.154678	0.140734	0.136886
39.6	0.251466	0.240424	0.225030	0.208526	0.198247	0.188090	0.249694	0.235410	0.225609	0.268611	0.249293	0.238143	0.116349	0.111106	0.103836	0.105426	0.099577	0.095419	0.245671	0.239093	0.236480	0.176923	0.168499	0.164188	0.137249	0.127224	0.120210	0.1076330	0.0983670	0.0956230	0.154932	0.140781	0.137006
39.8	0.251766	0.241069	0.225381	0.208996	0.198197	0.188241	0.250207	0.235524	0.225576	0.269082	0.249814	0.238099	0.116520	0.111266	0.104095	0.105896	0.099330	0.096071	0.246144	0.239724	0.236912	0.177266	0.168666	0.164164	0.137402	0.127659	0.120330	0.1075440	0.0989450	0.0952630	0.155136	0.141021	0.137010
40.0	0.252079	0.241278	0.225594	0.209295	0.198491	0.188705	0.250599	0.236005	0.225869	0.269257	0.249876	0.237944	0.116593	0.111617	0.104200	0.106520	0.099991	0.096430	0.246323	0.240135	0.237129	0.177694	0.168393	0.164154	0.137669	0.127816	0.120364	0.1074010	0.0989700	0.0954250	0.155331	0.141388	0.137250
40.2	0.252428	0.241469	0.225709	0.209865	0.198571	0.188746	0.251018	0.236376	0.226053	0.269337	0.249933	0.238309	0.116827	0.112063	0.104341	0.107488	0.100215	0.097018	0.246744	0.240512	0.237362	0.177872	0.168523	0.164812	0.138036	0.127747	0.120266	0.1073180	0.0986310	0.0952930	0.155520	0.141730	0.137176
40.4	0.253073	0.241918	0.225738	0.210627	0.198509	0.188967	0.251196	0.236880	0.226171	0.269151	0.250288	0.238469	0.116985	0.112568	0.104621	0.108107	0.100466	0.097605	0.246722	0.240937	0.237887	0.177962	0.168573	0.165030	0.138093	0.127684	0.120654	0.1076490	0.0987130	0.0951240	0.155922	0.141975	0.137412
40.6	0.253662	0.242097	0.226078	0.211300	0.198426	0.189302	0.251423	0.237394	0.226551	0.269409	0.250548	0.238768	0.117384	0.112966	0.104680	0.108598	0.100361	0.097396	0.247462	0.241525	0.237958	0.178217	0.169170	0.165493	0.138244	0.127840	0.120574	0.1080240	0.0985430	0.0947340	0.156264	0.142215	0.137642
40.8	0.254397	0.242573	0.226289	0.211476	0.198857	0.189524	0.251787	0.237685	0.226724	0.269579	0.250699	0.239230	0.117416	0.113272	0.104945	0.109108	0.100635	0.097666	0.247903	0.242133	0.238433	0.178316	0.169421	0.165494	0.138319	0.128028	0.120841	0.1081830	0.0980750	0.0942040	0.156321	0.142541	0.137580
41.0	0.254744	0.243225	0.226449	0.211427	0.199062	0.189834	0.252267	0.238141	0.226962	0.269487	0.250856	0.239660	0.117513	0.113240	0.105131	0.109626	0.100650	0.098009	0.248247	0.242411	0.238808	0.178494	0.169688	0.165539	0.138221	0.128373	0.121057	0.1082950	0.0978210	0.0943050	0.156749	0.142888	0.137567
41.2	0.254847	0.243555	0.226801	0.212016	0.199229	0.190249	0.252803	0.238754	0.226833	0.269870	0.251164	0.240262	0.117602	0.113400	0.105608	0.109666	0.100622	0.097985	0.248665	0.242767	0.238929	0.178709	0.169459	0.165942	0.138259	0.128577	0.121093	0.1083800	0.0980460	0.0946710	0.157032	0.143222	0.137870
41.4	0.255280	0.244048	0.227036	0.212336	0.199500	0.190661	0.253104	0.239239	0.227217	0.270414	0.251255	0.240462	0.117894	0.113460	0.105887	0.109530	0.100640	0.097946	0.249042	0.243243	0.239291	0.178773	0.169733	0.166565	0.138649	0.128890	0.121196	0.1090060	0.0984210	0.0952170	0.157358	0.143631	0.138308
41.6	0.255746	0.244387	0.227417	0.212874	0.199807	0.191014	0.253456	0.239692	0.227651	0.270765	0.251576	0.241043	0.117875	0.113375	0.106104	0.109726	0.100797	0.098234	0.249649	0.243267	0.239623	0.179078	0.169826	0.166625	0.138426	0.128904	0.121345	0.1090760	0.0987090	0.0952340	0.157576	0.143763	0.138623
41.8	0.255887	0.244663	0.227818	0.213461	0.199998	0.191478	0.253666	0.240143	0.227941	0.271041	0.252025	0.241653	0.118068	0.113259	0.106424	0.109654	0.101222	0.097875	0.250153	0.243585	0.239711	0.179286	0.169745	0.166835	0.138382	0.129022	0.121686	0.1089580	0.0985470	0.0956600	0.157734	0.144009	0.139125
42.0	0.255928	0.245004	0.227872	0.213462	0.200152	0.191844	0.254009	0.240362	0.228184	0.271002	0.252715	0.241951	0.118155	0.113198	0.106614	0.109646	0.101192	0.098082	0.250493	0.243590	0.239780	0.179612	0.170047	0.167095	0.138335	0.128797	0.121827	0.1090780	0.0988760	0.0960570	0.157707	0.144249	0.139165
42.2	0.256179	0.245169	0.228174	0.213685	0.200562	0.192536	0.254410	0.240566	0.228891	0.270875	0.253420	0.242457	0.118355	0.113084	0.106921	0.109648	0.100999	0.098013	0.250703	0.243748	0.239680	0.179761	0.170420	0.167428	0.138341	0.128924	0.122138	0.1092910	0.0991940	0.0964040	0.157912	0.144241	0.139446
42.4	0.256174	0.245522	0.228556	0.213863	0.201034	0.192830	0.254728	0.240960	0.229567	0.271411	0.253671	0.243103	0.118653	0.113051	0.107103	0.109731	0.101207	0.097662	0.251009	0.243834	0.240259	0.180124	0.171157	0.167738	0.138577	0.128878	0.122658	0.1096880	0.0992770	0.0969930	0.158335	0.144163	0.139629
42.6	0.256176	0.245657	0.228947	0.213958	0.201093	0.193250	0.254866	0.241162	0.229847	0.271982	0.254038	0.243694	0.119179	0.113372	0.107198	0.109679	0.101097	0.097804	0.251131	0.244006	0.240471	0.180021	0.171622	0.168527	0.138716	0.128860	0.122751	0.1096760	0.0996550	0.0975020	0.158652	0.144520	0.139659
42.8	0.256356	0.246003	0.229235	0.214005	0.201606	0.193702	0.255296	0.241609	0.230233	0.272345	0.254028	0.244182	0.119709	0.113515	0.107107	0.109917	0.101245	0.097721	0.251489	0.244347	0.240833	0.180448	0.171958	0.168589	0.139049	0.129348	0.122665	0.1096930	0.1001360	0.0979910	0.158704	0.144783	0.139576
43.0	0.256806	0.245949	0.229631	0.214391	0.201997	0.193997	0.255556	0.242071	0.230664	0.272860	0.254312	0.244769	0.119872	0.113425	0.106846	0.109995	0.101257	0.097541	0.251380	0.244390	0.241166	0.180597	0.172359	0.168816	0.139259	0.129427	0.122699	0.1097080	0.1000500	0.0980290	0.158969	0.144904	0.139806
43.2	0.257013	0.246103	0.229929	0.214421	0.201951	0.194463	0.255905	0.242140	0.230765	0.273024	0.254341	0.244952	0.120284	0.113646	0.106861	0.110042	0.100994	0.097617	0.251746	0.244872	0.241491	0.180883	0.173064	0.169230	0.139451	0.129735	0.122785	0.1097850	0.1000220	0.0983180	0.159171	0.144874	0.139969
43.4	0.257190	0.246384	0.230441	0.214889	0.202285	0.194659	0.256374	0.242158	0.231119	0.273416	0.255104	0.245312	0.120541	0.113717	0.106837	0.110458	0.100903	0.098166	0.252162	0.245299	0.241795	0.181286	0.173682	0.169334	0.139635	0.129829	0.122989	0.1096220	0.0998980	0.0985890	0.159185	0.144892	0.140198
43.6	0.257278	0.246830	0.231024	0.214702	0.202115	0.194984	0.256691	0.242550	0.231022	0.273711	0.256006	0.245722	0.120777	0.113773	0.106780	0.110753	0.101172	0.098046	0.252552	0.245707	0.242040	0.181480	0.173792	0.169458	0.139683	0.129948	0.123341	0.1095450	0.1003000	0.0986490	0.160085	0.144821	0.140280
43.8	0.257632	0.247169	0.231092	0.214664	0.202338	0.195493	0.256927	0.242752	0.231110	0.274558	0.256227	0.245716	0.120573	0.114045	0.106758	0.110891	0.101107	0.098351	0.253080	0.246157	0.242081	0.181652	0.173992	0.169890	0.139577	0.130313	0.123959	0.1090970	0.1006260	0.0989540	0.160267	0.144710	0.140449
44.0	0.257941	0.247279	0.231161	0.214834	0.202530	0.195830	0.257082	0.243314	0.231493	0.274557	0.256518	0.245556	0.120887	0.113819	0.106689	0.110865	0.101696	0.098399	0.253378	0.246407	0.242300	0.181554	0.174104	0.170154	0.139689	0.130173	0.124337	0.1093030	0.1006890	0.0989380	0.160553	0.144824	0.140507
44.2	0.258296	0.247572	0.231451	0.215010	0.202524	0.195753	0.257431	0.243579	0.231855	0.274616	0.256752	0.245893	0.121071	0.114135	0.106613	0.111122	0.101416	0.099009	0.253663	0.247070	0.242522	0.181409	0.174214	0.170626	0.139988	0.130291	0.124354	0.1093640	0.1006610	0.0989990	0.160700	0.144724	0.140654
44.4	0.258892	0.247961	0.231635	0.214844	0.202775	0.195991	0.257744	0.243801	0.232160	0.274792	0.256975	0.246104	0.121031	0.114541	0.106782	0.111019	0.101582	0.098943	0.253859	0.247609	0.242971	0.181739	0.174479	0.170475	0.140108	0.130501	0.124709	0.1098800	0.1008860	0.0988500	0.160764	0.144953	0.140805
44.6	0.259431	0.248303	0.232314	0.215108	0.203434	0.196015	0.258071	0.244066	0.232574	0.274994	0.256886	0.246613	0.121093	0.114695	0.107006	0.111604	0.101705	0.098791	0.254372	0.248304	0.243047	0.182217	0.174736	0.170843	0.139936	0.130729	0.124776	0.1099630	0.1010530	0.0989040	0.160940	0.145083	0.140953
44.8	0.259671	0.248990	0.232676	0.215281	0.204144	0.196309	0.258566	0.244363	0.232534	0.275356	0.257138	0.247213	0.120868	0.114803	0.107399	0.111657	0.102084	0.099134	0.254766	0.248875	0.243474	0.182512	0.175250	0.170656	0.140041	0.131025	0.124933	0.1099850	0.1012430	0.0992340	0.160988	0.145624	0.140946
45.0	0.260018	0.249580	0.233112	0.215648	0.204648	0.196263	0.259043	0.244609	0.232881	0.275709	0.257488	0.247527	0.120688	0.114848	0.107629	0.111556	0.102220	0.099144	0.255154	0.249098	0.243811	0.182727	0.175635	0.170716	0.140092	0.131393	0.125129	0.1098570	0.1016890	0.0991740	0.161408	0.145827	0.141195
45.2	0.260387	0.249974	0.233550	0.216049	0.205168	0.195982	0.259455	0.244935	0.232994	0.276764	0.258116	0.248046	0.120882	0.115231	0.107859	0.111495	0.102620	0.099164	0.255469	0.249582	0.243920	0.183461	0.175669	0.171094	0.140099	0.131563	0.125028	0.1098930	0.1024750	0.0991880	0.161394	0.145813	0.141631
45.4	0.260735	0.250512	0.233847	0.216422	0.205418	0.195717	0.259782	0.244984	0.233514	0.277328	0.258257	0.248546	0.120920	0.115524	0.108029	0.111726	0.102954	0.099325	0.256082	0.250005	0.244274	0.183937	0.175673	0.171086	0.140162	0.131488	0.125280	0.1102200	0.1024680	0.0994180	0.161552	0.146038	0.141703
45.6	0.261200	0.250578	0.234239	0.216917	0.205794	0.196293	0.260231	0.245497	0.233801	0.277899	0.258696	0.248804	0.120777	0.115641	0.108260	0.111502	0.103369	0.099663	0.256582	0.250270	0.244692	0.184352	0.176048	0.170887	0.140190	0.131612	0.125543	0.1102180	0.1023270	0.0992840	0.161593	0.146026	0.142007
45.8	0.261471	0.251188	0.234550	0.217197	0.206093	0.196315	0.260704	0.245553	0.234198	0.278629	0.259131	0.248876	0.120886	0.115657	0.108490	0.111172	0.103907	0.099606	0.257050	0.250690	0.244870	0.184791	0.176080	0.171126	0.140723	0.131680	0.125682	0.1101800	0.1022630	0.0991360	0.161879	0.146126	0.142141
46.0	0.261918	0.251656	0.234843	0.217234	0.206498	0.196200	0.261203	0.245938	0.234684	0.278814	0.259727	0.249074	0.121206	0.115612	0.108404	0.111573	0.104527	0.099860	0.257485	0.250750	0.245277	0.185560	0.176141	0.171520	0.140915	0.131754	0.125929	0.1104170	0.1022810	0.0990490	0.162337	0.146207	0.142275
46.2	0.262184	0.251817	0.235088	0.217834	0.207177	0.196631	0.261591	0.246090	0.235167	0.279654	0.260119	0.249604	0.121458	0.115655	0.108579	0.111841	0.104901	0.099694	0.257800	0.251213	0.245744	0.185923	0.176154	0.172192	0.141260	0.131955	0.125952	0.1104370	0.1026240	0.0989810	0.162536	0.146359	0.142560
46.4	0.262835	0.251969	0.235775	0.218352	0.207394	0.197163	0.262059	0.246495	0.235475	0.280233	0.260502	0.249640	0.121740	0.116051	0.108821	0.112144	0.105069	0.100075	0.258237	0.251398	0.246366	0.186276	0.176558	0.172493	0.141459	0.132175	0.126116	0.1108360	0.1029750	0.0991670	0.162882	0.146937	0.142708
46.6	0.263275	0.252025	0.236188	0.218872	0.207847	0.197284	0.262572	0.246662	0.235662	0.280839	0.260635	0.249860	0.121844	0.116150	0.108741	0.112097	0.104968	0.100459	0.258164	0.251782	0.246614	0.186535	0.176727	0.172740	0.141526	0.132515	0.125983	0.1110340	0.1031320	0.0991630	0.162881	0.147389	0.142793
46.8	0.263424	0.252078	0.236571	0.219187	0.208298	0.197682	0.263190	0.247137	0.236056	0.281118	0.261159	0.250352	0.122288	0.116338	0.108949	0.112175	0.105097	0.100652	0.258345	0.251953	0.247203	0.186982	0.177184	0.173075	0.141904	0.132950	0.126145	0.1110670	0.1031860	0.0991520	0.162981	0.147817	0.142929
47.0	0.263946	0.252285	0.236890	0.219790	0.208350	0.197977	0.263911	0.247404	0.236635	0.281676	0.262014	0.250764	0.122513	0.116569	0.109164	0.112235	0.105223	0.100993	0.258225	0.251912	0.247730	0.187175	0.177148	0.173653	0.142259	0.133264	0.126415	0.1113810	0.1032170	0.0990530	0.163249	0.148030	0.143282
47.2	0.264070	0.252553	0.237022	0.219778	0.208625	0.198299	0.264351	0.247755	0.236857	0.282261	0.262160	0.251313	0.123038	0.116741	0.109475	0.112642	0.105681	0.101512	0.258780	0.252336	0.248291	0.187559	0.177425	0.173879	0.142532	0.133260	0.126744	0.1114880	0.1033910	0.0992590	0.163392	0.148278	0.143349
47.4	0.264552	0.252915	0.237461	0.220066	0.208672	0.198762	0.264799	0.248227	0.237413	0.283055	0.262852	0.251886	0.123092	0.116657	0.109393	0.113208	0.105666	0.101360	0.259010	0.252392	0.248654	0.187898	0.177676	0.174278	0.142970	0.133471	0.126696	0.1116080	0.1033210	0.0993760	0.163736	0.148534	0.143504
47.6	0.265013	0.253275	0.237972	0.220233	0.208686	0.199196	0.264970	0.248709	0.237575	0.283449	0.263316	0.252265	0.123159	0.116877	0.109465	0.113392	0.105581	0.101214	0.259307	0.252773	0.249002	0.188202	0.177950	0.174427	0.143101	0.133658	0.126792	0.1119040	0.1033940	0.0992850	0.164193	0.149048	0.143825
47.8	0.265529	0.253483	0.237955	0.220169	0.209149	0.199745	0.265277	0.249074	0.238191	0.283973	0.263792	0.252244	0.123312	0.117278	0.109632	0.113244	0.105938	0.101350	0.259529	0.252941	0.249402	0.188458	0.177772	0.174865	0.143329	0.133880	0.127160	0.1117790	0.1035270	0.0994500	0.164268	0.149157	0.144183
48.0	0.265965	0.253844	0.238087	0.220200	0.209321	0.199984	0.265702	0.249412	0.238732	0.283698	0.264132	0.252532	0.123777	0.117072	0.109842	0.113788	0.105729	0.101040	0.259583	0.253128	0.250008	0.188763	0.177948	0.175227	0.143443	0.133814	0.126985	0.1124570	0.1036660	0.0996650	0.164557	0.149460	0.144443
48.2	0.266359	0.253982	0.238354	0.220507	0.209581	0.200422	0.265939	0.249610	0.239379	0.283870	0.264016	0.252912	0.123646	0.117825	0.110001	0.114045	0.105690	0.101025	0.259736	0.253648	0.250174	0.189105	0.178348	0.175550	0.143723	0.134030	0.126620	0.1126500	0.1037370	0.1002060	0.164779	0.149863	0.144484
48.4	0.266909	0.254390	0.238653	0.220677	0.209807	0.200753	0.266159	0.249863	0.239684	0.284232	0.264217	0.253156	0.123726	0.117878	0.110411	0.114799	0.105948	0.100980	0.259965	0.253894	0.250213	0.189506	0.178920	0.175716	0.143517	0.133977	0.126766	0.1130770	0.1043030	0.1005020	0.165103	0.150421	0.144787
48.6	0.267026	0.254849	0.238913	0.221498	0.210658	0.201410	0.266472	0.250172	0.239780	0.284266	0.264577	0.253719	0.123922	0.117863	0.110616	0.114984	0.106190	0.101288	0.260204	0.254145	0.250280	0.189606	0.179155	0.175875	0.143631	0.134056	0.126880	0.1129170	0.1044810	0.1007810	0.165353	0.150649	0.144909
48.8	0.267161	0.255436	0.238912	0.221913	0.210827	0.202035	0.266552	0.250589	0.239954	0.284423	0.264769	0.254219	0.123900	0.118107	0.110683	0.114781	0.106196	0.101208	0.260684	0.254582	0.250405	0.189687	0.179619	0.175728	0.143807	0.134162	0.126801	0.1128760	0.1045340	0.1008740	0.165326	0.150772	0.144955
49.0	0.267533	0.255721	0.239140	0.221986	0.211202	0.202040	0.266649	0.250960	0.240063	0.284608	0.265144	0.254975	0.124033	0.118301	0.110829	0.114958	0.106218	0.101195	0.260989	0.254818	0.250746	0.189791	0.180048	0.175753	0.143838	0.134117	0.126992	0.1125510	0.1046160	0.1010460	0.165473	0.150756	0.145497
49.2	0.267399	0.256032	0.239141	0.221952	0.211328	0.202288	0.266601	0.251252	0.240163	0.284983	0.265480	0.255227	0.124411	0.118567	0.110935	0.115502	0.106432	0.101056	0.261539	0.255381	0.250594	0.190380	0.180184	0.176035	0.143862	0.134204	0.127178	0.1126970	0.1046220	0.1014890	0.165366	0.150663	0.146023
49.4	0.267381	0.256370	0.239103	0.222486	0.211627	0.202940	0.266598	0.251613	0.240311	0.284844	0.265964	0.255226	0.124564	0.118536	0.111084	0.115204	0.106490	0.100564	0.261923	0.255689	0.250975	0.190375	0.180422	0.176017	0.144379	0.134200	0.127797	0.1124840	0.1042450	0.1015780	0.165467	0.150679	0.146357
49.6	0.267829	0.256539	0.239316	0.223087	0.211821	0.203395	0.266935	0.252080	0.240461	0.284955	0.266353	0.255306	0.124658	0.118448	0.111249	0.114883	0.106810	0.100750	0.262115	0.256130	0.251122	0.190055	0.181184	0.176032	0.144935	0.134631	0.127909	0.1126040	0.1039460	0.1013310	0.165689	0.150568	0.146791
49.8	0.268284	0.257103	0.239536	0.223780	0.212219	0.203699	0.267254	0.252111	0.240784	0.285173	0.266939	0.255480	0.124867	0.118208	0.111316	0.115530	0.106977	0.100916	0.262745	0.256277	0.251460	0.190136	0.181495	0.176406	0.145471	0.134870	0.127829	0.1125230	0.1039710	0.1011020	0.165906	0.150669	0.146782
50.0	0.268943	0.257313	0.239836	0.224423	0.212640	0.203919	0.267236	0.252528	0.240848	0.285240	0.267175	0.255648	0.125038	0.118306	0.111341	0.115556	0.107231	0.100982	0.263214	0.256675	0.251728	0.190197	0.181782	0.176438	0.145506	0.134956	0.127736	0.1126470	0.1036110	0.1014920	0.166140	0.150874	0.147099
50.2	0.269422	0.257415	0.239888	0.224935	0.213120	0.204309	0.267221	0.252688	0.241114	0.285511	0.267543	0.255962	0.125190	0.118425	0.111527	0.115405	0.106926	0.101259	0.263510	0.257191	0.251695	0.190493	0.181899	0.176627	0.145529	0.134972	0.127640	0.1126400	0.1038300	0.1017130	0.166206	0.150994	0.147327
50.4	0.269849	0.257639	0.240209	0.225556	0.213348	0.204569	0.267550	0.253231	0.241195	0.285590	0.267945	0.256061	0.125336	0.118513	0.111759	0.115467	0.107063	0.101621	0.263627	0.257390	0.252116	0.190548	0.182161	0.176364	0.145587	0.135380	0.127945	0.1130450	0.1034610	0.1023080	0.166328	0.151159	0.147297
50.6	0.270135	0.258030	0.240518	0.225888	0.213659	0.203962	0.268030	0.253456	0.241685	0.286135	0.267937	0.256755	0.125493	0.118592	0.111970	0.115274	0.107024	0.101859	0.263747	0.257659	0.252572	0.190569	0.182401	0.176409	0.145701	0.135644	0.128020	0.1132920	0.1031450	0.1026340	0.166275	0.151309	0.147421
50.8	0.270428	0.258152	0.241005	0.226183	0.213957	0.204346	0.268162	0.253994	0.242034	0.286111	0.268243	0.257253	0.125885	0.118797	0.112216	0.115036	0.107398	0.102006	0.264204	0.257727	0.253209	0.190579	0.182661	0.176849	0.145862	0.136068	0.128601	0.1129830	0.1033330	0.1029610	0.166580	0.151420	0.147383
51.0	0.270851	0.258728	0.241571	0.226166	0.214470	0.204492	0.268583	0.254337	0.242407	0.286580	0.268518	0.257711	0.125944	0.119008	0.112436	0.115386	0.107597	0.102161	0.264391	0.257903	0.253602	0.191027	0.182551	0.176932	0.146140	0.136160	0.128828	0.1132560	0.1034170	0.1032560	0.166955	0.151461	0.147476
51.2	0.271291	0.259062	0.242051	0.226232	0.214993	0.204559	0.268968	0.254632	0.242591	0.287025	0.268145	0.258562	0.126020	0.118978	0.112262	0.115651	0.107875	0.102166	0.264727	0.258232	0.254155	0.191486	0.182845	0.176764	0.146378	0.136096	0.129263	0.1132000	0.1032400	0.1035520	0.167395	0.151989	0.147711
51.4	0.271569	0.259628	0.242631	0.226384	0.215250	0.204528	0.269387	0.254863	0.243068	0.287368	0.268653	0.258911	0.125981	0.118891	0.112191	0.115735	0.107609	0.102219	0.264987	0.258402	0.254304	0.192057	0.182938	0.176915	0.146516	0.136457	0.129209	0.1134570	0.1031050	0.1034300	0.167802	0.152540	0.147914
51.6	0.271984	0.259982	0.242896	0.226416	0.215687	0.204613	0.269633	0.255453	0.243499	0.287590	0.269084	0.258998	0.126100	0.119080	0.112254	0.115797	0.107687	0.102142	0.265162	0.258772	0.254775	0.192706	0.183191	0.177312	0.146533	0.136833	0.129386	0.1139850	0.1032400	0.1036720	0.167833	0.153039	0.148190
51.8	0.272610	0.260362	0.243088	0.226223	0.215830	0.204591	0.270287	0.255695	0.244161	0.287826	0.269445	0.259250	0.126304	0.119374	0.112216	0.115734	0.108029	0.102214	0.265357	0.258858	0.255142	0.192870	0.183297	0.178040	0.146552	0.137104	0.129662	0.1142050	0.1038000	0.1039510	0.168457	0.153130	0.148311
52.0	0.273075	0.260697	0.243304	0.226618	0.216252	0.204751	0.270669	0.255706	0.244557	0.288350	0.269112	0.259700	0.126452	0.119216	0.112127	0.116011	0.107966	0.102317	0.265328	0.259262	0.255311	0.193026	0.183584	0.178750	0.146603	0.137291	0.129664	0.1149190	0.1039570	0.1042720	0.168794	0.153519	0.148023
52.2	0.273302	0.260862	0.243521	0.227031	0.216370	0.205183	0.270985	0.255845	0.244998	0.288673	0.269591	0.259802	0.126401	0.119423	0.111916	0.116182	0.108303	0.102568	0.265491	0.259523	0.255440	0.193503	0.183802	0.179384	0.146785	0.137332	0.129746	0.1151910	0.1043390	0.1039420	0.169052	0.153941	0.147937
52.4	0.273671	0.261212	0.244089	0.227351	0.216563	0.205336	0.271537	0.256008	0.245167	0.288929	0.270015	0.259718	0.126658	0.119033	0.111936	0.116616	0.108101	0.103018	0.265777	0.259718	0.255661	0.194137	0.183766	0.180069	0.146833	0.137437	0.129877	0.1155510	0.1046490	0.1041070	0.169289	0.154559	0.148143
52.6	0.273559	0.261254	0.244112	0.227871	0.217089	0.205665	0.271809	0.256278	0.245286	0.289085	0.270238	0.259804	0.126766	0.119205	0.111804	0.116519	0.108392	0.102887	0.265922	0.259855	0.256064	0.194547	0.183680	0.180546	0.147147	0.137584	0.129813	0.1157240	0.1044280	0.1040560	0.169143	0.154956	0.148015
52.8	0.273497	0.261471	0.244445	0.227802	0.216834	0.205776	0.271829	0.256478	0.245651	0.289630	0.270175	0.259830	0.126614	0.119428	0.111673	0.116879	0.108397	0.102941	0.266283	0.260157	0.256368	0.194978	0.183681	0.180782	0.147130	0.137448	0.129802	0.1159840	0.1048720	0.1038700	0.168959	0.155002	0.148246
53.0	0.273649	0.261583	0.244822	0.227872	0.217265	0.205941	0.272555	0.256606	0.245733	0.290061	0.270876	0.259875	0.126565	0.119619	0.112009	0.116891	0.108283	0.102940	0.266722	0.260355	0.256791	0.195286	0.184104	0.181390	0.147558	0.137607	0.130126	0.1160260	0.1049330	0.1038350	0.169117	0.155181	0.148719
53.2	0.273611	0.261665	0.245255	0.228321	0.217300	0.206075	0.272821	0.256670	0.245951	0.290572	0.271543	0.259777	0.126785	0.119860	0.111999	0.117233	0.108146	0.102641	0.267263	0.260605	0.256923	0.195668	0.184213	0.181838	0.147976	0.137873	0.130392	0.1159830	0.1050400	0.1035400	0.169119	0.155190	0.148852
53.4	0.273938	0.262039	0.245334	0.229011	0.217543	0.206595	0.273309	0.257040	0.246204	0.290771	0.272321	0.259873	0.126885	0.120031	0.111962	0.117202	0.108115	0.102869	0.267449	0.260977	0.257402	0.195639	0.184821	0.181807	0.148395	0.137771	0.130596	0.1158730	0.1050210	0.1031090	0.169059	0.155173	0.149112
53.6	0.274198	0.262494	0.246033	0.229780	0.217556	0.206680	0.273738	0.257375	0.246410	0.291048	0.272563	0.260005	0.126881	0.120431	0.112232	0.117457	0.108350	0.103316	0.267683	0.261569	0.257555	0.195568	0.185105	0.181939	0.148243	0.137910	0.130403	0.1161200	0.1050400	0.1030400	0.169479	0.155105	0.149063
53.8	0.274731	0.262931	0.246297	0.230705	0.217857	0.207105	0.274021	0.257584	0.246435	0.291716	0.273124	0.259821	0.127079	0.120725	0.112393	0.117433	0.108176	0.103409	0.268120	0.261793	0.257923	0.195488	0.185350	0.182287	0.148154	0.137737	0.130172	0.1160430	0.1055160	0.1030500	0.169382	0.154977	0.149232
54.0	0.275328	0.263481	0.246442	0.231201	0.217937	0.207430	0.274126	0.257988	0.246549	0.292325	0.273297	0.260057	0.127168	0.121057	0.112796	0.117302	0.108251	0.103875	0.268467	0.262311	0.258030	0.195491	0.185469	0.182094	0.148050	0.137733	0.130115	0.1160850	0.1054850	0.1031910	0.169480	0.155036	0.149549
54.2	0.275640	0.264023	0.246582	0.231490	0.218050	0.207733	0.274172	0.258370	0.246701	0.292981	0.273837	0.260469	0.127220	0.121321	0.113021	0.117328	0.108097	0.104039	0.268790	0.262758	0.258226	0.196089	0.185450	0.182500	0.148082	0.137851	0.130203	0.1159840	0.1057420	0.1031370	0.169564	0.154864	0.149690
54.4	0.275923	0.264279	0.246925	0.232294	0.218120	0.207855	0.274514	0.258853	0.246950	0.293714	0.274242	0.260735	0.127265	0.121291	0.113268	0.117789	0.108117	0.104173	0.269187	0.262981	0.258865	0.195962	0.185913	0.182282	0.148156	0.137941	0.130395	0.1160310	0.1054310	0.1033500	0.169731	0.154865	0.149826
54.6	0.276466	0.264628	0.247203	0.232676	0.218175	0.207759	0.274801	0.259268	0.247124	0.294243	0.274114	0.261121	0.127422	0.121477	0.113516	0.117828	0.108171	0.104260	0.269671	0.263215	0.259235	0.195917	0.186270	0.182292	0.148194	0.137897	0.130408	0.1161190	0.1055990	0.1032880	0.169889	0.154923	0.150064
54.8	0.276695	0.264970	0.247533	0.232877	0.218577	0.208442	0.274771	0.259791	0.247030	0.294341	0.274260	0.261426	0.127586	0.121424	0.113623	0.118014	0.108513	0.104312	0.269969	0.263537	0.259444	0.196327	0.186765	0.182440	0.148208	0.138021	0.130940	0.1157380	0.1057940	0.1032720	0.170233	0.154894	0.150038
55.0	0.276886	0.265440	0.247947	0.233133	0.218774	0.208746	0.275300	0.260169	0.247180	0.294758	0.274983	0.262193	0.127706	0.121639	0.113898	0.118229	0.108474	0.104369	0.270308	0.263863	0.259839	0.196660	0.187113	0.182258	0.148293	0.138004	0.130798	0.1154810	0.1057960	0.1031360	0.170367	0.155205	0.150399
55.2	0.276951	0.265589	0.248097	0.233397	0.219197	0.208763	0.275632	0.260665	0.247378	0.295177	0.274909	0.262840	0.127805	0.121566	0.113937	0.118412	0.108759	0.104373	0.270682	0.264328	0.260004	0.196560	0.187163	0.182215	0.148564	0.138188	0.131039	0.1154340	0.1058400	0.1035050	0.170648	0.155776	0.150779
55.4	0.277310	0.265957	0.248305	0.233172	0.219338	0.209005	0.275904	0.260910	0.247793	0.295215	0.275239	0.263260	0.127993	0.121509	0.114430	0.118833	0.108944	0.104754	0.271020	0.264691	0.260083	0.196768	0.187607	0.182434	0.148749	0.138630	0.131106	0.1158900	0.1059050	0.1036480	0.170886	0.156090	0.150827
55.6	0.277731	0.266146	0.248432	0.233227	0.219432	0.208961	0.276361	0.261347	0.248402	0.295456	0.275160	0.263806	0.128224	0.121686	0.114728	0.119250	0.109237	0.104686	0.271272	0.264836	0.260487	0.196810	0.188348	0.182951	0.148934	0.139029	0.131583	0.1159830	0.1065050	0.1042890	0.170858	0.156166	0.151021
55.8	0.278290	0.266350	0.248642	0.233188	0.219615	0.209285	0.276883	0.261526	0.248910	0.295599	0.275341	0.264331	0.128667	0.121730	0.114892	0.119353	0.109516	0.105118	0.271602	0.265112	0.260455	0.196594	0.188895	0.183285	0.149044	0.138989	0.132028	0.1161550	0.1068090	0.1047410	0.171430	0.156321	0.151211
56.0	0.278481	0.266499	0.248849	0.233177	0.220139	0.209742	0.277073	0.261639	0.249044	0.295987	0.275326	0.264696	0.128844	0.121452	0.115104	0.119755	0.109895	0.105258	0.271903	0.265173	0.260265	0.196857	0.189225	0.183730	0.149133	0.139016	0.132546	0.1164040	0.1063170	0.1047310	0.171383	0.156912	0.151138
56.2	0.278767	0.266664	0.249043	0.232827	0.220325	0.210004	0.277290	0.261853	0.249621	0.295903	0.275635	0.265106	0.128881	0.121478	0.115189	0.120135	0.110143	0.105618	0.272396	0.265345	0.260637	0.197412	0.189874	0.183965	0.149424	0.139104	0.132705	0.1165850	0.1065200	0.1050390	0.171638	0.157354	0.151324
56.4	0.278891	0.266764	0.249341	0.232845	0.220770	0.209811	0.277502	0.261928	0.250154	0.296068	0.275706	0.265272	0.128840	0.121412	0.115381	0.120478	0.110063	0.106210	0.272753	0.265495	0.260643	0.198051	0.190224	0.184267	0.149758	0.139305	0.132990	0.1165450	0.1065590	0.1056860	0.171812	0.157829	0.151265
56.6	0.278965	0.266918	0.249116	0.232836	0.221003	0.209921	0.277832	0.262192	0.250512	0.296098	0.276033	0.265519	0.128907	0.121647	0.115279	0.120439	0.110505	0.106056	0.273139	0.265619	0.261136	0.198300	0.190562	0.184379	0.149985	0.139477	0.133247	0.1167880	0.1067000	0.1057910	0.171852	0.158019	0.151189
56.8	0.279030	0.267161	0.249582	0.232761	0.221495	0.210327	0.278123	0.262474	0.250955	0.296237	0.276118	0.265559	0.128624	0.121912	0.115231	0.120903	0.110478	0.106126	0.273548	0.265776	0.261388	0.198498	0.190602	0.184236	0.150164	0.139378	0.133575	0.1169680	0.1069100	0.1061290	0.171898	0.158077	0.151492
57.0	0.279422	0.267207	0.249880	0.232743	0.222239	0.210542	0.278742	0.262739	0.251134	0.296405	0.276654	0.265702	0.128720	0.122230	0.115404	0.121093	0.110565	0.106089	0.273978	0.266047	0.261559	0.198793	0.191038	0.184528	0.150760	0.139740	0.133978	0.1172340	0.1066230	0.1063900	0.172104	0.158128	0.151773
57.2	0.279479	0.267326	0.250046	0.233135	0.222695	0.210510	0.279055	0.263103	0.251405	0.297103	0.276976	0.266276	0.129331	0.122673	0.115615	0.121192	0.110892	0.105952	0.274188	0.266489	0.261871	0.199478	0.191026	0.184391	0.150981	0.140109	0.134174	0.1171810	0.1067480	0.1063630	0.172246	0.158105	0.152023
57.4	0.279948	0.267883	0.250135	0.233488	0.223380	0.211122	0.279340	0.263413	0.251872	0.297320	0.277231	0.266579	0.129511	0.122909	0.115435	0.121059	0.111187	0.106061	0.274515	0.266947	0.262140	0.199605	0.191284	0.184442	0.150797	0.140233	0.134615	0.1171200	0.1069330	0.1061260	0.172594	0.158172	0.152350
57.6	0.280339	0.268549	0.250618	0.233718	0.223569	0.211043	0.279497	0.263875	0.251994	0.297568	0.277364	0.266721	0.129677	0.122993	0.115501	0.120830	0.111533	0.106080	0.274617	0.267033	0.262450	0.199585	0.191254	0.184754	0.150878	0.140682	0.134704	0.1172600	0.1069210	0.1057910	0.172898	0.158348	0.152646
57.8	0.280809	0.269114	0.250577	0.234284	0.223855	0.211134	0.279703	0.264058	0.252262	0.298525	0.277720	0.267003	0.129853	0.123070	0.115285	0.120529	0.111791	0.106000	0.274782	0.267279	0.262616	0.199620	0.191370	0.185082	0.151163	0.141036	0.134651	0.1173510	0.1068990	0.1059270	0.172756	0.158357	0.153144
58.0	0.281126	0.269613	0.250729	0.234462	0.223699	0.211719	0.279608	0.264366	0.252516	0.298861	0.277835	0.267309	0.129931	0.123235	0.115339	0.120745	0.111861	0.106414	0.275121	0.267994	0.262922	0.200199	0.191720	0.185196	0.151227	0.141445	0.134736	0.1173240	0.1072440	0.1059470	0.173211	0.158373	0.153449
58.2	0.281260	0.269760	0.251013	0.235023	0.223431	0.212062	0.279646	0.264665	0.252901	0.299171	0.278377	0.267271	0.129978	0.123477	0.115016	0.120557	0.111612	0.106142	0.275337	0.268467	0.263340	0.200513	0.192066	0.185842	0.151412	0.141800	0.134704	0.1171650	0.1072220	0.1059910	0.173295	0.158376	0.153717
58.4	0.281631	0.269776	0.251263	0.235714	0.223112	0.212264	0.280027	0.265190	0.253236	0.299458	0.278734	0.267308	0.130238	0.123424	0.115175	0.120727	0.111632	0.106392	0.275540	0.268797	0.263579	0.200627	0.192165	0.186155	0.151141	0.142038	0.134848	0.1173350	0.1071590	0.1059570	0.173590	0.158458	0.153760
58.6	0.282121	0.270057	0.251693	0.236489	0.222573	0.212236	0.280282	0.265323	0.253555	0.299398	0.279212	0.267617	0.130411	0.123361	0.115385	0.120469	0.111696	0.106007	0.275547	0.269105	0.263594	0.201165	0.191989	0.186733	0.151223	0.142375	0.134731	0.1173290	0.1073680	0.1057050	0.173681	0.158532	0.153886
58.8	0.282368	0.270527	0.252052	0.236937	0.222487	0.212289	0.280263	0.265458	0.253444	0.299450	0.279850	0.268180	0.130560	0.123529	0.115499	0.120288	0.111589	0.106102	0.275768	0.269485	0.263711	0.201829	0.192142	0.187043	0.151168	0.142670	0.134904	0.1172900	0.1074470	0.1059000	0.173876	0.158689	0.154051
59.0	0.282586	0.270627	0.252727	0.237546	0.222588	0.212160	0.280923	0.265635	0.253558	0.299878	0.280496	0.268313	0.130762	0.123748	0.115637	0.120117	0.111313	0.105931	0.276104	0.269740	0.264247	0.201856	0.191940	0.187270	0.151124	0.142896	0.134818	0.1170640	0.1074980	0.1058630	0.173947	0.158853	0.154298
59.2	0.282874	0.270738	0.252956	0.237680	0.222649	0.212073	0.281261	0.265814	0.253872	0.300310	0.280573	0.268548	0.130910	0.123755	0.115957	0.120452	0.111413	0.105917	0.276306	0.270155	0.264371	0.201971	0.192013	0.187747	0.151483	0.143176	0.135021	0.1173200	0.1073950	0.1063800	0.174305	0.159028	0.154699
59.4	0.283318	0.271120	0.253292	0.238148	0.222270	0.212275	0.281489	0.265829	0.254069	0.300479	0.280724	0.268676	0.131132	0.123938	0.116535	0.120597	0.111601	0.106346	0.276662	0.270540	0.264630	0.202771	0.192551	0.188159	0.151488	0.143132	0.135148	0.1173740	0.1078640	0.1065910	0.174590	0.159106	0.154839
59.6	0.283325	0.271450	0.253499	0.238575	0.222449	0.212352	0.281656	0.266129	0.254494	0.300884	0.280880	0.269269	0.131208	0.123994	0.117132	0.120728	0.111763	0.106414	0.276916	0.270675	0.264876	0.203023	0.192682	0.188644	0.151708	0.143070	0.135358	0.1171700	0.1083180	0.1068370	0.174498	0.159227	0.155226
59.8	0.283497	0.272004	0.253838	0.238851	0.222562	0.213054	0.281752	0.266416	0.254554	0.301268	0.281172	0.269273	0.131392	0.124391	0.117249	0.121056	0.111855	0.106561	0.277099	0.271004	0.265065	0.203064	0.192816	0.189279	0.151771	0.142919	0.135463	0.1174310	0.1080870	0.1069130	0.174802	0.159327	0.155508
60.0	0.283559	0.272366	0.254290	0.238543	0.222748	0.212961	0.281940	0.266931	0.254766	0.301393	0.281449	0.269834	0.131419	0.124377	0.117508	0.121209	0.111953	0.106520	0.277408	0.271217	0.265341	0.203221	0.193261	0.189694	0.152048	0.142795	0.135539	0.1174100	0.1078650	0.1069920	0.174921	0.159671	0.155364
60.2	0.283847	0.272782	0.254625	0.238594	0.223121	0.213182	0.282072	0.267251	0.255433	0.301256	0.281878	0.270179	0.131629	0.124573	0.117729	0.121284	0.111969	0.106880	0.277573	0.271650	0.265895	0.203639	0.193684	0.189881	0.152572	0.142925	0.135619	0.1173220	0.1085870	0.1070760	0.175153	0.159815	0.155420
60.4	0.283907	0.273030	0.254973	0.238749	0.223136	0.213156	0.282438	0.267691	0.255641	0.300904	0.282376	0.270509	0.131555	0.124940	0.117783	0.121662	0.112105	0.107275	0.278062	0.271567	0.266113	0.203963	0.193649	0.190034	0.153138	0.142930	0.135677	0.1172000	0.1085750	0.1073610	0.175149	0.159883	0.155332
60.6	0.284342	0.273316	0.255207	0.238936	0.223338	0.213756	0.283072	0.268021	0.255788	0.301060	0.282746	0.270867	0.131556	0.125246	0.117770	0.121734	0.112482	0.106866	0.278317	0.271735	0.266735	0.203880	0.193714	0.190103	0.153239	0.143251	0.135676	0.1177070	0.1086110	0.1076110	0.175359	0.160119	0.155562
60.8	0.284636	0.273500	0.255632	0.238884	0.224448	0.213929	0.283292	0.268724	0.255720	0.301134	0.282549	0.271411	0.131613	0.125422	0.118060	0.122409	0.112764	0.107066	0.278515	0.271758	0.266898	0.204103	0.193889	0.190357	0.153638	0.143135	0.135556	0.1176560	0.1085470	0.1075790	0.175737	0.160161	0.155805
61.0	0.285237	0.273560	0.255949	0.238980	0.224783	0.214028	0.284020	0.269073	0.256109	0.301373	0.283312	0.271903	0.131913	0.125437	0.118267	0.122435	0.113120	0.107332	0.278599	0.272066	0.267142	0.204299	0.193979	0.190692	0.154089	0.143438	0.135569	0.1179540	0.1088270	0.1074660	0.176093	0.160250	0.156073
61.2	0.285826	0.273935	0.256104	0.239203	0.225621	0.214288	0.284825	0.269445	0.256225	0.301953	0.283397	0.272406	0.132207	0.125389	0.118364	0.122462	0.113403	0.107559	0.278881	0.272393	0.267580	0.204568	0.194204	0.190906	0.154287	0.143778	0.135474	0.1180030	0.1093160	0.1071900	0.176289	0.160354	0.156206
61.4	0.286310	0.274456	0.256510	0.239380	0.226330	0.214632	0.285058	0.269692	0.256595	0.302038	0.283183	0.273016	0.132195	0.125347	0.118060	0.122610	0.113790	0.107678	0.279079	0.272359	0.268065	0.204378	0.194949	0.190993	0.154385	0.143655	0.135579	0.1180620	0.1093360	0.1068260	0.176587	0.160641	0.156376
61.6	0.286610	0.275036	0.256731	0.239397	0.226325	0.214594	0.285405	0.270031	0.256862	0.302201	0.283278	0.273310	0.132435	0.125309	0.117913	0.122595	0.114219	0.108000	0.279020	0.272450	0.268716	0.204284	0.195461	0.190962	0.154705	0.143737	0.135803	0.1182760	0.1090390	0.1068140	0.176591	0.160825	0.156730
61.8	0.286901	0.275363	0.257022	0.239731	0.226578	0.214886	0.285825	0.270050	0.257114	0.302595	0.283719	0.273958	0.132700	0.125587	0.117959	0.122373	0.114766	0.108016	0.279191	0.272890	0.268683	0.204673	0.195959	0.191058	0.154618	0.143927	0.135968	0.1186290	0.1095290	0.1071620	0.176801	0.160710	0.156825
62.0	0.287378	0.275576	0.257353	0.239857	0.226533	0.215419	0.285960	0.270092	0.257370	0.302570	0.284210	0.274393	0.132884	0.125836	0.117835	0.122414	0.114882	0.108293	0.279476	0.273413	0.269130	0.205023	0.196845	0.190920	0.154504	0.143994	0.136315	0.1185910	0.1098940	0.1072040	0.177007	0.160875	0.156858
62.2	0.287882	0.275801	0.257804	0.240286	0.226594	0.216035	0.286428	0.270177	0.257718	0.302802	0.284841	0.274480	0.132876	0.125833	0.117899	0.122488	0.114896	0.108584	0.279861	0.273397	0.269225	0.204889	0.196872	0.191430	0.154753	0.144349	0.136754	0.1187180	0.1097980	0.1073420	0.176718	0.161089	0.156691
62.4	0.288068	0.275983	0.258230	0.240807	0.226968	0.216427	0.286610	0.270253	0.257912	0.303072	0.285265	0.274864	0.133244	0.126026	0.118134	0.122524	0.115066	0.108714	0.280061	0.273655	0.269300	0.205243	0.197249	0.191863	0.154734	0.144293	0.136908	0.1187930	0.1096580	0.1073820	0.176753	0.161190	0.156528
62.6	0.288598	0.276399	0.258519	0.241248	0.227483	0.216613	0.287003	0.270107	0.258247	0.303273	0.285548	0.275288	0.133247	0.126053	0.118065	0.122431	0.115151	0.108866	0.280615	0.273927	0.269508	0.205726	0.197668	0.191952	0.154950	0.144468	0.136983	0.1193070	0.1097480	0.1076510	0.176733	0.161380	0.156707
62.8	0.289044	0.276799	0.258617	0.241473	0.227834	0.216821	0.287040	0.270218	0.258207	0.303881	0.285734	0.275148	0.133515	0.126111	0.117840	0.122036	0.115261	0.109471	0.281269	0.274108	0.270047	0.206224	0.197735	0.191922	0.154884	0.144489	0.137239	0.1193000	0.1101520	0.1076870	0.176766	0.161494	0.156624
63.0	0.289581	0.276884	0.258665	0.241827	0.228512	0.216951	0.287631	0.270289	0.258470	0.304465	0.285893	0.275255	0.133546	0.126133	0.117880	0.122159	0.115111	0.109659	0.281857	0.274553	0.270379	0.206632	0.197726	0.192067	0.154974	0.144504	0.137520	0.1191530	0.1098030	0.1075780	0.176716	0.161579	0.156789
63.2	0.289868	0.277314	0.258517	0.241840	0.228388	0.217417	0.287446	0.270333	0.258958	0.304744	0.285988	0.275866	0.133790	0.126208	0.117997	0.122193	0.114787	0.109624	0.282344	0.275096	0.270533	0.207302	0.198252	0.192523	0.155223	0.144197	0.137663	0.1191820	0.1097230	0.1076130	0.176889	0.162053	0.156859
63.4	0.289761	0.277484	0.258506	0.242243	0.228603	0.218001	0.287256	0.270283	0.259229	0.305480	0.286145	0.276150	0.133909	0.126410	0.118294	0.122270	0.114877	0.109938	0.282804	0.275495	0.270642	0.208027	0.198343	0.192634	0.155336	0.143761	0.137608	0.1191220	0.1100470	0.1074920	0.177062	0.162512	0.156883
63.6	0.289805	0.277733	0.258760	0.242432	0.229050	0.218327	0.287022	0.270421	0.259802	0.306016	0.286287	0.276387	0.133976	0.126379	0.118661	0.122995	0.114812	0.109757	0.283013	0.275439	0.270993	0.208213	0.198273	0.193021	0.155611	0.143695	0.137802	0.1190820	0.1104270	0.1073950	0.177154	0.162959	0.157060
63.8	0.289855	0.277875	0.259032	0.242776	0.229013	0.218665	0.287113	0.270777	0.259762	0.306225	0.286486	0.276214	0.133959	0.126414	0.118881	0.123396	0.114771	0.109873	0.283440	0.275731	0.271475	0.208696	0.198441	0.193170	0.155654	0.143894	0.137982	0.1189970	0.1103210	0.1073180	0.177631	0.163307	0.157099
64.0	0.290146	0.277869	0.259378	0.242755	0.229152	0.219014	0.287393	0.271331	0.260195	0.306289	0.286904	0.276693	0.134030	0.126306	0.119035	0.123200	0.114598	0.110056	0.283895	0.276042	0.271466	0.208802	0.198746	0.193226	0.155708	0.143862	0.138087	0.1188560	0.1102530	0.1069830	0.177967	0.163535	0.157042
64.2	0.290473	0.278279	0.259644	0.243484	0.229490	0.219508	0.287458	0.271609	0.260512	0.306880	0.287439	0.276722	0.134098	0.126225	0.119180	0.123350	0.114552	0.110380	0.284086	0.276127	0.271679	0.209310	0.198584	0.193162	0.155747	0.144125	0.138130	0.1188350	0.1108100	0.1067100	0.178359	0.163550	0.157326
64.4	0.290697	0.278136	0.259827	0.243652	0.229229	0.219635	0.287633	0.271860	0.260758	0.307278	0.287597	0.276910	0.133749	0.126220	0.119516	0.123382	0.114473	0.110561	0.284529	0.276042	0.272049	0.209628	0.198517	0.193401	0.155654	0.144161	0.138293	0.1187960	0.1108650	0.1071460	0.178705	0.163636	0.157356
64.6	0.291215	0.278347	0.259994	0.244000	0.229630	0.219693	0.288082	0.272069	0.261014	0.307969	0.287660	0.277083	0.133683	0.126126	0.119772	0.123458	0.114418	0.110627	0.284328	0.276302	0.272150	0.209829	0.198603	0.193472	0.155635	0.144548	0.138416	0.1188750	0.1108710	0.1070260	0.179149	0.163726	0.157638
64.8	0.291420	0.278583	0.260279	0.244246	0.229782	0.219545	0.288396	0.272691	0.261145	0.307873	0.287939	0.277490	0.133546	0.125953	0.120148	0.123761	0.114416	0.110593	0.284584	0.276679	0.272153	0.210101	0.198805	0.194130	0.155833	0.144721	0.138464	0.1187910	0.1106740	0.1070540	0.179486	0.163822	0.157763
65.0	0.291883	0.278732	0.260518	0.244872	0.229680	0.219543	0.288969	0.272768	0.261715	0.308323	0.288732	0.277712	0.133719	0.125995	0.120492	0.123620	0.114418	0.110517	0.284735	0.276991	0.272492	0.210325	0.198626	0.194261	0.155708	0.144723	0.138596	0.1191590	0.1111560	0.1071680	0.179662	0.163945	0.158067
65.2	0.292020	0.279086	0.260634	0.245141	0.230073	0.219480	0.289655	0.273023	0.261773	0.308669	0.288673	0.277966	0.133715	0.126122	0.120716	0.123782	0.114655	0.109941	0.284828	0.277103	0.272887	0.210415	0.199035	0.194353	0.155668	0.144990	0.138758	0.1190450	0.1113310	0.1073360	0.179719	0.163904	0.158371
65.4	0.292108	0.279560	0.260722	0.245547	0.229860	0.219221	0.289602	0.273227	0.261935	0.308863	0.288560	0.278352	0.133924	0.126309	0.120918	0.124002	0.114910	0.109853	0.284962	0.277267	0.273280	0.210214	0.199611	0.194150	0.155702	0.145296	0.138880	0.1191650	0.1111390	0.1073080	0.179945	0.163966	0.158738
65.6	0.292333	0.279842	0.261047	0.245803	0.230080	0.219403	0.290157	0.273725	0.262327	0.309015	0.289182	0.278916	0.134118	0.126682	0.120972	0.123991	0.114794	0.109570	0.285128	0.277515	0.273602	0.210225	0.199928	0.194313	0.155828	0.145530	0.139187	0.1193460	0.1106490	0.1075570	0.180141	0.163792	0.159171
65.8	0.292735	0.280176	0.261554	0.246211	0.230277	0.219566	0.290717	0.273990	0.262402	0.309039	0.289543	0.279347	0.134029	0.126977	0.121090	0.123908	0.115090	0.109668	0.285535	0.277727	0.273636	0.210268	0.200246	0.194209	0.156084	0.145960	0.139375	0.1195720	0.1108160	0.1078070	0.180340	0.163643	0.159298
66.0	0.293153	0.280640	0.261616	0.246493	0.230729	0.219649	0.291159	0.274454	0.262855	0.309220	0.289874	0.279363	0.133972	0.127403	0.120973	0.124395	0.115057	0.109539	0.285751	0.277967	0.274218	0.210059	0.200743	0.194231	0.156338	0.146153	0.139590	0.1197080	0.1107240	0.1083330	0.180075	0.163976	0.159414
66.2	0.293500	0.281188	0.262016	0.246766	0.231227	0.220238	0.291481	0.274643	0.262999	0.309392	0.289983	0.279611	0.133903	0.127564	0.121009	0.124153	0.115200	0.109663	0.285984	0.278160	0.274365	0.209915	0.201028	0.194765	0.156848	0.146437	0.139729	0.1199210	0.1105820	0.1084650	0.180252	0.163902	0.159510
66.4	0.293920	0.281314	0.262245	0.247109	0.231811	0.220620	0.291926	0.274759	0.263288	0.309402	0.290342	0.279732	0.134304	0.127917	0.120895	0.124363	0.115384	0.109690	0.286226	0.278416	0.274577	0.210136	0.201738	0.195276	0.156974	0.146268	0.139553	0.1204130	0.1104930	0.1087370	0.180359	0.164029	0.159765
66.6	0.294538	0.281981	0.262534	0.247089	0.232023	0.220455	0.292308	0.275048	0.263730	0.309584	0.290500	0.279701	0.134365	0.127900	0.120754	0.124316	0.115388	0.109935	0.286811	0.278855	0.274766	0.210386	0.201950	0.194912	0.157310	0.146379	0.139578	0.1207760	0.1108730	0.1088190	0.180192	0.164090	0.159970
66.8	0.294950	0.282355	0.262901	0.247214	0.232184	0.220644	0.292531	0.275621	0.264243	0.309589	0.290787	0.279820	0.134705	0.128144	0.120223	0.124135	0.115199	0.109934	0.287061	0.279297	0.275029	0.210584	0.201906	0.195044	0.157447	0.146344	0.139478	0.1205410	0.1111230	0.1087330	0.180106	0.164170	0.159965
67.0	0.295009	0.282607	0.262932	0.246890	0.232760	0.220721	0.292665	0.276168	0.264512	0.309649	0.291083	0.280419	0.134834	0.128566	0.120014	0.124312	0.114888	0.109955	0.287190	0.279797	0.275072	0.211040	0.202341	0.194965	0.157766	0.146473	0.139624	0.1212560	0.1108070	0.1089370	0.180303	0.164361	0.160256
67.2	0.294911	0.282769	0.263224	0.246786	0.232768	0.220884	0.292651	0.276293	0.265008	0.310045	0.291270	0.280740	0.135294	0.128787	0.120031	0.124597	0.114702	0.109869	0.287555	0.280218	0.275212	0.211173	0.202977	0.195180	0.157766	0.146423	0.139635	0.1215460	0.1109860	0.1093730	0.180712	0.164708	0.160192
67.4	0.294811	0.282423	0.263286	0.247409	0.233326	0.221239	0.292358	0.276618	0.265022	0.310712	0.291249	0.280974	0.135559	0.128791	0.120167	0.124891	0.115201	0.110008	0.287856	0.280485	0.275349	0.211545	0.203005	0.195729	0.157936	0.146700	0.139778	0.1216370	0.1114280	0.1095060	0.181018	0.164998	0.160513
67.6	0.295208	0.282704	0.263765	0.247964	0.233654	0.221488	0.292487	0.277209	0.265090	0.310740	0.291309	0.281010	0.135680	0.128674	0.120252	0.125315	0.115283	0.110063	0.288174	0.280555	0.275737	0.211857	0.202885	0.195975	0.157985	0.146998	0.139984	0.1218010	0.1116010	0.1095560	0.181087	0.165294	0.160688
67.8	0.295416	0.282816	0.264079	0.247916	0.233802	0.221918	0.292629	0.277882	0.265199	0.311069	0.291484	0.280870	0.135799	0.128568	0.119865	0.125373	0.115751	0.110537	0.288415	0.281063	0.276033	0.212127	0.202919	0.196258	0.157973	0.147428	0.139995	0.1219240	0.1115730	0.1095100	0.181598	0.165407	0.160901
68.0	0.296016	0.283063	0.264386	0.248066	0.234013	0.222293	0.292926	0.278123	0.265596	0.311778	0.291881	0.281208	0.135935	0.128766	0.119682	0.125381	0.115768	0.110614	0.288580	0.281712	0.276016	0.212375	0.202894	0.196618	0.157909	0.147569	0.140161	0.1224490	0.1115790	0.1094530	0.181817	0.165336	0.160922
68.2	0.296295	0.283201	0.264576	0.248409	0.234511	0.222552	0.293064	0.278414	0.265866	0.312302	0.292315	0.281090	0.135794	0.128745	0.119827	0.125658	0.116060	0.110911	0.288480	0.282020	0.276448	0.213322	0.203286	0.196797	0.157915	0.147715	0.140312	0.1229510	0.1120560	0.1094230	0.182319	0.165397	0.160972
68.4	0.296365	0.283228	0.264670	0.248491	0.234366	0.222636	0.293276	0.278507	0.266087	0.312695	0.292492	0.280807	0.135966	0.128964	0.119967	0.125958	0.116407	0.111165	0.288628	0.282323	0.276569	0.214085	0.203498	0.197233	0.157870	0.147879	0.140469	0.1229230	0.1122370	0.1096060	0.182520	0.165627	0.160999
68.6	0.296810	0.283869	0.264724	0.248717	0.234504	0.222656	0.293760	0.278553	0.265906	0.313245	0.292731	0.281166	0.136114	0.129141	0.119993	0.125974	0.116641	0.111092	0.288690	0.282637	0.276378	0.214178	0.203470	0.197543	0.158317	0.148030	0.140596	0.1229040	0.1118510	0.1095510	0.182886	0.166181	0.161177
68.8	0.297012	0.284106	0.264950	0.248779	0.234472	0.222934	0.293884	0.278763	0.266023	0.313698	0.293209	0.281420	0.136036	0.129139	0.120118	0.125944	0.116784	0.111058	0.289066	0.282933	0.276454	0.214723	0.203525	0.198293	0.158339	0.148136	0.140694	0.1228820	0.1117390	0.1102680	0.183087	0.166516	0.161308
69.0	0.297413	0.284250	0.264911	0.249039	0.234787	0.223131	0.294225	0.278569	0.266214	0.314232	0.293542	0.281584	0.136253	0.129279	0.120260	0.125742	0.116746	0.110987	0.289248	0.282890	0.276789	0.214911	0.203592	0.198178	0.158367	0.148301	0.140883	0.1228300	0.1127510	0.1103380	0.183435	0.166572	0.161769
69.2	0.297357	0.284529	0.264830	0.248919	0.235107	0.223466	0.294673	0.278700	0.266309	0.314569	0.293760	0.281804	0.136279	0.129469	0.120365	0.126350	0.117013	0.110790	0.289513	0.283150	0.277019	0.214769	0.203569	0.198324	0.158625	0.148852	0.141050	0.1226590	0.1133430	0.1105760	0.183430	0.166749	0.161982
69.4	0.297813	0.284858	0.265199	0.249227	0.235413	0.223618	0.294949	0.278875	0.266364	0.314863	0.293707	0.282399	0.136392	0.129369	0.120362	0.126527	0.117069	0.111276	0.289841	0.283429	0.277371	0.214901	0.203604	0.198867	0.159052	0.149164	0.141071	0.1226950	0.1130800	0.1107610	0.183598	0.166803	0.162273
69.6	0.298163	0.285069	0.265894	0.249423	0.236147	0.224094	0.295596	0.279178	0.266701	0.315077	0.294306	0.282884	0.136330	0.129654	0.120699	0.126430	0.117138	0.111132	0.290178	0.283586	0.277607	0.215148	0.203653	0.199151	0.159178	0.149115	0.141465	0.1225660	0.1130660	0.1106690	0.183910	0.166766	0.162605
69.8	0.298939	0.285679	0.266071	0.249476	0.236053	0.224375	0.296129	0.278982	0.266804	0.315526	0.294567	0.282861	0.136255	0.129617	0.121045	0.126462	0.117178	0.111446	0.290532	0.283665	0.277675	0.215333	0.203905	0.199384	0.159374	0.148971	0.141725	0.1227430	0.1136680	0.1109640	0.184070	0.166956	0.162754
70.0	0.299401	0.286081	0.266332	0.249278	0.236424	0.224446	0.296444	0.279182	0.267078	0.316138	0.295045	0.283130	0.136331	0.129861	0.121451	0.126587	0.117345	0.111026	0.290859	0.283846	0.277966	0.215506	0.204172	0.199681	0.159246	0.148943	0.141887	0.1226320	0.1140810	0.1107900	0.183977	0.167420	0.162938
70.2	0.299612	0.286454	0.266785	0.249321	0.236565	0.224911	0.296790	0.279104	0.267506	0.316387	0.295212	0.283590	0.136413	0.129985	0.121598	0.126235	0.117292	0.111014	0.290936	0.284020	0.278228	0.215385	0.204644	0.199909	0.159651	0.148712	0.142076	0.1223700	0.1141090	0.1104720	0.183998	0.167462	0.163224
70.4	0.299828	0.286705	0.267144	0.249445	0.236681	0.225252	0.297245	0.279159	0.267892	0.316591	0.295648	0.283492	0.136804	0.129998	0.121978	0.126553	0.117066	0.111339	0.291506	0.284069	0.278443	0.215752	0.204637	0.200028	0.159691	0.148436	0.142278	0.1222160	0.1142870	0.1108650	0.183687	0.167688	0.163381
70.6	0.299806	0.287065	0.267557	0.249494	0.236759	0.225197	0.297464	0.279542	0.268491	0.316972	0.295897	0.283645	0.136860	0.129987	0.122255	0.126471	0.116842	0.111306	0.291902	0.284488	0.278650	0.216181	0.204928	0.199599	0.159657	0.148561	0.142316	0.1220420	0.1146690	0.1105030	0.183111	0.167685	0.163798
70.8	0.300196	0.287087	0.267952	0.249503	0.237036	0.225891	0.297787	0.279831	0.268701	0.317106	0.295977	0.284262	0.137338	0.130052	0.122285	0.126533	0.116736	0.111240	0.292070	0.284769	0.279195	0.216328	0.205001	0.199668	0.159631	0.148811	0.142465	0.1223450	0.1146420	0.1105140	0.183446	0.167842	0.163999
71.0	0.300371	0.287186	0.268180	0.249622	0.237341	0.225929	0.297955	0.280052	0.268952	0.317403	0.296205	0.284508	0.137578	0.130228	0.122632	0.126904	0.116665	0.111606	0.292395	0.284885	0.279571	0.216673	0.205360	0.199740	0.159835	0.149059	0.142758	0.1226460	0.1146130	0.1106370	0.183754	0.168073	0.164367
71.2	0.300628	0.287248	0.268534	0.250335	0.237448	0.226317	0.297963	0.280156	0.269094	0.317616	0.296416	0.284626	0.137932	0.130069	0.122952	0.127403	0.116670	0.111454	0.292869	0.285092	0.279909	0.216540	0.205650	0.200134	0.159835	0.149131	0.142966	0.1220230	0.1143810	0.1111060	0.183884	0.168289	0.164378
71.4	0.300947	0.287464	0.268655	0.250859	0.237594	0.226411	0.298021	0.280758	0.269253	0.317750	0.296904	0.284839	0.138298	0.129970	0.123005	0.127780	0.116862	0.111293	0.293134	0.285279	0.280237	0.216837	0.205688	0.200450	0.159840	0.149116	0.143145	0.1218630	0.1142150	0.1109500	0.183943	0.168410	0.164701
71.6	0.301444	0.287865	0.268784	0.251184	0.237441	0.226498	0.298371	0.281190	0.269559	0.318242	0.297417	0.284896	0.138244	0.129978	0.122890	0.127565	0.116802	0.111579	0.293350	0.285299	0.280567	0.216880	0.205733	0.200326	0.160015	0.149096	0.142996	0.1221890	0.1139840	0.1106900	0.184026	0.168575	0.164913
71.8	0.301632	0.287942	0.268979	0.251052	0.237443	0.226850	0.298670	0.281182	0.269819	0.318919	0.297786	0.285153	0.138436	0.130131	0.123016	0.128124	0.117164	0.111612	0.293494	0.285809	0.280714	0.216882	0.205882	0.200620	0.160197	0.149010	0.142933	0.1225010	0.1139090	0.1106030	0.184584	0.168627	0.164886
72.0	0.301842	0.288067	0.269160	0.251623	0.237792	0.226824	0.299125	0.281282	0.269633	0.319187	0.298179	0.285668	0.138744	0.130378	0.123475	0.127873	0.116912	0.111807	0.293739	0.286143	0.280899	0.217225	0.206480	0.200643	0.160392	0.149197	0.142800	0.1227920	0.1134840	0.1104840	0.184876	0.168716	0.164700
72.2	0.301853	0.288256	0.269377	0.252203	0.238221	0.227179	0.299439	0.281579	0.269644	0.319300	0.298601	0.285482	0.138775	0.130490	0.123551	0.128446	0.117347	0.112017	0.293835	0.286251	0.281337	0.217625	0.207123	0.200816	0.160291	0.149283	0.142593	0.1225760	0.1133860	0.1103020	0.185503	0.168947	0.164797
72.4	0.301994	0.288612	0.269479	0.252394	0.238091	0.227022	0.299726	0.282012	0.269658	0.319767	0.298814	0.285460	0.139080	0.130538	0.123764	0.128575	0.117841	0.112435	0.294027	0.286570	0.281307	0.217866	0.207057	0.201099	0.160421	0.149335	0.142508	0.1225130	0.1134960	0.1106380	0.185790	0.169286	0.164824
72.6	0.302151	0.289041	0.269509	0.252663	0.238324	0.227092	0.300315	0.282267	0.269696	0.319907	0.298931	0.285443	0.139248	0.130754	0.123746	0.128473	0.117854	0.112451	0.294235	0.286728	0.281349	0.217941	0.207043	0.201253	0.160862	0.149459	0.142807	0.1227210	0.1130130	0.1108890	0.186357	0.169735	0.164809
72.8	0.302280	0.289124	0.269732	0.252738	0.238744	0.227221	0.300564	0.282600	0.269950	0.320207	0.299284	0.285650	0.139248	0.130735	0.123600	0.128469	0.117930	0.112788	0.294403	0.286952	0.281519	0.218475	0.207249	0.201339	0.161120	0.149759	0.143193	0.1229730	0.1129240	0.1114100	0.186468	0.169718	0.164933
73.0	0.302230	0.289401	0.269738	0.253300	0.238963	0.227268	0.301146	0.282749	0.270236	0.320534	0.299749	0.286027	0.139186	0.130899	0.123460	0.128833	0.118035	0.112752	0.294673	0.287023	0.281703	0.218705	0.207404	0.201430	0.161268	0.150116	0.143272	0.1231440	0.1133950	0.1115820	0.187005	0.169852	0.165197
73.2	0.302440	0.289786	0.270018	0.253695	0.239308	0.227454	0.301515	0.283338	0.270444	0.320736	0.299797	0.286565	0.139027	0.131017	0.123554	0.129209	0.118472	0.113306	0.294960	0.287532	0.281977	0.219287	0.207227	0.202063	0.161414	0.150460	0.143412	0.1232050	0.1134790	0.1116710	0.187287	0.170030	0.165017
73.4	0.302810	0.289889	0.270622	0.254242	0.239488	0.227636	0.302119	0.283761	0.270901	0.320823	0.299757	0.287119	0.138965	0.130922	0.123611	0.129132	0.118913	0.113710	0.295066	0.287688	0.282306	0.219634	0.207586	0.202777	0.161603	0.150723	0.143599	0.1235690	0.1130130	0.1115530	0.187743	0.169958	0.164853
73.6	0.303361	0.290249	0.271115	0.254339	0.239649	0.227753	0.302468	0.284053	0.271194	0.321309	0.299964	0.287125	0.139028	0.131213	0.123890	0.128944	0.119008	0.113912	0.295592	0.287685	0.282575	0.219602	0.208102	0.202931	0.161804	0.150762	0.143652	0.1239780	0.1134330	0.1114620	0.188055	0.170121	0.164716
73.8	0.303489	0.290829	0.271399	0.254326	0.239623	0.228002	0.302773	0.284305	0.271551	0.321377	0.300115	0.287514	0.139061	0.131308	0.123831	0.128951	0.119355	0.114128	0.295991	0.288018	0.282713	0.219638	0.208241	0.203334	0.162099	0.150760	0.143704	0.1240610	0.1137590	0.1118750	0.188130	0.170326	0.164631
74.0	0.303546	0.291023	0.271568	0.254448	0.240010	0.228337	0.302905	0.284629	0.272173	0.321555	0.300360	0.287817	0.139012	0.131562	0.123752	0.128648	0.119637	0.114195	0.296275	0.288457	0.283342	0.219856	0.208305	0.203338	0.162358	0.151200	0.143870	0.1240890	0.1143430	0.1122450	0.188010	0.170594	0.164543
74.2	0.303534	0.291435	0.271706	0.254528	0.240437	0.228573	0.302925	0.284944	0.272647	0.321452	0.300454	0.288201	0.139028	0.131683	0.123507	0.128504	0.119442	0.114570	0.296392	0.288666	0.283842	0.220026	0.208640	0.203306	0.162837	0.151280	0.143969	0.1241350	0.1146370	0.1122900	0.187815	0.170721	0.164772
74.4	0.303865	0.291762	0.271934	0.254963	0.240705	0.228943	0.302938	0.285143	0.272989	0.321757	0.300942	0.288168	0.138925	0.131539	0.123670	0.128397	0.119624	0.115095	0.296928	0.288986	0.284202	0.220570	0.208652	0.203522	0.162699	0.151430	0.144120	0.1242760	0.1145170	0.1125840	0.187761	0.170877	0.164924
74.6	0.304201	0.291962	0.272100	0.255031	0.240927	0.229337	0.303150	0.285541	0.273274	0.321937	0.301061	0.288470	0.138884	0.131719	0.123848	0.128754	0.119694	0.115380	0.297271	0.289541	0.284548	0.220816	0.208954	0.203656	0.162690	0.151732	0.144329	0.1248460	0.1148610	0.1122010	0.187712	0.170935	0.165474
74.8	0.304787	0.292028	0.272331	0.255265	0.240729	0.230055	0.303321	0.285878	0.273398	0.322134	0.301437	0.289126	0.139155	0.131795	0.123707	0.128786	0.119656	0.115474	0.297654	0.289717	0.285006	0.220619	0.209013	0.204118	0.163184	0.152057	0.144569	0.1250510	0.1152500	0.1126920	0.188013	0.171247	0.165453
75.0	0.304882	0.292367	0.272399	0.255672	0.240884	0.230232	0.303438	0.286496	0.273746	0.322372	0.301732	0.288973	0.139036	0.131779	0.123902	0.129005	0.119606	0.115429	0.298108	0.290154	0.285304	0.220416	0.209129	0.204601	0.163361	0.151866	0.144622	0.1245500	0.1159690	0.1129200	0.187863	0.171338	0.165814
75.2	0.305202	0.292704	0.272615	0.256362	0.241036	0.230748	0.303219	0.286562	0.273917	0.322395	0.302511	0.289170	0.139150	0.131656	0.123951	0.128854	0.119801	0.115358	0.298522	0.290311	0.285447	0.220112	0.209456	0.204915	0.163426	0.151836	0.144701	0.1245310	0.1158250	0.1131570	0.187968	0.171428	0.165900
75.4	0.305420	0.293255	0.272748	0.256502	0.241070	0.230915	0.303561	0.286664	0.274035	0.323003	0.302858	0.289248	0.139039	0.131939	0.124217	0.128601	0.119479	0.115170	0.298819	0.290370	0.285439	0.220040	0.209487	0.204968	0.163495	0.152005	0.144746	0.1246690	0.1159440	0.1131390	0.188101	0.171515	0.166263
75.6	0.305657	0.293333	0.273002	0.256825	0.241054	0.231626	0.303794	0.286722	0.273965	0.323416	0.303102	0.289670	0.138991	0.132237	0.124449	0.127860	0.119400	0.115175	0.298974	0.290440	0.285732	0.219711	0.209733	0.205254	0.163889	0.152223	0.144662	0.1245040	0.1161560	0.1132160	0.188078	0.171668	0.166620
75.8	0.305804	0.293560	0.273469	0.256950	0.241428	0.232204	0.304028	0.286592	0.273771	0.323834	0.303407	0.290185	0.139405	0.132522	0.124868	0.128311	0.119742	0.114936	0.299479	0.290898	0.286130	0.219381	0.210144	0.205412	0.163859	0.152165	0.144656	0.1247020	0.1163390	0.1133330	0.188306	0.171889	0.166806
76.0	0.305973	0.293747	0.273927	0.256979	0.241858	0.232283	0.304365	0.286962	0.273780	0.324029	0.303513	0.290327	0.139798	0.132593	0.125046	0.128163	0.119838	0.114996	0.299814	0.291139	0.286414	0.219667	0.210780	0.205241	0.163786	0.152452	0.144592	0.1244450	0.1159390	0.1132610	0.188481	0.171844	0.167005
76.2	0.306230	0.293909	0.274258	0.257193	0.242166	0.232642	0.304727	0.287334	0.274093	0.324186	0.303748	0.290309	0.139570	0.132697	0.125247	0.128829	0.120129	0.114846	0.299980	0.291350	0.286669	0.220044	0.210717	0.205480	0.163668	0.152371	0.144809	0.1244140	0.1157990	0.1133950	0.188706	0.171930	0.167199
76.4	0.306549	0.294010	0.274611	0.257454	0.242221	0.232735	0.305151	0.287240	0.274337	0.324369	0.303683	0.290615	0.139876	0.132935	0.125426	0.128600	0.120270	0.114760	0.300120	0.291929	0.286942	0.220330	0.210792	0.205868	0.163621	0.152385	0.145258	0.1247160	0.1159960	0.1133250	0.188634	0.172138	0.167277
76.6	0.306872	0.294215	0.274730	0.257681	0.242350	0.233029	0.305690	0.287248	0.274315	0.324355	0.303609	0.291151	0.140029	0.133070	0.125586	0.128647	0.120089	0.114219	0.300444	0.292075	0.286907	0.220686	0.210898	0.205761	0.163542	0.152516	0.145635	0.1245520	0.1149770	0.1133800	0.188805	0.172185	0.167596
76.8	0.307281	0.294342	0.275140	0.257837	0.242444	0.233319	0.305850	0.287564	0.274281	0.324748	0.303278	0.291973	0.140052	0.133060	0.125852	0.128484	0.120131	0.114000	0.300810	0.292100	0.287000	0.220909	0.211064	0.206139	0.163489	0.152444	0.145923	0.1246490	0.1142100	0.1133240	0.188809	0.172172	0.167832
77.0	0.307955	0.294412	0.275641	0.258429	0.242397	0.233446	0.306070	0.287709	0.274525	0.325016	0.303274	0.292367	0.140221	0.133308	0.126110	0.129003	0.120130	0.113887	0.301161	0.292318	0.287195	0.221747	0.211371	0.206860	0.163457	0.152386	0.145898	0.1249320	0.1140100	0.1131160	0.189158	0.172311	0.167778
77.2	0.308470	0.294530	0.276102	0.258573	0.242626	0.233889	0.306383	0.287879	0.274719	0.325272	0.302885	0.293149	0.140363	0.133567	0.126417	0.129045	0.120281	0.114079	0.301290	0.292527	0.287565	0.222290	0.211819	0.207081	0.163511	0.152389	0.146276	0.1249530	0.1140140	0.1125290	0.189159	0.172452	0.167780
77.4	0.308560	0.294399	0.276577	0.258787	0.242601	0.233981	0.306857	0.288020	0.275060	0.325610	0.302729	0.293345	0.140827	0.133695	0.126301	0.129228	0.120554	0.114006	0.301540	0.292539	0.287875	0.222316	0.211970	0.207356	0.163863	0.152330	0.146557	0.1250820	0.1136700	0.1127100	0.189189	0.172605	0.167632
77.6	0.309227	0.294901	0.276873	0.258748	0.242511	0.234075	0.307021	0.287925	0.275239	0.325708	0.302963	0.293424	0.141038	0.134042	0.126286	0.129095	0.120682	0.113995	0.301794	0.292978	0.288140	0.222468	0.212202	0.207184	0.164294	0.152274	0.146545	0.1253390	0.1134800	0.1128740	0.189406	0.172779	0.167886
77.8	0.309264	0.295508	0.276837	0.258688	0.242604	0.234286	0.306987	0.288457	0.275628	0.325943	0.303386	0.293829	0.141303	0.134182	0.126254	0.129500	0.121112	0.113952	0.302039	0.293368	0.288185	0.222920	0.212274	0.207437	0.164384	0.152273	0.146627	0.1252280	0.1136140	0.1129660	0.189472	0.173077	0.167966
78.0	0.309513	0.295814	0.276515	0.259014	0.242862	0.234508	0.307011	0.288369	0.276097	0.326356	0.303703	0.293386	0.141216	0.134188	0.126225	0.129682	0.121218	0.113904	0.302146	0.293700	0.288588	0.223380	0.212738	0.207420	0.164620	0.152340	0.146528	0.1256840	0.1140850	0.1131360	0.189657	0.173268	0.167822
78.2	0.309659	0.296226	0.276771	0.259169	0.242896	0.234292	0.306932	0.288852	0.276389	0.326623	0.304112	0.293774	0.141170	0.134404	0.126303	0.130162	0.120642	0.114115	0.302245	0.293944	0.288751	0.223565	0.213178	0.207645	0.164700	0.152304	0.146541	0.1257790	0.1138500	0.1127670	0.190050	0.173547	0.168012
78.4	0.309862	0.296509	0.276784	0.259644	0.242700	0.234484	0.307113	0.289490	0.276801	0.326779	0.304445	0.293767	0.141060	0.134632	0.126290	0.130346	0.120489	0.114279	0.302609	0.294306	0.288970	0.223566	0.213345	0.208352	0.164588	0.152319	0.146585	0.1261010	0.1137440	0.1129580	0.190192	0.173746	0.168119
78.6	0.310077	0.296654	0.276751	0.259712	0.242760	0.234704	0.307129	0.289934	0.277046	0.327015	0.304747	0.293996	0.141352	0.134918	0.126296	0.130903	0.120449	0.114552	0.303022	0.294683	0.289166	0.223566	0.213448	0.208823	0.164584	0.152546	0.146582	0.1260480	0.1141870	0.1130100	0.190226	0.173879	0.168114
78.8	0.310572	0.296635	0.276805	0.259940	0.242558	0.234662	0.307108	0.290278	0.277383	0.327046	0.305369	0.294147	0.141479	0.134631	0.125981	0.130719	0.120207	0.114593	0.303335	0.294826	0.289364	0.223662	0.213753	0.209401	0.164899	0.152727	0.146396	0.1258420	0.1149580	0.1135240	0.190286	0.174081	0.168078
79.0	0.310565	0.297104	0.277103	0.260304	0.242925	0.234607	0.307163	0.290750	0.277826	0.327030	0.305640	0.293894	0.141464	0.134402	0.126131	0.130892	0.120080	0.114484	0.303368	0.295232	0.289740	0.223622	0.214039	0.209768	0.165149	0.152692	0.146171	0.1255910	0.1156180	0.1136780	0.190448	0.174246	0.168474
79.2	0.310891	0.297342	0.277474	0.260461	0.243375	0.234634	0.307347	0.290848	0.277966	0.327132	0.306178	0.294273	0.141436	0.134392	0.125990	0.130762	0.120274	0.114712	0.303598	0.295080	0.289841	0.223464	0.214322	0.210018	0.165436	0.153138	0.146082	0.1258050	0.1157130	0.1139190	0.190622	0.174409	0.168727
79.4	0.311047	0.297706	0.277663	0.260480	0.243805	0.234904	0.307738	0.291268	0.278247	0.327489	0.306312	0.294414	0.141408	0.134610	0.126003	0.130879	0.120034	0.114732	0.303686	0.295263	0.290093	0.223542	0.214551	0.210035	0.165632	0.153288	0.146256	0.1255050	0.1160840	0.1142020	0.190713	0.174536	0.168803
79.6	0.311435	0.297836	0.277823	0.260880	0.244224	0.235119	0.307761	0.291807	0.278590	0.327843	0.306664	0.294956	0.141592	0.134423	0.125929	0.131046	0.120248	0.115034	0.303844	0.295512	0.290512	0.223760	0.214880	0.210241	0.165950	0.153345	0.146118	0.1256100	0.1163060	0.1145520	0.190866	0.174659	0.169058
79.8	0.311797	0.297963	0.278043	0.260487	0.244919	0.235378	0.307987	0.292020	0.279177	0.328583	0.306869	0.295168	0.141779	0.134205	0.125976	0.131437	0.120655	0.115435	0.304222	0.295620	0.290717	0.224082	0.215375	0.210227	0.165926	0.153801	0.146523	0.1260570	0.1161920	0.1147850	0.191120	0.174943	0.169327
80.0	0.311917	0.297849	0.278440	0.260207	0.245498	0.235407	0.308435	0.292287	0.279696	0.328912	0.307085	0.295244	0.141889	0.134147	0.126103	0.131394	0.120571	0.115840	0.304235	0.295904	0.290900	0.224869	0.215334	0.210367	0.165937	0.154331	0.146529	0.1260780	0.1159340	0.1148310	0.191240	0.175061	0.169409
80.2	0.312317	0.297781	0.278685	0.260423	0.246330	0.235487	0.308960	0.292495	0.280132	0.329039	0.307172	0.295576	0.141830	0.134218	0.126307	0.131640	0.120746	0.116122	0.304354	0.296106	0.291252	0.224995	0.215030	0.210977	0.165979	0.154558	0.146500	0.1258620	0.1161000	0.1149720	0.191303	0.175064	0.169501
80.4	0.312832	0.297898	0.279265	0.260729	0.246705	0.235796	0.309433	0.292324	0.280249	0.329376	0.307600	0.296225	0.142279	0.134370	0.126541	0.131313	0.121051	0.116029	0.304582	0.296526	0.291672	0.225605	0.215268	0.211478	0.166059	0.154710	0.146530	0.1256240	0.1163080	0.1150670	0.191421	0.175266	0.169720
80.6	0.313233	0.298014	0.279658	0.260656	0.247147	0.235933	0.309720	0.292916	0.280118	0.329471	0.307759	0.296663	0.142400	0.134262	0.127047	0.131261	0.121056	0.116348	0.305081	0.296596	0.291622	0.225882	0.215395	0.211714	0.166021	0.154883	0.146692	0.1254930	0.1162000	0.1155380	0.191761	0.175354	0.169830
80.8	0.313404	0.298236	0.280090	0.260883	0.247572	0.236087	0.309887	0.293308	0.280192	0.329975	0.307987	0.296984	0.142761	0.134439	0.126914	0.130990	0.121564	0.116445	0.305152	0.296824	0.291775	0.226049	0.215551	0.212181	0.165875	0.154816	0.146686	0.1258150	0.1163900	0.1154580	0.191994	0.175480	0.169857
81.0	0.313808	0.298054	0.280353	0.261137	0.247791	0.236265	0.310227	0.293074	0.280410	0.330291	0.308376	0.297383	0.142917	0.134623	0.127062	0.131233	0.121610	0.116610	0.305095	0.297009	0.292150	0.226926	0.215861	0.212034	0.165781	0.154761	0.146978	0.1259280	0.1166510	0.1153340	0.192210	0.175719	0.170097
81.2	0.313772	0.298047	0.280502	0.261199	0.248129	0.236255	0.310659	0.293030	0.280658	0.330825	0.308541	0.297794	0.142746	0.134821	0.127122	0.131031	0.121894	0.116647	0.305270	0.297241	0.292330	0.227063	0.215925	0.211760	0.166028	0.154757	0.147192	0.1259950	0.1168850	0.1154540	0.192348	0.175966	0.170672
81.4	0.314076	0.298434	0.280523	0.261310	0.248020	0.236287	0.310709	0.292902	0.280690	0.330709	0.309189	0.297764	0.142807	0.135343	0.127095	0.131232	0.122464	0.116762	0.305508	0.297352	0.292561	0.227179	0.215927	0.212027	0.166133	0.154887	0.147422	0.1260570	0.1168230	0.1157700	0.192639	0.175976	0.170705
81.6	0.314436	0.299109	0.280276	0.261666	0.247830	0.236603	0.310944	0.293000	0.280894	0.331015	0.309841	0.297811	0.142934	0.135511	0.127350	0.131589	0.122610	0.116706	0.305773	0.297467	0.292550	0.227554	0.216024	0.212074	0.166055	0.154942	0.147402	0.1263540	0.1171870	0.1157520	0.192910	0.175921	0.170932
81.8	0.314571	0.299456	0.280157	0.261986	0.247950	0.236884	0.311038	0.293352	0.280956	0.331326	0.310094	0.297839	0.142979	0.135617	0.127367	0.131759	0.122782	0.116586	0.306196	0.297324	0.292838	0.227856	0.216212	0.212541	0.166056	0.154828	0.147456	0.1263710	0.1176690	0.1156660	0.193112	0.176056	0.171152
82.0	0.314647	0.299895	0.280281	0.262304	0.248178	0.236824	0.311193	0.293262	0.281304	0.331135	0.310537	0.297595	0.142869	0.135581	0.127373	0.132050	0.123148	0.116632	0.306414	0.297777	0.293017	0.228046	0.216434	0.212242	0.166108	0.154807	0.147632	0.1266950	0.1176280	0.1158420	0.193342	0.176103	0.171015
82.2	0.314977	0.300471	0.280496	0.262338	0.247965	0.236803	0.311275	0.294064	0.281463	0.331500	0.310912	0.297768	0.142852	0.135960	0.127651	0.132093	0.122778	0.116689	0.306646	0.298117	0.293039	0.228381	0.216560	0.212147	0.166173	0.154751	0.147790	0.1268760	0.1175720	0.1158200	0.193518	0.176211	0.171187
82.4	0.315173	0.300618	0.280467	0.262585	0.247853	0.236950	0.311534	0.294435	0.281563	0.331650	0.311091	0.297835	0.142784	0.135980	0.127275	0.132026	0.123134	0.116628	0.306982	0.298270	0.293368	0.228083	0.216385	0.212486	0.165969	0.154574	0.147984	0.1268490	0.1177550	0.1158310	0.193349	0.176132	0.171472
82.6	0.315377	0.300848	0.280443	0.262779	0.248277	0.237050	0.311467	0.294680	0.281797	0.331885	0.311378	0.298003	0.143147	0.136175	0.127480	0.131913	0.123286	0.116702	0.307206	0.298619	0.293842	0.228135	0.216446	0.212352	0.166009	0.154754	0.148302	0.1265650	0.1180710	0.1155110	0.193331	0.175955	0.171469
82.8	0.315636	0.301167	0.280634	0.262990	0.248444	0.236953	0.311627	0.294867	0.282082	0.331769	0.311802	0.298224	0.143299	0.136013	0.127492	0.132100	0.123178	0.116689	0.307480	0.298954	0.294196	0.228230	0.216574	0.212277	0.166507	0.154802	0.148650	0.1265390	0.1182490	0.1155610	0.193317	0.176077	0.171886
83.0	0.315471	0.301419	0.280753	0.263413	0.248599	0.236994	0.312014	0.295404	0.282206	0.331866	0.312019	0.298440	0.143229	0.136017	0.127813	0.132210	0.123345	0.116196	0.307871	0.299051	0.294514	0.228088	0.216573	0.212240	0.166793	0.155000	0.149031	0.1265550	0.1184750	0.1154240	0.193127	0.175912	0.172156
83.2	0.316015	0.301616	0.280752	0.263932	0.249115	0.237291	0.312154	0.295724	0.282223	0.332221	0.312114	0.299000	0.143488	0.135947	0.127581	0.132474	0.123530	0.116092	0.308630	0.299284	0.294598	0.228209	0.216393	0.212079	0.166742	0.155176	0.149330	0.1266490	0.1184450	0.1150660	0.193329	0.175580	0.172184
83.4	0.316385	0.301885	0.280966	0.264414	0.249244	0.237685	0.312462	0.296170	0.282585	0.332612	0.312160	0.299485	0.143697	0.136049	0.127791	0.132563	0.123354	0.116092	0.308779	0.299667	0.294871	0.228588	0.216395	0.212015	0.167074	0.155246	0.149810	0.1268620	0.1182020	0.1153530	0.193475	0.175602	0.172130
83.6	0.316695	0.302064	0.281293	0.265081	0.249620	0.238200	0.312538	0.296552	0.282863	0.332659	0.312511	0.299360	0.143713	0.135620	0.128124	0.132987	0.123021	0.116219	0.309042	0.299745	0.294974	0.228910	0.216447	0.212280	0.167561	0.155581	0.149969	0.1270720	0.1176680	0.1155810	0.193662	0.175915	0.172223
83.8	0.316952	0.302083	0.281744	0.265146	0.249936	0.238616	0.312989	0.296697	0.283277	0.333224	0.313114	0.299364	0.143624	0.135642	0.128377	0.132865	0.123101	0.116759	0.309371	0.299966	0.295068	0.229116	0.216746	0.212417	0.167568	0.156061	0.150146	0.1272350	0.1173090	0.1156160	0.193653	0.176054	0.172287
84.0	0.317047	0.302209	0.282227	0.265815	0.250085	0.239099	0.313130	0.296801	0.283691	0.333407	0.313302	0.299621	0.143882	0.135824	0.128839	0.133301	0.122937	0.116816	0.309668	0.300409	0.295237	0.229671	0.216647	0.212752	0.167802	0.156395	0.149793	0.1270350	0.1174260	0.1153020	0.194142	0.176175	0.172245
84.2	0.317510	0.302572	0.282631	0.266346	0.250347	0.239561	0.313779	0.297167	0.283906	0.333596	0.313311	0.299988	0.144181	0.136057	0.128964	0.133103	0.122988	0.116708	0.310107	0.300615	0.295362	0.229374	0.217138	0.213190	0.167920	0.156507	0.149543	0.1265840	0.1173550	0.1155820	0.194507	0.176251	0.172292
84.4	0.317853	0.302747	0.283154	0.266848	0.250490	0.239963	0.314305	0.297256	0.283772	0.333804	0.313762	0.300229	0.144608	0.136239	0.129162	0.132862	0.122718	0.116765	0.310301	0.300693	0.295431	0.229517	0.217839	0.213561	0.168217	0.156564	0.149480	0.1267860	0.1174820	0.1160420	0.194715	0.176758	0.172303
84.6	0.317793	0.303090	0.283477	0.267607	0.250714	0.240268	0.314780	0.297491	0.283699	0.334007	0.313581	0.300245	0.144631	0.136185	0.129139	0.132706	0.122784	0.116946	0.310570	0.300869	0.295689	0.229576	0.218297	0.213604	0.168007	0.156765	0.149470	0.1272990	0.1177530	0.1160990	0.195053	0.177246	0.171935
84.8	0.317992	0.303304	0.283661	0.267750	0.251078	0.240412	0.315398	0.297645	0.283946	0.334304	0.313564	0.300535	0.144701	0.136452	0.128937	0.132817	0.123014	0.116781	0.310588	0.301157	0.295912	0.229679	0.218357	0.213774	0.168038	0.156735	0.149080	0.1274690	0.1177660	0.1157570	0.195051	0.177496	0.171937
85.0	0.318197	0.303720	0.284059	0.267871	0.251178	0.240799	0.315848	0.297589	0.284136	0.334221	0.313475	0.300471	0.144616	0.136566	0.129213	0.133046	0.122711	0.117028	0.310749	0.301268	0.296255	0.229948	0.218746	0.213644	0.167978	0.156846	0.149037	0.1277060	0.1179940	0.1156370	0.195305	0.177798	0.172307
85.2	0.318645	0.304248	0.284240	0.268021	0.251569	0.240838	0.316255	0.297805	0.284566	0.334427	0.313869	0.300629	0.144804	0.136821	0.129253	0.133211	0.122772	0.116995	0.310890	0.301516	0.296404	0.230063	0.219111	0.214081	0.168475	0.157006	0.148979	0.1276860	0.1183930	0.1159310	0.195369	0.177861	0.172350
85.4	0.319023	0.304744	0.284337	0.268083	0.251514	0.241257	0.316487	0.297905	0.284526	0.334565	0.314263	0.300947	0.144836	0.137198	0.129301	0.133470	0.123107	0.117369	0.311108	0.301223	0.296601	0.230433	0.219624	0.214632	0.168438	0.157219	0.149080	0.1278090	0.1187700	0.1163380	0.195376	0.177952	0.172171
85.6	0.319170	0.305064	0.284481	0.268311	0.251703	0.241339	0.316969	0.298485	0.285015	0.334723	0.313985	0.301243	0.144936	0.136960	0.129391	0.133627	0.122908	0.117534	0.311500	0.301440	0.296685	0.231001	0.220028	0.214855	0.168420	0.157182	0.149120	0.1281170	0.1192020	0.1162650	0.195389	0.178129	0.172376
85.8	0.319339	0.305227	0.284742	0.267967	0.251974	0.241352	0.317168	0.298619	0.285110	0.334907	0.314079	0.301523	0.144847	0.137404	0.129055	0.133671	0.123610	0.118226	0.311647	0.301668	0.297133	0.231517	0.220451	0.214825	0.168355	0.157264	0.149145	0.1280380	0.1193840	0.1163910	0.195612	0.178460	0.172539
86.0	0.319332	0.305873	0.285102	0.267725	0.252343	0.241112	0.317480	0.298784	0.285418	0.335317	0.314475	0.301699	0.144858	0.137649	0.129223	0.134165	0.124103	0.118635	0.311771	0.302043	0.297108	0.231827	0.220696	0.214458	0.168352	0.157447	0.149191	0.1282460	0.1192180	0.1162900	0.195485	0.178773	0.172517
86.2	0.319473	0.306136	0.285265	0.267821	0.252530	0.241223	0.317977	0.299168	0.285797	0.336038	0.314489	0.301993	0.144977	0.137843	0.129333	0.134355	0.124025	0.119011	0.311800	0.302425	0.297495	0.232276	0.220804	0.214663	0.168370	0.157422	0.149410	0.1284800	0.1191950	0.1163280	0.195576	0.178933	0.172859
86.4	0.319494	0.306044	0.285354	0.267671	0.252894	0.241212	0.318080	0.299282	0.286112	0.336317	0.314752	0.302322	0.145017	0.138077	0.129005	0.134569	0.124530	0.119341	0.311848	0.302599	0.298406	0.232121	0.221147	0.214868	0.168422	0.157604	0.149693	0.1282990	0.1191070	0.1158210	0.195499	0.179069	0.173122
86.6	0.319246	0.306418	0.285680	0.267683	0.253670	0.241296	0.318106	0.299402	0.286329	0.336306	0.315090	0.302408	0.145221	0.138250	0.129246	0.134709	0.124703	0.119449	0.311927	0.303069	0.298911	0.232402	0.221313	0.214947	0.168669	0.157784	0.150070	0.1282090	0.1191030	0.1155860	0.195447	0.179367	0.173200
86.8	0.319251	0.306532	0.286016	0.267977	0.254256	0.241238	0.318318	0.299478	0.286484	0.336420	0.315445	0.302665	0.145309	0.138168	0.129341	0.135214	0.124782	0.119368	0.312106	0.303155	0.299181	0.232709	0.221652	0.214860	0.168771	0.157963	0.150238	0.1282000	0.1187810	0.1158070	0.195333	0.179631	0.173326
87.0	0.319236	0.306689	0.286388	0.268268	0.254114	0.241447	0.318378	0.299733	0.286733	0.336520	0.315915	0.303017	0.145182	0.138204	0.129402	0.135087	0.124910	0.119708	0.312456	0.303488	0.299592	0.232888	0.221673	0.215327	0.168679	0.158247	0.150443	0.1283260	0.1188070	0.1157910	0.195304	0.179556	0.173456
87.2	0.319779	0.306853	0.286852	0.268456	0.254635	0.241831	0.318428	0.299585	0.287118	0.336703	0.316317	0.303534	0.145451	0.138135	0.129257	0.135114	0.124913	0.119769	0.312627	0.303794	0.299714	0.233283	0.221971	0.215436	0.168675	0.158322	0.150652	0.1282730	0.1191500	0.1157800	0.195617	0.179564	0.173503
87.4	0.319900	0.306858	0.287325	0.268893	0.254881	0.241831	0.318513	0.299504	0.287278	0.337176	0.316826	0.303597	0.145271	0.138297	0.129509	0.135130	0.124754	0.119754	0.312442	0.304123	0.299951	0.233386	0.222056	0.215983	0.169206	0.158492	0.151030	0.1282890	0.1189050	0.1160270	0.195721	0.179539	0.173657
87.6	0.319966	0.307095	0.287735	0.269584	0.255031	0.242545	0.318290	0.299569	0.287968	0.337230	0.317598	0.303448	0.145133	0.138118	0.129490	0.135577	0.124612	0.119863	0.312739	0.304374	0.300128	0.233589	0.222626	0.216317	0.169595	0.158674	0.151099	0.1281310	0.1185080	0.1161130	0.196061	0.179812	0.173638
87.8	0.320442	0.307249	0.287975	0.269929	0.254940	0.243149	0.318403	0.299525	0.288255	0.337784	0.317905	0.304055	0.145096	0.138111	0.129568	0.135726	0.124825	0.119817	0.313026	0.304723	0.300357	0.233697	0.222484	0.216362	0.169684	0.158891	0.151031	0.1282010	0.1184260	0.1160490	0.196363	0.179762	0.173895
88.0	0.320591	0.307493	0.288357	0.270308	0.254891	0.243953	0.318432	0.299566	0.288313	0.337744	0.317926	0.304227	0.145405	0.137959	0.129701	0.135913	0.124665	0.118998	0.313181	0.305028	0.300643	0.234025	0.222840	0.216567	0.170277	0.158970	0.151112	0.1281780	0.1183170	0.1159990	0.196809	0.179940	0.174133
88.2	0.321131	0.307836	0.288532	0.270510	0.255254	0.244051	0.318830	0.299721	0.288331	0.337655	0.317991	0.304353	0.145655	0.137980	0.129582	0.135707	0.124784	0.119118	0.313161	0.305383	0.301033	0.233785	0.223080	0.216938	0.170559	0.158889	0.151293	0.1283440	0.1181520	0.1161360	0.196635	0.180362	0.174484
88.4	0.321319	0.308033	0.288586	0.270840	0.255532	0.244221	0.319098	0.299903	0.288140	0.337949	0.317898	0.304572	0.145844	0.137859	0.129477	0.136244	0.124972	0.119064	0.313206	0.305848	0.301248	0.233834	0.223061	0.217072	0.170857	0.158931	0.151519	0.1285370	0.1182690	0.1159140	0.196645	0.180626	0.174767
88.6	0.321613	0.308557	0.288836	0.271320	0.255842	0.244682	0.319442	0.300005	0.288255	0.338135	0.317978	0.304656	0.145918	0.137751	0.129553	0.136106	0.125164	0.118996	0.313435	0.306294	0.301484	0.234237	0.223227	0.217400	0.170855	0.159004	0.151788	0.1284460	0.1183010	0.1157780	0.196823	0.180775	0.174706
88.8	0.322081	0.308784	0.288976	0.271196	0.256058	0.244898	0.319506	0.300258	0.288507	0.338230	0.318137	0.304669	0.146032	0.137908	0.129542	0.136431	0.125017	0.118940	0.313804	0.306664	0.301510	0.234303	0.223357	0.217863	0.171247	0.159094	0.151649	0.1284890	0.1186150	0.1156490	0.196908	0.180844	0.175026
89.0	0.322442	0.309275	0.289009	0.271431	0.256132	0.245140	0.319657	0.300465	0.288625	0.338616	0.318603	0.304751	0.146339	0.137855	0.129772	0.136381	0.125050	0.119304	0.314032	0.306781	0.301594	0.234507	0.223706	0.217714	0.171226	0.159046	0.151790	0.1287640	0.1190380	0.1159970	0.197086	0.180778	0.175212
89.2	0.322987	0.309492	0.289175	0.271455	0.256488	0.245172	0.319791	0.300856	0.288988	0.339138	0.318711	0.305309	0.146465	0.138044	0.129710	0.136398	0.124865	0.119701	0.314210	0.306878	0.301405	0.234741	0.223763	0.218031	0.171491	0.159072	0.151953	0.1286710	0.1192190	0.1165510	0.196912	0.180652	0.175170
89.4	0.323250	0.309456	0.289320	0.271745	0.256612	0.245281	0.319835	0.301179	0.288769	0.339440	0.318794	0.305772	0.146333	0.138221	0.129840	0.136100	0.124757	0.120356	0.314916	0.306975	0.301512	0.234837	0.223796	0.218306	0.171339	0.159308	0.152118	0.1287270	0.1193120	0.1165890	0.197136	0.180865	0.175218
89.6	0.323300	0.309630	0.289477	0.271872	0.256823	0.245286	0.319988	0.301788	0.289174	0.339292	0.318805	0.306180	0.146460	0.138358	0.130070	0.136489	0.124668	0.120862	0.315384	0.307377	0.301461	0.235071	0.223934	0.218161	0.171363	0.159173	0.152018	0.1289490	0.1196450	0.1164200	0.197492	0.181024	0.175489
89.8	0.323528	0.309668	0.289707	0.272007	0.257148	0.245577	0.320100	0.302013	0.289118	0.339819	0.319073	0.306464	0.146444	0.138820	0.130070	0.136706	0.124875	0.121406	0.315590	0.307677	0.301468	0.235505	0.223689	0.218314	0.171279	0.159506	0.152282	0.1289520	0.1198660	0.1169400	0.197823	0.181090	0.175608
90.0	0.323878	0.309925	0.290097	0.272270	0.257559	0.245524	0.320322	0.302184	0.289496	0.339843	0.319532	0.306693	0.146596	0.138591	0.130300	0.136909	0.124453	0.121603	0.315949	0.307929	0.301482	0.235593	0.223898	0.218342	0.171325	0.159503	0.152685	0.1292620	0.1195930	0.1167300	0.197990	0.181175	0.175821
90.2	0.324152	0.309974	0.290373	0.272667	0.257952	0.245549	0.320501	0.302752	0.289978	0.340036	0.319730	0.307032	0.146752	0.138449	0.130489	0.136736	0.124356	0.121888	0.316271	0.308228	0.301797	0.235833	0.223933	0.218640	0.171428	0.159492	0.152739	0.1292230	0.1193130	0.1168020	0.198287	0.181385	0.175942
90.4	0.324159	0.310140	0.290622	0.272547	0.258173	0.245644	0.320433	0.303187	0.290199	0.340171	0.319872	0.307052	0.146481	0.138681	0.130625	0.136944	0.124383	0.121928	0.316560	0.308108	0.301790	0.235803	0.224384	0.218768	0.171886	0.159558	0.152780	0.1292220	0.1197180	0.1166700	0.198491	0.181922	0.176126
90.6	0.324224	0.310371	0.291115	0.272841	0.258650	0.245728	0.320631	0.303334	0.290498	0.340230	0.320063	0.307682	0.146458	0.138617	0.130800	0.137115	0.124135	0.122199	0.316564	0.308166	0.301700	0.236379	0.224437	0.219055	0.171425	0.159432	0.153070	0.1292420	0.1195580	0.1169540	0.198678	0.182289	0.176164
90.8	0.324670	0.310281	0.291399	0.273372	0.259093	0.245630	0.320520	0.303690	0.290691	0.340604	0.320268	0.308123	0.146600	0.138858	0.130884	0.137315	0.124249	0.122560	0.316633	0.308027	0.301804	0.236721	0.224761	0.218932	0.171104	0.159617	0.153059	0.1292870	0.1196010	0.1172170	0.198679	0.182386	0.176237
91.0	0.324883	0.310436	0.291889	0.273330	0.258676	0.245772	0.320451	0.304012	0.290878	0.340837	0.320901	0.308413	0.146672	0.139304	0.130843	0.137174	0.124392	0.122726	0.316913	0.308322	0.301915	0.236900	0.225148	0.219254	0.170890	0.159693	0.153241	0.1294440	0.1199560	0.1170830	0.198957	0.182636	0.176697
91.2	0.325259	0.310595	0.292199	0.273152	0.258807	0.245871	0.320853	0.304041	0.291106	0.341269	0.321337	0.308753	0.146846	0.139531	0.130947	0.136764	0.124742	0.122231	0.317023	0.308232	0.302098	0.237325	0.225722	0.219499	0.171005	0.159762	0.153424	0.1294030	0.1203900	0.1171580	0.199360	0.182461	0.176628
91.4	0.325212	0.310806	0.292463	0.273445	0.258845	0.246205	0.320900	0.304401	0.291238	0.341834	0.321765	0.308943	0.146832	0.139781	0.131111	0.137199	0.124976	0.122150	0.317189	0.308598	0.302376	0.237493	0.225789	0.219625	0.171214	0.159906	0.153473	0.1296110	0.1205970	0.1171740	0.199439	0.182708	0.176767
91.6	0.325256	0.311267	0.292684	0.273064	0.258622	0.247058	0.321263	0.304898	0.291434	0.341934	0.322171	0.309307	0.147066	0.139917	0.131278	0.136785	0.125101	0.121827	0.317469	0.308690	0.302833	0.237686	0.226140	0.219498	0.171311	0.160152	0.153495	0.1298310	0.1205520	0.1172640	0.199453	0.183027	0.176982
91.8	0.325902	0.311609	0.292939	0.273236	0.259031	0.247271	0.321703	0.305069	0.291441	0.342114	0.322134	0.309675	0.147169	0.139872	0.131578	0.136617	0.125185	0.121503	0.317618	0.309022	0.303250	0.237787	0.225965	0.219338	0.171483	0.160052	0.153561	0.1299580	0.1205340	0.1172830	0.199673	0.182876	0.177239
92.0	0.326037	0.312070	0.293423	0.273151	0.259148	0.247161	0.322148	0.305279	0.291379	0.342578	0.322245	0.309658	0.147294	0.139927	0.131399	0.136204	0.125488	0.121220	0.317566	0.309506	0.303524	0.237878	0.226368	0.219415	0.171738	0.160014	0.153649	0.1301120	0.1207490	0.1170590	0.199590	0.183120	0.177336
92.2	0.326359	0.312483	0.293520	0.273292	0.259541	0.247008	0.322590	0.305565	0.291697	0.342986	0.322638	0.310064	0.147664	0.140352	0.131344	0.136322	0.125893	0.121342	0.317587	0.309844	0.303587	0.237902	0.226375	0.219515	0.171710	0.160134	0.153498	0.1301860	0.1208530	0.1166550	0.199779	0.183407	0.177573
92.4	0.326465	0.313009	0.293753	0.273314	0.259680	0.247249	0.323060	0.305765	0.291553	0.343498	0.322655	0.310512	0.147932	0.140446	0.131575	0.135999	0.126080	0.120955	0.318077	0.310247	0.303767	0.238202	0.226592	0.219749	0.172058	0.160395	0.153364	0.1302170	0.1209000	0.1167850	0.199942	0.183438	0.177643
92.6	0.326850	0.313298	0.294035	0.273664	0.259830	0.247469	0.323558	0.305771	0.291858	0.343839	0.323106	0.310879	0.148111	0.140701	0.131609	0.135235	0.126027	0.121461	0.318461	0.310472	0.303997	0.238106	0.226905	0.220271	0.172036	0.160403	0.153381	0.1302730	0.1207590	0.1168160	0.200132	0.183412	0.177747
92.8	0.326890	0.313559	0.294316	0.273844	0.259699	0.247578	0.323861	0.305824	0.292092	0.344481	0.323362	0.310758	0.148194	0.140975	0.131461	0.135188	0.125908	0.121270	0.318958	0.310683	0.304405	0.237850	0.226962	0.220480	0.172383	0.160571	0.153436	0.1302060	0.1210100	0.1166260	0.200259	0.183447	0.177895
93.0	0.327249	0.313957	0.294464	0.273650	0.259823	0.247784	0.324235	0.306011	0.292135	0.344496	0.323537	0.310909	0.148219	0.141141	0.131532	0.135011	0.126102	0.121340	0.319341	0.311019	0.304602	0.237896	0.227151	0.220564	0.172477	0.160602	0.153587	0.1301140	0.1213270	0.1167820	0.200139	0.183259	0.177867
93.2	0.327389	0.314405	0.294708	0.273538	0.260363	0.247964	0.324252	0.306471	0.292682	0.344575	0.323597	0.310898	0.148364	0.141225	0.131523	0.134529	0.126008	0.121499	0.319747	0.311388	0.304708	0.237852	0.226859	0.220834	0.172568	0.160867	0.153780	0.1300840	0.1210450	0.1169910	0.200177	0.183274	0.177892
93.4	0.327690	0.314514	0.294841	0.273815	0.260294	0.248458	0.324456	0.306983	0.292859	0.344497	0.323883	0.310998	0.148603	0.141251	0.131844	0.134343	0.125925	0.121485	0.320316	0.311536	0.305224	0.238300	0.226567	0.221062	0.172709	0.161217	0.153961	0.1300540	0.1209360	0.1167170	0.200599	0.183130	0.177778
93.6	0.327947	0.314925	0.294915	0.274087	0.260250	0.248859	0.324737	0.307139	0.293413	0.344387	0.323874	0.311434	0.148637	0.141141	0.132019	0.134965	0.126347	0.121455	0.320790	0.311868	0.305383	0.238492	0.227084	0.221459	0.173242	0.161224	0.154090	0.1307440	0.1210930	0.1167130	0.200758	0.183080	0.177953
93.8	0.328279	0.315085	0.295014	0.274611	0.260421	0.249121	0.324722	0.306786	0.293741	0.344284	0.323771	0.311596	0.148638	0.141063	0.132019	0.134811	0.126609	0.121070	0.321172	0.311987	0.305566	0.238982	0.227175	0.221879	0.173209	0.161502	0.154476	0.1307910	0.1212160	0.1167850	0.201005	0.183006	0.178008
94.0	0.328590	0.315278	0.295141	0.274898	0.260390	0.249343	0.324887	0.306641	0.294262	0.344207	0.324192	0.311600	0.148845	0.140800	0.131928	0.135366	0.126727	0.121090	0.321503	0.312075	0.305790	0.239105	0.227718	0.222080	0.173232	0.161610	0.154531	0.1310370	0.1209040	0.1167250	0.201170	0.183217	0.177920
94.2	0.328759	0.315620	0.295137	0.275681	0.260518	0.249594	0.325368	0.306910	0.294739	0.344093	0.324161	0.311806	0.148764	0.140930	0.131999	0.135435	0.126856	0.121109	0.321589	0.312119	0.305776	0.239473	0.227893	0.222303	0.173581	0.161759	0.154557	0.1309620	0.1208050	0.1166680	0.201573	0.183495	0.177714
94.4	0.328927	0.315852	0.295234	0.276230	0.260722	0.249894	0.325528	0.307122	0.295121	0.343995	0.324348	0.311868	0.148877	0.140914	0.132144	0.136467	0.126604	0.121337	0.321803	0.312173	0.306024	0.239746	0.228059	0.222725	0.173580	0.161761	0.154769	0.1310160	0.1210240	0.1166990	0.201799	0.183978	0.177798
94.6	0.329376	0.315855	0.295148	0.276773	0.261125	0.250117	0.325660	0.307236	0.295062	0.343743	0.324731	0.312313	0.148856	0.140819	0.132176	0.137084	0.126727	0.121302	0.322107	0.312560	0.306405	0.240174	0.228419	0.222744	0.173071	0.161716	0.155169	0.1310950	0.1208670	0.1168830	0.201803	0.184091	0.177636
94.8	0.329682	0.315984	0.295134	0.277017	0.261185	0.250372	0.325718	0.307542	0.295202	0.344045	0.324490	0.312047	0.149156	0.140847	0.132279	0.137679	0.127250	0.121468	0.322259	0.312415	0.306588	0.240496	0.228656	0.223051	0.172940	0.162033	0.155157	0.1313200	0.1207490	0.1170950	0.201610	0.184300	0.177908
95.0	0.329817	0.316010	0.295414	0.277203	0.261016	0.250690	0.326102	0.307806	0.295391	0.344017	0.324625	0.312072	0.149144	0.140812	0.132436	0.137366	0.127348	0.121436	0.322538	0.312847	0.307011	0.240708	0.228832	0.223363	0.172880	0.162187	0.155343	0.1315640	0.1205150	0.1169890	0.201902	0.184694	0.178224
95.2	0.329888	0.316436	0.295641	0.277497	0.261061	0.251354	0.326555	0.307976	0.295697	0.344199	0.324560	0.312382	0.149034	0.140546	0.132798	0.137612	0.127884	0.121688	0.322754	0.312749	0.307353	0.240875	0.229163	0.223869	0.172962	0.162321	0.155457	0.1314110	0.1204980	0.1175620	0.201694	0.184764	0.177969
95.4	0.329939	0.316778	0.295497	0.277911	0.261505	0.252059	0.326730	0.308421	0.295708	0.344387	0.324715	0.312653	0.149088	0.140422	0.132856	0.137980	0.128028	0.122079	0.322981	0.313280	0.307537	0.240936	0.229121	0.223643	0.173122	0.162354	0.155444	0.1316640	0.1206730	0.1179160	0.201471	0.185064	0.178001
95.6	0.330216	0.317006	0.295690	0.277897	0.261990	0.252232	0.327169	0.308447	0.295777	0.344830	0.324955	0.312937	0.148979	0.140550	0.133222	0.137946	0.128187	0.122420	0.323281	0.313563	0.307808	0.241294	0.229278	0.223527	0.173098	0.162418	0.155446	0.1316970	0.1201840	0.1182970	0.201608	0.185190	0.178033
95.8	0.330686	0.317147	0.295984	0.278527	0.262570	0.252116	0.327502	0.308501	0.296024	0.344968	0.325228	0.313153	0.148877	0.140226	0.133317	0.138406	0.128193	0.122715	0.323350	0.313908	0.307713	0.241311	0.229375	0.223387	0.173213	0.162267	0.155363	0.1316540	0.1200220	0.1188020	0.201914	0.185309	0.178175
96.0	0.330540	0.317500	0.296247	0.278801	0.262534	0.252537	0.327861	0.308791	0.296199	0.345538	0.325688	0.313453	0.148930	0.140169	0.133302	0.138219	0.128481	0.122905	0.323438	0.314131	0.307786	0.241330	0.229377	0.223560	0.173312	0.162119	0.155384	0.1317650	0.1199230	0.1188790	0.201896	0.185947	0.178242
96.2	0.330967	0.317832	0.296476	0.279346	0.262994	0.252612	0.328054	0.309103	0.296407	0.345744	0.326170	0.313695	0.148915	0.140501	0.133678	0.138382	0.128404	0.123297	0.323437	0.314080	0.308052	0.241844	0.229554	0.223824	0.173559	0.162124	0.155009	0.1317770	0.1199950	0.1191210	0.202327	0.185902	0.178565
96.4	0.331429	0.317914	0.296600	0.279452	0.263107	0.253109	0.328421	0.309414	0.296582	0.346319	0.326374	0.313870	0.148954	0.140665	0.133887	0.137835	0.128462	0.123633	0.323765	0.314381	0.308502	0.242034	0.229618	0.223933	0.173835	0.162257	0.155245	0.1314700	0.1199210	0.1195890	0.202399	0.185831	0.178814
96.6	0.331805	0.317927	0.296880	0.279451	0.263221	0.253028	0.328637	0.309621	0.296846	0.347045	0.326844	0.314110	0.149038	0.140937	0.133538	0.137574	0.128363	0.123968	0.323719	0.314700	0.308574	0.241803	0.229700	0.223809	0.173759	0.162328	0.155430	0.1309680	0.1198650	0.1194680	0.202778	0.185895	0.179155
96.8	0.332085	0.318047	0.297330	0.279221	0.263748	0.253315	0.328678	0.309841	0.296762	0.347846	0.326876	0.313983	0.149031	0.141104	0.133575	0.137523	0.128405	0.123827	0.323744	0.314819	0.308902	0.241744	0.230165	0.223759	0.174087	0.162351	0.155637	0.1308170	0.1200800	0.1197650	0.202815	0.185896	0.179391
97.0	0.332531	0.318282	0.297540	0.278920	0.264044	0.253443	0.328613	0.310182	0.297041	0.348088	0.327134	0.313987	0.149002	0.141580	0.133514	0.137567	0.128479	0.124246	0.323622	0.315225	0.309043	0.242377	0.230518	0.223667	0.174204	0.162420	0.155563	0.1310950	0.1203560	0.1199950	0.202797	0.185761	0.179551
97.2	0.332569	0.318584	0.297753	0.278828	0.264418	0.253575	0.328577	0.310681	0.297245	0.348957	0.327263	0.314155	0.149402	0.141948	0.133604	0.137125	0.128488	0.124442	0.323752	0.315084	0.309368	0.242677	0.230273	0.223691	0.174231	0.162318	0.155492	0.1312370	0.1204320	0.1202320	0.203203	0.185694	0.179568
97.4	0.333131	0.318659	0.298268	0.278826	0.263996	0.253713	0.328631	0.310811	0.297320	0.349500	0.327180	0.314275	0.149475	0.142334	0.133571	0.137173	0.128588	0.124610	0.323797	0.315012	0.310000	0.243511	0.230721	0.223925	0.174604	0.162531	0.155484	0.1314530	0.1209710	0.1198480	0.203482	0.185519	0.179661
97.6	0.333313	0.318929	0.298529	0.279137	0.263718	0.253601	0.328910	0.310556	0.297630	0.349970	0.327215	0.314456	0.149607	0.142708	0.133695	0.137158	0.129039	0.124647	0.323864	0.315137	0.310073	0.243183	0.231421	0.224161	0.174905	0.162513	0.155384	0.1317440	0.1215260	0.1196030	0.203647	0.185651	0.179963
97.8	0.333502	0.319226	0.298805	0.279104	0.263664	0.253914	0.328878	0.310619	0.297915	0.350282	0.327320	0.314392	0.149826	0.143046	0.133346	0.137173	0.128892	0.124495	0.323857	0.315267	0.310159	0.243436	0.231504	0.224335	0.174871	0.162697	0.155350	0.1316790	0.1218090	0.1193790	0.203699	0.185598	0.180057
98.0	0.333733	0.319617	0.298836	0.279430	0.263761	0.254072	0.329214	0.310823	0.298255	0.350993	0.327819	0.314242	0.150054	0.143236	0.133383	0.137345	0.128740	0.124565	0.323717	0.315353	0.310258	0.243434	0.231622	0.224504	0.174912	0.162951	0.155500	0.1319940	0.1219630	0.1191190	0.203965	0.185574	0.180072
98.2	0.333952	0.320022	0.299094	0.280212	0.263858	0.253913	0.329823	0.311122	0.298639	0.350992	0.327914	0.314176	0.150110	0.143523	0.133640	0.137402	0.128413	0.124517	0.323870	0.315418	0.310411	0.243599	0.231628	0.224795	0.175084	0.163109	0.155701	0.1318490	0.1223680	0.1187940	0.204236	0.185722	0.180223
98.4	0.334065	0.320087	0.299633	0.280257	0.264105	0.253991	0.330014	0.311254	0.298998	0.351354	0.328144	0.314299	0.150571	0.143609	0.133933	0.137858	0.128508	0.124475	0.324378	0.315632	0.310984	0.243544	0.231695	0.225263	0.175235	0.163143	0.155758	0.1317150	0.1231820	0.1186430	0.204095	0.185873	0.180649
98.6	0.334287	0.320123	0.299816	0.280202	0.264222	0.254046	0.330275	0.311596	0.298914	0.351611	0.328108	0.314523	0.150584	0.143537	0.133884	0.138256	0.129007	0.124082	0.324769	0.315778	0.311247	0.243686	0.231915	0.225329	0.175161	0.163104	0.155899	0.1318310	0.1232640	0.1184870	0.204115	0.185904	0.180995
98.8	0.334282	0.320529	0.300260	0.280148	0.264522	0.254173	0.330702	0.311711	0.299186	0.352017	0.327605	0.314557	0.150800	0.143309	0.133834	0.138401	0.129332	0.124203	0.324747	0.315857	0.311527	0.243974	0.231673	0.225759	0.175354	0.163376	0.155637	0.1322260	0.1228470	0.1183030	0.204133	0.186295	0.181311
99.0	0.334260	0.320423	0.300539	0.280432	0.264857	0.254348	0.330867	0.312047	0.299302	0.351871	0.327959	0.314986	0.151016	0.143032	0.133982	0.138560	0.129210	0.124287	0.324973	0.316337	0.311777	0.243855	0.231579	0.226098	0.175483	0.163544	0.155849	0.1324600	0.1228110	0.1184200	0.204402	0.186376	0.181271
99.2	0.334107	0.320841	0.300425	0.280545	0.264930	0.254947	0.330973	0.312496	0.299409	0.351909	0.328248	0.315674	0.151069	0.142676	0.134122	0.139017	0.129736	0.124312	0.325337	0.316466	0.311867	0.243737	0.232059	0.226324	0.175561	0.163502	0.155825	0.1326130	0.1229480	0.1189680	0.204202	0.186486	0.180992
99.4	0.334316	0.320884	0.300435	0.280433	0.265345	0.255085	0.331285	0.312934	0.299827	0.351685	0.328850	0.315792	0.151440	0.142540	0.134108	0.139071	0.130011	0.124070	0.325753	0.317024	0.311943	0.243785	0.231649	0.226375	0.175597	0.163465	0.155887	0.1328520	0.1227470	0.1189380	0.204364	0.186664	0.181076
99.6	0.334376	0.321094	0.300732	0.280454	0.265630	0.255001	0.331501	0.312984	0.300107	0.351871	0.329075	0.316091	0.151429	0.142390	0.134353	0.139754	0.130095	0.124166	0.326046	0.317013	0.312052	0.244222	0.231864	0.226374	0.175667	0.163317	0.155955	0.1330370	0.1225310	0.1191370	0.204422	0.187045	0.181214
99.8	0.334465	0.321549	0.300885	0.280798	0.265831	0.255227	0.331710	0.313426	0.300392	0.351618	0.329365	0.316297	0.151419	0.142104	0.134333	0.139692	0.129776	0.123909	0.326423	0.317077	0.312123	0.244221	0.232171	0.226510	0.175864	0.163176	0.156299	0.1331250	0.1225200	0.1194450	0.204709	0.187325	0.181453
100.0	0.334698	0.321755	0.300875	0.281173	0.266263	0.255506	0.331927	0.313843	0.300793	0.351941	0.329839	0.316965	0.151552	0.142129	0.134600	0.139843	0.129851	0.123820	0.326866	0.317249	0.312520	0.244459	0.232405	0.226627	0.175779	0.163286	0.156467	0.1331160	0.1225080	0.1194400	0.204807	0.187399	0.181482
100.2	0.335390	0.322117	0.301040	0.281305	0.266686	0.255380	0.332115	0.314247	0.300898	0.352018	0.330487	0.317179	0.151604	0.142331	0.134587	0.140289	0.129731	0.123849	0.327117	0.317602	0.312790	0.244962	0.232482	0.226705	0.175816	0.163365	0.156468	0.1331440	0.1226770	0.1195650	0.204874	0.187219	0.181805
100.4	0.335538	0.322301	0.301216	0.281147	0.266619	0.255166	0.332358	0.314410	0.301166	0.352310	0.331044	0.317634	0.151850	0.142063	0.134424	0.140313	0.129936	0.123737	0.327542	0.318134	0.312740	0.245200	0.232689	0.226573	0.175884	0.163420	0.156565	0.1330020	0.1226500	0.1196470	0.205027	0.187507	0.181836
100.6	0.335774	0.322172	0.301612	0.281118	0.266908	0.255171	0.332482	0.314529	0.301195	0.352759	0.331415	0.318085	0.151866	0.142237	0.134104	0.140436	0.129970	0.123935	0.327684	0.318476	0.312875	0.245339	0.233203	0.226764	0.175914	0.163618	0.156721	0.1326740	0.1226760	0.1197980	0.205218	0.187753	0.182009
100.8	0.335937	0.322143	0.301751	0.281316	0.267296	0.255583	0.332619	0.314848	0.301093	0.352801	0.331878	0.318696	0.151865	0.142437	0.134063	0.140482	0.130070	0.124283	0.328100	0.318623	0.313288	0.245285	0.233832	0.226860	0.175909	0.163803	0.157079	0.1327680	0.1224230	0.1201380	0.205301	0.187994	0.181995
101.0	0.336097	0.322114	0.301858	0.281455	0.267075	0.255425	0.332756	0.315052	0.301466	0.352858	0.332412	0.319104	0.151839	0.142739	0.134102	0.140494	0.129862	0.124474	0.328208	0.319041	0.313496	0.245711	0.233741	0.226977	0.175872	0.163956	0.157325	0.1325230	0.1224850	0.1203220	0.205290	0.188267	0.181708
101.2	0.336376	0.322163	0.301917	0.281837	0.267229	0.255543	0.332979	0.315063	0.301347	0.353117	0.332761	0.319713	0.151912	0.142982	0.134197	0.140282	0.130030	0.124293	0.328523	0.319137	0.313890	0.245765	0.234009	0.227268	0.175858	0.163893	0.157676	0.1323510	0.1227170	0.1206950	0.205795	0.188362	0.181516
101.4	0.336786	0.322382	0.302275	0.281965	0.266959	0.255478	0.333297	0.315118	0.301560	0.353652	0.332831	0.320172	0.151895	0.143293	0.134011	0.140076	0.129831	0.124425	0.328487	0.319615	0.314235	0.245978	0.234112	0.227474	0.175985	0.164298	0.157879	0.1322720	0.1229570	0.1201610	0.205789	0.188464	0.181586
101.6	0.337080	0.322614	0.302448	0.282632	0.266601	0.255525	0.333783	0.315326	0.301716	0.353594	0.333143	0.320937	0.151785	0.143550	0.133978	0.139927	0.129760	0.124469	0.328567	0.319885	0.314378	0.245599	0.234357	0.227807	0.175976	0.164277	0.157982	0.1323760	0.1229060	0.1201560	0.205926	0.188709	0.181569
101.8	0.337573	0.322836	0.302503	0.282987	0.266486	0.255652	0.333933	0.315353	0.302300	0.353997	0.333152	0.321195	0.151742	0.143853	0.133828	0.139851	0.129288	0.124492	0.328760	0.320393	0.314800	0.245684	0.234653	0.228086	0.175985	0.164578	0.158269	0.1323330	0.1226220	0.1203200	0.206003	0.188881	0.181649
102.0	0.337918	0.322987	0.302614	0.283532	0.266695	0.255476	0.334625	0.315310	0.302588	0.354327	0.333126	0.321400	0.151766	0.144104	0.134187	0.139626	0.129515	0.124368	0.328874	0.320851	0.315155	0.245845	0.234774	0.228301	0.176087	0.164953	0.158508	0.1328180	0.1227640	0.1204050	0.206449	0.189093	0.181764
102.2	0.338447	0.322904	0.302829	0.284081	0.266475	0.255588	0.335022	0.315489	0.302731	0.353990	0.333078	0.321188	0.151951	0.144453	0.134362	0.139579	0.129773	0.124167	0.329114	0.321210	0.315455	0.246189	0.235159	0.229008	0.176356	0.164993	0.158498	0.1325040	0.1230090	0.1204960	0.206426	0.189362	0.181999
102.4	0.338889	0.322965	0.303132	0.283930	0.266774	0.255698	0.335309	0.315862	0.302744	0.353997	0.333033	0.321407	0.151971	0.144384	0.134328	0.140011	0.130187	0.123808	0.329358	0.321427	0.315780	0.246033	0.235337	0.229071	0.176643	0.164889	0.158258	0.1327320	0.1229640	0.1205430	0.206509	0.189626	0.182186
102.6	0.339076	0.323250	0.303070	0.284285	0.267045	0.255768	0.335563	0.316112	0.302616	0.354517	0.333024	0.321640	0.151961	0.144515	0.134496	0.140182	0.130227	0.123814	0.329648	0.321626	0.315868	0.246349	0.235646	0.229214	0.176751	0.165001	0.158036	0.1327580	0.1223950	0.1204920	0.206862	0.189997	0.182273
102.8	0.339236	0.323655	0.303011	0.284541	0.267361	0.255849	0.335718	0.316240	0.302835	0.354932	0.332850	0.321677	0.152137	0.144427	0.134823	0.140198	0.129962	0.123710	0.329582	0.321900	0.315660	0.246453	0.235754	0.229670	0.177125	0.165416	0.158078	0.1333750	0.1220420	0.1206240	0.206941	0.190362	0.182173
103.0	0.339321	0.323691	0.302851	0.284662	0.267367	0.255978	0.335837	0.316761	0.303211	0.354960	0.333127	0.321924	0.152512	0.144562	0.135190	0.140379	0.129994	0.123928	0.329606	0.322177	0.315745	0.246425	0.235904	0.230086	0.177235	0.165575	0.158156	0.1329420	0.1222110	0.1208570	0.207060	0.190337	0.182076
103.2	0.339588	0.324008	0.302850	0.285029	0.267474	0.256287	0.336128	0.317284	0.303639	0.355242	0.333112	0.321774	0.152470	0.144598	0.135360	0.140469	0.130059	0.123917	0.329835	0.322402	0.315778	0.246434	0.236043	0.230064	0.177502	0.165542	0.158132	0.1330960	0.1223490	0.1208760	0.206893	0.190557	0.182215
103.4	0.339798	0.324519	0.303258	0.284877	0.267688	0.256419	0.336608	0.317599	0.303850	0.355629	0.333076	0.321528	0.152472	0.144661	0.135564	0.140798	0.129814	0.123829	0.330072	0.322419	0.315660	0.246698	0.235841	0.230203	0.177725	0.165349	0.157921	0.1333080	0.1222550	0.1206650	0.206926	0.190585	0.182382
103.6	0.339968	0.325107	0.303314	0.284962	0.268100	0.256679	0.336713	0.317649	0.303735	0.356398	0.333095	0.321736	0.152292	0.144704	0.135791	0.141078	0.129433	0.124294	0.330107	0.322458	0.315832	0.247238	0.236523	0.230467	0.177884	0.165038	0.157834	0.1334840	0.1230690	0.1206160	0.206968	0.190698	0.182450
103.8	0.340054	0.325580	0.303668	0.284741	0.268525	0.256886	0.336779	0.317903	0.303884	0.356949	0.333086	0.321721	0.152330	0.144835	0.136151	0.141140	0.129239	0.124446	0.330591	0.322623	0.315787	0.247534	0.236903	0.230467	0.177783	0.165435	0.157732	0.1334050	0.1234830	0.1203830	0.207158	0.190567	0.182754
104.0	0.340225	0.325877	0.303985	0.285010	0.268935	0.257369	0.336809	0.317887	0.303900	0.356917	0.333279	0.321865	0.152516	0.144774	0.136333	0.141772	0.129140	0.124909	0.330867	0.322634	0.315825	0.247998	0.236992	0.230489	0.177807	0.165761	0.157725	0.1336290	0.1236980	0.1200770	0.207059	0.190654	0.183131
104.2	0.340410	0.326279	0.304372	0.285140	0.268853	0.257326	0.337022	0.317907	0.303967	0.357027	0.333461	0.321477	0.152458	0.144771	0.136300	0.141772	0.129100	0.125228	0.331028	0.322781	0.316058	0.248432	0.237103	0.230685	0.178055	0.165914	0.157780	0.1336460	0.1240580	0.1200910	0.207023	0.190708	0.183419
104.4	0.340527	0.326316	0.304766	0.285104	0.269051	0.257218	0.337020	0.317761	0.304250	0.356873	0.333690	0.321641	0.152452	0.144721	0.136338	0.142067	0.129238	0.125618	0.331401	0.322789	0.316373	0.248788	0.237288	0.230927	0.178116	0.166249	0.157815	0.1331830	0.1246800	0.1200510	0.207093	0.190768	0.183595
104.6	0.340506	0.325987	0.304885	0.285689	0.269552	0.258124	0.337050	0.317892	0.304295	0.357084	0.334276	0.321998	0.152454	0.144987	0.136374	0.142072	0.129600	0.126254	0.331541	0.322716	0.316455	0.249188	0.237717	0.231029	0.178306	0.166542	0.158233	0.1328010	0.1249790	0.1202950	0.207224	0.190720	0.183704
104.8	0.340516	0.326160	0.305278	0.286136	0.270072	0.258486	0.337055	0.317942	0.304405	0.356994	0.334474	0.322422	0.152719	0.144910	0.136676	0.142273	0.129611	0.126416	0.331944	0.322495	0.316774	0.249447	0.237887	0.231211	0.178300	0.166484	0.158568	0.1331050	0.1246120	0.1203250	0.207461	0.190840	0.183690
105.0	0.340809	0.326145	0.305878	0.286754	0.270401	0.258548	0.337099	0.317836	0.304554	0.357526	0.334910	0.322481	0.152928	0.145157	0.136782	0.142506	0.129449	0.126432	0.331948	0.322870	0.316651	0.249667	0.237941	0.231082	0.178138	0.166685	0.158657	0.1331730	0.1249210	0.1204830	0.207569	0.190881	0.184011
105.2	0.341237	0.326645	0.306111	0.287339	0.270758	0.258729	0.337278	0.317885	0.304431	0.357731	0.335221	0.322892	0.153214	0.145427	0.136587	0.142447	0.129383	0.126451	0.332247	0.322814	0.317114	0.249616	0.238294	0.231320	0.178216	0.167122	0.158772	0.1333550	0.1251900	0.1204240	0.207999	0.190819	0.184270
105.4	0.341498	0.327098	0.306702	0.287461	0.270923	0.258871	0.337493	0.318052	0.304768	0.358276	0.335582	0.323301	0.153262	0.145579	0.136592	0.142522	0.129315	0.126583	0.332487	0.323171	0.317457	0.249924	0.238436	0.231269	0.178032	0.167224	0.158595	0.1335390	0.1254220	0.1202470	0.208009	0.190932	0.184458
105.6	0.342057	0.327321	0.306890	0.288009	0.270962	0.258937	0.337653	0.318086	0.305329	0.358125	0.335735	0.323587	0.153274	0.145782	0.136628	0.142531	0.129572	0.126508	0.332761	0.323258	0.317697	0.250230	0.238744	0.231568	0.177853	0.167445	0.158948	0.1339970	0.1249400	0.1206710	0.208144	0.191137	0.184654
105.8	0.342460	0.327381	0.307071	0.288421	0.271293	0.259154	0.337973	0.318264	0.305771	0.358379	0.335878	0.323472	0.153355	0.145867	0.136753	0.142541	0.129803	0.126410	0.333190	0.323730	0.318041	0.250400	0.238761	0.231603	0.177921	0.167748	0.159236	0.1342060	0.1246710	0.1211150	0.208624	0.191365	0.184870
106.0	0.342751	0.327727	0.307341	0.288655	0.271442	0.259548	0.338597	0.318616	0.305780	0.358345	0.336161	0.323420	0.153274	0.145831	0.136652	0.142438	0.130017	0.126457	0.333492	0.323957	0.318195	0.250668	0.238711	0.232044	0.178098	0.167852	0.159302	0.1346690	0.1245530	0.1215030	0.208836	0.191448	0.184975
106.2	0.343212	0.327786	0.307310	0.289003	0.271475	0.259318	0.338801	0.318846	0.305889	0.358255	0.336850	0.323362	0.153175	0.145951	0.136619	0.142636	0.130198	0.125788	0.333925	0.324047	0.318425	0.250996	0.238802	0.232611	0.178029	0.167807	0.159364	0.1345780	0.1244630	0.1216320	0.208968	0.191642	0.185146
106.4	0.343329	0.328093	0.307623	0.289198	0.271950	0.259173	0.338990	0.319374	0.306119	0.358631	0.337011	0.323762	0.152962	0.145727	0.136408	0.143001	0.130336	0.125553	0.334217	0.324221	0.318621	0.250857	0.238866	0.232422	0.178298	0.167943	0.159692	0.1351020	0.1240450	0.1216510	0.209338	0.191886	0.185080
106.6	0.343108	0.328346	0.307845	0.289368	0.272116	0.258882	0.339248	0.319628	0.306482	0.359382	0.337563	0.324405	0.153078	0.145803	0.136748	0.143208	0.130241	0.125692	0.334493	0.324619	0.318658	0.251143	0.239080	0.232580	0.178703	0.167950	0.159965	0.1349070	0.1237640	0.1218080	0.209513	0.191923	0.185124
106.8	0.343231	0.328460	0.308018	0.289063	0.272341	0.258910	0.339383	0.320100	0.306716	0.359606	0.337938	0.324688	0.152824	0.145673	0.136793	0.143397	0.130478	0.125387	0.334626	0.324973	0.318669	0.251057	0.238520	0.232925	0.178650	0.168180	0.160233	0.1350420	0.1234150	0.1217390	0.209408	0.191983	0.185166
107.0	0.343248	0.328593	0.308278	0.288917	0.272788	0.259308	0.339814	0.320397	0.306739	0.359840	0.338160	0.325166	0.152645	0.145571	0.136763	0.143457	0.130946	0.125792	0.334824	0.325405	0.319050	0.251206	0.238581	0.233065	0.178892	0.168044	0.160195	0.1345390	0.1233710	0.1217530	0.209609	0.192050	0.185135
107.2	0.343806	0.329006	0.308654	0.288943	0.273202	0.259691	0.340071	0.320734	0.306832	0.360307	0.338436	0.325479	0.152634	0.145291	0.136909	0.143673	0.131119	0.125840	0.335056	0.325634	0.318979	0.251402	0.238852	0.232986	0.179108	0.167815	0.160449	0.1348650	0.1236440	0.1218220	0.209509	0.192111	0.185125
107.4	0.344060	0.329497	0.309025	0.288673	0.273393	0.259913	0.340427	0.320915	0.306514	0.360636	0.338876	0.326049	0.152387	0.145210	0.137053	0.143438	0.131723	0.125809	0.335548	0.325958	0.319254	0.251471	0.238832	0.233241	0.179304	0.167746	0.160470	0.1352740	0.1234380	0.1219040	0.209583	0.192132	0.185073
107.6	0.344509	0.329610	0.309144	0.289023	0.273580	0.260312	0.340465	0.321127	0.306545	0.361163	0.339025	0.326109	0.152624	0.145215	0.137010	0.143438	0.132167	0.126222	0.335607	0.326208	0.319562	0.251514	0.239052	0.233714	0.179470	0.167813	0.160564	0.1350710	0.1239740	0.1217730	0.209709	0.191952	0.185156
107.8	0.344533	0.329933	0.309485	0.288889	0.273741	0.260453	0.340663	0.321284	0.306891	0.361329	0.338837	0.326440	0.152670	0.145235	0.137188	0.143397	0.132350	0.126257	0.336173	0.326458	0.319563	0.251723	0.239161	0.233523	0.179676	0.168371	0.160512	0.1350790	0.1238040	0.1219220	0.209802	0.191836	0.185237
108.0	0.344863	0.329981	0.309594	0.289223	0.273809	0.260909	0.340846	0.321361	0.306903	0.361274	0.338883	0.326703	0.152662	0.145131	0.137087	0.143424	0.132342	0.126534	0.336355	0.326592	0.319957	0.251768	0.239292	0.233850	0.180177	0.168312	0.160467	0.1351350	0.1238250	0.1221360	0.209914	0.192242	0.185145
108.2	0.345166	0.330014	0.309614	0.289284	0.274335	0.260771	0.341125	0.321721	0.307387	0.361723	0.339285	0.326894	0.152636	0.145249	0.137319	0.142984	0.132522	0.126621	0.336375	0.326823	0.320275	0.251492	0.239475	0.233857	0.180293	0.168290	0.160224	0.1347910	0.1238850	0.1221570	0.209874	0.192254	0.185025
108.4	0.345227	0.330048	0.309620	0.289125	0.274802	0.261010	0.340873	0.321888	0.307889	0.361740	0.339679	0.327301	0.153037	0.145262	0.137617	0.143368	0.132884	0.127248	0.336528	0.327107	0.320494	0.251617	0.239418	0.234316	0.180563	0.168286	0.160084	0.1344620	0.1237990	0.1222120	0.210110	0.192429	0.185082
108.6	0.345125	0.330176	0.309587	0.289633	0.275026	0.261401	0.340809	0.321954	0.308232	0.361807	0.339981	0.327521	0.153602	0.145158	0.137915	0.143228	0.133010	0.127560	0.336381	0.327375	0.320537	0.251644	0.239968	0.234339	0.180768	0.168051	0.159809	0.1343330	0.1234390	0.1221990	0.210379	0.192468	0.185112
108.8	0.345508	0.330459	0.310086	0.289762	0.274699	0.261521	0.340833	0.322002	0.308533	0.361964	0.340040	0.327398	0.154219	0.145427	0.138270	0.143266	0.132803	0.127565	0.336588	0.327521	0.320892	0.251446	0.240153	0.234537	0.180947	0.167774	0.159611	0.1344970	0.1234210	0.1222340	0.210464	0.192703	0.185450
109.0	0.346106	0.330774	0.310131	0.290094	0.274715	0.261594	0.340759	0.322215	0.309041	0.362315	0.340501	0.327457	0.154851	0.145689	0.138426	0.142970	0.133035	0.127899	0.336620	0.327876	0.320660	0.251445	0.240252	0.234322	0.180816	0.168038	0.159550	0.1344750	0.1238150	0.1218970	0.210630	0.192894	0.185768
109.2	0.346755	0.331311	0.310124	0.290112	0.274794	0.261604	0.340960	0.322480	0.309364	0.362464	0.340930	0.327934	0.155310	0.145856	0.138655	0.142790	0.132644	0.128076	0.336761	0.328075	0.321102	0.251650	0.240381	0.234832	0.180815	0.168324	0.159462	0.1342680	0.1239900	0.1215740	0.210923	0.193196	0.185848
109.4	0.347020	0.331441	0.310316	0.290214	0.274953	0.261649	0.341117	0.322471	0.309850	0.362700	0.341176	0.328220	0.155432	0.146173	0.139090	0.142725	0.132442	0.128090	0.336830	0.328370	0.321252	0.252197	0.240365	0.234757	0.180529	0.168111	0.159418	0.1342970	0.1241100	0.1214460	0.210867	0.193241	0.186156
109.6	0.347080	0.331553	0.310436	0.290528	0.275239	0.261875	0.341405	0.322758	0.310192	0.362576	0.341440	0.328509	0.155554	0.146682	0.139113	0.142775	0.132149	0.127920	0.336736	0.328236	0.321513	0.252518	0.240457	0.234879	0.180617	0.168339	0.159673	0.1348200	0.1244040	0.1211350	0.210941	0.193461	0.186399
109.8	0.347184	0.331679	0.310517	0.290615	0.275397	0.261999	0.341887	0.323054	0.310449	0.362312	0.341907	0.328530	0.155712	0.146551	0.139204	0.142923	0.132250	0.127839	0.336975	0.328229	0.322001	0.252757	0.240474	0.235335	0.180679	0.168392	0.159917	0.1352270	0.1247000	0.1209920	0.211194	0.193423	0.186724
110.0	0.347136	0.331975	0.310520	0.290795	0.275268	0.262141	0.342002	0.323187	0.310798	0.362592	0.342233	0.328295	0.155594	0.146702	0.139216	0.142890	0.131905	0.127643	0.336925	0.328236	0.322371	0.253015	0.240552	0.235887	0.180886	0.168450	0.159938	0.1353790	0.1249490	0.1207370	0.211145	0.193434	0.186842
110.2	0.347402	0.331821	0.310543	0.290809	0.275501	0.261518	0.342132	0.323428	0.311199	0.363001	0.342202	0.328589	0.155608	0.147040	0.139247	0.143158	0.131733	0.127013	0.337133	0.328413	0.322699	0.253763	0.240425	0.236092	0.180828	0.168530	0.160225	0.1357580	0.1253040	0.1202530	0.211136	0.193657	0.186993
110.4	0.347415	0.331925	0.310753	0.291063	0.275681	0.261744	0.342013	0.323853	0.311443	0.362928	0.342343	0.328592	0.155530	0.147124	0.139174	0.143145	0.131634	0.127062	0.337227	0.328618	0.322947	0.254021	0.240483	0.236035	0.181080	0.168343	0.160464	0.1361190	0.1251160	0.1201670	0.211347	0.193563	0.187103
110.6	0.347511	0.332090	0.311055	0.290712	0.275886	0.261967	0.342567	0.324105	0.311614	0.363108	0.342546	0.329011	0.155518	0.147177	0.139368	0.143561	0.131473	0.127217	0.337716	0.328826	0.323259	0.254289	0.240699	0.236255	0.180856	0.168388	0.160400	0.1361580	0.1250440	0.1202670	0.211391	0.193703	0.187323
110.8	0.347841	0.332026	0.311269	0.290609	0.276105	0.262513	0.342795	0.324519	0.311391	0.363087	0.342380	0.329193	0.155278	0.147121	0.139029	0.143287	0.131719	0.127308	0.338027	0.328705	0.323565	0.254663	0.240728	0.236252	0.180490	0.168664	0.160599	0.1362280	0.1249890	0.1203630	0.211615	0.193856	0.187329
111.0	0.348114	0.332352	0.311440	0.290783	0.276237	0.262998	0.343077	0.324690	0.311431	0.363323	0.342147	0.329377	0.155403	0.146991	0.138961	0.143393	0.132097	0.127368	0.338225	0.328731	0.324002	0.255104	0.241432	0.236351	0.180646	0.168574	0.160755	0.1363800	0.1252910	0.1203740	0.211986	0.193903	0.187446
111.2	0.348619	0.332544	0.311581	0.291398	0.276563	0.263568	0.343483	0.325089	0.311532	0.363360	0.342371	0.329570	0.155196	0.147281	0.138927	0.143545	0.132508	0.127257	0.338560	0.329019	0.324205	0.255490	0.241431	0.236458	0.180707	0.168664	0.161224	0.1367590	0.1257220	0.1207070	0.212027	0.193772	0.187354
111.4	0.348797	0.332645	0.311937	0.291523	0.276521	0.263837	0.343995	0.325457	0.311229	0.363666	0.342397	0.329777	0.154914	0.147481	0.138962	0.143600	0.132938	0.127524	0.339076	0.329276	0.324718	0.255538	0.241498	0.236791	0.180815	0.168888	0.161098	0.1370810	0.1252700	0.1211530	0.212265	0.193704	0.187577
111.6	0.348835	0.332925	0.311968	0.291794	0.276550	0.264052	0.344352	0.325847	0.311444	0.364058	0.342453	0.329539	0.154921	0.147585	0.138772	0.143896	0.133038	0.127437	0.339378	0.329562	0.325000	0.255859	0.241677	0.237079	0.180912	0.169043	0.160990	0.1367930	0.1250020	0.1212730	0.212372	0.193603	0.187524
111.8	0.348885	0.333345	0.311986	0.291644	0.276719	0.264202	0.344686	0.326131	0.311683	0.364200	0.342513	0.329983	0.154797	0.147551	0.138667	0.144020	0.133062	0.127272	0.339677	0.330006	0.325288	0.256068	0.241919	0.237116	0.180864	0.169499	0.161038	0.1366980	0.1246440	0.1212260	0.212570	0.193880	0.187382
112.0	0.349144	0.333508	0.312045	0.291614	0.276709	0.264220	0.345007	0.326600	0.311866	0.364641	0.342331	0.330331	0.154674	0.147597	0.138625	0.143973	0.133187	0.127440	0.339494	0.330453	0.325751	0.255942	0.242073	0.237225	0.181024	0.169558	0.160987	0.1365960	0.1244730	0.1214150	0.212744	0.194078	0.187272
112.2	0.349354	0.333978	0.312441	0.291818	0.277104	0.264175	0.345040	0.327226	0.312324	0.364846	0.342557	0.330680	0.154638	0.147527	0.138581	0.144187	0.133368	0.127623	0.339496	0.330594	0.326161	0.255698	0.242411	0.237125	0.180956	0.169626	0.161008	0.1366240	0.1242750	0.1216690	0.212860	0.194166	0.187440
112.4	0.349527	0.334245	0.312469	0.291742	0.277045	0.264183	0.344910	0.327358	0.312646	0.365331	0.342631	0.330799	0.154899	0.147280	0.138331	0.144293	0.133474	0.128053	0.339626	0.331240	0.326514	0.255641	0.242742	0.237258	0.181159	0.169568	0.161233	0.1363450	0.1239090	0.1220310	0.213052	0.194050	0.187416
112.6	0.349690	0.334622	0.312675	0.292086	0.276780	0.264234	0.345192	0.327264	0.312876	0.365602	0.342534	0.330989	0.155076	0.147301	0.138435	0.144053	0.133180	0.128087	0.339697	0.331515	0.326699	0.255418	0.243203	0.237014	0.181534	0.169322	0.161355	0.1361560	0.1239730	0.1225010	0.213021	0.193943	0.187497
112.8	0.350078	0.335093	0.313206	0.292492	0.276494	0.264329	0.345347	0.327599	0.312859	0.366366	0.343060	0.330963	0.155274	0.147430	0.138427	0.144040	0.133463	0.128360	0.339641	0.331816	0.326575	0.255499	0.243569	0.236974	0.181716	0.169211	0.161683	0.1364590	0.1242940	0.1226730	0.213231	0.194252	0.187533
113.0	0.350477	0.335479	0.313326	0.292876	0.276973	0.264436	0.345494	0.327741	0.313017	0.366992	0.343420	0.331038	0.155286	0.147216	0.138379	0.143867	0.133202	0.128634	0.339630	0.332017	0.326509	0.255584	0.243829	0.236650	0.181691	0.169582	0.162011	0.1367200	0.1242660	0.1224180	0.213633	0.194556	0.187725
113.2	0.350645	0.335897	0.313764	0.293202	0.277126	0.264323	0.345693	0.327778	0.312801	0.367453	0.343921	0.331377	0.155386	0.147526	0.138504	0.143895	0.132985	0.128723	0.339780	0.332462	0.326615	0.255851	0.244016	0.236772	0.181833	0.169853	0.161904	0.1367940	0.1242270	0.1227860	0.213647	0.194785	0.187585
113.4	0.350713	0.336074	0.314132	0.293453	0.277479	0.264132	0.345770	0.327839	0.312918	0.367490	0.344505	0.331593	0.155510	0.147626	0.138601	0.143755	0.133073	0.128658	0.339976	0.332427	0.326623	0.255868	0.244275	0.236634	0.182052	0.169988	0.162082	0.1372850	0.1241500	0.1228100	0.213511	0.194581	0.187534
113.6	0.350912	0.336270	0.314313	0.293956	0.277582	0.264186	0.345783	0.327759	0.312950	0.367943	0.345410	0.331431	0.155745	0.147450	0.138771	0.144162	0.133071	0.128661	0.340101	0.332744	0.326626	0.255913	0.244755	0.236989	0.182255	0.170009	0.162174	0.1375210	0.1243510	0.1230330	0.213476	0.194767	0.187712
113.8	0.351108	0.336444	0.314103	0.294120	0.278014	0.264241	0.345921	0.327624	0.313389	0.368168	0.345832	0.331295	0.156123	0.147309	0.138885	0.144531	0.133299	0.128744	0.340481	0.332843	0.326585	0.255931	0.245046	0.237429	0.182390	0.170202	0.162301	0.1375110	0.1245590	0.1231410	0.213595	0.194910	0.187938
114.0	0.351316	0.336554	0.314066	0.294213	0.278413	0.264309	0.345860	0.327470	0.313596	0.368727	0.346053	0.331132	0.156002	0.147546	0.138982	0.144406	0.133153	0.128590	0.340628	0.333117	0.326455	0.256258	0.245302	0.237292	0.182553	0.170242	0.162179	0.1376680	0.1246430	0.1234910	0.213657	0.195129	0.187994
114.2	0.351809	0.336772	0.314322	0.294080	0.278688	0.264188	0.345943	0.327266	0.313867	0.368975	0.346223	0.331591	0.156246	0.147705	0.139346	0.144285	0.132714	0.128775	0.340906	0.333214	0.326375	0.256549	0.245391	0.237472	0.182107	0.170148	0.162270	0.1378390	0.1247460	0.1237840	0.213769	0.195477	0.188122
114.4	0.352038	0.337071	0.314819	0.294493	0.278795	0.264517	0.346077	0.327336	0.313755	0.368776	0.346701	0.331861	0.156554	0.147779	0.139423	0.144296	0.133095	0.129017	0.341372	0.333336	0.326500	0.256390	0.245739	0.237392	0.182046	0.169933	0.162370	0.1377930	0.1248950	0.1240090	0.214101	0.195329	0.188310
114.6	0.352409	0.337130	0.315025	0.294202	0.279067	0.265221	0.346554	0.327347	0.313805	0.368937	0.347131	0.332039	0.156750	0.147557	0.139703	0.144267	0.132918	0.129201	0.341933	0.333332	0.326727	0.256335	0.246184	0.237621	0.181840	0.170159	0.162261	0.1380510	0.1253720	0.1240560	0.214428	0.195624	0.188373
114.8	0.352765	0.337228	0.315183	0.293899	0.279289	0.265693	0.346684	0.327651	0.314065	0.368792	0.347063	0.332054	0.156669	0.147420	0.139842	0.144241	0.133144	0.129196	0.342167	0.333333	0.326744	0.256531	0.246472	0.237665	0.181987	0.170192	0.162418	0.1379250	0.1253740	0.1244290	0.214634	0.195771	0.188479
115.0	0.353176	0.337562	0.315324	0.293515	0.279491	0.266086	0.347073	0.327524	0.314114	0.369112	0.347069	0.331977	0.156685	0.147736	0.140082	0.144325	0.133408	0.129299	0.342424	0.333622	0.327007	0.257152	0.246683	0.238268	0.182234	0.169946	0.162562	0.1378570	0.1257660	0.1244860	0.214884	0.195821	0.188624
115.2	0.353492	0.337682	0.315497	0.293754	0.279745	0.266918	0.347356	0.327813	0.314186	0.369221	0.347298	0.332275	0.156754	0.148128	0.140174	0.144467	0.133671	0.129416	0.342774	0.333770	0.326807	0.257623	0.246700	0.238678	0.182301	0.170005	0.162610	0.1375320	0.1258810	0.1249340	0.214928	0.196182	0.188445
115.4	0.353815	0.337862	0.315747	0.293597	0.279882	0.266811	0.347876	0.327988	0.314313	0.369326	0.347500	0.332470	0.156887	0.148200	0.140111	0.144401	0.133722	0.129694	0.343330	0.333867	0.327196	0.257948	0.247004	0.239053	0.182578	0.170309	0.162376	0.1375590	0.1260630	0.1246240	0.214932	0.196642	0.188772
115.6	0.353695	0.338065	0.315691	0.293564	0.279897	0.266911	0.348086	0.328264	0.314518	0.369451	0.347726	0.332611	0.157098	0.148265	0.140206	0.144484	0.133932	0.129423	0.343513	0.334059	0.327542	0.258238	0.247015	0.239548	0.182652	0.170677	0.162380	0.1372600	0.1261570	0.1242760	0.214858	0.196841	0.188813
115.8	0.353944	0.338515	0.315999	0.293804	0.280061	0.267166	0.348117	0.328484	0.314796	0.369314	0.347429	0.333416	0.157225	0.148344	0.140067	0.144846	0.133800	0.129545	0.343518	0.334292	0.327828	0.257798	0.247235	0.239687	0.182721	0.170938	0.162710	0.1368230	0.1265090	0.1238690	0.214796	0.196810	0.189226
116.0	0.354173	0.338594	0.316383	0.293836	0.280266	0.267369	0.348458	0.329011	0.315176	0.369262	0.347462	0.334338	0.156922	0.148429	0.139891	0.144977	0.134069	0.129537	0.343641	0.334429	0.327963	0.257945	0.247490	0.239800	0.182931	0.171181	0.162654	0.1369550	0.1269190	0.1243290	0.214445	0.196861	0.189485
116.2	0.354528	0.338864	0.316494	0.294290	0.280468	0.267865	0.348562	0.329487	0.315210	0.369424	0.347790	0.334857	0.156748	0.148506	0.139688	0.145430	0.133963	0.129237	0.343701	0.334310	0.328136	0.258058	0.247932	0.240002	0.183148	0.171429	0.162787	0.1368670	0.1269250	0.1245240	0.214336	0.196972	0.189728
116.4	0.354530	0.338953	0.316373	0.294476	0.280659	0.268182	0.348762	0.329669	0.315532	0.369806	0.347914	0.335210	0.156778	0.148718	0.139545	0.145319	0.134126	0.129221	0.343747	0.334611	0.328289	0.258235	0.248338	0.239949	0.183589	0.171346	0.162779	0.1368650	0.1269100	0.1244180	0.214242	0.196984	0.189938
116.6	0.354577	0.339244	0.316634	0.294812	0.280579	0.268586	0.349194	0.330063	0.315602	0.369845	0.348185	0.335689	0.157040	0.148832	0.139802	0.145491	0.134220	0.129013	0.343801	0.334515	0.328484	0.258174	0.248367	0.240182	0.184019	0.171562	0.162773	0.1369160	0.1270500	0.1244130	0.214347	0.197112	0.190252
116.8	0.354874	0.339477	0.316755	0.295697	0.280696	0.268697	0.349192	0.330449	0.315792	0.370131	0.348432	0.335682	0.157154	0.148982	0.139690	0.145463	0.134423	0.129059	0.343684	0.334891	0.328685	0.258583	0.248449	0.240358	0.184155	0.171590	0.162935	0.1372360	0.1267630	0.1239420	0.214307	0.197367	0.190302
117.0	0.355110	0.339528	0.317032	0.296255	0.281027	0.268522	0.349288	0.330589	0.316098	0.370562	0.348292	0.336250	0.157010	0.149053	0.139556	0.145401	0.134582	0.129126	0.343951	0.335159	0.328909	0.258474	0.248766	0.240468	0.184286	0.171787	0.162905	0.1377240	0.1268440	0.1239200	0.214256	0.197423	0.190475
117.2	0.355180	0.339853	0.317330	0.296586	0.281249	0.268642	0.349500	0.331044	0.316183	0.370721	0.348493	0.336380	0.157349	0.149351	0.139764	0.145397	0.134973	0.129159	0.344288	0.335614	0.328947	0.258771	0.248831	0.241008	0.184467	0.171727	0.162933	0.1378680	0.1267150	0.1240510	0.214151	0.197453	0.190589
117.4	0.355491	0.339653	0.317557	0.296996	0.281591	0.268576	0.349768	0.331146	0.316355	0.370877	0.348773	0.336327	0.157345	0.149207	0.139986	0.145870	0.135126	0.129042	0.344574	0.335839	0.328981	0.258666	0.248858	0.241176	0.184577	0.172008	0.163213	0.1381650	0.1265920	0.1237500	0.214231	0.197489	0.190819
117.6	0.355456	0.339681	0.317629	0.297517	0.281932	0.268800	0.349977	0.331372	0.316587	0.370933	0.348793	0.335985	0.157729	0.149324	0.139961	0.146463	0.134642	0.129123	0.344712	0.336003	0.329112	0.258918	0.248948	0.241277	0.184539	0.171690	0.163303	0.1381890	0.1267800	0.1235900	0.214276	0.197617	0.191316
117.8	0.355386	0.339935	0.317746	0.297466	0.282649	0.269040	0.350341	0.331549	0.316870	0.371129	0.348696	0.336259	0.157804	0.149559	0.139911	0.146718	0.134702	0.129273	0.344914	0.336035	0.329315	0.259373	0.249220	0.241211	0.184541	0.171728	0.163192	0.1384360	0.1271240	0.1234410	0.214460	0.197616	0.191514
118.0	0.355592	0.340220	0.318093	0.297543	0.282812	0.269021	0.350459	0.331609	0.316850	0.371442	0.348473	0.336422	0.157801	0.149618	0.140007	0.146577	0.134749	0.129265	0.345047	0.336265	0.329463	0.259922	0.249115	0.241231	0.184350	0.171586	0.163212	0.1387060	0.1269000	0.1234090	0.214632	0.197494	0.191713
118.2	0.355803	0.340558	0.318560	0.297921	0.282874	0.269033	0.350582	0.331787	0.316941	0.371809	0.348499	0.336585	0.158063	0.149609	0.140225	0.146635	0.134627	0.129559	0.345258	0.336438	0.329752	0.260094	0.249114	0.241388	0.184150	0.171440	0.163333	0.1387210	0.1269940	0.1231160	0.214978	0.197546	0.191741
118.4	0.356001	0.340623	0.319027	0.298178	0.283014	0.269063	0.350889	0.332171	0.316997	0.371947	0.348544	0.336367	0.158254	0.149656	0.140164	0.146625	0.134839	0.129646	0.345646	0.336752	0.330082	0.260345	0.249158	0.241222	0.184180	0.171262	0.163432	0.1387650	0.1270620	0.1228610	0.215264	0.197408	0.191759
118.6	0.356316	0.340750	0.319122	0.297984	0.283243	0.269218	0.351136	0.332280	0.317290	0.372084	0.348770	0.335874	0.158300	0.149528	0.140285	0.146552	0.134552	0.129735	0.345921	0.337070	0.330374	0.260673	0.249268	0.241405	0.184146	0.171273	0.163452	0.1387850	0.1268610	0.1227720	0.215670	0.197625	0.191616
118.8	0.356500	0.341001	0.319383	0.297970	0.283442	0.269007	0.351305	0.332530	0.317551	0.372251	0.348357	0.335588	0.158444	0.149564	0.140259	0.146616	0.134672	0.129882	0.346046	0.337364	0.330500	0.261048	0.249318	0.241337	0.184166	0.171082	0.163727	0.1384200	0.1265280	0.1228220	0.215925	0.197786	0.191447
119.0	0.356720	0.341070	0.319605	0.298168	0.283490	0.268827	0.351448	0.332575	0.317520	0.372535	0.348383	0.335392	0.158795	0.149796	0.140157	0.146493	0.134571	0.130148	0.346236	0.337597	0.330697	0.261482	0.249204	0.241335	0.184011	0.170919	0.163936	0.1382560	0.1266090	0.1226420	0.216296	0.197953	0.191110
119.2	0.356781	0.341084	0.319808	0.298613	0.283546	0.268701	0.351449	0.332730	0.317911	0.372610	0.348527	0.335333	0.159145	0.149877	0.140070	0.146472	0.134519	0.130194	0.346507	0.337717	0.330701	0.261521	0.249123	0.241258	0.183790	0.171137	0.163989	0.1380000	0.1265240	0.1224360	0.216496	0.198353	0.190841
119.4	0.356852	0.341065	0.320019	0.298781	0.283759	0.268178	0.351701	0.332711	0.318096	0.372528	0.348661	0.335057	0.159241	0.149851	0.140022	0.146274	0.134423	0.130487	0.346787	0.338033	0.331157	0.261466	0.248965	0.241152	0.183695	0.171377	0.164169	0.1379600	0.1265090	0.1218650	0.216640	0.198419	0.190833
119.6	0.356716	0.341160	0.320244	0.298840	0.283687	0.268059	0.351613	0.332791	0.318188	0.372428	0.348754	0.335076	0.159496	0.149842	0.140264	0.146446	0.134492	0.130405	0.346689	0.338250	0.331294	0.261165	0.248890	0.241064	0.183376	0.171403	0.164308	0.1373400	0.1261320	0.1218970	0.216834	0.198410	0.190635
119.8	0.356922	0.341376	0.320483	0.299187	0.283887	0.267980	0.351623	0.332890	0.318472	0.372033	0.348959	0.335222	0.159568	0.149928	0.140086	0.146634	0.134451	0.130302	0.346861	0.338526	0.331295	0.260866	0.248834	0.240727	0.183182	0.171538	0.164668	0.1370090	0.1259120	0.1217090	0.216883	0.198417	0.190566
