# Supplementary material for: A Russian Doll of Resistance: Nested Gains and Losses of Venom Immunity in Varanid Lizards
Source: Int J Mol Sci. 2024 Feb 23;25(5):2628. doi: 10.3390/ijms25052628 (PMC10932397; doi:10.3390/ijms25052628)
Supplement: Supplementary file 1 [file ijms-25-02628-s001.zip › ijms-2872523-supplementary/Supplemental datasheets - raw data/Figure 5, 6/Fig 5, 6 linear data used to calculate bar graphs/Acanthophis hawkei.csv]

Time	V.brevicauda 1	V.brevicauda 2	V.brevicauda 3	V.glauerti 1	V.glauerti 2	V.glauerti 3	V.indicus 1	V.indicus 2	V.indicus 3	V. kingorum 1	V. kingorum 2	V. kingorum 3	V. rosenbergi 1	V. rosenbergi 2	V. rosenbergi 3	V. spenceri 1	V. spenceri 2	V. spenceri 3	V. storri 1	V. storri 2	V. storri 3	V. varius 1	V. varius 2	V. varius 3	V. salvator 1	V. salvator 2	V. salvator 3	V. glebopalma 1	V. glebopalma 2	V. glebopalma 3	V. mertensi 1	V. mertensi 2	V. mertensi 3	Negative 1	Negative 2	Negative 3	Negative 3
0.0	0.000000	0.000000	0.000000	0.000000	0.000000	0.000000	0.000000	0.000000	0.000000	0.000000	0.000000	0.000000	0.000000	0.000000	0.000000	0.000000	0.000000	0.000000	0.000000	0.000000	0.000000	0.000000	0.000000	0.000000	0.000000	0.000000	0.000000	0.0000000	0.0000000	0.0000000	0.000000	0.000000	0.000000
0.2	0.002693	0.003033	0.002417	0.004840	0.004920	0.004873	0.002475	0.002593	0.002218	0.003002	0.002466	0.002452	0.001560	0.001275	0.001415	0.001200	0.001188	0.001110	0.002187	0.002253	0.002508	0.001718	0.002134	0.001473	0.002203	0.001976	0.002048	0.0018810	0.0015700	0.0011350	0.002167	0.002282	0.001799
0.4	0.005643	0.005920	0.004754	0.010224	0.010488	0.009958	0.005018	0.005751	0.004620	0.005971	0.004871	0.005115	0.003075	0.002763	0.002871	0.002489	0.002287	0.002210	0.004475	0.004341	0.005056	0.003558	0.004347	0.003179	0.004518	0.004141	0.004229	0.0037670	0.0033190	0.0025080	0.004502	0.005263	0.003882
0.6	0.008721	0.009188	0.007659	0.015693	0.016149	0.015675	0.007722	0.008777	0.006874	0.009422	0.007564	0.007672	0.004817	0.004442	0.004377	0.003712	0.003351	0.003461	0.006818	0.006618	0.007598	0.005477	0.006646	0.004790	0.007146	0.006516	0.006441	0.0057090	0.0051440	0.0037940	0.007105	0.007617	0.005840
0.8	0.012013	0.012442	0.010200	0.021896	0.021810	0.021259	0.010705	0.011910	0.009391	0.012429	0.010153	0.010521	0.006607	0.006026	0.006128	0.005225	0.004553	0.004687	0.009288	0.008956	0.010314	0.007710	0.008911	0.006723	0.009744	0.008830	0.008594	0.0077720	0.0069250	0.0049360	0.009654	0.009883	0.008039
1.0	0.015008	0.015688	0.012985	0.028060	0.027591	0.026990	0.013551	0.014945	0.012013	0.015732	0.012706	0.013137	0.008275	0.007466	0.007762	0.006379	0.005784	0.005690	0.011724	0.011213	0.012634	0.010031	0.011145	0.008559	0.012519	0.011120	0.010810	0.0099920	0.0088990	0.0064200	0.012177	0.012187	0.010257
1.2	0.017943	0.018444	0.015293	0.034219	0.033520	0.032599	0.016365	0.018057	0.014477	0.018687	0.015301	0.015962	0.009843	0.009070	0.009196	0.007689	0.006942	0.006682	0.014061	0.013489	0.014974	0.012380	0.013279	0.010466	0.015026	0.013374	0.012803	0.0116590	0.0109570	0.0077980	0.014716	0.014427	0.012122
1.4	0.020611	0.021236	0.017433	0.039998	0.039075	0.037688	0.019111	0.020869	0.017013	0.021330	0.017415	0.018597	0.011397	0.010520	0.010782	0.009028	0.007573	0.007512	0.016175	0.015594	0.017174	0.014728	0.015136	0.012484	0.017393	0.015598	0.014686	0.0137020	0.0125470	0.0092200	0.017156	0.016565	0.013892
1.6	0.023000	0.023380	0.019419	0.045430	0.043956	0.042462	0.021578	0.023404	0.019192	0.023681	0.019472	0.020793	0.012573	0.012038	0.012206	0.010001	0.008424	0.008090	0.017976	0.017353	0.019051	0.016680	0.016761	0.014033	0.019399	0.017381	0.016387	0.0154220	0.0143430	0.0104650	0.019321	0.018368	0.015601
1.8	0.024871	0.025222	0.021118	0.049826	0.048187	0.046522	0.023550	0.025582	0.021029	0.025631	0.021216	0.022564	0.013483	0.013148	0.013326	0.010550	0.008927	0.008417	0.019532	0.018723	0.020643	0.018125	0.018019	0.015413	0.020989	0.018704	0.017482	0.0165900	0.0158010	0.0113520	0.021079	0.019580	0.017112
2.0	0.026363	0.026354	0.022234	0.053399	0.051569	0.049627	0.025121	0.026981	0.022392	0.026589	0.022353	0.023772	0.014119	0.013965	0.014133	0.011334	0.009196	0.008668	0.020853	0.019651	0.021603	0.019472	0.018900	0.016549	0.022020	0.019869	0.018409	0.0173090	0.0165850	0.0122010	0.022464	0.020584	0.018335
2.2	0.027240	0.026885	0.022908	0.055778	0.053682	0.051782	0.026133	0.027682	0.023296	0.026984	0.022956	0.024290	0.014391	0.014583	0.014590	0.011542	0.009038	0.008401	0.021742	0.020244	0.021901	0.020295	0.019535	0.017536	0.022482	0.020465	0.018847	0.0176630	0.0175140	0.0128620	0.023296	0.021058	0.018869
2.4	0.028392	0.027627	0.023122	0.058241	0.055934	0.053885	0.027412	0.028683	0.024150	0.027276	0.023530	0.024934	0.014739	0.014775	0.015156	0.011619	0.009018	0.008471	0.022772	0.020572	0.022293	0.021154	0.020232	0.018494	0.023296	0.021245	0.019080	0.0184250	0.0175860	0.0132250	0.023877	0.021779	0.019499
2.6	0.029413	0.028106	0.023555	0.060620	0.057368	0.055598	0.028151	0.029366	0.025214	0.027389	0.024043	0.026094	0.015600	0.015240	0.015592	0.011839	0.009021	0.008600	0.023498	0.020973	0.022552	0.022106	0.020640	0.019150	0.024043	0.021631	0.019336	0.0189010	0.0178730	0.0138550	0.024708	0.022525	0.020293
2.8	0.030237	0.029051	0.024214	0.062496	0.059133	0.057365	0.028831	0.030249	0.026177	0.028026	0.024690	0.026836	0.015948	0.015562	0.015986	0.012237	0.009421	0.008840	0.024212	0.021334	0.022617	0.022978	0.021279	0.020135	0.024686	0.022316	0.019940	0.0197190	0.0181450	0.0144830	0.025530	0.023164	0.021134
3.0	0.031061	0.029712	0.024783	0.064301	0.060565	0.058780	0.029598	0.030751	0.026807	0.028797	0.025652	0.027585	0.016456	0.015969	0.016479	0.012196	0.009741	0.009184	0.024986	0.021475	0.022983	0.024022	0.021853	0.020989	0.025376	0.022859	0.020149	0.0203250	0.0185450	0.0149440	0.026486	0.023821	0.021722
3.2	0.031863	0.030496	0.025501	0.066152	0.062043	0.060289	0.030189	0.031088	0.027196	0.029638	0.026172	0.028098	0.016808	0.016309	0.017041	0.012000	0.009996	0.009464	0.025523	0.021724	0.023316	0.024930	0.022331	0.021562	0.025808	0.023205	0.020736	0.0207330	0.0192310	0.0151370	0.027078	0.024509	0.022709
3.4	0.032385	0.031326	0.026144	0.067797	0.063154	0.061190	0.031196	0.032046	0.028095	0.030164	0.026789	0.028491	0.017292	0.016475	0.017311	0.012212	0.010200	0.010070	0.026089	0.022254	0.023738	0.025766	0.022866	0.021984	0.026262	0.023242	0.021230	0.0215790	0.0197660	0.0156040	0.027765	0.025227	0.023483
3.6	0.033198	0.031786	0.027025	0.069400	0.064369	0.062331	0.031902	0.032492	0.028867	0.030641	0.027865	0.028448	0.017773	0.016592	0.017711	0.012197	0.010282	0.010311	0.026860	0.022735	0.024261	0.026099	0.023255	0.022222	0.026535	0.023688	0.021724	0.0220820	0.0202600	0.0157900	0.028461	0.026178	0.023885
3.8	0.033790	0.032358	0.027622	0.070226	0.065508	0.063242	0.032760	0.032861	0.029583	0.031309	0.028593	0.028829	0.018141	0.016803	0.018061	0.012191	0.010601	0.010630	0.027798	0.023664	0.024642	0.026328	0.024050	0.022593	0.026668	0.024107	0.022248	0.0225710	0.0206170	0.0164960	0.029168	0.026832	0.024457
4.0	0.034582	0.033005	0.028324	0.071385	0.067006	0.064343	0.033268	0.033384	0.030403	0.032029	0.029155	0.028964	0.018588	0.016924	0.018087	0.012460	0.010662	0.010966	0.028124	0.024125	0.025226	0.026664	0.024344	0.022981	0.026822	0.024574	0.022668	0.0229010	0.0209250	0.0170860	0.029759	0.027774	0.024995
4.2	0.035374	0.033956	0.029137	0.072521	0.068095	0.065267	0.033647	0.033792	0.030642	0.032763	0.029461	0.029374	0.018755	0.016933	0.018059	0.012901	0.010712	0.011536	0.028580	0.024618	0.025558	0.027324	0.025145	0.023154	0.027187	0.024745	0.023181	0.0228990	0.0212680	0.0173320	0.029978	0.028219	0.025153
4.4	0.036117	0.034356	0.029689	0.073555	0.069241	0.066239	0.034075	0.034494	0.030816	0.033369	0.029789	0.029499	0.018857	0.017238	0.018263	0.013302	0.010922	0.011962	0.028950	0.024817	0.025629	0.027509	0.025577	0.023311	0.027525	0.025180	0.023549	0.0231540	0.0216050	0.0176790	0.030395	0.028938	0.025593
4.6	0.036949	0.035068	0.030350	0.074614	0.070130	0.067215	0.034663	0.034711	0.031083	0.034192	0.030213	0.029674	0.019411	0.017415	0.018275	0.013535	0.011211	0.012491	0.029309	0.025313	0.026062	0.027708	0.026227	0.023486	0.027828	0.025559	0.023898	0.0233550	0.0217070	0.0177850	0.031019	0.028966	0.025696
4.8	0.037513	0.035877	0.030765	0.075791	0.070854	0.067836	0.035211	0.035382	0.031356	0.034609	0.030602	0.029831	0.019798	0.017445	0.018641	0.013898	0.011783	0.012913	0.029619	0.025673	0.026692	0.028317	0.026554	0.024196	0.028184	0.025831	0.024150	0.0235640	0.0218820	0.0180630	0.031353	0.029298	0.026275
5.0	0.037702	0.036024	0.031344	0.076528	0.071880	0.068754	0.035661	0.035892	0.031817	0.035382	0.030879	0.029821	0.019943	0.017707	0.018489	0.013870	0.012362	0.013208	0.029815	0.026205	0.026994	0.028679	0.026746	0.024446	0.028577	0.026031	0.024607	0.0238230	0.0223640	0.0185020	0.031638	0.029824	0.026569
5.2	0.038067	0.036242	0.031529	0.077561	0.072768	0.069419	0.036279	0.036655	0.032199	0.036099	0.031170	0.030226	0.020235	0.018334	0.018757	0.014415	0.012858	0.013304	0.029956	0.027065	0.027654	0.029207	0.026979	0.025056	0.028905	0.026417	0.024983	0.0238080	0.0223450	0.0185500	0.032067	0.030417	0.026559
5.4	0.038406	0.036807	0.031817	0.078441	0.073370	0.069632	0.036815	0.036971	0.032418	0.036707	0.031291	0.030837	0.020466	0.018672	0.019096	0.014607	0.013140	0.013386	0.029997	0.027569	0.028242	0.029607	0.027525	0.025486	0.029222	0.026920	0.025509	0.0244520	0.0225270	0.0190020	0.032415	0.030557	0.026889
5.6	0.038658	0.036888	0.032443	0.079253	0.074181	0.070217	0.037248	0.037547	0.032317	0.037274	0.031529	0.031106	0.020395	0.019043	0.019286	0.014683	0.013746	0.013474	0.030143	0.028250	0.028799	0.029291	0.027718	0.025441	0.029461	0.026969	0.025845	0.0244280	0.0229160	0.0193900	0.032909	0.030598	0.027352
5.8	0.038905	0.037512	0.032844	0.079818	0.075011	0.070921	0.037463	0.037943	0.032407	0.037482	0.031835	0.031363	0.020637	0.019259	0.019454	0.014994	0.014057	0.013457	0.030557	0.028705	0.029361	0.029220	0.027833	0.025891	0.029856	0.027285	0.026141	0.0246640	0.0232340	0.0196210	0.033320	0.030744	0.027543
6.0	0.039292	0.037643	0.032909	0.080816	0.075919	0.071210	0.037847	0.038403	0.032462	0.037603	0.031996	0.031730	0.020836	0.019439	0.019566	0.015514	0.014345	0.013748	0.031072	0.029141	0.029450	0.029460	0.028008	0.026252	0.030183	0.027851	0.026418	0.0250210	0.0231370	0.0201610	0.033766	0.030848	0.027728
6.2	0.039625	0.037895	0.033131	0.081613	0.076843	0.072159	0.038411	0.038690	0.032375	0.038224	0.032018	0.032289	0.021136	0.019666	0.019721	0.015830	0.014717	0.013800	0.031205	0.029485	0.029579	0.029484	0.028539	0.026999	0.030611	0.028394	0.026548	0.0248610	0.0239210	0.0203330	0.033969	0.031174	0.027720
6.4	0.040045	0.038358	0.033181	0.082455	0.077549	0.072816	0.038770	0.039105	0.032511	0.038750	0.031973	0.033029	0.021405	0.019993	0.020104	0.016089	0.015042	0.014106	0.031387	0.029362	0.029690	0.029755	0.028857	0.027390	0.031102	0.028787	0.026430	0.0252370	0.0239190	0.0202410	0.034370	0.031281	0.027852
6.6	0.040184	0.038661	0.033563	0.083208	0.078127	0.073223	0.039134	0.039551	0.033010	0.039174	0.032071	0.033692	0.021893	0.020332	0.020519	0.016497	0.015426	0.014317	0.031541	0.029593	0.029675	0.030308	0.029149	0.028017	0.031360	0.029050	0.026595	0.0254050	0.0243610	0.0204800	0.034950	0.031594	0.028266
6.8	0.040299	0.039282	0.033689	0.084094	0.079181	0.073997	0.039545	0.040151	0.033320	0.039893	0.032487	0.034250	0.022021	0.020572	0.021038	0.017018	0.015724	0.014422	0.031865	0.029911	0.029921	0.030920	0.029586	0.028486	0.031772	0.029534	0.026739	0.0261670	0.0247890	0.0208810	0.035431	0.031887	0.028494
7.0	0.040711	0.039523	0.034207	0.085005	0.080144	0.074383	0.040191	0.040275	0.033675	0.040697	0.032776	0.034600	0.022254	0.020760	0.021249	0.016924	0.015944	0.014776	0.032191	0.030131	0.030062	0.031394	0.029929	0.028807	0.032081	0.029676	0.026955	0.0265110	0.0252880	0.0209680	0.035670	0.032213	0.028945
7.2	0.041010	0.039635	0.034579	0.085800	0.080954	0.074725	0.040701	0.040297	0.034079	0.041289	0.033036	0.035107	0.022581	0.020844	0.021554	0.016909	0.016261	0.014773	0.032591	0.030486	0.030208	0.031799	0.030076	0.029062	0.032436	0.029959	0.027421	0.0269850	0.0260560	0.0210390	0.035787	0.032666	0.029409
7.4	0.041061	0.039944	0.034763	0.086366	0.081665	0.075129	0.041435	0.040871	0.034667	0.041664	0.033156	0.035447	0.023067	0.021031	0.021919	0.017096	0.016596	0.014890	0.033079	0.030649	0.030782	0.031911	0.030371	0.029287	0.032504	0.030217	0.027421	0.0273520	0.0264580	0.0215850	0.036157	0.033029	0.029712
7.6	0.041503	0.040019	0.035212	0.087419	0.082134	0.075720	0.041900	0.041319	0.035342	0.042069	0.033525	0.035658	0.023285	0.021039	0.021988	0.017390	0.016531	0.015070	0.033494	0.030802	0.031082	0.031657	0.030814	0.029306	0.032726	0.030543	0.027493	0.0273740	0.0269420	0.0219700	0.036725	0.033491	0.029885
7.8	0.041966	0.040548	0.035534	0.087977	0.083100	0.076203	0.042378	0.041781	0.036209	0.042888	0.033813	0.035966	0.023431	0.021057	0.021999	0.017456	0.016123	0.015095	0.033731	0.031074	0.031056	0.032108	0.031276	0.029384	0.032875	0.030677	0.027693	0.0274620	0.0271490	0.0223260	0.037016	0.033583	0.030210
8.0	0.042382	0.041041	0.035816	0.088840	0.084074	0.076879	0.042458	0.042101	0.036712	0.043479	0.034136	0.036373	0.023640	0.021059	0.021911	0.017317	0.015996	0.015339	0.033742	0.031248	0.031120	0.032609	0.031599	0.029143	0.033172	0.030868	0.027899	0.0278650	0.0275240	0.0224290	0.037330	0.034071	0.030674
8.2	0.042800	0.041344	0.036045	0.089450	0.084524	0.077355	0.042930	0.042284	0.036935	0.043904	0.034778	0.036786	0.023737	0.021232	0.022031	0.017377	0.016142	0.015620	0.033811	0.031351	0.031430	0.033148	0.032269	0.029122	0.033490	0.031063	0.027885	0.0281710	0.0278790	0.0223010	0.037823	0.034081	0.031181
8.4	0.043188	0.041316	0.036256	0.089964	0.085400	0.078226	0.043309	0.042702	0.037512	0.044236	0.035501	0.036855	0.024053	0.021541	0.022251	0.017475	0.016382	0.015677	0.034230	0.031584	0.031820	0.033324	0.032811	0.028794	0.033544	0.031230	0.027907	0.0285970	0.0280650	0.0226900	0.038027	0.034431	0.031576
8.6	0.043883	0.041661	0.036397	0.090449	0.086045	0.078939	0.043936	0.042933	0.037834	0.044757	0.035915	0.037134	0.024637	0.021664	0.022264	0.017534	0.016547	0.015913	0.034273	0.031950	0.032384	0.033892	0.033205	0.028989	0.033839	0.031221	0.028212	0.0290500	0.0280530	0.0225880	0.038412	0.034917	0.032039
8.8	0.044300	0.042261	0.036993	0.090817	0.086073	0.079577	0.044637	0.043400	0.038175	0.045355	0.036825	0.037320	0.024854	0.022106	0.022271	0.017554	0.016742	0.015738	0.034384	0.032178	0.032527	0.034353	0.033276	0.029206	0.034329	0.031399	0.028295	0.0290770	0.0278530	0.0224850	0.038566	0.034874	0.032693
9.0	0.044569	0.042225	0.037317	0.091364	0.086398	0.080285	0.045506	0.043378	0.038796	0.045772	0.036952	0.037234	0.024984	0.022431	0.022253	0.017713	0.016580	0.015534	0.034634	0.032918	0.032623	0.034621	0.033626	0.029129	0.034639	0.031351	0.028785	0.0294200	0.0278690	0.0226870	0.038719	0.035258	0.033110
9.2	0.045008	0.042693	0.037798	0.092151	0.086632	0.080823	0.046144	0.043517	0.038904	0.046167	0.037512	0.037255	0.025169	0.022657	0.022491	0.017967	0.016709	0.015293	0.034647	0.033665	0.032894	0.035055	0.034014	0.029313	0.034919	0.031416	0.029313	0.0299080	0.0277030	0.0227950	0.039063	0.035473	0.033139
9.4	0.045467	0.042919	0.038202	0.092796	0.087076	0.081130	0.046517	0.043622	0.038916	0.046234	0.037907	0.037426	0.025238	0.022946	0.022404	0.018047	0.016671	0.015349	0.034556	0.034179	0.033105	0.035153	0.034222	0.029348	0.035187	0.031774	0.029685	0.0300050	0.0278510	0.0232920	0.039518	0.035439	0.033356
9.6	0.045626	0.043175	0.038746	0.093134	0.087680	0.081875	0.047001	0.044068	0.039191	0.046586	0.038481	0.037270	0.025474	0.023255	0.022503	0.018335	0.016724	0.015360	0.034811	0.034851	0.033268	0.035213	0.033868	0.029412	0.035803	0.031868	0.029897	0.0303620	0.0280720	0.0233550	0.039957	0.035486	0.033659
9.8	0.045887	0.043708	0.039015	0.093854	0.088309	0.082479	0.047201	0.044328	0.039329	0.046869	0.039176	0.037345	0.025703	0.023806	0.022940	0.018709	0.016700	0.015603	0.035136	0.035095	0.033537	0.035664	0.033895	0.029660	0.036196	0.032400	0.030271	0.0307300	0.0283130	0.0232580	0.040096	0.035607	0.033697
10.0	0.046237	0.043593	0.039152	0.094202	0.089190	0.082885	0.047626	0.044887	0.039428	0.047447	0.039704	0.037565	0.025766	0.023765	0.023303	0.019337	0.016850	0.016158	0.035593	0.035264	0.033484	0.036188	0.033991	0.030006	0.036529	0.032836	0.030368	0.0308260	0.0282550	0.0233390	0.040503	0.035500	0.033997
10.2	0.046857	0.043862	0.039368	0.094439	0.089913	0.083657	0.048079	0.044824	0.039397	0.047856	0.039925	0.038010	0.026012	0.024004	0.023525	0.020044	0.017083	0.016167	0.035959	0.035439	0.033702	0.036506	0.034306	0.030578	0.036855	0.033460	0.030649	0.0303650	0.0288160	0.0233490	0.040839	0.035730	0.034163
10.4	0.047414	0.044378	0.039464	0.094791	0.090438	0.083973	0.048249	0.045438	0.039579	0.047825	0.040372	0.038238	0.026013	0.024501	0.024167	0.020234	0.017022	0.016276	0.036441	0.035524	0.033868	0.037136	0.034280	0.030788	0.037176	0.033569	0.030829	0.0308670	0.0287580	0.0234150	0.041424	0.035747	0.034340
10.6	0.047629	0.044618	0.039841	0.094864	0.091358	0.084325	0.048584	0.045907	0.039903	0.047872	0.040760	0.038160	0.026290	0.024616	0.024446	0.020808	0.017397	0.016346	0.036910	0.035873	0.034204	0.037815	0.034306	0.031166	0.037309	0.033642	0.031224	0.0310990	0.0285660	0.0238990	0.041640	0.036454	0.034581
10.8	0.047976	0.044948	0.040268	0.095150	0.092337	0.084810	0.048892	0.046229	0.040274	0.048508	0.041050	0.038321	0.026460	0.024827	0.024674	0.021609	0.017756	0.016474	0.037581	0.036136	0.034622	0.038257	0.034310	0.031457	0.037672	0.033793	0.031550	0.0317380	0.0284940	0.0242570	0.041817	0.036466	0.034823
11.0	0.048427	0.045127	0.040737	0.095615	0.092975	0.084938	0.049089	0.046479	0.040504	0.049187	0.041291	0.038391	0.026637	0.025204	0.024911	0.021359	0.017995	0.017002	0.037983	0.036060	0.035153	0.038537	0.034314	0.031831	0.037740	0.034069	0.031908	0.0317550	0.0285020	0.0245950	0.041601	0.036739	0.035368
11.2	0.048750	0.045372	0.040732	0.095961	0.093468	0.085179	0.049254	0.047208	0.040634	0.049373	0.041307	0.039027	0.027050	0.025335	0.025278	0.021420	0.018179	0.016859	0.038260	0.036104	0.035611	0.038675	0.034279	0.032474	0.037814	0.034256	0.032088	0.0320130	0.0285850	0.0248250	0.041770	0.037258	0.035463
11.4	0.049050	0.045775	0.040818	0.096430	0.093892	0.085416	0.049661	0.047772	0.040973	0.049519	0.041429	0.039585	0.027046	0.025522	0.025393	0.021618	0.018483	0.016983	0.038535	0.036087	0.036164	0.038748	0.034635	0.032812	0.037549	0.034227	0.031816	0.0322510	0.0285620	0.0251530	0.042122	0.037357	0.035645
11.6	0.049383	0.046144	0.041068	0.097079	0.094181	0.085472	0.049870	0.048412	0.041785	0.049840	0.041786	0.039873	0.026901	0.025370	0.025265	0.021711	0.018474	0.017113	0.038872	0.036040	0.036269	0.038661	0.034738	0.033078	0.037564	0.034397	0.031989	0.0324970	0.0287050	0.0252630	0.042421	0.037501	0.035739
11.8	0.049619	0.046516	0.041067	0.097528	0.094863	0.085572	0.049872	0.048692	0.042290	0.050262	0.042457	0.040223	0.027089	0.025461	0.025636	0.021354	0.018816	0.017211	0.038910	0.036052	0.036472	0.039044	0.034895	0.033364	0.037759	0.034476	0.032308	0.0327330	0.0288010	0.0252360	0.042437	0.037725	0.036039
12.0	0.049886	0.046857	0.041306	0.098029	0.095119	0.085453	0.050115	0.048896	0.042673	0.050670	0.043213	0.041032	0.027072	0.025499	0.025943	0.021179	0.019351	0.017305	0.038999	0.036249	0.036714	0.039068	0.035457	0.033264	0.037971	0.034643	0.032233	0.0331200	0.0288860	0.0257860	0.042863	0.038387	0.036272
12.2	0.050207	0.047070	0.041429	0.098509	0.095968	0.085866	0.050331	0.049312	0.043202	0.050735	0.043904	0.041287	0.027130	0.025611	0.026079	0.021632	0.019502	0.017462	0.039153	0.036308	0.037231	0.039294	0.036057	0.033715	0.038149	0.034827	0.032285	0.0335660	0.0290030	0.0259690	0.043079	0.038669	0.036487
12.4	0.050725	0.047336	0.041673	0.098841	0.096301	0.086010	0.050868	0.049730	0.043544	0.050923	0.044142	0.041961	0.027369	0.025663	0.026382	0.021700	0.019728	0.017468	0.039392	0.036797	0.037501	0.039437	0.036278	0.033558	0.038416	0.034927	0.032508	0.0337210	0.0290480	0.0261230	0.043096	0.039057	0.036568
12.6	0.051275	0.048045	0.041984	0.099639	0.096414	0.086455	0.051544	0.050081	0.044018	0.051441	0.044438	0.042674	0.027571	0.025700	0.026500	0.021920	0.019859	0.017410	0.039349	0.037225	0.037619	0.039491	0.036678	0.034228	0.038732	0.035154	0.032765	0.0340370	0.0287970	0.0259310	0.043276	0.039590	0.036806
12.8	0.051790	0.048512	0.042364	0.100309	0.096456	0.086678	0.052002	0.050270	0.044499	0.051692	0.044791	0.042995	0.027759	0.025994	0.026692	0.021928	0.019502	0.017013	0.039572	0.037423	0.037669	0.039057	0.036987	0.034609	0.038946	0.035328	0.033020	0.0339530	0.0291750	0.0261630	0.043488	0.039814	0.036883
13.0	0.051970	0.048934	0.042547	0.101041	0.096590	0.087479	0.052396	0.050549	0.044647	0.051922	0.044766	0.042777	0.028003	0.026047	0.026933	0.022215	0.019438	0.016914	0.039853	0.037845	0.037943	0.039037	0.037278	0.035182	0.038977	0.035221	0.033330	0.0342250	0.0293140	0.0265460	0.043762	0.040466	0.036975
13.2	0.052166	0.049204	0.042891	0.101967	0.096959	0.088022	0.052376	0.050894	0.044669	0.052324	0.045186	0.043117	0.028236	0.026437	0.026996	0.022296	0.019698	0.016837	0.039993	0.038246	0.038416	0.038897	0.037543	0.035505	0.039321	0.035448	0.033675	0.0345320	0.0295880	0.0265770	0.044098	0.040876	0.037062
13.4	0.052304	0.049390	0.043202	0.102868	0.097238	0.088264	0.052510	0.051261	0.045010	0.052796	0.045270	0.043703	0.028542	0.027022	0.027178	0.022459	0.019539	0.016977	0.040325	0.038595	0.038655	0.038990	0.037901	0.035706	0.039376	0.035912	0.033873	0.0344380	0.0300650	0.0266710	0.044417	0.041377	0.037276
13.6	0.052267	0.049971	0.043596	0.103292	0.097641	0.088957	0.052678	0.051735	0.045455	0.053275	0.045613	0.044398	0.028800	0.027234	0.027189	0.022627	0.019643	0.017179	0.040858	0.038821	0.038851	0.039225	0.038195	0.035861	0.039381	0.036060	0.034241	0.0345980	0.0304330	0.0265560	0.044590	0.041306	0.037476
13.8	0.052649	0.050232	0.043889	0.103821	0.098325	0.089782	0.052628	0.052030	0.045727	0.053617	0.045851	0.044681	0.028820	0.027470	0.027351	0.022556	0.019531	0.017707	0.041248	0.039003	0.038985	0.039517	0.038745	0.036307	0.039426	0.036405	0.034522	0.0342670	0.0309850	0.0269990	0.044923	0.041339	0.037631
14.0	0.053064	0.050343	0.044244	0.104076	0.098762	0.090604	0.052984	0.052546	0.046038	0.054196	0.046040	0.045367	0.029180	0.027420	0.027409	0.022658	0.019535	0.017708	0.041777	0.039009	0.038933	0.039994	0.039010	0.036486	0.039576	0.036799	0.034608	0.0342180	0.0311080	0.0271340	0.045274	0.041473	0.037831
14.2	0.053647	0.050918	0.044544	0.104697	0.099182	0.091132	0.053028	0.052838	0.046111	0.054091	0.046107	0.045884	0.029423	0.027729	0.027500	0.022586	0.019480	0.017625	0.042184	0.039341	0.038966	0.040103	0.039313	0.036568	0.039647	0.037207	0.034859	0.0339140	0.0315310	0.0270970	0.045424	0.041621	0.038109
14.4	0.053967	0.051192	0.044855	0.105227	0.099639	0.091859	0.053106	0.053714	0.046389	0.054257	0.046463	0.045935	0.029615	0.027798	0.027971	0.022569	0.019759	0.017699	0.042481	0.039377	0.039221	0.040228	0.039435	0.036786	0.039860	0.037280	0.035058	0.0339580	0.0313710	0.0273560	0.045589	0.041829	0.038824
14.6	0.054117	0.051453	0.045392	0.105422	0.100474	0.092456	0.053532	0.054075	0.046821	0.054865	0.046584	0.046189	0.029941	0.027965	0.027724	0.022896	0.020174	0.017927	0.042645	0.039596	0.039452	0.040888	0.039299	0.037025	0.040029	0.037612	0.035175	0.0339320	0.0313760	0.0276360	0.046084	0.042095	0.039190
14.8	0.054418	0.051613	0.045790	0.105939	0.101070	0.093193	0.054101	0.054614	0.047049	0.055549	0.046952	0.046579	0.030170	0.028300	0.027725	0.022980	0.020130	0.018369	0.042727	0.039847	0.039906	0.041192	0.039415	0.037124	0.039935	0.037805	0.035249	0.0340790	0.0315800	0.0280060	0.046287	0.042023	0.039737
15.0	0.054686	0.051848	0.045756	0.106380	0.101785	0.093674	0.054521	0.054990	0.047278	0.055793	0.047326	0.047071	0.030431	0.028431	0.027965	0.022549	0.020019	0.018683	0.042745	0.039972	0.040411	0.041510	0.039582	0.037271	0.040169	0.038161	0.035327	0.0338960	0.0320040	0.0282540	0.046526	0.042189	0.040142
15.2	0.055029	0.052314	0.045897	0.106897	0.102314	0.094004	0.055204	0.055174	0.047669	0.056061	0.047427	0.047486	0.030282	0.028474	0.027867	0.022483	0.020381	0.018628	0.042946	0.040198	0.040394	0.041684	0.040022	0.037394	0.040257	0.038200	0.035590	0.0342250	0.0321510	0.0284140	0.047025	0.042287	0.040389
15.4	0.055268	0.052420	0.045987	0.107384	0.102750	0.094102	0.055624	0.055104	0.048175	0.056051	0.047865	0.047850	0.030404	0.028414	0.027984	0.022508	0.020662	0.018964	0.043338	0.040432	0.040571	0.041830	0.040264	0.037517	0.040423	0.038525	0.035405	0.0342910	0.0324390	0.0286470	0.047315	0.041938	0.040843
15.6	0.055144	0.052710	0.046413	0.107322	0.103244	0.094681	0.055924	0.055218	0.048624	0.056234	0.048028	0.047822	0.030436	0.028317	0.028356	0.022772	0.020855	0.019430	0.043544	0.040305	0.040746	0.041956	0.040346	0.037367	0.040831	0.038901	0.035628	0.0343030	0.0325220	0.0292320	0.047562	0.041935	0.041043
15.8	0.055387	0.053043	0.046767	0.107594	0.103801	0.095105	0.056144	0.055345	0.048914	0.056653	0.048453	0.048062	0.030767	0.028561	0.028682	0.022850	0.021186	0.019660	0.043551	0.040383	0.040926	0.042232	0.040598	0.037511	0.041533	0.039153	0.035654	0.0344830	0.0326190	0.0298710	0.047997	0.042226	0.041215
16.0	0.055720	0.053536	0.047178	0.107776	0.104179	0.095500	0.056786	0.055690	0.049368	0.056860	0.048894	0.048350	0.030549	0.028294	0.028776	0.023133	0.021092	0.019382	0.043727	0.040643	0.041168	0.042781	0.040677	0.037287	0.042009	0.039362	0.035781	0.0347620	0.0326970	0.0303670	0.048527	0.042419	0.041309
16.2	0.055910	0.053617	0.047386	0.108386	0.104936	0.096005	0.057004	0.056107	0.049591	0.056945	0.049201	0.048501	0.030682	0.028356	0.028988	0.023397	0.020892	0.019764	0.043595	0.041175	0.041684	0.043066	0.040710	0.037434	0.042383	0.039547	0.036092	0.0348790	0.0329190	0.0304480	0.048761	0.042492	0.041243
16.4	0.056102	0.053709	0.047700	0.108918	0.104805	0.096345	0.057616	0.056405	0.050004	0.057166	0.049501	0.049132	0.031079	0.028489	0.029299	0.023653	0.020995	0.019676	0.043797	0.041424	0.041818	0.043022	0.040551	0.037466	0.042997	0.039651	0.036357	0.0350590	0.0331450	0.0304590	0.048849	0.042864	0.041546
16.6	0.056419	0.054182	0.047841	0.109284	0.104950	0.096984	0.057548	0.056766	0.050465	0.057674	0.050203	0.049390	0.031408	0.028764	0.029515	0.023879	0.021090	0.019689	0.044005	0.041710	0.041818	0.043104	0.040964	0.037896	0.043480	0.039857	0.036502	0.0351480	0.0331090	0.0303460	0.048933	0.043344	0.041623
16.8	0.056605	0.054549	0.048020	0.109586	0.105137	0.097770	0.057708	0.056919	0.050322	0.057547	0.050537	0.049238	0.031693	0.029078	0.029783	0.024193	0.021379	0.019389	0.044387	0.041800	0.042085	0.043430	0.040903	0.038242	0.043969	0.039716	0.036914	0.0353910	0.0336960	0.0307690	0.049463	0.043864	0.041759
17.0	0.056635	0.054964	0.048406	0.110421	0.105135	0.098405	0.057934	0.057378	0.050570	0.057763	0.051173	0.049244	0.031787	0.029265	0.029741	0.024413	0.021533	0.019393	0.044825	0.041995	0.042331	0.043907	0.041206	0.038285	0.044203	0.039761	0.037056	0.0357860	0.0335830	0.0307460	0.049755	0.044280	0.042145
17.2	0.056687	0.055207	0.048803	0.111145	0.105640	0.098660	0.057795	0.057544	0.051218	0.058356	0.051685	0.049532	0.031883	0.029601	0.029649	0.024750	0.021626	0.019276	0.045086	0.042239	0.042488	0.044317	0.041646	0.038238	0.044670	0.040085	0.037276	0.0363660	0.0336500	0.0308270	0.049660	0.044592	0.042552
17.4	0.057032	0.055652	0.049211	0.111782	0.106090	0.099289	0.058329	0.057819	0.051615	0.058513	0.052266	0.049787	0.032085	0.029717	0.029687	0.025215	0.021845	0.019604	0.045307	0.042533	0.042524	0.044425	0.042040	0.038503	0.044475	0.040281	0.037384	0.0369320	0.0340640	0.0308400	0.049698	0.044703	0.042515
17.6	0.057408	0.056201	0.049896	0.112135	0.106616	0.100078	0.058621	0.058033	0.051846	0.058769	0.052776	0.049923	0.032162	0.029804	0.029518	0.025406	0.022198	0.019794	0.045345	0.042717	0.042537	0.044570	0.042112	0.038902	0.044717	0.040347	0.037688	0.0369930	0.0342820	0.0311040	0.049620	0.044743	0.042511
17.8	0.057999	0.056403	0.050040	0.112880	0.106958	0.100722	0.058961	0.058185	0.052322	0.059289	0.053189	0.049893	0.032297	0.029859	0.029716	0.025466	0.022376	0.019913	0.045438	0.042834	0.042396	0.044708	0.042422	0.039454	0.045343	0.040412	0.037833	0.0372620	0.0345070	0.0314670	0.049573	0.045204	0.042861
18.0	0.058467	0.056788	0.050501	0.113733	0.107304	0.101058	0.059407	0.058686	0.052716	0.059747	0.053750	0.050230	0.032510	0.029943	0.029965	0.025475	0.022426	0.019717	0.045659	0.042893	0.042448	0.044576	0.042465	0.039455	0.045435	0.040767	0.037823	0.0376710	0.0342730	0.0310740	0.049574	0.045947	0.043122
18.2	0.059237	0.057006	0.050719	0.114227	0.107651	0.101341	0.059549	0.058981	0.052737	0.059455	0.054236	0.050406	0.032593	0.030236	0.030285	0.025618	0.022773	0.020024	0.045851	0.043310	0.042549	0.044663	0.042500	0.039829	0.045428	0.041157	0.038023	0.0378030	0.0341750	0.0310850	0.049608	0.046413	0.043716
18.4	0.059808	0.057242	0.051217	0.114818	0.108116	0.101827	0.060056	0.059095	0.053223	0.059919	0.054700	0.050535	0.032706	0.030127	0.030292	0.025626	0.023022	0.019943	0.045778	0.043442	0.042613	0.044780	0.042555	0.040432	0.045615	0.041231	0.038258	0.0381760	0.0339660	0.0315470	0.049866	0.046717	0.044297
18.6	0.060232	0.057502	0.051681	0.115302	0.108716	0.102233	0.060475	0.058998	0.053442	0.060177	0.055234	0.051039	0.032871	0.030628	0.030047	0.025680	0.022946	0.020431	0.045759	0.043684	0.042443	0.045316	0.042832	0.040465	0.045500	0.041280	0.038167	0.0382060	0.0341780	0.0314830	0.050334	0.047054	0.044509
18.8	0.060794	0.057713	0.052082	0.115686	0.109230	0.102573	0.060894	0.059132	0.053607	0.060303	0.055728	0.051412	0.032974	0.030863	0.030070	0.025326	0.022842	0.020513	0.046048	0.043873	0.042733	0.045366	0.043484	0.040511	0.045233	0.041246	0.038192	0.0381880	0.0343000	0.0316430	0.050338	0.047265	0.044869
19.0	0.061163	0.057849	0.052293	0.116152	0.109959	0.102637	0.061206	0.059131	0.053855	0.060712	0.055931	0.051957	0.032927	0.030738	0.030004	0.025140	0.022903	0.020585	0.046478	0.043747	0.042852	0.045468	0.043770	0.040873	0.045439	0.041518	0.038219	0.0381540	0.0342660	0.0314220	0.050730	0.047354	0.045113
19.2	0.061624	0.057851	0.052547	0.116680	0.110284	0.102816	0.061548	0.059048	0.054086	0.061080	0.056213	0.052148	0.033044	0.031027	0.029843	0.025053	0.023319	0.020520	0.046946	0.043860	0.042833	0.045813	0.043975	0.041224	0.045606	0.041641	0.038305	0.0382680	0.0344620	0.0314860	0.050747	0.047587	0.045344
19.4	0.061912	0.057854	0.052519	0.116647	0.110709	0.103042	0.061627	0.059306	0.054175	0.061117	0.056075	0.052345	0.033462	0.030896	0.030012	0.025293	0.023327	0.020934	0.047420	0.043871	0.043196	0.045848	0.044012	0.041278	0.045553	0.041668	0.038299	0.0377670	0.0346660	0.0314230	0.050889	0.047648	0.045383
19.6	0.062046	0.057943	0.052713	0.116797	0.111154	0.103509	0.061779	0.059443	0.053913	0.061463	0.055955	0.052564	0.033760	0.031097	0.030214	0.025582	0.023418	0.021216	0.047831	0.043822	0.043441	0.046097	0.044076	0.041551	0.045659	0.041469	0.038564	0.0377480	0.0346590	0.0316700	0.051407	0.047749	0.044944
19.8	0.062324	0.058368	0.052834	0.117233	0.111845	0.103769	0.062010	0.059817	0.054122	0.062182	0.055712	0.052881	0.033996	0.031319	0.030414	0.025747	0.023360	0.021072	0.048126	0.044111	0.043785	0.046337	0.044179	0.041903	0.046073	0.041646	0.038739	0.0378800	0.0346310	0.0316100	0.051648	0.047752	0.044744
20.0	0.062703	0.058568	0.052717	0.117775	0.112261	0.103957	0.062324	0.060229	0.054185	0.062559	0.055904	0.053485	0.034040	0.031320	0.030477	0.025656	0.023321	0.021065	0.048528	0.044371	0.044133	0.046915	0.043976	0.041896	0.046378	0.041564	0.038861	0.0379440	0.0344310	0.0315790	0.051765	0.047833	0.044678
20.2	0.062741	0.058404	0.052741	0.118256	0.113200	0.104404	0.062381	0.060840	0.054368	0.062955	0.056123	0.054345	0.034440	0.031369	0.030788	0.025568	0.023510	0.021096	0.048905	0.044724	0.044541	0.047076	0.044026	0.042151	0.046525	0.041536	0.038929	0.0377400	0.0342220	0.0311880	0.052017	0.048158	0.044483
20.4	0.062952	0.058763	0.052825	0.118416	0.113556	0.104728	0.062542	0.061576	0.054679	0.062952	0.056458	0.054671	0.034763	0.031511	0.030950	0.025893	0.023761	0.020927	0.049426	0.044724	0.044352	0.047366	0.044245	0.042431	0.046540	0.041512	0.039135	0.0376240	0.0342770	0.0309560	0.051969	0.048545	0.044815
20.6	0.063212	0.059263	0.052886	0.118507	0.114089	0.104957	0.062549	0.062236	0.054694	0.063338	0.057094	0.054796	0.034841	0.031637	0.031104	0.026021	0.024004	0.021125	0.049601	0.045225	0.044618	0.047873	0.044489	0.042360	0.046641	0.041671	0.039253	0.0374520	0.0343290	0.0309040	0.052433	0.048636	0.044651
20.8	0.063350	0.059750	0.052865	0.119004	0.114824	0.105663	0.062795	0.062657	0.054869	0.063257	0.057072	0.055173	0.034835	0.031500	0.031029	0.026395	0.023928	0.020976	0.049690	0.045302	0.045163	0.048255	0.044330	0.042449	0.046917	0.041779	0.039460	0.0376780	0.0346050	0.0311040	0.052896	0.048753	0.045023
21.0	0.063545	0.060147	0.052805	0.119444	0.115438	0.105695	0.063118	0.063178	0.055282	0.063635	0.057338	0.055622	0.035015	0.031615	0.031283	0.026679	0.023705	0.021242	0.049724	0.045492	0.045110	0.048334	0.044374	0.042471	0.046964	0.042166	0.039665	0.0379560	0.0346760	0.0309520	0.052959	0.048603	0.045338
21.2	0.063747	0.060507	0.052526	0.119768	0.116325	0.106265	0.063527	0.063440	0.055475	0.064076	0.057413	0.055828	0.035139	0.031400	0.031413	0.027173	0.024003	0.021302	0.049684	0.045735	0.045293	0.048871	0.044647	0.042812	0.047355	0.042718	0.039700	0.0384250	0.0347860	0.0311800	0.053091	0.048474	0.045623
21.4	0.064080	0.060940	0.052513	0.120204	0.117102	0.107263	0.064340	0.063594	0.055614	0.064151	0.057703	0.056233	0.035248	0.031422	0.031805	0.027548	0.024075	0.021749	0.049870	0.046192	0.045751	0.048643	0.044937	0.043256	0.047543	0.042852	0.040081	0.0384320	0.0354580	0.0311840	0.053453	0.048539	0.045841
21.6	0.064397	0.061246	0.052750	0.120489	0.117586	0.107652	0.064814	0.064216	0.055863	0.064778	0.057808	0.056663	0.035319	0.031604	0.032127	0.027785	0.024182	0.021960	0.050007	0.046487	0.046002	0.048742	0.045159	0.043341	0.047831	0.043126	0.040407	0.0387160	0.0357530	0.0316390	0.053647	0.048770	0.046006
21.8	0.064666	0.061448	0.052783	0.121062	0.118022	0.108258	0.064978	0.064612	0.056602	0.065243	0.057803	0.056848	0.035613	0.031820	0.032366	0.027690	0.024306	0.022053	0.050175	0.046706	0.046265	0.048868	0.045638	0.043349	0.048092	0.043162	0.040687	0.0388320	0.0356210	0.0318750	0.054063	0.049178	0.046369
22.0	0.065029	0.061618	0.053207	0.121394	0.118208	0.108586	0.065302	0.064821	0.056841	0.065370	0.058199	0.057308	0.035273	0.032222	0.032623	0.027384	0.024129	0.022254	0.050028	0.046707	0.046676	0.048896	0.045811	0.043252	0.048033	0.043555	0.040826	0.0392580	0.0357840	0.0321810	0.054549	0.049222	0.046660
22.2	0.065451	0.061640	0.053665	0.121498	0.118738	0.109010	0.065460	0.064812	0.056803	0.065621	0.058215	0.058281	0.035164	0.032465	0.033147	0.027281	0.024244	0.022705	0.050067	0.046640	0.046869	0.049092	0.046166	0.043452	0.048002	0.044005	0.040973	0.0394500	0.0362550	0.0327750	0.054821	0.048921	0.047042
22.4	0.065587	0.062003	0.054329	0.122071	0.119145	0.109561	0.065711	0.064866	0.057338	0.066331	0.058415	0.058917	0.035175	0.032734	0.033079	0.027424	0.024302	0.022785	0.049999	0.046602	0.046964	0.048842	0.046722	0.043915	0.048053	0.044083	0.041229	0.0399930	0.0369570	0.0332730	0.055123	0.049016	0.047266
22.6	0.065888	0.062306	0.054710	0.122248	0.119326	0.109942	0.065954	0.065148	0.057477	0.066490	0.058523	0.059443	0.035383	0.033118	0.032966	0.027504	0.024370	0.022825	0.050320	0.046572	0.047114	0.048807	0.047040	0.043549	0.048046	0.044280	0.041156	0.0399150	0.0373100	0.0334270	0.055246	0.049309	0.047510
22.8	0.066027	0.062557	0.054919	0.122755	0.119666	0.110246	0.066257	0.065344	0.057718	0.066906	0.058680	0.059801	0.035293	0.033272	0.032595	0.027293	0.024732	0.022643	0.050469	0.046782	0.047502	0.049053	0.047224	0.043453	0.048168	0.044506	0.041407	0.0400790	0.0373370	0.0338130	0.055389	0.049438	0.047619
23.0	0.066008	0.062660	0.055118	0.123159	0.119523	0.110367	0.066575	0.065253	0.058041	0.067889	0.058971	0.059963	0.035320	0.033331	0.032374	0.027457	0.024994	0.022821	0.050587	0.047135	0.047815	0.048975	0.047122	0.043596	0.048346	0.044843	0.041617	0.0403540	0.0374230	0.0339520	0.055676	0.049553	0.047844
23.2	0.066277	0.062906	0.055034	0.123520	0.119572	0.110959	0.066911	0.065167	0.058636	0.068618	0.059582	0.060013	0.035558	0.033507	0.032381	0.027581	0.025172	0.022857	0.050779	0.047498	0.047856	0.048945	0.047057	0.043801	0.048656	0.044902	0.041980	0.0403000	0.0380430	0.0341940	0.055746	0.049997	0.047885
23.4	0.066436	0.063240	0.054965	0.123839	0.119861	0.111084	0.067177	0.065199	0.058846	0.068970	0.059919	0.060153	0.035815	0.033772	0.032573	0.027654	0.025147	0.023093	0.051191	0.047616	0.047865	0.049009	0.047089	0.043711	0.048511	0.044905	0.042328	0.0401340	0.0380010	0.0342630	0.056190	0.050162	0.047778
23.6	0.066784	0.063670	0.055310	0.124356	0.120151	0.111109	0.067474	0.065185	0.059203	0.069365	0.060572	0.059996	0.036375	0.033905	0.032661	0.027568	0.025180	0.023323	0.051449	0.048124	0.047828	0.049329	0.047014	0.044240	0.048832	0.045141	0.042226	0.0403480	0.0379570	0.0342520	0.056413	0.050274	0.047722
23.8	0.067074	0.064328	0.055803	0.124655	0.120745	0.111442	0.067744	0.065263	0.059751	0.070116	0.060973	0.060342	0.036417	0.034003	0.032761	0.027418	0.025541	0.023488	0.051813	0.048372	0.047913	0.049449	0.047021	0.044411	0.049287	0.045296	0.041966	0.0404140	0.0379030	0.0344840	0.056370	0.050643	0.047815
24.0	0.067108	0.064660	0.056005	0.125242	0.120955	0.111636	0.067768	0.065639	0.060087	0.070128	0.061843	0.060813	0.036280	0.033991	0.032760	0.027115	0.025795	0.023528	0.051974	0.048536	0.047902	0.049796	0.046985	0.044705	0.049233	0.045407	0.042022	0.0403530	0.0376730	0.0344210	0.056609	0.051177	0.047964
24.2	0.067357	0.064864	0.056328	0.125519	0.121139	0.111869	0.067779	0.066043	0.060470	0.069974	0.062230	0.061036	0.036404	0.033886	0.032866	0.027070	0.025984	0.023208	0.052104	0.048881	0.047929	0.050132	0.046925	0.044945	0.049185	0.045409	0.042049	0.0402390	0.0378900	0.0340760	0.056847	0.051368	0.048367
24.4	0.067757	0.065179	0.056543	0.125991	0.121274	0.112035	0.067946	0.066318	0.060925	0.070180	0.062525	0.061186	0.036313	0.034206	0.032862	0.027357	0.025946	0.023431	0.052326	0.049135	0.047830	0.050209	0.046874	0.045071	0.049253	0.045503	0.042132	0.0401590	0.0379990	0.0340490	0.056768	0.051540	0.048574
24.6	0.068029	0.065375	0.056845	0.126772	0.121452	0.112284	0.068270	0.066469	0.061097	0.070623	0.063081	0.061356	0.036337	0.034111	0.032855	0.027425	0.025893	0.023890	0.052294	0.049327	0.048174	0.050388	0.046876	0.045210	0.049647	0.045746	0.042370	0.0404070	0.0380810	0.0336930	0.057222	0.051723	0.048818
24.8	0.068125	0.065608	0.056930	0.127332	0.121798	0.112944	0.068450	0.066472	0.061267	0.070537	0.063109	0.061926	0.036214	0.034166	0.033038	0.027576	0.025746	0.024106	0.052194	0.049422	0.048352	0.050684	0.046946	0.045737	0.049927	0.046178	0.042462	0.0403760	0.0379850	0.0334180	0.057290	0.052114	0.049147
25.0	0.068215	0.065757	0.057041	0.127576	0.122119	0.113293	0.068798	0.066703	0.061550	0.070745	0.063071	0.061860	0.036591	0.034403	0.033335	0.027546	0.025902	0.024247	0.052414	0.049715	0.048335	0.051230	0.047374	0.046236	0.049765	0.046297	0.042624	0.0402910	0.0380250	0.0335580	0.057558	0.052347	0.049496
25.2	0.068570	0.065866	0.057299	0.128386	0.122565	0.114066	0.069227	0.066754	0.062109	0.070771	0.063432	0.062020	0.036671	0.034417	0.033551	0.027967	0.026045	0.024422	0.052657	0.049866	0.048645	0.051569	0.047863	0.046541	0.049816	0.046369	0.042651	0.0406100	0.0380030	0.0333510	0.057838	0.052657	0.049928
25.4	0.068872	0.066044	0.057796	0.128792	0.122917	0.114775	0.069451	0.067259	0.062728	0.070903	0.063725	0.062205	0.036714	0.034792	0.033924	0.028162	0.025910	0.024904	0.053150	0.050268	0.048949	0.051588	0.048425	0.046660	0.049719	0.046377	0.042841	0.0404090	0.0383330	0.0333740	0.057854	0.053037	0.050102
25.6	0.069274	0.066116	0.058219	0.128797	0.123253	0.114955	0.069832	0.067899	0.063177	0.071291	0.063347	0.062055	0.036905	0.034926	0.034171	0.028402	0.025899	0.025214	0.053524	0.050349	0.049237	0.051764	0.048604	0.046677	0.049734	0.046508	0.042844	0.0411100	0.0382400	0.0337530	0.057907	0.053242	0.050430
25.8	0.069284	0.066019	0.058606	0.129092	0.123840	0.115462	0.069998	0.067973	0.063449	0.071180	0.063510	0.062233	0.036831	0.035004	0.034435	0.028478	0.025948	0.025258	0.053692	0.050150	0.049672	0.052363	0.048867	0.046834	0.049641	0.046312	0.042977	0.0408560	0.0384240	0.0341240	0.058110	0.053494	0.050707
26.0	0.069422	0.065738	0.058838	0.129243	0.124172	0.115574	0.070397	0.068190	0.063430	0.071212	0.063323	0.062614	0.036454	0.035242	0.034687	0.029039	0.025831	0.025448	0.053790	0.050187	0.050089	0.052398	0.048737	0.046955	0.049459	0.046257	0.043152	0.0413080	0.0386350	0.0344420	0.058139	0.053533	0.051016
26.2	0.069557	0.065614	0.059293	0.129683	0.124861	0.116026	0.070722	0.068559	0.063507	0.071781	0.063359	0.062858	0.036734	0.035147	0.034759	0.029558	0.025825	0.025415	0.054391	0.050035	0.050215	0.052515	0.048980	0.046998	0.049234	0.046558	0.043245	0.0415480	0.0393520	0.0348890	0.057910	0.053858	0.051219
26.4	0.069609	0.065910	0.059476	0.129901	0.125084	0.116553	0.071240	0.068984	0.063920	0.072154	0.063387	0.062733	0.037130	0.035408	0.034750	0.030363	0.025927	0.025346	0.054398	0.050233	0.050455	0.052735	0.049064	0.047023	0.049341	0.046520	0.043616	0.0416970	0.0392640	0.0352650	0.057908	0.054261	0.051181
26.6	0.069676	0.066297	0.059558	0.130097	0.125683	0.117108	0.071631	0.069426	0.063978	0.072258	0.063156	0.062658	0.037201	0.035471	0.034610	0.030623	0.025892	0.025624	0.054526	0.050587	0.050789	0.053081	0.049168	0.046837	0.049716	0.046421	0.043754	0.0419630	0.0392570	0.0355510	0.057888	0.054348	0.051176
26.8	0.069752	0.066439	0.059508	0.130424	0.126094	0.117497	0.072048	0.069607	0.064174	0.072795	0.063680	0.062560	0.037287	0.035710	0.034600	0.030745	0.026088	0.025838	0.054355	0.050965	0.051223	0.053606	0.049206	0.046741	0.049806	0.046643	0.043824	0.0420390	0.0390800	0.0357600	0.057936	0.054676	0.051313
27.0	0.070197	0.066898	0.059901	0.130543	0.126293	0.117717	0.072296	0.069751	0.064096	0.073362	0.063929	0.062455	0.037568	0.035751	0.034758	0.030754	0.026141	0.026047	0.054520	0.051310	0.051255	0.053454	0.049198	0.046888	0.050326	0.047010	0.044123	0.0420330	0.0394750	0.0361650	0.058174	0.054959	0.051499
27.2	0.070693	0.067072	0.060139	0.130852	0.126951	0.118119	0.072561	0.070101	0.064402	0.073758	0.064748	0.062775	0.038095	0.035756	0.034767	0.030780	0.026304	0.026087	0.054611	0.051284	0.051260	0.053410	0.049148	0.047029	0.050508	0.047152	0.044311	0.0419860	0.0400020	0.0364250	0.058284	0.055266	0.051540
27.4	0.071193	0.067538	0.060461	0.130876	0.127475	0.118068	0.072681	0.070628	0.064195	0.073515	0.065105	0.062847	0.038608	0.035844	0.035268	0.030969	0.026344	0.025908	0.055156	0.051430	0.051182	0.053805	0.049049	0.047260	0.050534	0.047257	0.044369	0.0418750	0.0399930	0.0364960	0.058521	0.055505	0.051764
27.6	0.071620	0.068468	0.060922	0.131212	0.128070	0.118408	0.072987	0.070785	0.064453	0.073430	0.065404	0.063197	0.038732	0.035644	0.035350	0.031007	0.026608	0.026065	0.055289	0.051389	0.051015	0.053949	0.049188	0.047576	0.051232	0.047377	0.044367	0.0417240	0.0405130	0.0367030	0.058367	0.055537	0.051844
27.8	0.071704	0.068643	0.061366	0.131690	0.128712	0.119115	0.073036	0.071137	0.064435	0.073460	0.065238	0.063419	0.038571	0.035889	0.035618	0.030613	0.027166	0.025784	0.055598	0.051366	0.050925	0.053945	0.048975	0.047683	0.051314	0.047410	0.044544	0.0417050	0.0407300	0.0370160	0.058651	0.055822	0.051766
28.0	0.071826	0.068881	0.061528	0.132068	0.128965	0.119531	0.073053	0.071496	0.064659	0.073326	0.065497	0.063846	0.038330	0.036001	0.035844	0.030486	0.027340	0.025638	0.055624	0.051558	0.051050	0.053938	0.049131	0.047805	0.051545	0.047558	0.044743	0.0415610	0.0408940	0.0369080	0.059160	0.055654	0.052117
28.2	0.072231	0.069104	0.061615	0.132566	0.129207	0.119877	0.073211	0.071853	0.064647	0.073560	0.065663	0.063888	0.038474	0.035966	0.036008	0.030363	0.027475	0.025459	0.055733	0.051841	0.051274	0.054192	0.049072	0.048123	0.052001	0.047494	0.044778	0.0419000	0.0406950	0.0366790	0.059364	0.055745	0.052106
28.4	0.072366	0.069426	0.061832	0.133230	0.129621	0.120189	0.073657	0.071952	0.064837	0.074394	0.065920	0.064424	0.038377	0.036314	0.036231	0.029985	0.027677	0.025582	0.055888	0.051984	0.051483	0.054268	0.049418	0.048200	0.052391	0.047509	0.045194	0.0417860	0.0404200	0.0363300	0.059623	0.055819	0.052001
28.6	0.072458	0.069545	0.062462	0.134199	0.129638	0.120741	0.073806	0.072110	0.064623	0.074497	0.066461	0.064741	0.038199	0.036769	0.036543	0.029817	0.027679	0.025702	0.055738	0.052019	0.051486	0.054095	0.049968	0.048384	0.052450	0.047750	0.045573	0.0419480	0.0403060	0.0361980	0.060111	0.056002	0.052155
28.8	0.072421	0.069857	0.062689	0.134391	0.129864	0.121270	0.073861	0.072210	0.064831	0.074650	0.066657	0.065083	0.038119	0.036937	0.036746	0.029801	0.027907	0.025675	0.055586	0.052145	0.051365	0.054012	0.050017	0.048588	0.052291	0.047773	0.045397	0.0417050	0.0398110	0.0361350	0.060415	0.056059	0.052069
29.0	0.072843	0.070142	0.062823	0.134611	0.130132	0.121561	0.074054	0.072556	0.065036	0.074863	0.067015	0.065046	0.038560	0.037231	0.036983	0.029695	0.027851	0.025771	0.055526	0.052206	0.051384	0.054050	0.049986	0.049007	0.052264	0.047677	0.045333	0.0416160	0.0398370	0.0358720	0.060864	0.056329	0.052236
29.2	0.072986	0.070352	0.062796	0.135379	0.130446	0.121860	0.074536	0.072655	0.065480	0.075105	0.067637	0.065265	0.038508	0.037284	0.037373	0.029935	0.027935	0.026003	0.055496	0.052413	0.051260	0.053844	0.050050	0.049120	0.052276	0.047728	0.045340	0.0422020	0.0397140	0.0356810	0.061010	0.056507	0.052579
29.4	0.072921	0.070295	0.063000	0.135605	0.130799	0.122244	0.074594	0.073063	0.065658	0.075394	0.067763	0.065162	0.038561	0.037382	0.037346	0.029865	0.027783	0.026341	0.055535	0.052594	0.051359	0.054005	0.050141	0.049101	0.052239	0.047985	0.045392	0.0424130	0.0398730	0.0358360	0.061249	0.056441	0.052631
29.6	0.073131	0.070388	0.063033	0.135947	0.131205	0.122663	0.074994	0.073081	0.065863	0.075885	0.067914	0.065150	0.038628	0.037332	0.037276	0.030261	0.027656	0.026287	0.055531	0.052809	0.051561	0.054310	0.050072	0.049312	0.052505	0.047821	0.045356	0.0431090	0.0398330	0.0358570	0.061403	0.056421	0.053117
29.8	0.073136	0.070185	0.063004	0.136522	0.131628	0.123030	0.075202	0.073220	0.065799	0.075827	0.068809	0.065528	0.038563	0.037515	0.037401	0.030569	0.028065	0.026285	0.055638	0.053030	0.051805	0.054783	0.050468	0.049411	0.052658	0.047603	0.045438	0.0431170	0.0397610	0.0358440	0.061683	0.056688	0.053263
30.0	0.073410	0.070038	0.063202	0.136922	0.131697	0.122979	0.075542	0.073281	0.066121	0.076015	0.068478	0.065644	0.038746	0.037799	0.037199	0.030973	0.028163	0.026670	0.055710	0.053277	0.051969	0.054597	0.050930	0.049319	0.052737	0.047645	0.045697	0.0435110	0.0395870	0.0356440	0.061616	0.056753	0.053581
30.2	0.073542	0.070244	0.063209	0.137405	0.131773	0.123413	0.075661	0.073653	0.066604	0.076494	0.068919	0.065645	0.038939	0.037627	0.037263	0.031321	0.028332	0.026704	0.055797	0.053192	0.052093	0.055002	0.051332	0.049134	0.053015	0.047933	0.045914	0.0439160	0.0394400	0.0360010	0.061910	0.056889	0.053599
30.4	0.073573	0.070612	0.063163	0.137393	0.132438	0.123912	0.076080	0.073934	0.067092	0.076633	0.068950	0.065484	0.039310	0.037775	0.037404	0.031498	0.028523	0.027344	0.055338	0.053432	0.052020	0.055267	0.051886	0.049203	0.053314	0.047701	0.046027	0.0442400	0.0393020	0.0359190	0.062202	0.057264	0.053871
30.6	0.073634	0.070868	0.063225	0.137844	0.133054	0.124378	0.076287	0.074171	0.067300	0.076845	0.069263	0.065918	0.039347	0.038111	0.037109	0.031423	0.028545	0.027721	0.055387	0.053585	0.052344	0.055638	0.052697	0.049180	0.053705	0.047781	0.046050	0.0445170	0.0392350	0.0360570	0.062157	0.057060	0.054197
30.8	0.074343	0.071065	0.063391	0.138062	0.133385	0.124619	0.076695	0.074383	0.067568	0.077167	0.069745	0.066009	0.039767	0.038229	0.037088	0.031315	0.028640	0.027825	0.055457	0.053696	0.052452	0.056044	0.053105	0.048917	0.053932	0.048272	0.046111	0.0444280	0.0394330	0.0364250	0.062113	0.057390	0.054637
31.0	0.074783	0.071446	0.063998	0.138450	0.133736	0.124829	0.076925	0.074550	0.067775	0.077371	0.069885	0.066363	0.040125	0.038322	0.036862	0.031313	0.028831	0.027840	0.055947	0.053788	0.052526	0.055992	0.053461	0.049032	0.054413	0.048623	0.046354	0.0445630	0.0401140	0.0369060	0.062230	0.057557	0.054910
31.2	0.075184	0.071606	0.064170	0.138488	0.134260	0.124995	0.077157	0.074843	0.068385	0.077640	0.070084	0.066800	0.040385	0.038198	0.036930	0.031586	0.028884	0.027696	0.056170	0.053784	0.052719	0.056096	0.053610	0.049353	0.054450	0.048988	0.046464	0.0447180	0.0405640	0.0369230	0.062454	0.057591	0.055098
31.4	0.075512	0.072053	0.064602	0.138615	0.134396	0.125165	0.077493	0.075209	0.068861	0.077487	0.070140	0.067084	0.040476	0.038121	0.037330	0.032067	0.028853	0.027637	0.056845	0.053677	0.052621	0.056558	0.053791	0.049470	0.054931	0.049204	0.046640	0.0447270	0.0408820	0.0373490	0.062560	0.057717	0.055257
31.6	0.075623	0.072561	0.064896	0.139155	0.134717	0.125923	0.078062	0.075174	0.069341	0.077324	0.070352	0.067471	0.040372	0.038055	0.037259	0.031837	0.029271	0.027365	0.056957	0.053550	0.052652	0.056997	0.053898	0.049437	0.055297	0.049598	0.046838	0.0447290	0.0413150	0.0377730	0.062695	0.057549	0.055161
31.8	0.075977	0.072510	0.065256	0.139489	0.134877	0.126350	0.078405	0.075630	0.069339	0.077600	0.070382	0.067489	0.040537	0.038147	0.037602	0.031659	0.029464	0.027323	0.057417	0.053901	0.053092	0.056978	0.053691	0.049399	0.055128	0.049789	0.046819	0.0451090	0.0412830	0.0381630	0.063027	0.057560	0.055151
32.0	0.076450	0.073043	0.065493	0.139645	0.135412	0.126411	0.078711	0.075964	0.069582	0.078007	0.070810	0.068197	0.040637	0.038196	0.037755	0.031821	0.029402	0.027258	0.057440	0.054025	0.053823	0.057191	0.054095	0.049875	0.055643	0.049884	0.046734	0.0450670	0.0416190	0.0385430	0.063309	0.058330	0.055398
32.2	0.076772	0.073145	0.065735	0.140078	0.135542	0.126847	0.079199	0.076280	0.069615	0.078268	0.071646	0.068445	0.040952	0.038410	0.038075	0.031754	0.029344	0.027114	0.057737	0.054260	0.054030	0.057632	0.053902	0.050267	0.055778	0.050247	0.047094	0.0455430	0.0412870	0.0387950	0.063264	0.058337	0.055118
32.4	0.077129	0.073516	0.066076	0.140800	0.135724	0.127183	0.079504	0.076282	0.069682	0.078823	0.072173	0.069070	0.041017	0.038658	0.038492	0.031574	0.029170	0.026911	0.058000	0.054264	0.054169	0.057904	0.053753	0.050194	0.055877	0.050612	0.047382	0.0454250	0.0415240	0.0389870	0.063546	0.058179	0.055329
32.6	0.077348	0.073656	0.066384	0.141203	0.135934	0.127814	0.079933	0.076467	0.069675	0.078975	0.072783	0.069213	0.041056	0.038873	0.038883	0.032034	0.029073	0.027123	0.058093	0.054347	0.054217	0.057680	0.053576	0.050573	0.055789	0.050934	0.047559	0.0453790	0.0416290	0.0391470	0.063834	0.058345	0.055308
32.8	0.077725	0.074140	0.066481	0.141248	0.136363	0.127906	0.080105	0.076679	0.069903	0.079215	0.073153	0.069661	0.041297	0.038808	0.039169	0.032037	0.028786	0.027172	0.058096	0.054462	0.054617	0.057977	0.053019	0.050679	0.055699	0.051018	0.047389	0.0454870	0.0419410	0.0392820	0.063889	0.058293	0.055351
33.0	0.078224	0.074452	0.066506	0.141447	0.136782	0.128369	0.080530	0.076722	0.069906	0.079663	0.073325	0.069952	0.041449	0.039057	0.039686	0.032301	0.028544	0.027272	0.057920	0.054546	0.055087	0.058282	0.053120	0.051174	0.055849	0.051239	0.047939	0.0455160	0.0421650	0.0392650	0.063944	0.058666	0.055685
33.2	0.078283	0.074563	0.066729	0.142281	0.136894	0.128874	0.080819	0.076871	0.070239	0.080061	0.073147	0.069921	0.041397	0.038923	0.039864	0.032566	0.028392	0.027274	0.058300	0.055053	0.055357	0.058449	0.053270	0.051322	0.056090	0.051303	0.048146	0.0460270	0.0422370	0.0395680	0.064199	0.058370	0.056178
33.4	0.078457	0.074688	0.067327	0.143069	0.137069	0.129386	0.080802	0.076880	0.070085	0.080143	0.073313	0.070141	0.041655	0.039053	0.039890	0.032907	0.028514	0.027196	0.058736	0.055317	0.055625	0.058839	0.053622	0.051629	0.056077	0.051342	0.048356	0.0463310	0.0425390	0.0398080	0.064327	0.058302	0.056276
33.6	0.078956	0.074902	0.067561	0.143336	0.137450	0.129903	0.080814	0.076997	0.070117	0.080478	0.073432	0.070255	0.041712	0.039067	0.040015	0.033102	0.028541	0.027244	0.059169	0.055906	0.056062	0.058906	0.054038	0.052053	0.056127	0.051256	0.048581	0.0463580	0.0426990	0.0400300	0.064153	0.058332	0.056582
33.8	0.079372	0.075033	0.067853	0.143697	0.137734	0.130231	0.080725	0.077138	0.070111	0.080716	0.073923	0.070594	0.041846	0.039216	0.040211	0.033218	0.029230	0.027532	0.059542	0.055994	0.056066	0.059016	0.054688	0.052468	0.056257	0.051378	0.048616	0.0463450	0.0424960	0.0400920	0.064221	0.058471	0.056578
34.0	0.079379	0.075353	0.068299	0.144123	0.137751	0.130809	0.080482	0.077365	0.070257	0.080955	0.073775	0.070739	0.042081	0.039479	0.040387	0.033159	0.029552	0.027485	0.059366	0.056203	0.056237	0.058638	0.055080	0.052840	0.055897	0.051624	0.048662	0.0467470	0.0424720	0.0399120	0.064285	0.058322	0.056667
34.2	0.079495	0.075738	0.068662	0.144615	0.138108	0.131217	0.080272	0.077624	0.070335	0.081174	0.074010	0.070494	0.042191	0.039487	0.040575	0.033607	0.029742	0.027522	0.059408	0.056532	0.056401	0.058839	0.055522	0.052630	0.055826	0.051711	0.048617	0.0468870	0.0425160	0.0400800	0.064598	0.058626	0.056551
34.4	0.079556	0.076230	0.069034	0.145154	0.138904	0.131670	0.080466	0.077592	0.070548	0.081542	0.073719	0.070554	0.042386	0.039552	0.040419	0.033618	0.029666	0.027661	0.059435	0.056853	0.056322	0.058926	0.056078	0.052646	0.055378	0.051470	0.048481	0.0469730	0.0426970	0.0397290	0.064449	0.058967	0.057106
34.6	0.079737	0.076412	0.069398	0.145811	0.139477	0.132044	0.080553	0.077573	0.070961	0.082130	0.073846	0.070818	0.042411	0.039808	0.040067	0.033698	0.029719	0.027561	0.059606	0.057034	0.056588	0.058931	0.056838	0.052748	0.055514	0.051755	0.048472	0.0466370	0.0426400	0.0398490	0.064662	0.058766	0.057252
34.8	0.080002	0.076504	0.069891	0.146036	0.139816	0.132281	0.080637	0.077692	0.071073	0.082547	0.073668	0.071095	0.042280	0.039915	0.039939	0.033785	0.029821	0.028125	0.059979	0.057105	0.056643	0.059157	0.056930	0.052925	0.055498	0.051887	0.048265	0.0470430	0.0429540	0.0397520	0.064820	0.059320	0.057451
35.0	0.079987	0.076610	0.070442	0.146093	0.140031	0.132338	0.080942	0.077977	0.071726	0.083235	0.073931	0.071271	0.042538	0.039987	0.039872	0.033615	0.030082	0.028021	0.060426	0.057076	0.056644	0.058916	0.056944	0.053014	0.055523	0.052043	0.048355	0.0471540	0.0429920	0.0398650	0.064995	0.059778	0.057500
35.2	0.080160	0.076849	0.070825	0.146058	0.140517	0.132398	0.080925	0.078409	0.072076	0.083789	0.073751	0.071417	0.042677	0.039970	0.039853	0.033767	0.030313	0.027993	0.060596	0.056978	0.056388	0.059037	0.057089	0.053096	0.055681	0.052240	0.048267	0.0470630	0.0430900	0.0399160	0.065386	0.060148	0.057544
35.4	0.080219	0.076844	0.071227	0.146288	0.140445	0.132611	0.081520	0.078772	0.072743	0.083927	0.074189	0.071561	0.042612	0.039934	0.039568	0.033912	0.030539	0.028358	0.060755	0.056651	0.056336	0.059075	0.057054	0.052993	0.055976	0.052281	0.048123	0.0475210	0.0432030	0.0402050	0.065401	0.060404	0.057669
35.6	0.080218	0.076862	0.071413	0.146150	0.141196	0.133364	0.081979	0.079090	0.072848	0.083911	0.074635	0.071882	0.042642	0.039745	0.039490	0.033724	0.030743	0.028456	0.060664	0.056949	0.056680	0.059160	0.056982	0.052896	0.055875	0.052322	0.048151	0.0475100	0.0432220	0.0403940	0.065636	0.060985	0.057887
35.8	0.080617	0.077040	0.071622	0.146557	0.141739	0.133950	0.082504	0.079425	0.072899	0.084006	0.075039	0.072325	0.042927	0.039935	0.039537	0.033945	0.030675	0.028875	0.060735	0.056931	0.056865	0.058941	0.056965	0.052637	0.056120	0.052265	0.048071	0.0481410	0.0433490	0.0405660	0.065835	0.061651	0.058051
36.0	0.080662	0.077099	0.071870	0.146839	0.142447	0.134159	0.082697	0.079885	0.073365	0.083524	0.075300	0.072787	0.043283	0.040269	0.039511	0.033840	0.030562	0.028643	0.060703	0.057084	0.057013	0.059229	0.056778	0.052892	0.056510	0.052486	0.048339	0.0481320	0.0434400	0.0404270	0.066021	0.062255	0.058241
36.2	0.080708	0.077032	0.072023	0.147314	0.142717	0.134515	0.083090	0.080321	0.073551	0.083256	0.075811	0.072848	0.043584	0.040405	0.039565	0.033891	0.030600	0.028925	0.060974	0.056997	0.056942	0.059271	0.056531	0.052737	0.056674	0.052586	0.048528	0.0483330	0.0435060	0.0402760	0.066528	0.061560	0.058275
36.4	0.080746	0.077272	0.072060	0.147835	0.142988	0.135021	0.083143	0.080549	0.073499	0.083197	0.075979	0.073203	0.043662	0.040363	0.039657	0.034041	0.030387	0.029356	0.060733	0.057041	0.057082	0.059548	0.056491	0.052892	0.057051	0.052558	0.048606	0.0483290	0.0440000	0.0400940	0.066803	0.062006	0.058278
36.6	0.080835	0.077449	0.071871	0.148070	0.143571	0.135215	0.083441	0.080928	0.073669	0.083288	0.075853	0.073348	0.043757	0.040288	0.039603	0.034095	0.030508	0.029619	0.060627	0.057079	0.057519	0.059819	0.056494	0.053010	0.057472	0.052327	0.048926	0.0479510	0.0441720	0.0403670	0.066911	0.062173	0.058302
36.8	0.081082	0.077460	0.071756	0.148348	0.143897	0.135531	0.083346	0.081430	0.073825	0.082725	0.075428	0.074083	0.043615	0.040254	0.039609	0.033988	0.029968	0.029589	0.060624	0.057232	0.057846	0.060390	0.056536	0.052835	0.057875	0.052197	0.049060	0.0477870	0.0442810	0.0405290	0.066920	0.062198	0.058255
37.0	0.081323	0.077648	0.071406	0.148746	0.144065	0.136119	0.083880	0.081534	0.073981	0.082656	0.075256	0.074293	0.043552	0.040159	0.039546	0.034209	0.030133	0.029820	0.060641	0.057515	0.058221	0.060850	0.056617	0.053236	0.058473	0.052133	0.049584	0.0477340	0.0442600	0.0406890	0.067022	0.062379	0.058590
37.2	0.081562	0.077872	0.071408	0.149384	0.144362	0.136441	0.083931	0.082119	0.073969	0.082484	0.075274	0.074195	0.043517	0.040052	0.039450	0.034265	0.030022	0.030061	0.060964	0.057876	0.058300	0.061191	0.056655	0.053583	0.058722	0.052082	0.049653	0.0477810	0.0445280	0.0410060	0.067426	0.062200	0.058634
37.4	0.081723	0.077925	0.071403	0.150215	0.144855	0.136795	0.083677	0.082311	0.074043	0.082495	0.075596	0.074780	0.043761	0.040070	0.039453	0.034226	0.030484	0.030056	0.061007	0.058089	0.058184	0.061411	0.056812	0.054045	0.058578	0.052196	0.049989	0.0478210	0.0448120	0.0413780	0.067368	0.062118	0.058867
37.6	0.082254	0.078191	0.071382	0.150344	0.145247	0.137018	0.083519	0.082685	0.074148	0.082815	0.075451	0.075182	0.043760	0.040205	0.039450	0.034396	0.030684	0.030373	0.060931	0.058678	0.058345	0.061290	0.056599	0.054327	0.058512	0.052551	0.050340	0.0473060	0.0450380	0.0416180	0.067690	0.062103	0.059054
37.8	0.082583	0.078539	0.071519	0.150966	0.145469	0.137448	0.083494	0.082736	0.074257	0.083284	0.075742	0.075528	0.043708	0.040389	0.039727	0.034482	0.030705	0.030525	0.060794	0.058773	0.058046	0.061516	0.056637	0.054877	0.058872	0.052931	0.050474	0.0474700	0.0452440	0.0413820	0.068051	0.062673	0.059319
38.0	0.082955	0.078968	0.071513	0.151528	0.145448	0.137641	0.083488	0.082854	0.074226	0.083390	0.075879	0.075688	0.043799	0.040589	0.040219	0.034824	0.030662	0.030381	0.060857	0.059240	0.058454	0.061740	0.056587	0.054875	0.058761	0.053249	0.050489	0.0474630	0.0455320	0.0410990	0.068172	0.062638	0.059434
38.2	0.083680	0.079335	0.071906	0.152503	0.146088	0.137512	0.083583	0.082874	0.074465	0.083868	0.076145	0.075966	0.043672	0.040848	0.040417	0.035384	0.030778	0.030481	0.061110	0.059505	0.058400	0.062080	0.056871	0.054774	0.058955	0.053829	0.050553	0.0474200	0.0452190	0.0413480	0.068210	0.062895	0.059555
38.4	0.083914	0.079519	0.071990	0.153298	0.146424	0.137727	0.083778	0.083159	0.074721	0.084424	0.076262	0.076253	0.043657	0.040881	0.040538	0.035515	0.031063	0.030494	0.061480	0.059700	0.058170	0.062229	0.056994	0.055032	0.058727	0.053857	0.050523	0.0475170	0.0452300	0.0412620	0.068387	0.063267	0.059745
38.6	0.084211	0.079528	0.072311	0.153611	0.146740	0.137819	0.084141	0.083393	0.075029	0.085001	0.077012	0.076466	0.043748	0.040751	0.040644	0.035443	0.031237	0.030469	0.061984	0.059761	0.058264	0.062443	0.057553	0.055618	0.058828	0.054209	0.050656	0.0475940	0.0451840	0.0412370	0.068583	0.063707	0.060026
38.8	0.084392	0.079595	0.072745	0.153754	0.146976	0.138096	0.084474	0.083794	0.075139	0.085535	0.077536	0.076994	0.043734	0.040876	0.040928	0.035518	0.031371	0.030807	0.062376	0.059852	0.058285	0.062718	0.057362	0.055556	0.058757	0.054443	0.050825	0.0478080	0.0449250	0.0414210	0.068562	0.063693	0.060196
39.0	0.084697	0.079618	0.073206	0.153963	0.147241	0.138233	0.085084	0.084212	0.075808	0.086491	0.078236	0.076898	0.044211	0.040960	0.041008	0.035462	0.031615	0.030580	0.062671	0.060038	0.058021	0.062912	0.057385	0.055131	0.058891	0.054673	0.051297	0.0476250	0.0448510	0.0418790	0.068478	0.063579	0.060358
39.2	0.084858	0.079777	0.073822	0.153994	0.147441	0.138493	0.085352	0.084088	0.075917	0.086646	0.078364	0.076762	0.044390	0.041116	0.040974	0.035645	0.031755	0.030498	0.062924	0.060356	0.058227	0.063084	0.057673	0.055392	0.058818	0.055010	0.051529	0.0479930	0.0447460	0.0416670	0.068894	0.063813	0.060607
39.4	0.085191	0.079809	0.074165	0.154309	0.147406	0.138660	0.085926	0.084177	0.076405	0.086750	0.078926	0.076701	0.044392	0.040984	0.041125	0.035548	0.031942	0.030762	0.063297	0.060366	0.058465	0.062996	0.057818	0.055145	0.058819	0.055201	0.051754	0.0484340	0.0447750	0.0417080	0.068979	0.063891	0.060936
39.6	0.085271	0.079861	0.074594	0.154719	0.147990	0.139187	0.086296	0.084058	0.076367	0.086722	0.078972	0.076895	0.044825	0.041051	0.041383	0.035526	0.031990	0.030614	0.063461	0.060691	0.058657	0.063099	0.058124	0.054906	0.058771	0.055141	0.052127	0.0487170	0.0447520	0.0414350	0.069114	0.064083	0.061024
39.8	0.085517	0.080310	0.074860	0.155121	0.148246	0.139774	0.086853	0.084134	0.076628	0.086707	0.079164	0.076910	0.044926	0.041611	0.041638	0.035723	0.031916	0.030497	0.063793	0.060464	0.058530	0.063039	0.058471	0.054935	0.059036	0.055170	0.052277	0.0492040	0.0448500	0.0412080	0.069332	0.064136	0.061089
40.0	0.085298	0.080445	0.075092	0.155131	0.148544	0.139833	0.086998	0.084386	0.076915	0.086687	0.079155	0.077001	0.045289	0.042294	0.041650	0.035347	0.032005	0.030281	0.064040	0.060618	0.058617	0.063226	0.058755	0.055320	0.059168	0.055169	0.052311	0.0491800	0.0447690	0.0411210	0.069592	0.063898	0.060900
40.2	0.085489	0.080636	0.075322	0.155187	0.148813	0.140209	0.087485	0.084638	0.076882	0.087154	0.079330	0.076689	0.045448	0.042537	0.041626	0.035286	0.032283	0.030829	0.064084	0.060334	0.058582	0.063411	0.059010	0.055446	0.059059	0.055086	0.052218	0.0493700	0.0451960	0.0409270	0.069825	0.063831	0.060923
40.4	0.085417	0.080999	0.075350	0.155339	0.149197	0.140826	0.087453	0.084888	0.076787	0.087370	0.079515	0.076842	0.045680	0.042426	0.041438	0.035070	0.032209	0.030890	0.063806	0.060585	0.058988	0.063605	0.059278	0.055512	0.059302	0.054917	0.052400	0.0492420	0.0451330	0.0410490	0.069828	0.064114	0.060703
40.6	0.085191	0.081506	0.075253	0.155734	0.150019	0.141154	0.087638	0.085122	0.076977	0.087413	0.079334	0.076729	0.045835	0.042348	0.041480	0.034878	0.032588	0.030504	0.063771	0.060728	0.059559	0.063761	0.059561	0.055592	0.059639	0.054874	0.052558	0.0491720	0.0454600	0.0412140	0.070108	0.064204	0.060757
40.8	0.085250	0.081782	0.075439	0.156178	0.150311	0.141541	0.087669	0.085394	0.077122	0.087391	0.079231	0.076814	0.045943	0.042616	0.041407	0.035176	0.032461	0.030525	0.063802	0.060814	0.059747	0.063710	0.059727	0.055666	0.059717	0.054688	0.052625	0.0490210	0.0454740	0.0412700	0.070399	0.064222	0.060816
41.0	0.085236	0.082470	0.075135	0.156180	0.150727	0.142211	0.088009	0.085261	0.077465	0.087881	0.079386	0.076892	0.046167	0.042557	0.041399	0.035489	0.032841	0.030428	0.063963	0.061102	0.059868	0.063541	0.059696	0.055862	0.059995	0.054562	0.052843	0.0495310	0.0459600	0.0415690	0.070721	0.064462	0.061058
41.2	0.085448	0.082930	0.075571	0.156541	0.151342	0.142626	0.087838	0.085577	0.077663	0.088164	0.079427	0.076870	0.046297	0.042733	0.041418	0.035591	0.032972	0.030760	0.063967	0.060969	0.059942	0.063581	0.059811	0.056198	0.059983	0.054658	0.053036	0.0493250	0.0461490	0.0416750	0.071209	0.064455	0.061169
41.4	0.085608	0.082960	0.075594	0.157145	0.151694	0.142829	0.087507	0.085729	0.077972	0.088281	0.079293	0.077207	0.046356	0.042882	0.041504	0.035922	0.033358	0.030557	0.063783	0.061239	0.059917	0.063277	0.059629	0.056579	0.060254	0.054544	0.053116	0.0494840	0.0465290	0.0418350	0.071248	0.064651	0.061649
41.6	0.085852	0.083319	0.075794	0.157317	0.151957	0.143239	0.087495	0.086030	0.078248	0.088769	0.079498	0.077569	0.046266	0.043064	0.041580	0.036195	0.033176	0.030566	0.063793	0.061382	0.060303	0.063392	0.059464	0.056734	0.060554	0.054710	0.053067	0.0494260	0.0469800	0.0417850	0.071627	0.065417	0.061797
41.8	0.086074	0.083752	0.075907	0.157791	0.152519	0.143686	0.087537	0.086452	0.078592	0.089026	0.079833	0.077985	0.046015	0.043044	0.041879	0.036403	0.032788	0.030542	0.063882	0.061194	0.060470	0.063390	0.059359	0.057161	0.061026	0.054899	0.053014	0.0499080	0.0470690	0.0415650	0.071692	0.065793	0.062101
42.0	0.086377	0.084063	0.076020	0.158521	0.153001	0.143928	0.087503	0.086749	0.078963	0.089097	0.080245	0.078381	0.046157	0.043237	0.042126	0.036827	0.032935	0.030316	0.064049	0.061432	0.060809	0.063786	0.059572	0.056920	0.061112	0.055303	0.052545	0.0502320	0.0469540	0.0417890	0.071510	0.065954	0.062197
42.2	0.086612	0.084242	0.076400	0.158803	0.153553	0.144489	0.087417	0.087116	0.079082	0.089281	0.080405	0.078550	0.046149	0.043299	0.042158	0.036814	0.033174	0.030197	0.063976	0.061414	0.060834	0.063629	0.059998	0.057098	0.061254	0.055601	0.052372	0.0505220	0.0467090	0.0422330	0.071606	0.066277	0.062517
42.4	0.086746	0.084180	0.076479	0.159101	0.153774	0.144732	0.087751	0.087584	0.079165	0.088925	0.080432	0.078978	0.046259	0.042921	0.042101	0.036952	0.033205	0.030402	0.064386	0.061478	0.061095	0.063799	0.060251	0.057441	0.061067	0.055575	0.052225	0.0509110	0.0471580	0.0424440	0.071663	0.066545	0.062826
42.6	0.086919	0.084232	0.076728	0.159370	0.153946	0.144911	0.087986	0.088052	0.079410	0.088975	0.080902	0.079531	0.046400	0.042944	0.042547	0.037103	0.033099	0.030595	0.064476	0.061522	0.061728	0.063942	0.060375	0.057829	0.061019	0.055660	0.052381	0.0512540	0.0466810	0.0424310	0.071637	0.066554	0.063257
42.8	0.086991	0.084249	0.077090	0.159918	0.154082	0.145265	0.088399	0.088007	0.079332	0.089329	0.080772	0.079567	0.046440	0.043195	0.042557	0.037307	0.033153	0.030763	0.064265	0.061826	0.061985	0.064054	0.059989	0.057655	0.061209	0.056059	0.052527	0.0512760	0.0464640	0.0427000	0.071665	0.066324	0.063540
43.0	0.087465	0.084447	0.077306	0.160238	0.153912	0.145149	0.088761	0.088194	0.079759	0.089624	0.080802	0.079360	0.046421	0.043284	0.042574	0.037303	0.033253	0.030977	0.064508	0.061936	0.062327	0.064468	0.060090	0.057676	0.061360	0.056036	0.052788	0.0514870	0.0464350	0.0426190	0.071694	0.066428	0.063799
43.2	0.088075	0.084440	0.077571	0.160460	0.153977	0.145473	0.088895	0.088003	0.079846	0.089617	0.080507	0.079504	0.046653	0.043392	0.042649	0.037246	0.033167	0.030753	0.065057	0.062216	0.062658	0.064380	0.060197	0.058424	0.061177	0.056310	0.052682	0.0515770	0.0461920	0.0427090	0.071913	0.066759	0.063783
43.4	0.088578	0.084547	0.077535	0.160966	0.154207	0.145720	0.089540	0.088300	0.079993	0.089785	0.080782	0.080090	0.046540	0.043467	0.042752	0.037240	0.033132	0.030841	0.065312	0.062173	0.062656	0.064706	0.060291	0.058395	0.061354	0.056414	0.052505	0.0514020	0.0460520	0.0431330	0.071811	0.066768	0.063988
43.6	0.088805	0.084681	0.077411	0.161309	0.154715	0.146098	0.090073	0.088541	0.079971	0.090095	0.080986	0.080104	0.046673	0.043842	0.042718	0.037034	0.033048	0.031014	0.065477	0.062185	0.062716	0.064681	0.060464	0.058695	0.061574	0.056425	0.052598	0.0515050	0.0457650	0.0431020	0.071943	0.066868	0.064018
43.8	0.089312	0.084904	0.077331	0.160970	0.154886	0.146559	0.090600	0.088742	0.080512	0.090950	0.081429	0.080202	0.046552	0.044157	0.042829	0.036682	0.033250	0.031114	0.065855	0.062124	0.062554	0.064832	0.060543	0.059103	0.061697	0.056309	0.052666	0.0513580	0.0457710	0.0434510	0.071982	0.067231	0.064121
44.0	0.089483	0.084783	0.077453	0.161114	0.154990	0.146791	0.091021	0.088608	0.080694	0.091481	0.081754	0.080434	0.046893	0.044526	0.042610	0.036164	0.033496	0.031526	0.066140	0.062305	0.062316	0.064866	0.060901	0.058916	0.061451	0.056536	0.052986	0.0510930	0.0455570	0.0433270	0.071956	0.067123	0.064272
44.2	0.089971	0.084996	0.077615	0.161267	0.155231	0.147053	0.091680	0.088906	0.080904	0.092240	0.081812	0.080507	0.046919	0.044254	0.042564	0.035933	0.033431	0.032090	0.066452	0.062183	0.062182	0.065014	0.060965	0.058835	0.061331	0.056993	0.053292	0.0507070	0.0457570	0.0433750	0.072114	0.067176	0.064711
44.4	0.090197	0.085259	0.077945	0.161725	0.155685	0.147230	0.091488	0.089044	0.080844	0.092580	0.082221	0.080825	0.046991	0.044171	0.042749	0.035910	0.033527	0.032174	0.066726	0.062369	0.062500	0.065047	0.061328	0.058956	0.061624	0.056929	0.053464	0.0505300	0.0459780	0.0436190	0.072442	0.067194	0.064604
44.6	0.090245	0.085249	0.078195	0.162125	0.156208	0.147620	0.091738	0.089063	0.081047	0.092912	0.082500	0.080915	0.047003	0.044214	0.043218	0.036272	0.033818	0.032199	0.067158	0.062321	0.062439	0.065064	0.061488	0.059103	0.061582	0.057029	0.053707	0.0505130	0.0463600	0.0436640	0.072674	0.067330	0.064807
44.8	0.090315	0.085438	0.078175	0.162056	0.156257	0.147923	0.092138	0.088863	0.081100	0.093913	0.082754	0.080996	0.047033	0.044289	0.043146	0.036570	0.033601	0.032347	0.067615	0.062234	0.062288	0.065202	0.061558	0.058896	0.061730	0.057048	0.053841	0.0501010	0.0465080	0.0437460	0.072929	0.067396	0.064855
45.0	0.090543	0.085670	0.078127	0.162299	0.156680	0.148485	0.092593	0.088817	0.081433	0.094180	0.083225	0.081517	0.047110	0.044238	0.043237	0.036429	0.033833	0.032407	0.067892	0.062429	0.062140	0.065270	0.061359	0.058806	0.062292	0.057044	0.054042	0.0501760	0.0469600	0.0440770	0.073114	0.067758	0.064555
45.2	0.090815	0.085525	0.078534	0.162638	0.157084	0.148711	0.092562	0.089082	0.081430	0.094493	0.083783	0.081607	0.047003	0.044344	0.043165	0.036510	0.034153	0.032568	0.067876	0.062377	0.062104	0.065568	0.061243	0.059080	0.062413	0.057123	0.054262	0.0503590	0.0472740	0.0441770	0.073237	0.067742	0.064644
45.4	0.090913	0.085385	0.078640	0.162982	0.157208	0.148873	0.092419	0.089422	0.081633	0.094997	0.084079	0.081884	0.047103	0.044341	0.043188	0.036580	0.034155	0.032435	0.067973	0.062591	0.062274	0.065541	0.061457	0.059298	0.062691	0.057018	0.054230	0.0507100	0.0480370	0.0441040	0.073184	0.067992	0.064697
45.6	0.091090	0.085734	0.078991	0.163521	0.157770	0.149378	0.092691	0.090051	0.082002	0.095354	0.084896	0.082561	0.047336	0.044218	0.043198	0.036422	0.034160	0.032358	0.067953	0.062644	0.062512	0.065677	0.061705	0.059276	0.062952	0.057129	0.054410	0.0513230	0.0481300	0.0442300	0.073536	0.068363	0.064766
45.8	0.091408	0.086183	0.079268	0.163656	0.158128	0.149757	0.092859	0.090445	0.082120	0.095366	0.084895	0.082949	0.047360	0.044107	0.043613	0.036553	0.034251	0.032238	0.067852	0.062606	0.062690	0.065794	0.061839	0.059213	0.063205	0.057203	0.054503	0.0518560	0.0480730	0.0442380	0.073509	0.068491	0.065100
46.0	0.091462	0.086367	0.079371	0.163971	0.158447	0.150126	0.092977	0.090379	0.082332	0.095120	0.085219	0.082951	0.047739	0.044141	0.043765	0.036906	0.034289	0.032163	0.067636	0.062798	0.062592	0.065821	0.062085	0.059183	0.063158	0.057504	0.054391	0.0523600	0.0484610	0.0445940	0.073388	0.068697	0.065115
46.2	0.091735	0.086730	0.079750	0.164118	0.158765	0.150484	0.093035	0.090417	0.082134	0.094715	0.085464	0.083111	0.047896	0.044137	0.043862	0.037035	0.034456	0.032483	0.067678	0.062651	0.062761	0.065775	0.062325	0.059270	0.063241	0.057434	0.054385	0.0527430	0.0487190	0.0447960	0.073464	0.068727	0.065425
46.4	0.091747	0.087201	0.079894	0.165133	0.159106	0.150441	0.093385	0.090818	0.082222	0.094330	0.085881	0.083681	0.047989	0.044154	0.044052	0.037433	0.034610	0.032915	0.067667	0.062813	0.063015	0.065898	0.062386	0.059554	0.063385	0.057696	0.054591	0.0532110	0.0486520	0.0447520	0.073384	0.069044	0.065674
46.6	0.091785	0.087517	0.079939	0.165785	0.159242	0.150624	0.093446	0.091350	0.082296	0.093996	0.086507	0.083740	0.047926	0.044452	0.044283	0.037946	0.034622	0.033077	0.067414	0.063127	0.063456	0.065788	0.062283	0.059738	0.063678	0.057874	0.054677	0.0533520	0.0485110	0.0444350	0.073663	0.069182	0.065803
46.8	0.091429	0.088102	0.080077	0.166059	0.159494	0.151084	0.093665	0.091522	0.082265	0.094185	0.086499	0.083595	0.047723	0.044314	0.044068	0.037934	0.034727	0.032992	0.067221	0.063733	0.063761	0.066111	0.062391	0.060069	0.064012	0.058258	0.054778	0.0532540	0.0486930	0.0445480	0.073718	0.069494	0.065936
47.0	0.091746	0.088746	0.080355	0.166660	0.159795	0.151368	0.093952	0.091964	0.082902	0.093992	0.086728	0.083614	0.047861	0.044447	0.044125	0.038047	0.034721	0.032880	0.067380	0.064067	0.063996	0.066379	0.062627	0.060423	0.064095	0.058367	0.054712	0.0531280	0.0486400	0.0445240	0.073952	0.069651	0.065965
47.2	0.091902	0.089126	0.080464	0.167240	0.160064	0.152104	0.094489	0.091853	0.082988	0.093877	0.087215	0.083682	0.048200	0.044492	0.044143	0.037895	0.034736	0.032813	0.067725	0.064149	0.064129	0.066669	0.062500	0.060730	0.063945	0.058637	0.054787	0.0526180	0.0485400	0.0448790	0.074038	0.070143	0.065790
47.4	0.091972	0.089801	0.080570	0.167411	0.159991	0.152510	0.094972	0.092233	0.083176	0.094001	0.088198	0.083684	0.048201	0.044657	0.044082	0.037639	0.034805	0.032874	0.067652	0.064530	0.064438	0.066835	0.062862	0.060888	0.064136	0.058723	0.054948	0.0525190	0.0483610	0.0451760	0.074286	0.070326	0.066013
47.6	0.092239	0.090282	0.080436	0.167727	0.160239	0.152694	0.095006	0.092361	0.083615	0.094491	0.088581	0.083517	0.048362	0.044652	0.044044	0.037325	0.035188	0.033001	0.067815	0.064905	0.064492	0.066918	0.063028	0.060951	0.064067	0.058871	0.055389	0.0523290	0.0481320	0.0453250	0.074662	0.070702	0.066340
47.8	0.092615	0.090598	0.080750	0.168140	0.160163	0.153065	0.095203	0.092240	0.084216	0.094847	0.088696	0.083954	0.048444	0.044634	0.044208	0.037309	0.035328	0.032979	0.068256	0.065126	0.064420	0.067408	0.063405	0.060952	0.064094	0.058809	0.055829	0.0519740	0.0477970	0.0456830	0.074667	0.070826	0.066380
48.0	0.092720	0.090721	0.080929	0.168540	0.160528	0.153481	0.095394	0.092312	0.084452	0.094774	0.088840	0.084053	0.048543	0.044882	0.044412	0.037177	0.035348	0.033225	0.068765	0.065409	0.064519	0.067472	0.063722	0.060521	0.064005	0.059247	0.056199	0.0516290	0.0476500	0.0458170	0.074701	0.070626	0.066657
48.2	0.093111	0.091039	0.081136	0.168758	0.160779	0.153538	0.095302	0.092443	0.084783	0.095180	0.088903	0.084359	0.048545	0.044781	0.044806	0.037130	0.035234	0.033238	0.069150	0.065382	0.064604	0.068007	0.063640	0.060472	0.064063	0.059412	0.056253	0.0514290	0.0482030	0.0461210	0.074986	0.070873	0.066679
48.4	0.093313	0.091022	0.081785	0.169104	0.161362	0.153512	0.095026	0.092450	0.084946	0.095712	0.089210	0.084660	0.048431	0.045292	0.045232	0.037607	0.035504	0.033413	0.069387	0.065529	0.064945	0.068408	0.063784	0.060229	0.064290	0.059286	0.056306	0.0514060	0.0483320	0.0461520	0.075325	0.070705	0.066569
48.6	0.093387	0.090975	0.081902	0.169018	0.161727	0.153675	0.095313	0.092717	0.085403	0.095897	0.089291	0.084839	0.048550	0.045680	0.045610	0.038199	0.035496	0.033169	0.069395	0.065637	0.064921	0.068641	0.063717	0.060351	0.064250	0.059464	0.056505	0.0512860	0.0483240	0.0464350	0.075619	0.070847	0.066883
48.8	0.093360	0.091295	0.082046	0.169378	0.162121	0.153792	0.095612	0.092785	0.085403	0.096444	0.089378	0.084959	0.048324	0.045885	0.045610	0.038071	0.035589	0.033613	0.069516	0.065741	0.064778	0.069037	0.063610	0.060351	0.064373	0.059543	0.056418	0.0511050	0.0485510	0.0465650	0.075858	0.070821	0.066927
49.0	0.093789	0.091092	0.082527	0.169566	0.162368	0.154014	0.095357	0.093174	0.085523	0.096353	0.089372	0.085349	0.048332	0.046024	0.045854	0.037943	0.035849	0.033507	0.069544	0.065861	0.064702	0.069254	0.063606	0.060350	0.064575	0.059615	0.056446	0.0515260	0.0486260	0.0470480	0.076096	0.070660	0.067025
49.2	0.094248	0.090693	0.082813	0.169242	0.162422	0.154017	0.095198	0.093659	0.085587	0.096950	0.089395	0.085297	0.048392	0.046085	0.046006	0.038256	0.035998	0.033416	0.069513	0.065903	0.064495	0.069259	0.063878	0.060570	0.064417	0.059851	0.056480	0.0518950	0.0490630	0.0469440	0.076245	0.070295	0.066988
49.4	0.094501	0.090695	0.082952	0.169295	0.163007	0.154028	0.095350	0.093744	0.085943	0.097365	0.089652	0.085520	0.048882	0.046436	0.046195	0.038299	0.035705	0.033782	0.069729	0.066018	0.064432	0.069319	0.063928	0.060840	0.064309	0.059854	0.056419	0.0524140	0.0494820	0.0470850	0.076647	0.070064	0.067147
49.6	0.094940	0.090782	0.083056	0.169316	0.163491	0.154098	0.095835	0.094093	0.086058	0.097629	0.090261	0.085869	0.049207	0.046414	0.046492	0.038565	0.036058	0.033628	0.069430	0.066065	0.064281	0.069019	0.063612	0.060975	0.064382	0.059937	0.056306	0.0527440	0.0496800	0.0472270	0.076604	0.070056	0.067310
49.8	0.095212	0.090864	0.083293	0.169184	0.163587	0.154285	0.095621	0.094081	0.086190	0.097430	0.090240	0.086101	0.049370	0.046434	0.046724	0.038872	0.036059	0.034060	0.069191	0.066040	0.064024	0.069229	0.063452	0.061099	0.064503	0.060024	0.056103	0.0529890	0.0497080	0.0471780	0.076659	0.070280	0.067426
50.0	0.095345	0.090905	0.083168	0.169390	0.163983	0.154109	0.095779	0.094161	0.086378	0.097618	0.090254	0.086164	0.049799	0.046515	0.046450	0.039164	0.036256	0.034372	0.069273	0.066172	0.063774	0.069144	0.063612	0.061345	0.064320	0.060244	0.056002	0.0532020	0.0500200	0.0471010	0.076901	0.070475	0.067703
50.2	0.095672	0.091166	0.083442	0.169769	0.164385	0.154426	0.096078	0.094398	0.086506	0.098042	0.090325	0.086686	0.049745	0.046827	0.046470	0.039341	0.036273	0.034665	0.069445	0.066037	0.064108	0.069211	0.063792	0.061449	0.064450	0.060367	0.056013	0.0533550	0.0494720	0.0467330	0.077066	0.070854	0.067986
50.4	0.095998	0.091332	0.083326	0.170028	0.164823	0.154625	0.096459	0.094887	0.086594	0.098482	0.090303	0.087274	0.049638	0.046898	0.046274	0.039439	0.036164	0.034774	0.069466	0.066330	0.064318	0.069147	0.063838	0.061583	0.064771	0.060448	0.056442	0.0535700	0.0495200	0.0465210	0.077170	0.070958	0.068071
50.6	0.096170	0.091449	0.083332	0.170094	0.165268	0.155094	0.096786	0.095204	0.086852	0.098584	0.090491	0.087580	0.049591	0.047260	0.045961	0.039517	0.036032	0.034535	0.069601	0.066698	0.064810	0.068918	0.063801	0.061758	0.064964	0.060528	0.056511	0.0536710	0.0498310	0.0463410	0.077677	0.071037	0.067955
50.8	0.095986	0.091979	0.083556	0.170339	0.165527	0.155243	0.097302	0.095347	0.086760	0.099110	0.090480	0.087799	0.049714	0.047110	0.045855	0.039394	0.035956	0.034630	0.069864	0.066839	0.065197	0.068840	0.064214	0.062189	0.065009	0.060635	0.056803	0.0536180	0.0495450	0.0464690	0.077758	0.071167	0.067747
51.0	0.096449	0.092317	0.083896	0.170909	0.166164	0.155696	0.097842	0.095373	0.087276	0.098884	0.090684	0.087632	0.050035	0.047041	0.045832	0.039437	0.035813	0.034753	0.070049	0.066824	0.065568	0.069114	0.064017	0.062085	0.064960	0.060724	0.056952	0.0537450	0.0497380	0.0464630	0.078048	0.071272	0.067863
51.2	0.096704	0.092573	0.083831	0.170990	0.166544	0.156471	0.098325	0.095455	0.087432	0.099026	0.091002	0.087563	0.050230	0.046822	0.045565	0.039319	0.035995	0.035096	0.070398	0.066750	0.066060	0.069023	0.064343	0.062441	0.065114	0.060656	0.057245	0.0535680	0.0495080	0.0464490	0.078179	0.071738	0.067862
51.4	0.096867	0.092938	0.084064	0.171216	0.166557	0.157054	0.098484	0.095538	0.087485	0.099137	0.091114	0.087937	0.050241	0.046847	0.045472	0.039516	0.036079	0.034768	0.070691	0.067139	0.066262	0.068897	0.064665	0.062826	0.065442	0.060591	0.057262	0.0539120	0.0497150	0.0462740	0.078328	0.071790	0.067906
51.6	0.096918	0.093118	0.084297	0.172035	0.167332	0.157566	0.098700	0.095604	0.087787	0.099331	0.090894	0.088180	0.050119	0.046807	0.045515	0.039602	0.036358	0.034709	0.070961	0.067212	0.066558	0.069103	0.064704	0.062918	0.065826	0.060523	0.057399	0.0534920	0.0494290	0.0464740	0.078574	0.071975	0.068219
51.8	0.097011	0.093384	0.084714	0.172845	0.167870	0.158054	0.099109	0.095757	0.087849	0.099502	0.090746	0.088432	0.050127	0.046849	0.045838	0.039749	0.036232	0.034699	0.071169	0.067099	0.066864	0.069118	0.065153	0.062853	0.066100	0.060573	0.057716	0.0535840	0.0494690	0.0466470	0.078439	0.072167	0.067911
52.0	0.097116	0.093279	0.084938	0.173185	0.168419	0.158378	0.099221	0.095989	0.088104	0.099982	0.090540	0.088408	0.050215	0.046924	0.046009	0.040094	0.036403	0.034700	0.071389	0.067513	0.067222	0.068865	0.064904	0.062479	0.066199	0.060838	0.057634	0.0534930	0.0497270	0.0465490	0.078316	0.072544	0.068312
52.2	0.097356	0.093494	0.085426	0.173743	0.168652	0.158321	0.099300	0.096029	0.088314	0.100220	0.090650	0.088652	0.050234	0.046911	0.046133	0.040410	0.036206	0.034764	0.071444	0.067400	0.067401	0.068913	0.065071	0.062326	0.066328	0.061049	0.057685	0.0537760	0.0499880	0.0465360	0.078493	0.073171	0.068764
52.4	0.097437	0.093551	0.085716	0.174161	0.168967	0.158346	0.099634	0.096269	0.088591	0.100456	0.090812	0.088815	0.050232	0.047184	0.046386	0.040782	0.036438	0.034877	0.071436	0.067733	0.067726	0.069137	0.065285	0.062595	0.066586	0.061158	0.057893	0.0538990	0.0501850	0.0467040	0.078800	0.073274	0.069413
52.6	0.097621	0.093646	0.085785	0.174827	0.168992	0.158826	0.099811	0.096584	0.088782	0.100139	0.090935	0.088721	0.050210	0.047148	0.046631	0.040770	0.036559	0.034684	0.071595	0.067972	0.067744	0.069469	0.065495	0.062898	0.066558	0.061320	0.057839	0.0542760	0.0503650	0.0468320	0.078714	0.073558	0.070145
52.8	0.097830	0.093713	0.086043	0.175787	0.169479	0.158964	0.100081	0.096788	0.088815	0.100412	0.090844	0.088491	0.049982	0.046985	0.046847	0.040742	0.036863	0.034831	0.072030	0.067981	0.067714	0.069946	0.065765	0.062999	0.066507	0.061223	0.057673	0.0546840	0.0506260	0.0467650	0.078876	0.073663	0.070269
53.0	0.098300	0.093539	0.086466	0.175750	0.169405	0.159294	0.100274	0.097380	0.089111	0.100308	0.090527	0.088398	0.050038	0.047193	0.046902	0.040642	0.036850	0.034372	0.072261	0.068163	0.067678	0.070405	0.065955	0.062959	0.066265	0.061404	0.057743	0.0547560	0.0508110	0.0467830	0.078878	0.073862	0.070505
53.2	0.098787	0.093454	0.086577	0.176434	0.169826	0.158980	0.100515	0.097688	0.089429	0.100743	0.090655	0.088540	0.050252	0.047187	0.047006	0.041050	0.036779	0.034493	0.072547	0.068560	0.067401	0.070643	0.065835	0.063134	0.066299	0.061674	0.057716	0.0549960	0.0510040	0.0469370	0.078893	0.073978	0.070459
53.4	0.098865	0.093702	0.086355	0.176992	0.170431	0.159023	0.100926	0.097521	0.089571	0.101207	0.091128	0.088575	0.050639	0.047499	0.047085	0.041070	0.036797	0.034556	0.072863	0.068867	0.067322	0.071368	0.066007	0.063584	0.066351	0.061719	0.057811	0.0550770	0.0511140	0.0473560	0.079312	0.074166	0.070849
53.6	0.099122	0.093849	0.086446	0.177511	0.170493	0.159318	0.101112	0.098006	0.089891	0.101662	0.091591	0.088859	0.050658	0.047294	0.047069	0.041294	0.036898	0.034655	0.072809	0.068910	0.067390	0.071776	0.066114	0.063686	0.066554	0.061981	0.057637	0.0549540	0.0510820	0.0475420	0.079157	0.074536	0.070994
53.8	0.099615	0.094403	0.086491	0.178068	0.170922	0.159639	0.101093	0.098129	0.090168	0.101852	0.091545	0.089176	0.050778	0.047631	0.047000	0.041541	0.036956	0.034939	0.072770	0.069064	0.067246	0.072477	0.066526	0.063763	0.066743	0.061821	0.057621	0.0550770	0.0506040	0.0476440	0.079434	0.075155	0.071065
54.0	0.100054	0.094504	0.086572	0.178313	0.170857	0.159990	0.101484	0.098333	0.090222	0.102304	0.091666	0.089364	0.051045	0.047953	0.047016	0.041839	0.037128	0.034986	0.073075	0.069113	0.067376	0.072765	0.067022	0.063982	0.066863	0.061938	0.057804	0.0549300	0.0505680	0.0476820	0.079648	0.075159	0.071223
54.2	0.100432	0.094846	0.086700	0.178671	0.171175	0.160471	0.101971	0.098453	0.090562	0.102489	0.091930	0.089826	0.050933	0.048305	0.047041	0.041812	0.037037	0.034844	0.073122	0.069342	0.067628	0.072761	0.067116	0.064272	0.067118	0.062140	0.058046	0.0548170	0.0503430	0.0478430	0.079666	0.075159	0.070952
54.4	0.101032	0.095149	0.086727	0.178817	0.171696	0.161098	0.102277	0.098536	0.090539	0.102360	0.092046	0.090296	0.051113	0.048536	0.047079	0.041569	0.037005	0.034714	0.073207	0.069839	0.067958	0.072696	0.067033	0.064126	0.067634	0.061822	0.058458	0.0547180	0.0507120	0.0477560	0.080129	0.075180	0.070949
54.6	0.101093	0.095441	0.086904	0.179001	0.172004	0.161474	0.102638	0.098669	0.090744	0.102434	0.092633	0.090523	0.051494	0.048797	0.047163	0.041471	0.037050	0.034705	0.073184	0.070177	0.068140	0.072777	0.067257	0.064218	0.067829	0.062065	0.058409	0.0546900	0.0506890	0.0476300	0.080618	0.075448	0.070671
54.8	0.101177	0.095956	0.086962	0.179410	0.172257	0.161869	0.102585	0.098801	0.090955	0.102544	0.092911	0.090601	0.051949	0.048908	0.047084	0.041588	0.037069	0.035113	0.073276	0.070042	0.068395	0.072994	0.067538	0.064692	0.067947	0.062179	0.058473	0.0547960	0.0505480	0.0476960	0.080751	0.075221	0.070668
55.0	0.101307	0.096477	0.087308	0.179537	0.172532	0.162442	0.102483	0.098725	0.091391	0.102545	0.093148	0.090744	0.051939	0.048739	0.047402	0.041528	0.037393	0.035320	0.073220	0.070034	0.068601	0.073259	0.067425	0.064450	0.068207	0.062056	0.058486	0.0547850	0.0508310	0.0473520	0.080880	0.075210	0.070664
55.2	0.101278	0.096734	0.087649	0.179761	0.172782	0.162725	0.102774	0.098774	0.091685	0.102915	0.093266	0.091180	0.052147	0.048943	0.047333	0.041471	0.037850	0.035306	0.073411	0.070184	0.068743	0.072926	0.067521	0.064926	0.068441	0.061966	0.058560	0.0548200	0.0507080	0.0467810	0.080896	0.075375	0.070578
55.4	0.101301	0.097059	0.087941	0.179864	0.172962	0.162911	0.103003	0.098717	0.091626	0.102761	0.093524	0.091635	0.052308	0.049110	0.047864	0.041543	0.037910	0.035182	0.073333	0.070098	0.068617	0.072785	0.067179	0.064927	0.068716	0.061840	0.058516	0.0547260	0.0510000	0.0464980	0.080848	0.075437	0.070516
55.6	0.101198	0.097449	0.088379	0.179956	0.173410	0.163240	0.102793	0.098841	0.091781	0.103250	0.093698	0.091872	0.052376	0.049223	0.047974	0.041627	0.038023	0.035363	0.073206	0.070112	0.068820	0.072527	0.067205	0.064850	0.068859	0.062090	0.058640	0.0544250	0.0505520	0.0469120	0.081376	0.075736	0.070729
55.8	0.100959	0.097569	0.088359	0.180116	0.173627	0.163277	0.103229	0.098579	0.091593	0.103649	0.093935	0.092617	0.052488	0.049074	0.048380	0.041853	0.037918	0.035716	0.073227	0.070545	0.068996	0.071984	0.067237	0.064631	0.068770	0.062580	0.058944	0.0543500	0.0508700	0.0469040	0.081367	0.075826	0.070756
56.0	0.101031	0.097872	0.088421	0.180017	0.173611	0.163259	0.103330	0.098661	0.092197	0.103810	0.094021	0.092819	0.052846	0.049017	0.048441	0.042039	0.038208	0.035651	0.073344	0.070696	0.069319	0.071787	0.067129	0.064423	0.068696	0.062726	0.058868	0.0542080	0.0507040	0.0468510	0.081643	0.076139	0.071585
56.2	0.101063	0.098246	0.088583	0.180151	0.173939	0.163556	0.103402	0.098845	0.092804	0.103897	0.094149	0.092981	0.052945	0.049089	0.048506	0.041690	0.037829	0.035767	0.073555	0.070622	0.069636	0.072018	0.067509	0.064448	0.068640	0.062732	0.059133	0.0544890	0.0508060	0.0470820	0.081946	0.076599	0.071870
56.4	0.101268	0.098264	0.088437	0.180246	0.173834	0.163688	0.103608	0.099049	0.093094	0.104276	0.094199	0.093356	0.053075	0.048964	0.048835	0.041306	0.038335	0.035757	0.073510	0.070738	0.069895	0.072503	0.067671	0.064506	0.068433	0.062866	0.059400	0.0545760	0.0514790	0.0470880	0.082071	0.076646	0.072195
56.6	0.101362	0.098400	0.088305	0.180761	0.174015	0.163987	0.103835	0.099419	0.093282	0.104505	0.094464	0.093360	0.053318	0.048970	0.048945	0.041106	0.038394	0.035731	0.073622	0.070619	0.070052	0.072297	0.067753	0.064551	0.068159	0.062768	0.059404	0.0549500	0.0514570	0.0471000	0.082121	0.077456	0.072387
56.8	0.101561	0.098361	0.088330	0.181081	0.174781	0.163709	0.104217	0.100099	0.093530	0.104651	0.094347	0.093533	0.053344	0.048894	0.048872	0.041089	0.038266	0.035659	0.073893	0.070644	0.070067	0.072684	0.067781	0.064924	0.067924	0.062772	0.059675	0.0551070	0.0513950	0.0470580	0.082341	0.077280	0.072392
57.0	0.101823	0.098475	0.088557	0.181234	0.174619	0.163822	0.104260	0.100690	0.093718	0.104993	0.094599	0.093743	0.053333	0.049169	0.048485	0.041021	0.038000	0.035472	0.073999	0.070724	0.070129	0.072762	0.067731	0.064826	0.067644	0.063053	0.059687	0.0547550	0.0514820	0.0471550	0.082031	0.077039	0.072371
57.2	0.102161	0.098626	0.088463	0.181981	0.174827	0.163682	0.104237	0.100630	0.093919	0.105474	0.095029	0.094167	0.053483	0.049310	0.048616	0.041202	0.037549	0.035367	0.074170	0.070988	0.070171	0.073269	0.068088	0.064938	0.067782	0.063204	0.059846	0.0550760	0.0517710	0.0474450	0.082285	0.076513	0.072592
57.4	0.102328	0.098887	0.088450	0.182371	0.175092	0.163856	0.104446	0.100716	0.094064	0.105846	0.095517	0.094170	0.053479	0.049362	0.048503	0.041089	0.037463	0.035158	0.074234	0.070872	0.070469	0.073484	0.068286	0.065171	0.067772	0.063272	0.060240	0.0547930	0.0522970	0.0477850	0.082480	0.076137	0.072613
57.6	0.102545	0.098717	0.088606	0.183212	0.175437	0.164210	0.104590	0.101051	0.094485	0.106065	0.095899	0.094368	0.053278	0.049047	0.048440	0.041519	0.037204	0.035401	0.074252	0.071058	0.070631	0.073516	0.068468	0.065344	0.067870	0.063484	0.060123	0.0551280	0.0523140	0.0482670	0.082341	0.075964	0.072569
57.8	0.103005	0.098971	0.088839	0.183544	0.175650	0.164742	0.104916	0.101398	0.094276	0.106092	0.096205	0.094526	0.053500	0.049355	0.048578	0.041809	0.037329	0.035505	0.074369	0.071350	0.070614	0.073657	0.068664	0.065572	0.067945	0.063335	0.060124	0.0552330	0.0525350	0.0483190	0.082443	0.075840	0.072470
58.0	0.103372	0.098952	0.089185	0.183872	0.175626	0.165282	0.105160	0.101633	0.094190	0.105926	0.096387	0.094501	0.053479	0.049251	0.048630	0.041864	0.037263	0.035469	0.074599	0.071421	0.070674	0.073585	0.068822	0.065955	0.068131	0.063645	0.060203	0.0553780	0.0528850	0.0488460	0.082665	0.075537	0.072740
58.2	0.103601	0.098952	0.089209	0.184885	0.176434	0.165751	0.105438	0.101961	0.094523	0.106231	0.096485	0.094433	0.053416	0.049399	0.048794	0.041729	0.037107	0.035384	0.074637	0.071807	0.070765	0.073782	0.068826	0.066502	0.068262	0.063923	0.060454	0.0555360	0.0531010	0.0488310	0.082746	0.075786	0.073034
58.4	0.104048	0.099200	0.089472	0.185517	0.176631	0.166355	0.105849	0.101995	0.094420	0.106251	0.096667	0.094658	0.053237	0.049725	0.048957	0.041693	0.037011	0.035372	0.074759	0.071993	0.071130	0.073850	0.068690	0.066854	0.068578	0.064060	0.060603	0.0559940	0.0533550	0.0488280	0.082889	0.075843	0.073030
58.6	0.104090	0.099483	0.089749	0.186092	0.176793	0.166594	0.106011	0.102169	0.094525	0.106713	0.096814	0.094743	0.053451	0.050016	0.048731	0.041518	0.037231	0.035832	0.074754	0.072060	0.071198	0.074269	0.069216	0.067467	0.068501	0.064398	0.060494	0.0562900	0.0535330	0.0493340	0.082904	0.075741	0.072987
58.8	0.104285	0.100020	0.090228	0.186407	0.177365	0.166825	0.106100	0.102290	0.094786	0.106844	0.096660	0.095091	0.053344	0.050040	0.048804	0.041654	0.037585	0.036044	0.074821	0.072020	0.071443	0.074149	0.069246	0.067812	0.068781	0.064431	0.060649	0.0565620	0.0536980	0.0494240	0.082801	0.075886	0.073213
59.0	0.104653	0.100280	0.090924	0.186579	0.177808	0.167095	0.106451	0.102278	0.094651	0.107310	0.096701	0.095516	0.053165	0.049986	0.049017	0.041810	0.037880	0.035975	0.074981	0.072235	0.071459	0.074044	0.069262	0.067675	0.069043	0.064128	0.060851	0.0563860	0.0535730	0.0492970	0.082843	0.076168	0.073186
59.2	0.104776	0.100028	0.091557	0.187112	0.178123	0.167615	0.107012	0.102630	0.094827	0.107433	0.096650	0.095777	0.052913	0.050241	0.049174	0.042012	0.037937	0.036144	0.075007	0.072326	0.071372	0.074034	0.069141	0.067828	0.069380	0.064085	0.061040	0.0570040	0.0534120	0.0493300	0.083054	0.076433	0.073277
59.4	0.104949	0.100282	0.091943	0.187050	0.178316	0.168092	0.107133	0.102677	0.094559	0.107406	0.096841	0.096062	0.052739	0.050337	0.049620	0.041899	0.038065	0.036471	0.075291	0.072136	0.071220	0.074204	0.069110	0.067705	0.069606	0.064168	0.061125	0.0572100	0.0531060	0.0498400	0.083214	0.076953	0.073502
59.6	0.104905	0.100550	0.092378	0.187597	0.178459	0.168596	0.107266	0.102580	0.094478	0.107917	0.097062	0.096139	0.052587	0.050467	0.049518	0.041984	0.038312	0.036744	0.075811	0.072081	0.071432	0.074275	0.069321	0.067541	0.069787	0.064267	0.061153	0.0568840	0.0531980	0.0500200	0.083551	0.077227	0.073679
59.8	0.105073	0.100591	0.092443	0.188020	0.179262	0.168602	0.107844	0.102520	0.094465	0.108281	0.097349	0.096591	0.052519	0.050404	0.049734	0.041956	0.038642	0.037047	0.076021	0.072285	0.071551	0.074375	0.069372	0.067398	0.069792	0.064252	0.061247	0.0567850	0.0532670	0.0504850	0.083499	0.077322	0.073997
60.0	0.105649	0.100817	0.092883	0.188339	0.179431	0.168873	0.107798	0.102930	0.095297	0.108169	0.097511	0.096677	0.052597	0.050524	0.049422	0.041864	0.039027	0.037178	0.076156	0.071942	0.071519	0.074778	0.069526	0.067442	0.069661	0.064130	0.061342	0.0567920	0.0529620	0.0505780	0.083744	0.078205	0.074456
60.2	0.105771	0.100783	0.093228	0.188602	0.179702	0.169372	0.108041	0.103312	0.095551	0.108091	0.097937	0.097184	0.052485	0.050758	0.049352	0.041886	0.038868	0.037268	0.076448	0.071919	0.071377	0.074973	0.069675	0.067372	0.069704	0.063995	0.061553	0.0569680	0.0529280	0.0507240	0.083969	0.079273	0.074541
60.4	0.106136	0.100551	0.092990	0.188445	0.179751	0.169590	0.108430	0.103651	0.095656	0.107803	0.098296	0.097763	0.052575	0.050746	0.049392	0.041735	0.039173	0.037465	0.076145	0.071937	0.071169	0.075244	0.069790	0.067276	0.069579	0.064075	0.061661	0.0570780	0.0532290	0.0507710	0.083998	0.079313	0.074841
60.6	0.106277	0.100689	0.092793	0.188676	0.179938	0.169555	0.108490	0.103900	0.095780	0.107884	0.099118	0.097571	0.052837	0.050801	0.049454	0.042172	0.039492	0.037336	0.076340	0.071941	0.071007	0.075283	0.069433	0.067370	0.069584	0.063854	0.061854	0.0572040	0.0528050	0.0507640	0.084190	0.079664	0.075032
60.8	0.106507	0.100786	0.092898	0.189126	0.180111	0.169428	0.108367	0.104344	0.096092	0.107955	0.099320	0.098352	0.052935	0.050843	0.049251	0.042141	0.039324	0.037021	0.076475	0.072169	0.071026	0.075570	0.069438	0.067478	0.069512	0.064017	0.062009	0.0567400	0.0524330	0.0505980	0.084278	0.078848	0.075462
61.0	0.106902	0.100794	0.092959	0.189421	0.179946	0.169442	0.108089	0.104426	0.096300	0.107943	0.100173	0.098298	0.053213	0.051249	0.049215	0.042249	0.039161	0.036588	0.076394	0.072031	0.070986	0.075467	0.069644	0.067247	0.069360	0.063767	0.061834	0.0565720	0.0525290	0.0507020	0.084300	0.078482	0.075479
61.2	0.107168	0.100747	0.093167	0.189917	0.180211	0.169388	0.108343	0.104254	0.096839	0.107878	0.100767	0.098559	0.053639	0.051382	0.049299	0.042547	0.038941	0.036654	0.076409	0.072409	0.070845	0.075741	0.069825	0.067232	0.069568	0.063650	0.062049	0.0567360	0.0524450	0.0506900	0.084666	0.078243	0.075969
61.4	0.107337	0.100647	0.093178	0.190144	0.180517	0.169527	0.108345	0.104558	0.097346	0.108140	0.101214	0.098527	0.053713	0.051098	0.049579	0.042905	0.038849	0.036632	0.076408	0.072404	0.071019	0.075550	0.069571	0.067147	0.069758	0.063608	0.061917	0.0565980	0.0527930	0.0509790	0.084523	0.078165	0.076216
61.6	0.107511	0.100491	0.093133	0.190452	0.180937	0.170053	0.108353	0.104757	0.097751	0.108319	0.101614	0.098641	0.053881	0.051222	0.049788	0.043139	0.038616	0.036986	0.076472	0.072575	0.071014	0.075607	0.069686	0.067345	0.069968	0.063658	0.061808	0.0568330	0.0527540	0.0508750	0.084735	0.078126	0.076376
61.8	0.107702	0.100850	0.093452	0.190136	0.181053	0.170797	0.108340	0.104870	0.097795	0.108215	0.102078	0.098727	0.054143	0.051473	0.050028	0.043527	0.038362	0.036874	0.076570	0.072809	0.071152	0.075659	0.069600	0.067407	0.070074	0.063706	0.061858	0.0572030	0.0527530	0.0508690	0.085204	0.077995	0.076757
62.0	0.107876	0.101003	0.093395	0.190376	0.181399	0.171107	0.108188	0.105031	0.098120	0.108375	0.101912	0.098720	0.054137	0.051478	0.050169	0.043799	0.038242	0.036882	0.076743	0.072778	0.071053	0.075612	0.069597	0.067763	0.070170	0.064132	0.061789	0.0571890	0.0529740	0.0509370	0.085207	0.077979	0.077062
62.2	0.107591	0.101273	0.093202	0.190684	0.181792	0.171507	0.108171	0.105212	0.098473	0.108417	0.101651	0.098752	0.054448	0.051913	0.050494	0.043946	0.038131	0.037034	0.076808	0.073088	0.071120	0.075728	0.069698	0.068256	0.070265	0.064298	0.061860	0.0574740	0.0530860	0.0504900	0.085361	0.078231	0.077112
62.4	0.107573	0.101793	0.093203	0.190416	0.182007	0.171941	0.108305	0.105015	0.098726	0.108646	0.101446	0.098852	0.054332	0.052260	0.050507	0.043611	0.038200	0.037001	0.076944	0.073125	0.071361	0.075528	0.069649	0.068628	0.070361	0.064735	0.061775	0.0579510	0.0532380	0.0505140	0.085611	0.078051	0.076977
62.6	0.107153	0.102304	0.093380	0.190513	0.182106	0.172493	0.108302	0.105200	0.099036	0.109090	0.101348	0.099178	0.054482	0.052326	0.050715	0.044012	0.038250	0.037300	0.077057	0.073225	0.071419	0.075750	0.070087	0.068782	0.070496	0.064971	0.062021	0.0580170	0.0535530	0.0502520	0.085868	0.078277	0.077002
62.8	0.107299	0.102722	0.093671	0.190702	0.182619	0.172798	0.108372	0.105292	0.099236	0.109546	0.101207	0.099298	0.054680	0.052337	0.050967	0.044328	0.038396	0.037225	0.076811	0.073400	0.071641	0.075611	0.070219	0.068875	0.071062	0.065001	0.062205	0.0581690	0.0536190	0.0499590	0.085977	0.078687	0.076937
63.0	0.107358	0.103156	0.093935	0.191130	0.182672	0.173567	0.108639	0.105444	0.099524	0.110148	0.101278	0.099357	0.054736	0.052472	0.050972	0.044362	0.038258	0.037486	0.077149	0.073330	0.071653	0.075820	0.070492	0.068432	0.071367	0.064929	0.062290	0.0580980	0.0541230	0.0497020	0.086227	0.078816	0.076659
63.2	0.107309	0.103483	0.094313	0.191678	0.182617	0.173931	0.108769	0.105634	0.099706	0.110352	0.101263	0.099414	0.054455	0.052624	0.051130	0.044337	0.038386	0.037886	0.077239	0.073266	0.071805	0.075831	0.070916	0.068369	0.071675	0.065185	0.062424	0.0587880	0.0542360	0.0495520	0.086398	0.079161	0.076249
63.4	0.107510	0.103988	0.094459	0.192051	0.182751	0.174346	0.108633	0.105609	0.099820	0.110525	0.101694	0.099348	0.054739	0.052842	0.051052	0.043805	0.038856	0.038187	0.077603	0.073194	0.071925	0.076023	0.071144	0.068485	0.071660	0.065366	0.062484	0.0590030	0.0547800	0.0495650	0.086363	0.079790	0.076105
63.6	0.107800	0.104311	0.094741	0.192943	0.183049	0.174387	0.108696	0.105759	0.100076	0.111036	0.101668	0.099174	0.054892	0.052885	0.050774	0.043837	0.038946	0.038033	0.077780	0.073584	0.072079	0.076040	0.071643	0.068263	0.071884	0.065553	0.062550	0.0588140	0.0552070	0.0495090	0.086262	0.080067	0.075914
63.8	0.108088	0.104516	0.095195	0.193306	0.183163	0.174437	0.109015	0.105799	0.100381	0.111262	0.101908	0.099378	0.054907	0.053062	0.050450	0.043918	0.039093	0.038300	0.077964	0.074056	0.072057	0.075915	0.072253	0.068045	0.071901	0.065939	0.062965	0.0595240	0.0554260	0.0501680	0.086454	0.080574	0.075849
64.0	0.108400	0.104473	0.095644	0.193709	0.183308	0.174692	0.109221	0.106198	0.100719	0.111125	0.102103	0.099446	0.054759	0.052915	0.050376	0.043926	0.039014	0.038018	0.078163	0.074086	0.072212	0.076265	0.072884	0.067962	0.072054	0.066130	0.063142	0.0590810	0.0550920	0.0501590	0.086547	0.081258	0.075820
64.2	0.108614	0.104296	0.095766	0.194038	0.183632	0.175117	0.109756	0.106611	0.100789	0.111130	0.102124	0.099876	0.054741	0.052901	0.050410	0.044142	0.038958	0.037949	0.078321	0.074388	0.072387	0.076365	0.073707	0.067997	0.072142	0.066266	0.063296	0.0592740	0.0554020	0.0504800	0.086575	0.081760	0.075848
64.4	0.108750	0.104408	0.095568	0.194298	0.183862	0.175343	0.109947	0.107050	0.100951	0.111883	0.102186	0.100148	0.054943	0.053054	0.050355	0.044320	0.039075	0.037962	0.078455	0.074678	0.072422	0.076830	0.073856	0.068097	0.072167	0.066473	0.063515	0.0589300	0.0550770	0.0508750	0.086709	0.081081	0.075733
64.6	0.109079	0.104695	0.095821	0.194995	0.183953	0.175091	0.110161	0.107125	0.100862	0.112375	0.102788	0.099913	0.055044	0.052769	0.050485	0.044561	0.039349	0.037779	0.078561	0.075020	0.072843	0.077008	0.073881	0.068218	0.072189	0.066675	0.063745	0.0587040	0.0547780	0.0507550	0.087026	0.081331	0.075794
64.8	0.109220	0.104868	0.096046	0.195522	0.184505	0.175154	0.110647	0.107516	0.100786	0.112550	0.102987	0.100812	0.055200	0.052515	0.050489	0.044174	0.038929	0.037785	0.078428	0.075249	0.073067	0.076833	0.074276	0.068447	0.072270	0.066782	0.063746	0.0583140	0.0546020	0.0506950	0.087184	0.081510	0.076124
65.0	0.109674	0.104670	0.096191	0.195554	0.185014	0.175442	0.110906	0.107537	0.100504	0.112428	0.103577	0.100746	0.055409	0.052701	0.050750	0.044060	0.038925	0.037756	0.078488	0.075367	0.073346	0.076981	0.074584	0.068426	0.072624	0.066791	0.063446	0.0582970	0.0545360	0.0508860	0.087280	0.081571	0.076261
65.2	0.109989	0.104652	0.096571	0.195522	0.185381	0.175862	0.111670	0.107886	0.100888	0.112711	0.103956	0.101159	0.055335	0.052628	0.050997	0.044443	0.039040	0.037985	0.078486	0.075732	0.073644	0.077099	0.074492	0.068393	0.073136	0.066918	0.063402	0.0580340	0.0545580	0.0507460	0.087390	0.081898	0.076729
65.4	0.110302	0.104985	0.096633	0.195208	0.186099	0.176247	0.111694	0.108300	0.101057	0.113080	0.103994	0.101249	0.055106	0.052561	0.051337	0.044679	0.039173	0.037941	0.078592	0.075481	0.073981	0.077374	0.074430	0.068465	0.073253	0.066788	0.063009	0.0573950	0.0548210	0.0511010	0.087553	0.081874	0.077017
65.6	0.110837	0.105147	0.096693	0.194809	0.186522	0.176653	0.112057	0.108623	0.100985	0.112711	0.104121	0.101631	0.055039	0.052383	0.051384	0.044403	0.039374	0.037962	0.078700	0.075675	0.074253	0.077562	0.074640	0.068922	0.073231	0.066767	0.062794	0.0572940	0.0544170	0.0510730	0.088062	0.081794	0.077341
65.8	0.111032	0.105205	0.096689	0.194564	0.186675	0.176870	0.112383	0.108826	0.100904	0.112640	0.104433	0.101828	0.055079	0.052362	0.051632	0.044539	0.039653	0.038128	0.078787	0.075679	0.074340	0.077839	0.074407	0.069316	0.073304	0.066925	0.062645	0.0573070	0.0540110	0.0514410	0.088118	0.081651	0.077766
66.0	0.111275	0.105223	0.096501	0.194619	0.187348	0.177060	0.112763	0.109489	0.101041	0.112861	0.104139	0.101959	0.054850	0.052247	0.051717	0.044356	0.039868	0.038427	0.079155	0.075538	0.074369	0.077852	0.074133	0.069472	0.073402	0.067189	0.062402	0.0571500	0.0542510	0.0515360	0.088044	0.081562	0.078064
66.2	0.111389	0.105429	0.096477	0.194495	0.187983	0.177568	0.112818	0.109676	0.101161	0.112698	0.104168	0.102351	0.055203	0.052325	0.051881	0.044401	0.039997	0.038129	0.079323	0.075603	0.074304	0.078090	0.073987	0.069443	0.073433	0.067275	0.062431	0.0574210	0.0541110	0.0514270	0.088315	0.081598	0.078264
66.4	0.111556	0.105553	0.096410	0.194882	0.188502	0.177808	0.113060	0.109869	0.101334	0.113214	0.104351	0.102387	0.055163	0.052673	0.051710	0.044496	0.040007	0.038368	0.079445	0.075768	0.074400	0.078391	0.073462	0.069686	0.073505	0.067459	0.062676	0.0575720	0.0542200	0.0515420	0.088581	0.081580	0.078507
66.6	0.111613	0.105896	0.096440	0.195191	0.188355	0.177902	0.113264	0.110284	0.101444	0.113091	0.104564	0.102805	0.055669	0.052615	0.051742	0.045178	0.040310	0.038553	0.079438	0.075824	0.074565	0.078768	0.073144	0.069841	0.073426	0.067390	0.062752	0.0578080	0.0544340	0.0516140	0.088432	0.081837	0.078538
66.8	0.112041	0.106031	0.096657	0.195619	0.188851	0.177626	0.113413	0.110441	0.101518	0.113132	0.104578	0.102720	0.056180	0.052804	0.051926	0.045170	0.040742	0.038720	0.079306	0.076023	0.074608	0.078965	0.073173	0.069639	0.073688	0.067322	0.062687	0.0575320	0.0546760	0.0521780	0.088580	0.081986	0.078587
67.0	0.111934	0.106445	0.096830	0.195781	0.188842	0.177569	0.113542	0.110626	0.101989	0.113217	0.104650	0.102978	0.055960	0.052799	0.052129	0.045387	0.040881	0.039050	0.079805	0.075994	0.074745	0.079453	0.072848	0.069259	0.073637	0.067205	0.062722	0.0579150	0.0549360	0.0521090	0.088624	0.082371	0.078609
67.2	0.112044	0.106546	0.097249	0.196059	0.188979	0.177633	0.113556	0.110941	0.101938	0.113476	0.104506	0.102946	0.056062	0.053193	0.051967	0.045659	0.041140	0.038956	0.079776	0.075944	0.074951	0.079426	0.072803	0.069355	0.073806	0.067102	0.062709	0.0584890	0.0548800	0.0523740	0.088609	0.082670	0.078661
67.4	0.112113	0.106628	0.097618	0.196458	0.188786	0.177565	0.113562	0.110985	0.102499	0.113525	0.104468	0.102921	0.056216	0.053346	0.051957	0.045509	0.041060	0.038835	0.079972	0.075901	0.074964	0.079742	0.072380	0.069326	0.073772	0.067349	0.062850	0.0588870	0.0557340	0.0525610	0.088505	0.082956	0.078932
67.6	0.112172	0.106858	0.098260	0.197037	0.188786	0.177463	0.113954	0.111202	0.102768	0.113775	0.104033	0.102666	0.056276	0.053657	0.051786	0.046143	0.040934	0.038845	0.079976	0.076224	0.074968	0.079648	0.072417	0.068909	0.073815	0.067489	0.063575	0.0592940	0.0555370	0.0525800	0.088495	0.082964	0.078739
67.8	0.112370	0.106635	0.098619	0.197092	0.188898	0.177562	0.114220	0.111212	0.103190	0.113954	0.104123	0.102601	0.056274	0.054006	0.051760	0.046377	0.040851	0.039090	0.080285	0.076272	0.075259	0.079317	0.072593	0.068969	0.073892	0.067411	0.063882	0.0597340	0.0557190	0.0529070	0.088660	0.083083	0.078667
68.0	0.112578	0.106737	0.098971	0.197383	0.189528	0.177782	0.114244	0.111381	0.103198	0.114333	0.103839	0.102280	0.056334	0.053961	0.052148	0.046482	0.040582	0.038892	0.080190	0.076444	0.075543	0.079625	0.072803	0.069212	0.073675	0.067542	0.064219	0.0597310	0.0553700	0.0527820	0.088716	0.083165	0.078864
68.2	0.112591	0.106794	0.099231	0.197938	0.189519	0.178285	0.114288	0.111223	0.103508	0.114535	0.103819	0.102858	0.056486	0.054263	0.051934	0.046529	0.040487	0.039121	0.080266	0.076645	0.075609	0.079460	0.073045	0.069550	0.073680	0.067472	0.064525	0.0601320	0.0557190	0.0525710	0.089039	0.083404	0.078964
68.4	0.112535	0.107110	0.099472	0.198276	0.189436	0.178363	0.114265	0.111257	0.103827	0.115107	0.103863	0.103088	0.056557	0.054401	0.051955	0.046721	0.040316	0.039178	0.080356	0.076670	0.075409	0.079596	0.073017	0.069568	0.073735	0.067641	0.065066	0.0601760	0.0556750	0.0524340	0.089456	0.083144	0.079067
68.6	0.112855	0.107417	0.099942	0.198783	0.189697	0.178814	0.114666	0.111118	0.103957	0.115223	0.103824	0.103120	0.056464	0.054165	0.052217	0.046738	0.040271	0.039323	0.080315	0.076764	0.075626	0.079486	0.073195	0.069915	0.073943	0.067768	0.065230	0.0606970	0.0559130	0.0518310	0.089623	0.083604	0.079081
68.8	0.112815	0.107716	0.100083	0.199151	0.189939	0.179447	0.114979	0.111401	0.104007	0.115548	0.103835	0.103636	0.056398	0.054093	0.052512	0.046310	0.040370	0.039418	0.080499	0.076724	0.075275	0.079293	0.073400	0.069889	0.074128	0.067754	0.065464	0.0609010	0.0560970	0.0517240	0.089812	0.084047	0.079308
69.0	0.113024	0.107849	0.100152	0.199476	0.190213	0.180069	0.115098	0.111587	0.103921	0.115802	0.104159	0.103518	0.056637	0.054318	0.052616	0.046355	0.040471	0.039421	0.081052	0.076888	0.075509	0.079373	0.073819	0.070002	0.074217	0.067896	0.065453	0.0611060	0.0560150	0.0516080	0.089952	0.084334	0.079459
69.2	0.113248	0.108085	0.100434	0.199800	0.190478	0.180397	0.115501	0.111973	0.104247	0.116152	0.104630	0.103423	0.056405	0.053923	0.052644	0.046225	0.040597	0.039520	0.081239	0.076753	0.075262	0.079420	0.074181	0.069958	0.074090	0.068068	0.065529	0.0610090	0.0559390	0.0513610	0.090444	0.084508	0.079821
69.4	0.113527	0.108429	0.100500	0.199690	0.190792	0.180568	0.115587	0.111994	0.104342	0.116683	0.104655	0.103457	0.056370	0.053700	0.052552	0.046145	0.040750	0.039700	0.081596	0.076620	0.075262	0.079927	0.074427	0.070192	0.074108	0.068237	0.065441	0.0609130	0.0558570	0.0518500	0.090658	0.084541	0.080119
69.6	0.113810	0.108616	0.100158	0.199875	0.190794	0.180765	0.116031	0.112503	0.104461	0.116732	0.105044	0.103507	0.056204	0.053186	0.052552	0.045693	0.040846	0.039929	0.081799	0.076785	0.075353	0.079911	0.074834	0.070760	0.074217	0.068437	0.065424	0.0608560	0.0557040	0.0515890	0.090652	0.084883	0.080625
69.8	0.113889	0.108653	0.099990	0.200188	0.191240	0.181176	0.116185	0.112530	0.104366	0.117366	0.105878	0.103771	0.056196	0.053196	0.052598	0.045576	0.041201	0.040120	0.082133	0.076730	0.075162	0.079773	0.074708	0.070989	0.074404	0.068731	0.065485	0.0603700	0.0559820	0.0518220	0.090531	0.084462	0.080730
70.0	0.114290	0.108808	0.099890	0.200448	0.191613	0.181557	0.116255	0.112866	0.104505	0.117626	0.106463	0.103763	0.056368	0.053096	0.052443	0.045551	0.041032	0.040045	0.082699	0.076971	0.075036	0.079735	0.075149	0.070965	0.074676	0.069275	0.065392	0.0603610	0.0558810	0.0518210	0.090583	0.084290	0.080903
70.2	0.114435	0.109067	0.099917	0.200587	0.191591	0.182073	0.116295	0.112748	0.104679	0.117829	0.107365	0.104266	0.056792	0.053282	0.052453	0.045698	0.041080	0.039733	0.082947	0.077237	0.075061	0.079860	0.075054	0.071231	0.074626	0.069586	0.065313	0.0599470	0.0560840	0.0517630	0.090593	0.084241	0.080814
70.4	0.114654	0.109202	0.099654	0.200794	0.191874	0.182096	0.116486	0.112598	0.104728	0.118253	0.108008	0.104271	0.056902	0.053667	0.052389	0.045769	0.041124	0.039745	0.083315	0.077540	0.075262	0.080204	0.074971	0.071505	0.074518	0.069718	0.065154	0.0597570	0.0563700	0.0520010	0.090681	0.084058	0.080797
70.6	0.114864	0.109548	0.099690	0.200555	0.191918	0.182283	0.116694	0.112614	0.104812	0.118242	0.108715	0.104461	0.057123	0.053569	0.052543	0.045784	0.041710	0.039751	0.083360	0.077482	0.075424	0.080571	0.075099	0.071475	0.074418	0.070006	0.064833	0.0592420	0.0564890	0.0524810	0.090698	0.084115	0.080899
70.8	0.114921	0.109709	0.100006	0.201046	0.192262	0.182148	0.116895	0.112558	0.104960	0.118497	0.109042	0.104375	0.057324	0.053680	0.052690	0.045706	0.041951	0.039308	0.083808	0.077621	0.075738	0.080611	0.075339	0.071457	0.074625	0.070246	0.064901	0.0586730	0.0564020	0.0526580	0.090941	0.083941	0.080999
71.0	0.114851	0.109993	0.100402	0.201286	0.192491	0.182252	0.117017	0.112867	0.105220	0.118986	0.109488	0.104564	0.057347	0.053758	0.052703	0.045845	0.041981	0.039147	0.083887	0.077836	0.076059	0.081004	0.075152	0.071763	0.074746	0.070290	0.064933	0.0591170	0.0563490	0.0524770	0.090877	0.084038	0.081230
71.2	0.115090	0.109916	0.100931	0.201340	0.192782	0.182585	0.117372	0.113166	0.105348	0.118990	0.109907	0.104586	0.057376	0.053979	0.052531	0.045826	0.042181	0.038860	0.083795	0.077640	0.076051	0.081176	0.075076	0.071570	0.074900	0.070326	0.064726	0.0591510	0.0569650	0.0525890	0.090871	0.083888	0.081506
71.4	0.115251	0.110140	0.101462	0.201231	0.192944	0.182753	0.117449	0.113277	0.105565	0.119009	0.110096	0.104692	0.057318	0.054079	0.052908	0.046168	0.042504	0.038876	0.083594	0.077645	0.076252	0.081170	0.074757	0.071918	0.074752	0.070600	0.064915	0.0594110	0.0572840	0.0525450	0.090965	0.083860	0.081716
71.6	0.115624	0.110294	0.101644	0.201499	0.193111	0.183388	0.117813	0.113456	0.105482	0.119071	0.110195	0.104403	0.057519	0.054465	0.052794	0.046364	0.042663	0.038818	0.083509	0.077742	0.076400	0.081111	0.074744	0.071611	0.074547	0.070393	0.065238	0.0593890	0.0572550	0.0525520	0.091146	0.083817	0.081643
71.8	0.116014	0.110298	0.102080	0.201512	0.193819	0.183343	0.117837	0.113748	0.105896	0.118676	0.110688	0.104440	0.057539	0.054661	0.052841	0.046250	0.042521	0.038618	0.083530	0.077774	0.076701	0.080990	0.074982	0.071598	0.074736	0.070420	0.065143	0.0596280	0.0572290	0.0529610	0.091526	0.083886	0.081944
72.0	0.116076	0.110627	0.102513	0.201981	0.194079	0.183589	0.118111	0.113657	0.105931	0.118554	0.110656	0.104331	0.057645	0.054839	0.052950	0.046218	0.042715	0.038663	0.083371	0.077837	0.076754	0.081329	0.075249	0.071815	0.074673	0.070399	0.065258	0.0594250	0.0571300	0.0526580	0.091923	0.083815	0.082274
72.2	0.116229	0.110713	0.102666	0.202474	0.194351	0.184040	0.118091	0.113916	0.106223	0.118321	0.110709	0.104867	0.057697	0.054727	0.052948	0.046117	0.042752	0.038692	0.083277	0.077676	0.076899	0.081315	0.075597	0.071947	0.074947	0.070136	0.065430	0.0594740	0.0571770	0.0529020	0.092381	0.084214	0.082138
72.4	0.116545	0.110922	0.102934	0.202667	0.194847	0.184347	0.118341	0.114420	0.106656	0.118616	0.110194	0.104770	0.057652	0.054735	0.053150	0.046364	0.042978	0.038718	0.083223	0.077606	0.076840	0.081334	0.075779	0.071866	0.074988	0.070209	0.065283	0.0598560	0.0570470	0.0533410	0.092562	0.084317	0.082274
72.6	0.116556	0.111122	0.103298	0.203355	0.195188	0.184993	0.118604	0.114740	0.106631	0.118881	0.109799	0.104945	0.057686	0.054846	0.053460	0.046485	0.042860	0.038839	0.083130	0.077674	0.077156	0.081192	0.075610	0.071947	0.075049	0.070127	0.065341	0.0602080	0.0570170	0.0537070	0.092701	0.084772	0.082080
72.8	0.116593	0.111474	0.103461	0.203594	0.195317	0.185058	0.118612	0.114921	0.106857	0.119027	0.109404	0.105096	0.057840	0.055106	0.053691	0.046402	0.043086	0.038888	0.083370	0.077849	0.077155	0.081313	0.075820	0.071600	0.075062	0.069888	0.065410	0.0604830	0.0569860	0.0534400	0.092773	0.085300	0.082259
73.0	0.116758	0.111488	0.103493	0.204215	0.195556	0.185195	0.118718	0.115139	0.106687	0.119326	0.109558	0.105560	0.058100	0.055035	0.053762	0.046590	0.043125	0.039078	0.083745	0.077948	0.077495	0.081478	0.076081	0.071548	0.075090	0.069995	0.065197	0.0609370	0.0564240	0.0536780	0.092927	0.085427	0.082401
73.2	0.116619	0.111629	0.103644	0.204470	0.195651	0.185147	0.118864	0.115488	0.107140	0.119686	0.109536	0.105879	0.058025	0.054863	0.054030	0.046439	0.043301	0.039533	0.083516	0.077742	0.077345	0.081687	0.076281	0.071207	0.075353	0.070057	0.065516	0.0609080	0.0562710	0.0541260	0.093169	0.085697	0.082753
73.4	0.116663	0.111803	0.103522	0.204550	0.195787	0.185324	0.118979	0.115605	0.107187	0.119850	0.109011	0.106224	0.058081	0.055124	0.054177	0.046940	0.043271	0.040006	0.083640	0.077880	0.077678	0.081723	0.076541	0.071176	0.075806	0.069883	0.065515	0.0610100	0.0562750	0.0545070	0.092989	0.085960	0.082998
73.6	0.116655	0.111977	0.103261	0.205333	0.195976	0.185541	0.119029	0.115910	0.107427	0.119902	0.109038	0.106583	0.057901	0.055077	0.054099	0.046871	0.043416	0.040224	0.083753	0.078058	0.077620	0.081625	0.076989	0.071663	0.075989	0.069877	0.065546	0.0607540	0.0561940	0.0542420	0.092929	0.086156	0.082965
73.8	0.116894	0.111913	0.103409	0.205584	0.196205	0.186102	0.119015	0.115997	0.107689	0.120098	0.109506	0.107294	0.058144	0.055186	0.054530	0.046922	0.043406	0.040237	0.084251	0.078183	0.077507	0.081697	0.077110	0.071729	0.076394	0.069628	0.065823	0.0609450	0.0562910	0.0545420	0.092927	0.085912	0.082882
74.0	0.117090	0.112090	0.103397	0.206024	0.196025	0.186489	0.119460	0.116273	0.108071	0.120250	0.109948	0.107480	0.058390	0.055233	0.054467	0.047127	0.043239	0.040321	0.084417	0.078324	0.077571	0.081899	0.077491	0.071866	0.076704	0.069739	0.065710	0.0610820	0.0563580	0.0545370	0.093227	0.086022	0.082937
74.2	0.117313	0.112291	0.103600	0.206069	0.196354	0.186704	0.119680	0.116095	0.108385	0.120478	0.110218	0.108110	0.058328	0.055453	0.054525	0.047040	0.043271	0.040506	0.084510	0.078804	0.077952	0.082067	0.077546	0.072196	0.076696	0.069830	0.065848	0.0609770	0.0572800	0.0547290	0.093292	0.086136	0.083006
74.4	0.117555	0.112483	0.103533	0.206002	0.196981	0.187067	0.119856	0.116107	0.108459	0.120827	0.110358	0.108038	0.058268	0.055498	0.054528	0.047052	0.043305	0.040782	0.084573	0.078870	0.078098	0.082269	0.077843	0.072309	0.076713	0.069963	0.065967	0.0609520	0.0574240	0.0548890	0.093560	0.086474	0.083299
74.6	0.117707	0.112696	0.103717	0.206311	0.197164	0.187625	0.120387	0.116563	0.108581	0.120841	0.110333	0.108167	0.058352	0.055529	0.054491	0.047117	0.043405	0.040964	0.084566	0.079122	0.078298	0.082432	0.077902	0.072665	0.076999	0.070242	0.066175	0.0606940	0.0574170	0.0545940	0.093767	0.087078	0.083602
74.8	0.118090	0.112623	0.103810	0.207058	0.197614	0.187806	0.120539	0.116819	0.108677	0.121336	0.110309	0.108511	0.058619	0.055473	0.054482	0.047045	0.043278	0.040720	0.084772	0.079399	0.078703	0.082313	0.077859	0.073271	0.077056	0.070326	0.066580	0.0611530	0.0573690	0.0546400	0.094020	0.087320	0.083888
75.0	0.118164	0.112626	0.104214	0.207506	0.197865	0.188218	0.120668	0.116959	0.109028	0.121903	0.110687	0.108678	0.058429	0.055355	0.054539	0.047343	0.043324	0.040791	0.084533	0.079817	0.078776	0.082707	0.077878	0.073396	0.077300	0.070257	0.066629	0.0610860	0.0581310	0.0547360	0.093912	0.087764	0.084123
75.2	0.118490	0.112570	0.104435	0.207747	0.198187	0.188468	0.121070	0.117116	0.109134	0.121683	0.111285	0.108904	0.058125	0.055389	0.054693	0.047339	0.043471	0.040706	0.084437	0.079672	0.078670	0.082906	0.077664	0.073411	0.077326	0.070288	0.066889	0.0610370	0.0583780	0.0547870	0.094151	0.087687	0.084499
75.4	0.118597	0.112616	0.104766	0.208226	0.198314	0.188887	0.121389	0.117341	0.109036	0.121790	0.111476	0.108860	0.058227	0.055238	0.054715	0.047424	0.043323	0.040880	0.084391	0.079588	0.078905	0.082827	0.077393	0.073869	0.077209	0.070657	0.067081	0.0607490	0.0585540	0.0542950	0.094344	0.087856	0.084693
75.6	0.118802	0.112645	0.104903	0.208903	0.198512	0.189364	0.121693	0.117443	0.109456	0.121943	0.112103	0.108816	0.058523	0.055399	0.054577	0.047394	0.043391	0.040869	0.084699	0.079784	0.078758	0.083129	0.077278	0.073768	0.077359	0.070735	0.066961	0.0604610	0.0589200	0.0540200	0.094715	0.087927	0.084747
75.8	0.119140	0.112714	0.105178	0.209455	0.199057	0.189446	0.121952	0.117711	0.109353	0.121798	0.112436	0.108941	0.058478	0.055493	0.054748	0.047622	0.043249	0.040952	0.084860	0.079710	0.079084	0.083102	0.077209	0.074103	0.077505	0.070922	0.067015	0.0603800	0.0589120	0.0536500	0.094756	0.088056	0.084882
76.0	0.119338	0.113006	0.105155	0.209815	0.199183	0.189741	0.122207	0.117686	0.109284	0.122028	0.112549	0.108764	0.058330	0.055292	0.054968	0.047679	0.043401	0.041142	0.084956	0.080054	0.079033	0.083270	0.077263	0.074596	0.077210	0.070988	0.067232	0.0601530	0.0591780	0.0534770	0.094802	0.088023	0.084976
76.2	0.119639	0.112922	0.105049	0.210083	0.199315	0.190320	0.122239	0.117929	0.109317	0.122366	0.112470	0.108801	0.058106	0.055151	0.055216	0.047736	0.043208	0.040953	0.084962	0.080155	0.079080	0.083121	0.077164	0.074525	0.077227	0.071253	0.067407	0.0604310	0.0590570	0.0537580	0.094672	0.088181	0.084921
76.4	0.119825	0.113104	0.105240	0.210378	0.199589	0.190765	0.122433	0.118069	0.109769	0.123036	0.112290	0.108650	0.058097	0.055359	0.055359	0.047966	0.043328	0.041155	0.084864	0.080213	0.079299	0.083169	0.077011	0.074706	0.077078	0.071617	0.067218	0.0607380	0.0586960	0.0534950	0.094467	0.087905	0.084886
76.6	0.119801	0.113554	0.105579	0.211028	0.199808	0.191161	0.122540	0.118107	0.109700	0.123139	0.112189	0.109219	0.058049	0.055450	0.055870	0.048125	0.042870	0.041015	0.085139	0.080441	0.079420	0.083195	0.076764	0.074652	0.076965	0.071881	0.067457	0.0610440	0.0588970	0.0531730	0.094204	0.088017	0.084528
76.8	0.119914	0.113816	0.105793	0.210930	0.199927	0.191055	0.122541	0.117887	0.109925	0.123202	0.112510	0.109595	0.058309	0.055748	0.055920	0.048259	0.043039	0.041071	0.085775	0.080624	0.079285	0.083545	0.077252	0.074455	0.077030	0.071944	0.067302	0.0613520	0.0586740	0.0524910	0.094104	0.087901	0.084477
77.0	0.119899	0.113938	0.105920	0.211316	0.200589	0.191401	0.122759	0.117916	0.109945	0.123671	0.112890	0.109941	0.058496	0.055780	0.056010	0.048202	0.042956	0.041302	0.086038	0.080511	0.079233	0.083542	0.077310	0.074292	0.077033	0.072087	0.067464	0.0616420	0.0583170	0.0530430	0.094167	0.087699	0.084517
77.2	0.119737	0.114312	0.106057	0.211332	0.201079	0.191796	0.122921	0.118067	0.110208	0.123887	0.112811	0.110244	0.058778	0.056115	0.056243	0.048372	0.042853	0.041359	0.086059	0.080365	0.079025	0.083866	0.077541	0.074198	0.077353	0.072012	0.067949	0.0619500	0.0583950	0.0531080	0.094097	0.087651	0.084566
77.4	0.120180	0.114358	0.106246	0.211390	0.201398	0.192238	0.123210	0.118032	0.110217	0.123752	0.112630	0.110561	0.058805	0.056378	0.056219	0.048668	0.042783	0.041267	0.086215	0.080493	0.079117	0.083895	0.077843	0.074261	0.077540	0.071924	0.067637	0.0623890	0.0581500	0.0529290	0.094219	0.087684	0.084439
77.6	0.120436	0.114604	0.106366	0.211857	0.201344	0.192579	0.123249	0.118203	0.110300	0.124013	0.112612	0.110911	0.058958	0.056633	0.056204	0.048436	0.043160	0.041482	0.086399	0.080506	0.079059	0.084139	0.078213	0.074464	0.077619	0.071781	0.067738	0.0628050	0.0584050	0.0530490	0.094415	0.087939	0.084350
77.8	0.120732	0.114795	0.106668	0.211576	0.201480	0.193006	0.123512	0.118317	0.110617	0.124326	0.112884	0.111427	0.059254	0.056764	0.056448	0.048480	0.043271	0.041385	0.086769	0.080440	0.079223	0.084194	0.078392	0.074301	0.077898	0.071334	0.067703	0.0633660	0.0582190	0.0533360	0.094533	0.087785	0.084375
78.0	0.120901	0.115139	0.106846	0.211618	0.201876	0.193404	0.123783	0.118402	0.110756	0.124685	0.112721	0.111339	0.059284	0.056980	0.056067	0.048539	0.043274	0.041451	0.086661	0.080781	0.079417	0.084118	0.078534	0.074168	0.077664	0.071375	0.067356	0.0633490	0.0583450	0.0538120	0.094908	0.087627	0.084466
78.2	0.121192	0.115303	0.107188	0.211330	0.202176	0.193248	0.124120	0.118680	0.111022	0.124764	0.112798	0.111723	0.059740	0.057349	0.056090	0.048576	0.043233	0.042008	0.086879	0.081058	0.079800	0.084437	0.079122	0.074408	0.077594	0.071525	0.067459	0.0633280	0.0582520	0.0539960	0.094866	0.088095	0.084781
78.4	0.121364	0.115536	0.107108	0.211151	0.202463	0.193469	0.124285	0.119103	0.111316	0.125023	0.113132	0.112135	0.059761	0.057504	0.056088	0.048695	0.043251	0.041767	0.086715	0.081038	0.079752	0.084138	0.079066	0.074729	0.077985	0.071300	0.067526	0.0631770	0.0577770	0.0541110	0.094886	0.088626	0.084993
78.6	0.121606	0.115518	0.107204	0.211159	0.202473	0.194062	0.124444	0.119568	0.111558	0.125123	0.113228	0.112612	0.060217	0.057723	0.055964	0.048773	0.043406	0.041584	0.086918	0.081509	0.080160	0.084314	0.079344	0.074834	0.078139	0.071070	0.067805	0.0629300	0.0576490	0.0542910	0.094929	0.089017	0.085076
78.8	0.121829	0.115528	0.107245	0.211413	0.202850	0.194115	0.124317	0.119619	0.111813	0.125557	0.113868	0.113145	0.060426	0.057769	0.055850	0.048823	0.043846	0.041547	0.086762	0.081679	0.080430	0.084344	0.079338	0.075171	0.078422	0.071080	0.068013	0.0626500	0.0577270	0.0549460	0.095103	0.089267	0.085208
79.0	0.121686	0.115667	0.107732	0.211725	0.202863	0.194432	0.124415	0.119881	0.112291	0.125441	0.114425	0.113292	0.060418	0.057838	0.055671	0.049138	0.044136	0.041421	0.086823	0.081817	0.080421	0.084310	0.079212	0.075241	0.078721	0.071200	0.067997	0.0625350	0.0582280	0.0549870	0.095212	0.089649	0.085234
79.2	0.121615	0.115883	0.107905	0.211809	0.202861	0.194453	0.124575	0.120420	0.112612	0.125225	0.115094	0.113485	0.060570	0.057766	0.055635	0.049099	0.044473	0.041358	0.087061	0.081871	0.080258	0.084649	0.079226	0.075504	0.078724	0.071384	0.068184	0.0624360	0.0581750	0.0549860	0.095560	0.089669	0.085479
79.4	0.121653	0.116295	0.107990	0.211904	0.202769	0.194659	0.124782	0.120836	0.112691	0.125654	0.115423	0.113622	0.061017	0.057309	0.055420	0.049299	0.044816	0.041395	0.087209	0.081775	0.080599	0.084947	0.079226	0.075641	0.078925	0.071382	0.067958	0.0621760	0.0586880	0.0547430	0.095525	0.090107	0.085567
79.6	0.121810	0.116522	0.108038	0.211813	0.203063	0.194892	0.124799	0.121225	0.112856	0.125795	0.116203	0.113743	0.060959	0.057436	0.055454	0.049580	0.045409	0.041537	0.087466	0.081828	0.080482	0.084891	0.079041	0.075620	0.079119	0.071395	0.067975	0.0618280	0.0588830	0.0548380	0.095521	0.090501	0.085695
79.8	0.121939	0.116814	0.108064	0.211879	0.203447	0.195217	0.125179	0.121434	0.112926	0.125633	0.116634	0.113452	0.060770	0.057504	0.055524	0.049636	0.045434	0.041562	0.087647	0.081894	0.080853	0.084853	0.079163	0.075671	0.078976	0.071747	0.068461	0.0616270	0.0593870	0.0550900	0.095421	0.090785	0.085997
80.0	0.122012	0.117077	0.108107	0.212499	0.203677	0.195506	0.125471	0.121708	0.113288	0.125554	0.117253	0.113177	0.060707	0.057222	0.055681	0.049622	0.045617	0.041658	0.087541	0.082251	0.080709	0.084934	0.079315	0.075933	0.078889	0.072234	0.068751	0.0618860	0.0598080	0.0552070	0.095723	0.090669	0.086190
80.2	0.122391	0.117062	0.108165	0.212913	0.204068	0.195736	0.125920	0.121919	0.113457	0.125779	0.117510	0.113145	0.060725	0.057283	0.055801	0.049708	0.045712	0.041855	0.087591	0.082255	0.080718	0.085072	0.079324	0.075836	0.078878	0.072517	0.068829	0.0615510	0.0597390	0.0552160	0.095554	0.090670	0.086355
80.4	0.122555	0.117450	0.108594	0.213495	0.204499	0.195858	0.126451	0.122185	0.113911	0.125808	0.117836	0.113192	0.061050	0.057340	0.055798	0.049775	0.045750	0.042137	0.087774	0.082505	0.080959	0.085355	0.079779	0.076287	0.078827	0.073060	0.068830	0.0616680	0.0599060	0.0549690	0.095372	0.090728	0.086320
80.6	0.122673	0.117872	0.108887	0.213790	0.204852	0.195806	0.126667	0.122177	0.114037	0.125796	0.118038	0.113327	0.060923	0.057294	0.056034	0.049779	0.045552	0.041807	0.088133	0.082763	0.080763	0.085412	0.080140	0.076031	0.078738	0.073505	0.068959	0.0618730	0.0600630	0.0548680	0.095538	0.090989	0.086498
80.8	0.122845	0.117848	0.109022	0.214080	0.204835	0.195677	0.126956	0.122175	0.114005	0.126065	0.118227	0.113458	0.061107	0.057685	0.055593	0.050135	0.045238	0.042232	0.088205	0.082811	0.080766	0.085934	0.080407	0.075851	0.078864	0.073730	0.069062	0.0618340	0.0601250	0.0548840	0.095972	0.090964	0.086416
81.0	0.123196	0.118113	0.108956	0.214513	0.205354	0.195953	0.127170	0.122175	0.114038	0.126385	0.118252	0.113309	0.061122	0.057808	0.055788	0.049853	0.044950	0.042236	0.088100	0.082656	0.081044	0.086367	0.080411	0.075939	0.078901	0.073931	0.069500	0.0621500	0.0598980	0.0551830	0.096515	0.090846	0.086559
81.2	0.123588	0.118220	0.108923	0.214831	0.205574	0.196014	0.127288	0.122527	0.114023	0.126594	0.118486	0.113638	0.061216	0.057945	0.055692	0.050060	0.044804	0.042585	0.088015	0.082754	0.081054	0.086617	0.080578	0.076124	0.079039	0.073929	0.069365	0.0622010	0.0599360	0.0550110	0.096738	0.090909	0.086489
81.4	0.123971	0.118387	0.109135	0.215640	0.205598	0.196041	0.127373	0.122482	0.114016	0.126759	0.118345	0.113530	0.060987	0.058103	0.055671	0.050367	0.045000	0.042704	0.088048	0.082864	0.081454	0.087043	0.080809	0.076034	0.079160	0.073897	0.068935	0.0624700	0.0598180	0.0551270	0.097216	0.090972	0.086533
81.6	0.124223	0.118313	0.109257	0.216036	0.205667	0.195920	0.127178	0.122398	0.113925	0.127032	0.118099	0.113456	0.061257	0.058453	0.056034	0.050459	0.044977	0.042776	0.088159	0.083118	0.081768	0.087051	0.081127	0.075885	0.078891	0.073792	0.069156	0.0625550	0.0598440	0.0553250	0.097294	0.090930	0.086676
81.8	0.124315	0.118432	0.109275	0.216172	0.206004	0.196167	0.127443	0.122594	0.114388	0.127444	0.118124	0.113841	0.061077	0.058584	0.055966	0.050485	0.044620	0.042666	0.088098	0.083062	0.082023	0.087164	0.080971	0.075962	0.078960	0.073977	0.069114	0.0625760	0.0593950	0.0552010	0.097506	0.090632	0.086438
82.0	0.124496	0.118403	0.109319	0.216573	0.206302	0.196348	0.127671	0.123066	0.114406	0.128017	0.118019	0.113891	0.061261	0.058813	0.055969	0.050260	0.044276	0.042936	0.087917	0.083349	0.082169	0.087178	0.080789	0.076117	0.078839	0.073961	0.069127	0.0627740	0.0593820	0.0556400	0.097704	0.090734	0.086618
82.2	0.124749	0.118357	0.109298	0.216678	0.206404	0.196194	0.128049	0.123428	0.114735	0.128350	0.118443	0.114448	0.061678	0.059059	0.056298	0.050394	0.044321	0.043231	0.088024	0.083546	0.082290	0.087047	0.080995	0.076725	0.079077	0.073783	0.069325	0.0625810	0.0588500	0.0557940	0.097888	0.090892	0.086868
82.4	0.124945	0.118543	0.109249	0.216592	0.206269	0.196258	0.127672	0.123518	0.115224	0.128580	0.118645	0.114686	0.061333	0.059228	0.056570	0.050290	0.044435	0.042759	0.087784	0.083859	0.082158	0.086757	0.080902	0.076779	0.079292	0.073757	0.069667	0.0628830	0.0592590	0.0558250	0.097960	0.091073	0.086870
82.6	0.125244	0.118583	0.109389	0.216869	0.206455	0.196614	0.127878	0.123782	0.115451	0.128646	0.118841	0.114672	0.061641	0.059161	0.056685	0.050316	0.044566	0.042872	0.087890	0.084155	0.082381	0.086842	0.080966	0.076619	0.079085	0.073892	0.069627	0.0629170	0.0594480	0.0559170	0.098388	0.091225	0.086914
82.8	0.125238	0.118596	0.109651	0.217032	0.206706	0.196667	0.127593	0.123950	0.115528	0.129016	0.119132	0.114879	0.061709	0.059046	0.056870	0.050447	0.044755	0.042807	0.087525	0.084274	0.082274	0.086936	0.080877	0.077099	0.079216	0.073961	0.069655	0.0629520	0.0596730	0.0557840	0.098385	0.091432	0.086900
83.0	0.125007	0.118737	0.110006	0.217443	0.206811	0.197178	0.127498	0.124448	0.115726	0.129470	0.119347	0.115132	0.061699	0.058846	0.056971	0.050588	0.044806	0.042696	0.087556	0.084307	0.082397	0.086856	0.080795	0.077237	0.079165	0.073858	0.069561	0.0636810	0.0599480	0.0559060	0.098676	0.091968	0.086782
83.2	0.124695	0.118997	0.110170	0.217023	0.207158	0.197358	0.127517	0.124678	0.115837	0.129652	0.119366	0.115569	0.061941	0.058526	0.057282	0.050518	0.045147	0.042462	0.087853	0.084436	0.082748	0.086963	0.080875	0.076992	0.079499	0.073565	0.069635	0.0636510	0.0600020	0.0560290	0.098715	0.091919	0.086713
83.4	0.124932	0.119340	0.110476	0.216690	0.207455	0.197682	0.127703	0.124893	0.115801	0.129801	0.119574	0.115814	0.061984	0.058424	0.057299	0.050428	0.045287	0.042161	0.088199	0.084496	0.082873	0.086882	0.080898	0.076885	0.079656	0.073606	0.069702	0.0639590	0.0601750	0.0561690	0.098553	0.092109	0.087024
83.6	0.124920	0.119480	0.110532	0.216509	0.207796	0.198374	0.127877	0.125000	0.115965	0.129317	0.119897	0.116056	0.062045	0.058482	0.057299	0.050211	0.045404	0.042199	0.088404	0.084554	0.082920	0.086578	0.080846	0.076944	0.079668	0.073769	0.069844	0.0641390	0.0605610	0.0559700	0.098516	0.092095	0.087209
83.8	0.125147	0.119628	0.110738	0.216686	0.208322	0.199045	0.128219	0.124964	0.116193	0.129453	0.120120	0.116232	0.062377	0.058502	0.057435	0.050052	0.045522	0.042224	0.088430	0.084511	0.082844	0.086563	0.081185	0.076854	0.079898	0.073913	0.069992	0.0645970	0.0613790	0.0559040	0.098752	0.092146	0.087279
84.0	0.125596	0.119881	0.110758	0.217416	0.208804	0.199581	0.128658	0.124898	0.116074	0.129518	0.120166	0.116688	0.062478	0.058566	0.057726	0.050187	0.045447	0.041958	0.088442	0.084539	0.082692	0.086734	0.081220	0.076787	0.079820	0.073916	0.069899	0.0647840	0.0619110	0.0555970	0.098627	0.092276	0.087396
84.2	0.125805	0.120080	0.111235	0.217392	0.208899	0.199635	0.129203	0.125112	0.116186	0.129815	0.120075	0.116728	0.062690	0.058599	0.057563	0.050340	0.045581	0.042144	0.088730	0.084902	0.082673	0.086765	0.081606	0.076910	0.079834	0.073796	0.069978	0.0644680	0.0617080	0.0556810	0.098253	0.092321	0.087648
84.4	0.125791	0.120045	0.111572	0.217795	0.209001	0.199752	0.129570	0.125296	0.116192	0.130112	0.119951	0.116896	0.062807	0.058817	0.057287	0.050709	0.045729	0.042165	0.089097	0.085022	0.082783	0.086923	0.081878	0.076931	0.080086	0.074306	0.070078	0.0649930	0.0621100	0.0556850	0.098038	0.092691	0.087555
84.6	0.126038	0.120252	0.111802	0.217495	0.209477	0.199883	0.129661	0.125142	0.116144	0.130291	0.119696	0.116762	0.062677	0.058850	0.057345	0.050754	0.045617	0.042304	0.089131	0.085203	0.082988	0.086980	0.081863	0.076894	0.079998	0.074628	0.070219	0.0649360	0.0618200	0.0561120	0.098337	0.092809	0.087591
84.8	0.126578	0.120287	0.111984	0.218044	0.209703	0.200345	0.129861	0.125395	0.116136	0.130350	0.119951	0.117148	0.062822	0.059133	0.057289	0.051011	0.045273	0.042708	0.089259	0.085088	0.083018	0.087545	0.081621	0.076929	0.080089	0.074849	0.070446	0.0648840	0.0619990	0.0561150	0.098531	0.092696	0.087586
85.0	0.126743	0.120270	0.112305	0.218168	0.210162	0.200702	0.129684	0.125492	0.115939	0.130538	0.120498	0.116906	0.062943	0.059295	0.057450	0.050675	0.045544	0.042684	0.089556	0.085175	0.083237	0.087676	0.081727	0.077174	0.080234	0.075046	0.070519	0.0647390	0.0617850	0.0563090	0.098503	0.092569	0.087936
85.2	0.126848	0.120565	0.112343	0.218459	0.210526	0.200867	0.129701	0.125595	0.116003	0.130647	0.120727	0.117292	0.062841	0.059489	0.057302	0.051125	0.045478	0.042937	0.089622	0.085369	0.083223	0.087651	0.081662	0.077094	0.080476	0.075134	0.070437	0.0643110	0.0618770	0.0562930	0.098445	0.092629	0.088388
85.4	0.126856	0.120847	0.112733	0.218806	0.210896	0.201107	0.129982	0.125572	0.115902	0.130729	0.120679	0.117062	0.062740	0.059640	0.057420	0.051229	0.045510	0.042632	0.089604	0.085397	0.083256	0.088013	0.081654	0.077165	0.080728	0.075280	0.070512	0.0645870	0.0619090	0.0566950	0.098582	0.092563	0.088674
85.6	0.126989	0.120907	0.112920	0.218605	0.211292	0.201337	0.130363	0.125682	0.115840	0.130980	0.120769	0.117037	0.062677	0.059819	0.057338	0.051064	0.045311	0.042895	0.089557	0.085500	0.083193	0.087758	0.081335	0.077168	0.080669	0.075388	0.070876	0.0645820	0.0615610	0.0566160	0.098746	0.092814	0.088667
85.8	0.127147	0.121603	0.112863	0.219245	0.211422	0.201865	0.130817	0.126019	0.116110	0.131453	0.120759	0.117261	0.062338	0.059785	0.057178	0.050946	0.045095	0.043398	0.089259	0.085335	0.083058	0.087506	0.081008	0.077585	0.080985	0.075824	0.070902	0.0648880	0.0616220	0.0565930	0.099220	0.092643	0.088742
86.0	0.127352	0.121858	0.113160	0.219872	0.211760	0.201890	0.131212	0.126295	0.116315	0.131942	0.120704	0.116979	0.062238	0.059906	0.056982	0.050885	0.044672	0.043645	0.089357	0.085678	0.082913	0.087243	0.081153	0.077752	0.080850	0.075938	0.070956	0.0650610	0.0614530	0.0569680	0.099491	0.092550	0.089134
86.2	0.127695	0.122260	0.113338	0.220334	0.212130	0.202079	0.131225	0.126458	0.116589	0.131937	0.121088	0.117004	0.062288	0.059776	0.057320	0.051335	0.044778	0.043502	0.089481	0.085904	0.082586	0.086905	0.081470	0.077794	0.081059	0.076009	0.070969	0.0646280	0.0612790	0.0572390	0.099808	0.092415	0.089164
86.4	0.127775	0.122579	0.113689	0.220791	0.212039	0.201892	0.131284	0.126461	0.117036	0.131687	0.121089	0.117026	0.062144	0.059900	0.057657	0.051430	0.044628	0.043694	0.089234	0.085885	0.082313	0.087131	0.081904	0.077629	0.080778	0.076176	0.070849	0.0647830	0.0614230	0.0571930	0.100012	0.092713	0.089138
86.6	0.127876	0.122817	0.113605	0.221536	0.212537	0.202080	0.131706	0.126810	0.117216	0.131820	0.121713	0.117143	0.062400	0.059722	0.057551	0.051569	0.044535	0.044094	0.089216	0.085997	0.082243	0.086990	0.082030	0.078047	0.080522	0.075994	0.070738	0.0646150	0.0607370	0.0575300	0.100616	0.092934	0.089381
86.8	0.127637	0.122730	0.113958	0.221911	0.212527	0.202144	0.131523	0.127060	0.117399	0.132292	0.122111	0.117446	0.062453	0.059637	0.057647	0.051692	0.044699	0.044397	0.089171	0.085959	0.082381	0.087171	0.082158	0.078547	0.080677	0.075953	0.071035	0.0646740	0.0605290	0.0575390	0.100751	0.093074	0.089153
87.0	0.127619	0.122912	0.114153	0.222346	0.212923	0.202614	0.131644	0.127154	0.117776	0.132323	0.122543	0.117941	0.062439	0.059499	0.057656	0.051684	0.044932	0.044502	0.089492	0.086027	0.082717	0.087243	0.082226	0.078788	0.080707	0.075853	0.070975	0.0648390	0.0602120	0.0577430	0.101257	0.093175	0.089034
87.2	0.127746	0.123228	0.114236	0.222179	0.213194	0.202836	0.131864	0.127409	0.117976	0.131765	0.122591	0.118440	0.062741	0.059504	0.057948	0.051506	0.044991	0.044139	0.090058	0.085988	0.082828	0.087105	0.082332	0.078701	0.080566	0.075603	0.071227	0.0647400	0.0600520	0.0579170	0.101366	0.093030	0.089238
87.4	0.128162	0.123573	0.114217	0.222594	0.213073	0.203189	0.131748	0.127607	0.118120	0.131786	0.122790	0.118208	0.062853	0.059647	0.057580	0.051365	0.044990	0.044047	0.090409	0.086344	0.082925	0.087458	0.082554	0.078972	0.080491	0.075572	0.071358	0.0649500	0.0601480	0.0575880	0.101447	0.093198	0.089543
87.6	0.128174	0.123749	0.114268	0.223041	0.213726	0.203519	0.132263	0.127658	0.118519	0.131620	0.122981	0.118723	0.063281	0.059719	0.057739	0.051558	0.045212	0.044173	0.090279	0.086185	0.082998	0.087249	0.082747	0.078952	0.080785	0.075267	0.071537	0.0649350	0.0605520	0.0571960	0.101641	0.093064	0.089504
87.8	0.128526	0.124021	0.114398	0.223413	0.214284	0.203946	0.132431	0.127752	0.118861	0.132073	0.123368	0.119104	0.063396	0.059899	0.058040	0.051607	0.045346	0.043998	0.090285	0.086154	0.082854	0.087219	0.082863	0.079303	0.080814	0.075127	0.071963	0.0649970	0.0605080	0.0569180	0.101947	0.093336	0.089665
88.0	0.128597	0.124242	0.114734	0.223967	0.214626	0.204479	0.132712	0.127601	0.119257	0.132145	0.123343	0.119409	0.063498	0.060214	0.058173	0.051765	0.045769	0.043716	0.090702	0.086359	0.083060	0.087545	0.082893	0.079585	0.080766	0.075071	0.071980	0.0652910	0.0605790	0.0568220	0.101992	0.093600	0.089651
88.2	0.128647	0.124006	0.115438	0.224090	0.214964	0.204754	0.132808	0.127926	0.119687	0.132607	0.123470	0.119531	0.064009	0.060000	0.058026	0.051877	0.046433	0.043899	0.091129	0.086596	0.083575	0.087651	0.083130	0.079958	0.080991	0.075039	0.072305	0.0651590	0.0600480	0.0568030	0.101969	0.093547	0.089717
88.4	0.128932	0.123814	0.115309	0.224090	0.215828	0.205098	0.132930	0.127995	0.120072	0.132698	0.123613	0.120002	0.064116	0.060340	0.058193	0.052028	0.046668	0.043634	0.091360	0.086221	0.084008	0.087803	0.083167	0.080165	0.081176	0.075361	0.072417	0.0654300	0.0603360	0.0571170	0.101959	0.093814	0.089688
88.6	0.129094	0.123967	0.115297	0.224260	0.216261	0.205316	0.133024	0.127874	0.120391	0.132740	0.123792	0.120110	0.064179	0.060574	0.058572	0.051570	0.046792	0.043487	0.091453	0.086165	0.084408	0.088032	0.083014	0.080423	0.081282	0.075535	0.072454	0.0651250	0.0600850	0.0568860	0.101948	0.093677	0.089933
88.8	0.129156	0.124162	0.115497	0.224618	0.216335	0.205655	0.132921	0.127903	0.120673	0.132967	0.124273	0.120360	0.064555	0.060724	0.058633	0.051248	0.046871	0.043137	0.091564	0.085769	0.084540	0.088340	0.082964	0.080187	0.081709	0.075628	0.072753	0.0655320	0.0601980	0.0566090	0.101846	0.093827	0.090649
89.0	0.129021	0.124371	0.115395	0.224556	0.216447	0.205867	0.132703	0.127796	0.120416	0.133060	0.124443	0.120394	0.064813	0.060878	0.058603	0.051147	0.047272	0.042644	0.091619	0.085835	0.084827	0.088383	0.083035	0.079959	0.082172	0.075444	0.072709	0.0655860	0.0603500	0.0566610	0.101692	0.093899	0.091049
89.2	0.129184	0.124852	0.115101	0.224351	0.216765	0.206044	0.132713	0.128080	0.120597	0.133306	0.124300	0.120662	0.064852	0.060620	0.058704	0.051094	0.047370	0.042584	0.091754	0.085961	0.085044	0.088607	0.082970	0.079722	0.082435	0.075561	0.072739	0.0659980	0.0606650	0.0568130	0.101555	0.093658	0.091410
89.4	0.129352	0.125009	0.115228	0.224405	0.217206	0.206203	0.132954	0.128187	0.120515	0.133809	0.124421	0.120420	0.064757	0.060569	0.058988	0.050852	0.047593	0.042629	0.091777	0.086035	0.085037	0.088669	0.083271	0.080018	0.082683	0.075752	0.072679	0.0663590	0.0604800	0.0569100	0.101469	0.093730	0.091453
89.6	0.129686	0.125094	0.115324	0.224721	0.217394	0.206591	0.132970	0.128189	0.120704	0.134114	0.124564	0.120559	0.064417	0.060549	0.058982	0.051131	0.047300	0.042551	0.091877	0.086045	0.085126	0.088573	0.083284	0.079638	0.082889	0.075997	0.072764	0.0665880	0.0604120	0.0566330	0.101458	0.093933	0.091390
89.8	0.129725	0.125363	0.115202	0.225248	0.217445	0.206571	0.132781	0.128463	0.120927	0.134205	0.124317	0.120878	0.064332	0.060085	0.059325	0.051644	0.047226	0.042610	0.091911	0.086066	0.085148	0.088673	0.083530	0.079597	0.083086	0.076369	0.072706	0.0670610	0.0607960	0.0566030	0.101493	0.094133	0.091613
90.0	0.130032	0.125518	0.115351	0.225503	0.217478	0.206661	0.132815	0.128716	0.121140	0.134416	0.124581	0.120927	0.064335	0.060158	0.059358	0.051977	0.046872	0.042253	0.092111	0.086208	0.085203	0.088701	0.083997	0.079397	0.083092	0.076562	0.072411	0.0669960	0.0607790	0.0567170	0.101403	0.094442	0.091668
90.2	0.130264	0.125697	0.115625	0.225736	0.217309	0.206809	0.133166	0.129075	0.121015	0.134643	0.125017	0.121130	0.064445	0.060007	0.059826	0.052439	0.047100	0.042346	0.092149	0.085920	0.084961	0.089003	0.084069	0.079480	0.083211	0.076627	0.072127	0.0673150	0.0606920	0.0571700	0.101477	0.094616	0.091762
90.4	0.130428	0.125717	0.115673	0.225578	0.217459	0.206423	0.133587	0.129268	0.121186	0.135149	0.125055	0.121452	0.064300	0.060142	0.059966	0.052646	0.046719	0.043040	0.092128	0.085875	0.085230	0.089242	0.084168	0.079822	0.083181	0.076930	0.072081	0.0674850	0.0607170	0.0571140	0.101731	0.094827	0.091851
90.6	0.130516	0.125817	0.115760	0.225640	0.217497	0.206598	0.133746	0.129633	0.121311	0.135289	0.125156	0.121869	0.064439	0.059970	0.059881	0.052676	0.046828	0.043330	0.092273	0.085888	0.085602	0.089141	0.083985	0.080202	0.083086	0.076896	0.072188	0.0672720	0.0610930	0.0574160	0.102133	0.094872	0.092001
90.8	0.130776	0.125924	0.116441	0.225617	0.217690	0.206566	0.133905	0.129723	0.121426	0.135570	0.125176	0.122095	0.064566	0.060178	0.060060	0.052867	0.047115	0.043822	0.092314	0.086002	0.085842	0.089543	0.084052	0.080370	0.083167	0.077055	0.072028	0.0669310	0.0615630	0.0573380	0.101990	0.094939	0.091609
91.0	0.131091	0.126135	0.116690	0.226028	0.217662	0.206986	0.133819	0.129868	0.121419	0.135714	0.125124	0.122239	0.064755	0.060575	0.060149	0.052711	0.046952	0.044321	0.092297	0.086301	0.086181	0.089636	0.084139	0.080429	0.083068	0.076997	0.072022	0.0664490	0.0615580	0.0574480	0.102209	0.095287	0.091813
91.2	0.131449	0.126181	0.117067	0.226336	0.217826	0.207034	0.134147	0.130138	0.121658	0.135936	0.124984	0.122479	0.064959	0.060827	0.060239	0.053007	0.046740	0.044635	0.092378	0.086637	0.086307	0.089285	0.084219	0.080276	0.082727	0.077119	0.072223	0.0664280	0.0616880	0.0576040	0.102287	0.095623	0.091907
91.4	0.131753	0.126392	0.117323	0.226619	0.217852	0.207335	0.134223	0.130372	0.121862	0.136549	0.125247	0.122534	0.064799	0.060986	0.059977	0.053333	0.047145	0.045320	0.092347	0.087250	0.086764	0.089619	0.084239	0.080206	0.082920	0.077125	0.072201	0.0663870	0.0619580	0.0571810	0.102437	0.095858	0.091876
91.6	0.131971	0.126516	0.117656	0.226899	0.218402	0.207564	0.134871	0.130633	0.122289	0.136460	0.125447	0.123238	0.064946	0.060820	0.060291	0.053598	0.047235	0.045319	0.092318	0.087380	0.086883	0.089388	0.084221	0.080047	0.082905	0.076892	0.072681	0.0664010	0.0621550	0.0573300	0.102439	0.095792	0.091925
91.8	0.132197	0.126760	0.117970	0.227304	0.218609	0.208154	0.134938	0.130735	0.122588	0.136633	0.125868	0.123824	0.065040	0.061147	0.060220	0.053485	0.047431	0.045546	0.092251	0.087494	0.087082	0.089439	0.084145	0.080252	0.082673	0.076962	0.072793	0.0664030	0.0622270	0.0573260	0.102646	0.096211	0.091996
92.0	0.132396	0.126554	0.118349	0.227735	0.218919	0.208911	0.135144	0.130768	0.122881	0.136648	0.125958	0.124254	0.065285	0.061448	0.059848	0.053346	0.048079	0.045801	0.092579	0.087501	0.087346	0.089709	0.084207	0.080009	0.082753	0.077017	0.072957	0.0666630	0.0625090	0.0574480	0.102583	0.096437	0.091887
92.2	0.132625	0.126550	0.118549	0.228161	0.219513	0.209416	0.135416	0.131257	0.123188	0.137168	0.126251	0.124584	0.065506	0.061486	0.059678	0.053536	0.048250	0.045854	0.092785	0.087711	0.087808	0.089689	0.084473	0.079991	0.082712	0.077017	0.073418	0.0666130	0.0624050	0.0573770	0.102658	0.096529	0.091765
92.4	0.132881	0.126886	0.118245	0.228293	0.219709	0.209863	0.135787	0.131550	0.123680	0.137093	0.126269	0.124897	0.065401	0.061901	0.059690	0.053239	0.047890	0.045797	0.092748	0.087729	0.088040	0.089758	0.084393	0.079857	0.082630	0.077221	0.073244	0.0665410	0.0625960	0.0576220	0.102664	0.096894	0.091798
92.6	0.132976	0.127064	0.118385	0.228837	0.219752	0.210124	0.136029	0.131635	0.123789	0.137430	0.127073	0.124858	0.065470	0.062082	0.059513	0.053156	0.047909	0.045978	0.092728	0.087788	0.088041	0.090021	0.084203	0.079681	0.082729	0.077060	0.073402	0.0667980	0.0623110	0.0572370	0.102970	0.097097	0.091896
92.8	0.133266	0.127343	0.118687	0.228892	0.219927	0.210810	0.135869	0.131786	0.123960	0.137240	0.127478	0.124991	0.065642	0.061919	0.059413	0.052969	0.048090	0.045886	0.092880	0.087875	0.088061	0.090077	0.084405	0.079414	0.082859	0.077067	0.073518	0.0669870	0.0623100	0.0581400	0.103218	0.097306	0.092086
93.0	0.133525	0.127566	0.118601	0.229189	0.220194	0.211520	0.135691	0.132136	0.124211	0.137053	0.127607	0.125205	0.065675	0.061899	0.059517	0.053106	0.048468	0.046224	0.092926	0.088349	0.088057	0.090194	0.084389	0.079543	0.083026	0.076968	0.073687	0.0671390	0.0623050	0.0584140	0.103410	0.097428	0.092026
93.2	0.133563	0.127679	0.118777	0.229485	0.220718	0.212143	0.135758	0.132382	0.124219	0.137176	0.127815	0.125497	0.065670	0.061693	0.059645	0.052751	0.048655	0.046311	0.093548	0.088526	0.087924	0.090322	0.084479	0.079737	0.082905	0.077319	0.073644	0.0673070	0.0622400	0.0585500	0.103343	0.097509	0.091973
93.4	0.133676	0.127528	0.119049	0.229785	0.221186	0.212749	0.136080	0.132225	0.124197	0.137038	0.128109	0.125447	0.065520	0.061897	0.059927	0.052904	0.048577	0.046326	0.093798	0.088592	0.087912	0.090620	0.084882	0.079728	0.083149	0.077468	0.073760	0.0673530	0.0620110	0.0584080	0.103576	0.097711	0.092086
93.6	0.133643	0.127480	0.119174	0.230157	0.221513	0.213204	0.135762	0.132459	0.124334	0.137102	0.128329	0.125465	0.065514	0.061718	0.059751	0.053279	0.048365	0.046431	0.094133	0.088682	0.087859	0.090862	0.084857	0.080021	0.083161	0.077235	0.074187	0.0677110	0.0622000	0.0584010	0.103666	0.097887	0.092281
93.8	0.133661	0.127677	0.119187	0.230361	0.221743	0.213516	0.136011	0.132666	0.124437	0.137156	0.128330	0.125513	0.065470	0.061501	0.060118	0.053434	0.048468	0.046397	0.093935	0.088658	0.087783	0.091384	0.084876	0.080287	0.083158	0.077202	0.074265	0.0678860	0.0618580	0.0582990	0.104110	0.098353	0.092439
94.0	0.134027	0.127979	0.119522	0.230820	0.221611	0.213942	0.136319	0.132935	0.124565	0.137513	0.128595	0.125587	0.065561	0.061716	0.060091	0.053476	0.048040	0.046236	0.093902	0.088543	0.087554	0.091451	0.084888	0.080737	0.083162	0.077382	0.074322	0.0680580	0.0618610	0.0582520	0.104200	0.098195	0.092485
94.2	0.134225	0.128021	0.119792	0.231113	0.221932	0.214312	0.136685	0.133469	0.124647	0.137760	0.128752	0.125781	0.065374	0.061819	0.060220	0.053609	0.048014	0.046444	0.093967	0.088290	0.087458	0.091697	0.084789	0.081181	0.083323	0.077218	0.074115	0.0683170	0.0619620	0.0586670	0.104819	0.097984	0.092951
94.4	0.134373	0.128196	0.119796	0.230820	0.222767	0.214334	0.136792	0.133464	0.124684	0.138086	0.128313	0.126076	0.065378	0.061752	0.060355	0.053581	0.047353	0.046555	0.094011	0.088513	0.087675	0.091761	0.084865	0.081306	0.083573	0.077469	0.074237	0.0680930	0.0623020	0.0587270	0.104906	0.097804	0.093030
94.6	0.134339	0.128387	0.119923	0.231001	0.222954	0.214532	0.137070	0.133604	0.124824	0.137922	0.128040	0.125951	0.065781	0.061670	0.060358	0.053742	0.047325	0.046306	0.094169	0.088480	0.087578	0.091980	0.084962	0.081319	0.083560	0.077457	0.073982	0.0678280	0.0626530	0.0593120	0.105221	0.097718	0.093229
94.8	0.134648	0.128694	0.120186	0.231272	0.223557	0.214705	0.137582	0.133831	0.124726	0.138910	0.128068	0.125586	0.066025	0.061784	0.060365	0.054079	0.047221	0.046326	0.094180	0.088670	0.087485	0.092204	0.085359	0.081575	0.083696	0.077725	0.073964	0.0674860	0.0624890	0.0592200	0.105149	0.097938	0.093339
95.0	0.134904	0.128672	0.119983	0.231958	0.223678	0.214964	0.137778	0.133874	0.124946	0.139310	0.127978	0.125565	0.065989	0.061919	0.060533	0.054155	0.047142	0.046291	0.094346	0.088829	0.087464	0.092151	0.085661	0.081573	0.083785	0.077706	0.073920	0.0673970	0.0623140	0.0595430	0.105272	0.097932	0.093592
95.2	0.135356	0.128894	0.120270	0.232148	0.224235	0.215198	0.138280	0.133765	0.125335	0.139689	0.128288	0.125897	0.066114	0.061656	0.060453	0.054523	0.047629	0.045866	0.094371	0.089087	0.087560	0.092104	0.085791	0.081633	0.083393	0.077856	0.074075	0.0671820	0.0628030	0.0594900	0.105113	0.097736	0.093396
95.4	0.135778	0.129495	0.120243	0.232454	0.224398	0.215207	0.138658	0.134092	0.125274	0.139967	0.128438	0.125909	0.066227	0.061712	0.060656	0.054619	0.048088	0.045714	0.094500	0.089134	0.087688	0.092405	0.085942	0.081539	0.083384	0.077793	0.073942	0.0669570	0.0629350	0.0596670	0.104938	0.097869	0.093575
95.6	0.136034	0.129830	0.120249	0.232774	0.224794	0.215067	0.139001	0.134198	0.125235	0.139889	0.128633	0.126195	0.066636	0.061421	0.060599	0.054355	0.047976	0.045334	0.094512	0.089184	0.087647	0.092200	0.086006	0.081578	0.083622	0.077871	0.074082	0.0666990	0.0632150	0.0598750	0.104937	0.097701	0.093754
95.8	0.136170	0.130121	0.120555	0.233080	0.225382	0.215302	0.139067	0.134320	0.125306	0.139954	0.128821	0.126445	0.066717	0.061471	0.060220	0.054051	0.048255	0.045451	0.094428	0.088964	0.087529	0.092264	0.086325	0.081614	0.083752	0.078190	0.074025	0.0665530	0.0631050	0.0598770	0.104890	0.097550	0.094036
96.0	0.136597	0.130059	0.120729	0.233311	0.225564	0.215468	0.139190	0.134583	0.125573	0.140023	0.128782	0.127075	0.066761	0.061514	0.060114	0.053858	0.048528	0.045194	0.094621	0.089046	0.087739	0.092263	0.086614	0.081927	0.083947	0.078460	0.074189	0.0668150	0.0630380	0.0597950	0.104908	0.097316	0.094053
96.2	0.137087	0.130396	0.121165	0.233574	0.225805	0.215521	0.139658	0.134763	0.125920	0.140412	0.128839	0.127501	0.066847	0.061406	0.060307	0.054200	0.048492	0.045215	0.094580	0.089181	0.088137	0.092351	0.086903	0.082272	0.083862	0.078717	0.074041	0.0668800	0.0628890	0.0596970	0.105323	0.097486	0.093867
96.4	0.137331	0.130523	0.121548	0.233501	0.226183	0.215672	0.139966	0.134751	0.126214	0.140001	0.129308	0.127914	0.066855	0.061630	0.060313	0.053966	0.048482	0.045204	0.094458	0.089084	0.088208	0.092295	0.087184	0.082385	0.084037	0.078901	0.073861	0.0668370	0.0625390	0.0597720	0.105428	0.097703	0.094066
96.6	0.137417	0.130517	0.122006	0.233715	0.226487	0.216083	0.140366	0.134627	0.126232	0.140039	0.129795	0.128004	0.066923	0.061641	0.060277	0.054172	0.048986	0.045743	0.094193	0.088958	0.088257	0.092333	0.087255	0.082657	0.084359	0.078952	0.073923	0.0670250	0.0624980	0.0595450	0.105850	0.097545	0.094006
96.8	0.137432	0.130890	0.122666	0.233885	0.226489	0.216226	0.140268	0.134871	0.126129	0.140038	0.129555	0.128534	0.067114	0.061655	0.060386	0.054089	0.049184	0.045859	0.094191	0.088946	0.088370	0.092482	0.087587	0.082758	0.084812	0.079238	0.073851	0.0670780	0.0624550	0.0601810	0.105838	0.097622	0.093953
97.0	0.137150	0.131275	0.122986	0.234190	0.226707	0.216428	0.140472	0.134639	0.126397	0.139816	0.129458	0.129067	0.067348	0.061824	0.060425	0.054055	0.049309	0.046184	0.094103	0.089497	0.088468	0.092623	0.087495	0.082911	0.084987	0.079332	0.074179	0.0669570	0.0624800	0.0599130	0.106289	0.097820	0.094096
97.2	0.136926	0.131404	0.123178	0.234271	0.227038	0.216950	0.140484	0.134633	0.126210	0.139741	0.129635	0.129454	0.067430	0.061906	0.060576	0.053938	0.049528	0.046114	0.094378	0.089619	0.088479	0.092640	0.087460	0.082976	0.085063	0.079420	0.074212	0.0667650	0.0627390	0.0596050	0.106412	0.097953	0.094137
97.4	0.136797	0.131637	0.123332	0.234428	0.227146	0.217119	0.140420	0.134688	0.126444	0.139834	0.129759	0.129531	0.067529	0.062178	0.060827	0.053948	0.049684	0.046209	0.094318	0.089920	0.088737	0.092838	0.087756	0.083095	0.085195	0.079262	0.074605	0.0670360	0.0625160	0.0593320	0.106660	0.098014	0.094267
97.6	0.136801	0.131645	0.123618	0.235088	0.227237	0.217062	0.139993	0.135073	0.126840	0.140164	0.130100	0.129816	0.067294	0.062270	0.061016	0.053937	0.049773	0.046520	0.094020	0.090269	0.088550	0.092975	0.087790	0.083437	0.085299	0.079270	0.075087	0.0669470	0.0626210	0.0594090	0.106820	0.098248	0.094475
97.8	0.137203	0.131852	0.123825	0.235280	0.227070	0.217467	0.140090	0.135154	0.127306	0.140382	0.130411	0.129896	0.067026	0.062466	0.061127	0.053887	0.049627	0.046457	0.093751	0.090368	0.088258	0.093353	0.087522	0.083240	0.085490	0.079335	0.075260	0.0671090	0.0623150	0.0594770	0.106929	0.098621	0.094385
98.0	0.137189	0.132022	0.124073	0.235661	0.226632	0.217951	0.140084	0.135322	0.127643	0.140744	0.130756	0.130165	0.066937	0.062568	0.061066	0.054068	0.049292	0.046527	0.093824	0.090627	0.087989	0.093462	0.087423	0.083230	0.085726	0.079188	0.075598	0.0672260	0.0627070	0.0594380	0.107123	0.098705	0.094427
98.2	0.137536	0.131947	0.124024	0.235734	0.226945	0.218451	0.140291	0.135529	0.128046	0.140747	0.131230	0.129967	0.066829	0.062573	0.061281	0.054138	0.049292	0.046512	0.094129	0.090671	0.088213	0.093243	0.087512	0.083121	0.085787	0.079054	0.075661	0.0674120	0.0627930	0.0596700	0.107231	0.098947	0.094817
98.4	0.137717	0.131946	0.124033	0.235431	0.227235	0.218362	0.140334	0.135342	0.128246	0.140937	0.131112	0.129921	0.066902	0.062557	0.061308	0.054579	0.049089	0.046399	0.094360	0.090848	0.088305	0.093189	0.087641	0.082833	0.085749	0.079279	0.075952	0.0674340	0.0628510	0.0595220	0.107173	0.099193	0.094877
98.6	0.137921	0.132037	0.123925	0.235740	0.227412	0.218878	0.140420	0.135590	0.128910	0.141160	0.131270	0.129578	0.067010	0.062633	0.061295	0.054773	0.049179	0.046347	0.094363	0.091035	0.088250	0.093036	0.087687	0.082608	0.085655	0.079184	0.075723	0.0671140	0.0630470	0.0595570	0.107304	0.099517	0.094956
98.8	0.138058	0.131980	0.123943	0.236263	0.227568	0.219390	0.140591	0.135882	0.128934	0.141757	0.131514	0.129291	0.067139	0.062793	0.061528	0.054617	0.049306	0.046641	0.094730	0.091084	0.088347	0.092848	0.087539	0.082939	0.085816	0.079026	0.075992	0.0670270	0.0632010	0.0593730	0.106929	0.099815	0.094904
99.0	0.138392	0.131998	0.123744	0.236829	0.227629	0.219664	0.140746	0.135705	0.129377	0.141709	0.131688	0.129631	0.067233	0.062967	0.061540	0.054677	0.049302	0.046711	0.095079	0.091127	0.088468	0.092839	0.087381	0.082784	0.085832	0.078932	0.075728	0.0672280	0.0635170	0.0595960	0.106800	0.099747	0.094894
99.2	0.138579	0.132290	0.124007	0.237474	0.227748	0.220078	0.140900	0.135791	0.129408	0.141922	0.132227	0.129513	0.067526	0.063031	0.061382	0.054579	0.049472	0.046602	0.095150	0.091253	0.088597	0.092788	0.087256	0.082868	0.085603	0.079126	0.076213	0.0673870	0.0639250	0.0594670	0.106660	0.099949	0.094691
99.4	0.138783	0.132445	0.123973	0.237702	0.227871	0.219792	0.141218	0.136071	0.129574	0.142176	0.132165	0.129311	0.067722	0.063160	0.061499	0.054407	0.049495	0.046356	0.095606	0.090931	0.088702	0.092706	0.087246	0.082545	0.085719	0.079120	0.075951	0.0674560	0.0635540	0.0596660	0.106863	0.100177	0.095008
99.6	0.138947	0.132627	0.124020	0.237889	0.228403	0.219801	0.141454	0.136093	0.129598	0.142292	0.132384	0.129269	0.067739	0.062680	0.061342	0.053936	0.048981	0.046303	0.095886	0.090658	0.088871	0.092716	0.086867	0.082600	0.085941	0.079381	0.076280	0.0676490	0.0637460	0.0591970	0.106848	0.100141	0.095114
99.8	0.139155	0.132760	0.124449	0.237879	0.228688	0.219968	0.141705	0.136382	0.129824	0.142231	0.132330	0.129513	0.067628	0.062753	0.061434	0.053830	0.048710	0.046190	0.096017	0.090403	0.089017	0.092947	0.087110	0.082284	0.085934	0.079539	0.076243	0.0679850	0.0635210	0.0590670	0.106852	0.100227	0.095282
100.0	0.139531	0.132622	0.124743	0.238261	0.228729	0.220130	0.141896	0.136650	0.129992	0.142519	0.132289	0.129778	0.067687	0.062725	0.061705	0.053994	0.048650	0.046167	0.096128	0.090402	0.089547	0.092825	0.087114	0.082418	0.085898	0.079564	0.076001	0.0681850	0.0636160	0.0590070	0.107023	0.100597	0.095311
100.2	0.139652	0.132832	0.124684	0.238367	0.229215	0.220480	0.142283	0.136690	0.130077	0.142850	0.132242	0.129842	0.068194	0.062674	0.061645	0.054287	0.048677	0.046404	0.096177	0.090234	0.089743	0.093104	0.087303	0.082646	0.085818	0.079628	0.075920	0.0683110	0.0635990	0.0589770	0.107116	0.100698	0.095278
100.4	0.139447	0.132813	0.124733	0.238515	0.229714	0.220756	0.142538	0.136666	0.129985	0.142891	0.132474	0.129722	0.068206	0.062936	0.061685	0.054184	0.048488	0.046392	0.096267	0.090076	0.089783	0.092971	0.087593	0.082529	0.085965	0.079782	0.075747	0.0686570	0.0634470	0.0590340	0.107048	0.100430	0.095419
100.6	0.139596	0.132924	0.124785	0.238677	0.229482	0.221123	0.142944	0.136753	0.130125	0.143210	0.132035	0.129343	0.068279	0.062864	0.061771	0.054659	0.048763	0.046488	0.096231	0.090188	0.090046	0.092871	0.087457	0.082578	0.086116	0.079892	0.075575	0.0686680	0.0638760	0.0590740	0.107181	0.100220	0.095324
100.8	0.139712	0.133078	0.125155	0.239030	0.229453	0.220657	0.142984	0.136972	0.130203	0.143706	0.132189	0.129969	0.068324	0.062896	0.061833	0.054703	0.048842	0.046270	0.096425	0.090328	0.089855	0.093213	0.087751	0.082760	0.086262	0.079825	0.075428	0.0687860	0.0639210	0.0598090	0.107365	0.100318	0.095280
101.0	0.139914	0.133102	0.125123	0.239549	0.229907	0.221130	0.142979	0.136792	0.130306	0.143537	0.132077	0.130149	0.068240	0.062931	0.061922	0.054468	0.048833	0.046304	0.096533	0.090760	0.089882	0.093383	0.087689	0.082743	0.086078	0.079832	0.075451	0.0685720	0.0639650	0.0599790	0.108065	0.100379	0.095330
101.2	0.140016	0.133130	0.125196	0.239432	0.230165	0.221367	0.143087	0.137367	0.130423	0.143813	0.132436	0.130570	0.068134	0.062809	0.062260	0.054697	0.049128	0.046147	0.096760	0.091057	0.090047	0.093452	0.087933	0.082944	0.086001	0.079863	0.075441	0.0687020	0.0643650	0.0601470	0.108231	0.100560	0.095516
101.4	0.140160	0.133267	0.125374	0.239714	0.230013	0.220922	0.143212	0.137724	0.130471	0.144290	0.132674	0.130791	0.068003	0.062832	0.062299	0.054835	0.049481	0.045848	0.097000	0.091278	0.089893	0.093570	0.088279	0.083047	0.086074	0.080044	0.075616	0.0689640	0.0642500	0.0604880	0.108420	0.100558	0.095748
101.6	0.140561	0.133296	0.125720	0.239947	0.230564	0.220652	0.143296	0.137860	0.130408	0.145028	0.133059	0.130617	0.067532	0.062768	0.062352	0.055133	0.049756	0.046074	0.096907	0.091670	0.089531	0.093790	0.088526	0.083126	0.086452	0.080312	0.075812	0.0689350	0.0644940	0.0607700	0.108498	0.100609	0.096177
101.8	0.141139	0.133387	0.125758	0.240105	0.230393	0.220842	0.143378	0.137962	0.130699	0.145487	0.133429	0.130596	0.067430	0.062773	0.062138	0.055456	0.049603	0.046346	0.096953	0.091936	0.089337	0.094044	0.088480	0.083514	0.086425	0.080375	0.075885	0.0690630	0.0645720	0.0606510	0.108506	0.100729	0.096458
102.0	0.141244	0.133443	0.125862	0.240677	0.230574	0.221155	0.143455	0.138348	0.130796	0.145545	0.133919	0.131042	0.067511	0.062901	0.062357	0.055748	0.049902	0.046584	0.096691	0.092123	0.089266	0.093907	0.088685	0.083625	0.086519	0.080476	0.075995	0.0690770	0.0651310	0.0602710	0.108558	0.100810	0.096692
102.2	0.141635	0.133721	0.126022	0.240889	0.230895	0.220783	0.143624	0.138396	0.130843	0.145650	0.133965	0.131091	0.067332	0.063036	0.062383	0.055856	0.050300	0.046643	0.096831	0.092235	0.089558	0.093418	0.088776	0.084013	0.086204	0.080764	0.075815	0.0694550	0.0655480	0.0599820	0.108533	0.100789	0.097051
102.4	0.141676	0.133863	0.126011	0.241154	0.230940	0.220673	0.143574	0.138321	0.131320	0.145955	0.134083	0.131140	0.067124	0.063309	0.062251	0.056197	0.050403	0.046921	0.096832	0.092513	0.089629	0.093320	0.088770	0.083979	0.086506	0.080938	0.075693	0.0694110	0.0657620	0.0602290	0.109096	0.100782	0.097252
102.6	0.141682	0.134184	0.125812	0.241939	0.231016	0.221025	0.143709	0.138615	0.131605	0.146422	0.134071	0.130973	0.067007	0.063476	0.062309	0.056256	0.050585	0.047403	0.096884	0.092585	0.089987	0.093156	0.088542	0.084308	0.086618	0.081185	0.075425	0.0693760	0.0663870	0.0604300	0.109135	0.101112	0.097133
102.8	0.141758	0.134126	0.125758	0.242617	0.231205	0.221044	0.144082	0.138965	0.131321	0.146757	0.134443	0.131255	0.067350	0.063575	0.062241	0.056123	0.050781	0.047655	0.097288	0.092586	0.090139	0.093192	0.088414	0.084765	0.086862	0.081192	0.075548	0.0695140	0.0666880	0.0603990	0.109287	0.101144	0.097221
103.0	0.141828	0.134331	0.125647	0.243283	0.231456	0.221150	0.144500	0.139053	0.131395	0.147016	0.134700	0.131683	0.067457	0.063995	0.062023	0.056145	0.050559	0.047345	0.097153	0.092592	0.090493	0.093235	0.088148	0.084482	0.086876	0.081550	0.075745	0.0696940	0.0666600	0.0605730	0.109182	0.101169	0.097469
103.2	0.141768	0.134323	0.125739	0.243929	0.231649	0.221142	0.144857	0.139247	0.131275	0.147239	0.134827	0.131782	0.067558	0.064222	0.062214	0.056085	0.050676	0.047123	0.097104	0.092666	0.090800	0.093196	0.088097	0.084520	0.086830	0.081719	0.076164	0.0697130	0.0668500	0.0603610	0.109297	0.101493	0.097751
103.4	0.141689	0.134530	0.125808	0.244022	0.232016	0.221075	0.145471	0.139557	0.131503	0.147645	0.134859	0.132115	0.067545	0.064311	0.062374	0.055916	0.050479	0.046989	0.097358	0.092474	0.091277	0.093220	0.088015	0.084409	0.086840	0.081701	0.075999	0.0695160	0.0664170	0.0601230	0.109517	0.101801	0.097961
103.6	0.141947	0.134849	0.125828	0.244136	0.232571	0.221231	0.145778	0.139712	0.131094	0.148231	0.135303	0.132149	0.067613	0.064032	0.062805	0.055721	0.049979	0.047334	0.097317	0.092409	0.091557	0.093588	0.087825	0.084501	0.086953	0.081933	0.076290	0.0697110	0.0663490	0.0599980	0.109290	0.101940	0.098023
103.8	0.141737	0.135114	0.125860	0.244256	0.232420	0.221591	0.145919	0.140190	0.130972	0.148572	0.135835	0.132412	0.067844	0.064283	0.062804	0.055652	0.049634	0.047396	0.097515	0.092679	0.091654	0.093598	0.088068	0.084305	0.087048	0.082008	0.076047	0.0696580	0.0660490	0.0604760	0.109444	0.102121	0.098229
104.0	0.141594	0.135251	0.125878	0.244691	0.232415	0.221889	0.145992	0.140390	0.131124	0.148875	0.135904	0.132408	0.068094	0.064200	0.062736	0.055822	0.049647	0.047610	0.097667	0.092626	0.091867	0.093924	0.087952	0.084613	0.087225	0.081996	0.076028	0.0699570	0.0656080	0.0605750	0.109561	0.102490	0.098140
104.2	0.141403	0.135540	0.125743	0.244910	0.232536	0.221796	0.146446	0.140233	0.131304	0.149204	0.135923	0.132471	0.068459	0.064433	0.062873	0.055810	0.049619	0.047548	0.097960	0.092612	0.091882	0.094420	0.088169	0.084814	0.087467	0.082066	0.076154	0.0698240	0.0655370	0.0609760	0.109813	0.102372	0.097862
104.4	0.141339	0.135390	0.126003	0.245272	0.232489	0.222117	0.146739	0.140326	0.131492	0.149208	0.136048	0.132481	0.068506	0.064209	0.063125	0.055842	0.049365	0.047631	0.098149	0.092800	0.091875	0.094504	0.088129	0.084896	0.087466	0.082049	0.076329	0.0700250	0.0653000	0.0612490	0.109747	0.102292	0.097990
104.6	0.141773	0.135576	0.126115	0.245423	0.232774	0.222652	0.146829	0.140539	0.131393	0.149200	0.136372	0.132852	0.068589	0.063931	0.063248	0.055722	0.049629	0.047492	0.098483	0.092842	0.091790	0.094710	0.088410	0.084953	0.087545	0.081787	0.076460	0.0699030	0.0653450	0.0612810	0.110002	0.102352	0.097839
104.8	0.141995	0.135759	0.126348	0.245420	0.233085	0.223099	0.146892	0.140773	0.131731	0.149133	0.136578	0.133345	0.068796	0.063934	0.063299	0.055573	0.049805	0.047753	0.098579	0.092836	0.091538	0.094949	0.088730	0.085152	0.087382	0.081726	0.076421	0.0698820	0.0650640	0.0613800	0.110177	0.102566	0.097692
105.0	0.142454	0.136047	0.126612	0.245260	0.233444	0.223556	0.146771	0.141056	0.131688	0.148773	0.136566	0.133549	0.068873	0.064075	0.063642	0.055464	0.049717	0.047628	0.098581	0.092802	0.091508	0.095113	0.088979	0.085130	0.087472	0.081413	0.076644	0.0700700	0.0649070	0.0616480	0.110578	0.102701	0.097533
105.2	0.142450	0.136248	0.126729	0.245013	0.233878	0.223789	0.147005	0.141466	0.131776	0.148819	0.137184	0.133783	0.068996	0.063928	0.063942	0.055855	0.050186	0.047506	0.098832	0.092813	0.091600	0.095242	0.089499	0.085371	0.087483	0.081292	0.077059	0.0701040	0.0651860	0.0618460	0.110579	0.102691	0.097643
105.4	0.142952	0.136478	0.126891	0.245197	0.234311	0.224036	0.146642	0.141566	0.131806	0.148874	0.137313	0.133753	0.069113	0.063861	0.064062	0.055731	0.050666	0.047314	0.098981	0.092775	0.091362	0.095533	0.089759	0.085643	0.087415	0.081392	0.077382	0.0700080	0.0649850	0.0620730	0.110426	0.102837	0.097835
105.6	0.143567	0.136756	0.127088	0.245720	0.235268	0.224356	0.146398	0.141475	0.132022	0.148953	0.137505	0.133903	0.069282	0.063855	0.064074	0.055633	0.050779	0.047731	0.099060	0.093157	0.091074	0.095792	0.089894	0.085912	0.087361	0.081374	0.077693	0.0701650	0.0649700	0.0619980	0.110272	0.103139	0.097818
105.8	0.143857	0.136571	0.127472	0.246212	0.235542	0.225139	0.146217	0.141706	0.132335	0.148886	0.137509	0.134409	0.069592	0.064077	0.064281	0.055831	0.050641	0.048071	0.099004	0.093219	0.090862	0.096079	0.089867	0.086138	0.087148	0.081217	0.077833	0.0702460	0.0650560	0.0618610	0.110175	0.103342	0.097873
106.0	0.143871	0.136706	0.127849	0.246375	0.236458	0.225516	0.146170	0.142007	0.132622	0.148646	0.137776	0.135079	0.069659	0.064143	0.064386	0.055671	0.051070	0.048210	0.098851	0.093469	0.090636	0.095965	0.090228	0.086054	0.087159	0.081020	0.078084	0.0708410	0.0652140	0.0618490	0.110217	0.103268	0.098111
106.2	0.144100	0.137233	0.128143	0.246263	0.236719	0.225417	0.146343	0.142071	0.133177	0.148802	0.137339	0.135064	0.069378	0.064134	0.064252	0.055607	0.051090	0.048058	0.099079	0.093753	0.090560	0.095683	0.089962	0.086113	0.087066	0.081016	0.078001	0.0706860	0.0648910	0.0614230	0.110498	0.103646	0.098091
106.4	0.144649	0.137287	0.127983	0.246606	0.237059	0.225867	0.146477	0.142205	0.133781	0.148887	0.137500	0.134986	0.069450	0.063965	0.064153	0.056012	0.051102	0.048327	0.099251	0.093783	0.090894	0.095891	0.090010	0.085990	0.087511	0.081073	0.078020	0.0706610	0.0650800	0.0618520	0.110758	0.103535	0.098104
106.6	0.145011	0.137508	0.128261	0.246746	0.237523	0.226035	0.146348	0.142755	0.133726	0.148985	0.137418	0.135340	0.069501	0.064081	0.064078	0.055944	0.051373	0.048418	0.099490	0.093605	0.091308	0.095908	0.089946	0.086041	0.087087	0.081014	0.077942	0.0704220	0.0656590	0.0613970	0.110630	0.103686	0.098233
106.8	0.145286	0.137759	0.128401	0.246803	0.237898	0.226055	0.146510	0.143231	0.133958	0.149065	0.137726	0.135702	0.069863	0.063971	0.063819	0.055908	0.051471	0.048580	0.099608	0.093875	0.091345	0.096042	0.089988	0.085972	0.087194	0.081043	0.077881	0.0704260	0.0656320	0.0611290	0.110615	0.103621	0.098515
107.0	0.145474	0.137683	0.128421	0.246901	0.237998	0.226185	0.146703	0.143412	0.134142	0.149158	0.138210	0.135819	0.069708	0.064185	0.063607	0.055836	0.051669	0.048490	0.099672	0.093774	0.091901	0.095721	0.089948	0.085610	0.087221	0.081298	0.078150	0.0704640	0.0657890	0.0611480	0.110444	0.103701	0.098806
107.2	0.145740	0.137609	0.128527	0.246910	0.238195	0.226178	0.146737	0.143553	0.134165	0.149304	0.138438	0.136096	0.069526	0.063970	0.063720	0.055850	0.051372	0.048783	0.099833	0.093729	0.092094	0.095795	0.089961	0.085291	0.087263	0.081309	0.078137	0.0703200	0.0656200	0.0611410	0.110546	0.103879	0.098899
107.4	0.145679	0.137744	0.128734	0.247089	0.238225	0.226247	0.147033	0.143662	0.134206	0.149543	0.139078	0.136129	0.069448	0.064017	0.063633	0.055847	0.051207	0.049106	0.099932	0.093910	0.092554	0.096091	0.089830	0.085458	0.087419	0.081485	0.078034	0.0704470	0.0655440	0.0609820	0.110756	0.104067	0.098926
107.6	0.145883	0.137640	0.128697	0.247205	0.238438	0.226206	0.147259	0.143783	0.134274	0.149776	0.139465	0.136113	0.069547	0.064113	0.063543	0.055908	0.051366	0.049277	0.100009	0.093960	0.092766	0.096375	0.089627	0.085221	0.087574	0.081733	0.078054	0.0703810	0.0654560	0.0608670	0.110997	0.103972	0.099099
107.8	0.145809	0.137743	0.128885	0.247659	0.238207	0.226593	0.147697	0.144128	0.134808	0.149552	0.139390	0.135876	0.069714	0.064334	0.063517	0.055719	0.051219	0.049070	0.100270	0.093946	0.092898	0.096356	0.089389	0.085262	0.087779	0.082033	0.077841	0.0704550	0.0656500	0.0609160	0.111454	0.104301	0.099404
108.0	0.145973	0.137985	0.129153	0.247659	0.238174	0.226407	0.148151	0.144364	0.135281	0.149523	0.139362	0.135790	0.069558	0.064273	0.063510	0.056025	0.051365	0.049029	0.100072	0.093762	0.093051	0.096754	0.089459	0.085531	0.087984	0.082174	0.077630	0.0706670	0.0659880	0.0608180	0.111793	0.104619	0.099425
108.2	0.146010	0.138207	0.129317	0.247834	0.238078	0.226316	0.148260	0.144425	0.135393	0.149813	0.139410	0.135706	0.069541	0.064357	0.063405	0.056193	0.051500	0.049072	0.100197	0.093865	0.093135	0.096975	0.089564	0.085614	0.088167	0.082438	0.077717	0.0704770	0.0661210	0.0610280	0.111883	0.104419	0.099447
108.4	0.146221	0.138423	0.129582	0.248018	0.238303	0.227180	0.148526	0.144432	0.135584	0.149670	0.139495	0.135677	0.069630	0.064354	0.063286	0.056411	0.051722	0.049247	0.100258	0.094068	0.092949	0.096725	0.089658	0.085633	0.088197	0.082455	0.077810	0.0703770	0.0663540	0.0609950	0.111676	0.104662	0.099323
108.6	0.146400	0.138990	0.129669	0.247969	0.238663	0.227632	0.148487	0.144676	0.135617	0.149982	0.139751	0.135547	0.069507	0.064728	0.063269	0.056386	0.051886	0.048844	0.100291	0.093868	0.092895	0.096509	0.090173	0.085831	0.088532	0.082515	0.077832	0.0703330	0.0665010	0.0607750	0.112139	0.104397	0.099390
108.8	0.146478	0.139356	0.129827	0.247977	0.238917	0.227998	0.148636	0.144615	0.135995	0.149935	0.139519	0.135142	0.069676	0.065105	0.063183	0.056619	0.052319	0.048769	0.100211	0.094041	0.092941	0.096492	0.090136	0.086210	0.088651	0.082950	0.077919	0.0702740	0.0668110	0.0610670	0.112211	0.104427	0.099512
109.0	0.146443	0.139530	0.129915	0.248303	0.239382	0.228400	0.148762	0.144730	0.135851	0.150133	0.139727	0.135156	0.069784	0.065428	0.063339	0.056505	0.052411	0.048455	0.100128	0.094064	0.092819	0.096978	0.089998	0.086192	0.088932	0.082821	0.077868	0.0701800	0.0670180	0.0616560	0.112418	0.104272	0.099491
109.2	0.146323	0.139642	0.130016	0.248612	0.239739	0.228988	0.148801	0.144879	0.135913	0.150544	0.139855	0.135195	0.069943	0.065657	0.063364	0.056719	0.052703	0.048181	0.100573	0.094141	0.092965	0.097121	0.090311	0.086730	0.089044	0.082907	0.078173	0.0701670	0.0672190	0.0619700	0.112499	0.103927	0.099869
109.4	0.146494	0.139937	0.130186	0.249081	0.239506	0.229483	0.148879	0.144826	0.136156	0.150584	0.139698	0.135591	0.070261	0.065917	0.063489	0.056856	0.052924	0.047806	0.100742	0.094402	0.092676	0.097223	0.090332	0.086677	0.089017	0.082949	0.078075	0.0700900	0.0673100	0.0621120	0.112492	0.103806	0.099964
109.6	0.146350	0.140140	0.130780	0.249345	0.240181	0.229915	0.149267	0.145043	0.136361	0.150317	0.139827	0.136002	0.070140	0.066340	0.063480	0.057001	0.053049	0.047906	0.100830	0.094744	0.092410	0.097307	0.090237	0.086889	0.089297	0.082807	0.078100	0.0704010	0.0671360	0.0623380	0.112698	0.104035	0.099945
109.8	0.146051	0.139715	0.131305	0.249620	0.240687	0.230393	0.149477	0.145067	0.136388	0.150651	0.139774	0.136207	0.070293	0.066235	0.063828	0.056945	0.052993	0.048015	0.100557	0.094852	0.092184	0.097426	0.090349	0.086966	0.089473	0.082591	0.078162	0.0703850	0.0666730	0.0623630	0.112738	0.104053	0.100146
110.0	0.145956	0.139863	0.131595	0.249805	0.240800	0.230447	0.149820	0.145458	0.136594	0.150610	0.139890	0.136598	0.069898	0.066319	0.063851	0.056877	0.053119	0.047752	0.100375	0.095174	0.092035	0.097342	0.090406	0.086892	0.089877	0.082404	0.078020	0.0707030	0.0662630	0.0622420	0.112978	0.104225	0.100320
110.2	0.146052	0.140314	0.131738	0.250050	0.240703	0.230719	0.149935	0.145844	0.136738	0.150903	0.140154	0.136640	0.069948	0.066508	0.063998	0.057225	0.052852	0.047837	0.100542	0.095228	0.092166	0.097314	0.090312	0.087017	0.090065	0.082399	0.077846	0.0702110	0.0661880	0.0622470	0.112873	0.104397	0.100052
110.4	0.146088	0.140408	0.131915	0.250270	0.240915	0.231077	0.149902	0.146171	0.136820	0.150876	0.140596	0.136693	0.070072	0.066394	0.064363	0.057595	0.053228	0.048000	0.100560	0.095189	0.092411	0.097301	0.090512	0.087339	0.090057	0.082613	0.077877	0.0702070	0.0665360	0.0628190	0.112678	0.103965	0.100077
110.6	0.146000	0.140761	0.132426	0.250250	0.240972	0.231122	0.149638	0.146564	0.136777	0.151179	0.140816	0.136761	0.070218	0.066558	0.064629	0.057318	0.053654	0.048394	0.100595	0.094980	0.092272	0.097217	0.090725	0.087659	0.089960	0.082573	0.078070	0.0700780	0.0664480	0.0626880	0.112600	0.104233	0.100046
110.8	0.146213	0.141294	0.132232	0.250484	0.241002	0.231351	0.149574	0.146428	0.137121	0.151427	0.141343	0.137060	0.070383	0.066519	0.064559	0.057530	0.053481	0.048743	0.100762	0.095324	0.092474	0.097351	0.090576	0.087662	0.090265	0.083033	0.078185	0.0702090	0.0663420	0.0628720	0.112633	0.104299	0.099849
111.0	0.146593	0.141410	0.132340	0.250663	0.240851	0.231605	0.149701	0.146450	0.137133	0.151639	0.141940	0.137233	0.070432	0.066480	0.064547	0.057173	0.053154	0.048911	0.100961	0.095117	0.092982	0.097092	0.090881	0.087253	0.089989	0.083123	0.078656	0.0702980	0.0660050	0.0626780	0.112845	0.104536	0.099799
111.2	0.146876	0.141619	0.132142	0.250873	0.241024	0.231648	0.149840	0.146383	0.137148	0.152021	0.141882	0.137621	0.070739	0.066314	0.064860	0.057267	0.052687	0.049364	0.100993	0.095155	0.093256	0.097481	0.091087	0.086973	0.090002	0.083206	0.078861	0.0700830	0.0657980	0.0624230	0.112764	0.104814	0.099882
111.4	0.147178	0.141649	0.132316	0.251416	0.241486	0.231665	0.150163	0.146247	0.137569	0.152196	0.141900	0.137877	0.070939	0.066052	0.064789	0.057516	0.052560	0.049654	0.100989	0.095351	0.093609	0.097650	0.091271	0.087228	0.090011	0.083663	0.079007	0.0704230	0.0657770	0.0620690	0.113068	0.105191	0.100245
111.6	0.147508	0.141856	0.132465	0.251724	0.242138	0.232060	0.150564	0.146354	0.138078	0.152522	0.141896	0.138034	0.070831	0.065791	0.064737	0.057394	0.052519	0.049885	0.101095	0.095167	0.093876	0.097440	0.091740	0.087072	0.089857	0.083959	0.079050	0.0707160	0.0657500	0.0621140	0.113210	0.105391	0.100387
111.8	0.147965	0.142027	0.132925	0.252114	0.242377	0.232076	0.150611	0.146480	0.138627	0.152700	0.142102	0.137976	0.070790	0.065575	0.065352	0.057118	0.052525	0.049926	0.101160	0.095128	0.093974	0.097589	0.091811	0.087056	0.090015	0.084393	0.079370	0.0710220	0.0664060	0.0621890	0.113151	0.105986	0.100601
112.0	0.148440	0.142621	0.133180	0.252026	0.242565	0.231940	0.150580	0.146566	0.138663	0.153196	0.142257	0.138189	0.070524	0.065567	0.065213	0.057393	0.052390	0.050228	0.101226	0.095248	0.094202	0.097964	0.092338	0.087040	0.089935	0.084368	0.079464	0.0711190	0.0666570	0.0623940	0.112949	0.106580	0.100723
112.2	0.148607	0.143111	0.133388	0.252312	0.242993	0.231954	0.150687	0.146268	0.138665	0.153592	0.142519	0.138387	0.070618	0.065653	0.065171	0.057611	0.052273	0.050216	0.101736	0.095510	0.094407	0.097985	0.092711	0.086995	0.089909	0.084358	0.079486	0.0712180	0.0663740	0.0627240	0.113039	0.106907	0.100579
112.4	0.148587	0.143360	0.133561	0.252482	0.243655	0.231985	0.151227	0.146246	0.138819	0.154066	0.142760	0.138290	0.070667	0.065561	0.065502	0.057482	0.052378	0.049996	0.102109	0.095858	0.094367	0.098178	0.092921	0.087033	0.089926	0.084186	0.079545	0.0711960	0.0664650	0.0625870	0.113262	0.107290	0.100614
112.6	0.148375	0.143628	0.133567	0.252599	0.243804	0.231699	0.151607	0.146425	0.138969	0.154819	0.142628	0.138378	0.070686	0.065479	0.065573	0.057357	0.052074	0.049485	0.102449	0.095911	0.094727	0.098261	0.092885	0.087385	0.089906	0.084362	0.079647	0.0714260	0.0666520	0.0626460	0.113710	0.107123	0.101163
112.8	0.148688	0.143845	0.133596	0.252838	0.244032	0.231819	0.151938	0.146567	0.138889	0.155140	0.142316	0.138337	0.070842	0.065393	0.065739	0.057425	0.051953	0.049695	0.102651	0.096385	0.094861	0.098419	0.092726	0.087506	0.089905	0.084484	0.079800	0.0716200	0.0665860	0.0630020	0.113755	0.107214	0.101264
113.0	0.148419	0.144022	0.133561	0.253302	0.244126	0.231857	0.152276	0.147252	0.138964	0.155479	0.142174	0.138870	0.070931	0.065612	0.065570	0.057355	0.051844	0.049256	0.102694	0.096391	0.095019	0.098385	0.092774	0.087463	0.090040	0.084345	0.079583	0.0719380	0.0667650	0.0629910	0.113995	0.106976	0.101437
113.2	0.148529	0.144249	0.133624	0.253507	0.244105	0.231815	0.152806	0.147165	0.138950	0.155898	0.142180	0.138850	0.071049	0.065791	0.065459	0.057318	0.052092	0.048937	0.102913	0.096343	0.095052	0.098355	0.093311	0.087865	0.090274	0.084002	0.079629	0.0722580	0.0667210	0.0629920	0.114196	0.106633	0.102005
113.4	0.148557	0.144256	0.133688	0.253794	0.244287	0.231890	0.153377	0.147099	0.139036	0.155649	0.142287	0.139206	0.071100	0.066134	0.065384	0.057144	0.052274	0.048811	0.102831	0.096368	0.095018	0.098228	0.093351	0.087959	0.090344	0.083723	0.079430	0.0726370	0.0665660	0.0630320	0.114641	0.106853	0.101939
113.6	0.148364	0.144000	0.134035	0.253989	0.244870	0.232055	0.153885	0.147421	0.139130	0.155378	0.142612	0.139481	0.070959	0.066250	0.065181	0.056992	0.052083	0.048825	0.102574	0.096465	0.095073	0.098574	0.093306	0.088402	0.090481	0.083805	0.079522	0.0727090	0.0667360	0.0631420	0.114936	0.106996	0.102040
113.8	0.148067	0.143622	0.134021	0.254398	0.245151	0.232260	0.154248	0.147325	0.139096	0.155728	0.142685	0.139677	0.071078	0.066318	0.065058	0.056684	0.052367	0.048994	0.102426	0.096398	0.094823	0.098442	0.093485	0.088208	0.090615	0.083535	0.079536	0.0728700	0.0664120	0.0629380	0.115098	0.107013	0.102277
114.0	0.147897	0.143757	0.134078	0.254855	0.245055	0.232689	0.154269	0.147859	0.139272	0.155458	0.142843	0.140143	0.070908	0.066804	0.065013	0.056624	0.052388	0.048937	0.102542	0.096360	0.094758	0.098529	0.093420	0.088434	0.090750	0.083204	0.079371	0.0728580	0.0667480	0.0629470	0.115314	0.107027	0.102206
114.2	0.147912	0.143816	0.134193	0.254936	0.245304	0.233392	0.154112	0.148257	0.139418	0.155564	0.143299	0.140367	0.071320	0.066991	0.065143	0.057033	0.052406	0.049381	0.102473	0.096412	0.094566	0.098367	0.093661	0.088831	0.090993	0.083071	0.079412	0.0725140	0.0669120	0.0631870	0.115413	0.106952	0.102301
114.4	0.147980	0.143690	0.134060	0.254773	0.245469	0.234054	0.153992	0.148478	0.139553	0.155390	0.143291	0.140476	0.071430	0.067085	0.065171	0.056860	0.052991	0.049365	0.102385	0.096289	0.094115	0.098085	0.093579	0.089017	0.091128	0.083235	0.079592	0.0724650	0.0666160	0.0631250	0.115494	0.106830	0.102409
114.6	0.148460	0.144085	0.133922	0.254967	0.245415	0.234416	0.153929	0.148476	0.139669	0.155613	0.143616	0.140545	0.071748	0.067350	0.064959	0.056693	0.052983	0.049293	0.102369	0.096026	0.093910	0.098076	0.093783	0.089151	0.091388	0.083137	0.079543	0.0724390	0.0663710	0.0626380	0.115756	0.106923	0.102373
114.8	0.148690	0.144363	0.133520	0.255175	0.245556	0.234848	0.153922	0.148617	0.139747	0.155594	0.143939	0.141044	0.072092	0.067498	0.064650	0.056611	0.052548	0.049283	0.102489	0.096180	0.094211	0.098050	0.093594	0.088961	0.091229	0.083220	0.079681	0.0725780	0.0664240	0.0622890	0.115950	0.107165	0.102502
115.0	0.149300	0.144551	0.133769	0.255118	0.245731	0.235119	0.154029	0.148984	0.139823	0.155672	0.143972	0.141008	0.072325	0.067439	0.064650	0.056689	0.052442	0.049365	0.102603	0.096007	0.094407	0.097841	0.094204	0.088693	0.091138	0.083167	0.079741	0.0720610	0.0665050	0.0621210	0.115869	0.107220	0.102799
115.2	0.149671	0.144533	0.133636	0.255378	0.246162	0.235564	0.153903	0.149072	0.139967	0.155806	0.143855	0.140959	0.072288	0.067234	0.064775	0.056851	0.052544	0.049612	0.102732	0.095973	0.094732	0.097971	0.094554	0.088602	0.091268	0.083521	0.079827	0.0718630	0.0667070	0.0620660	0.115724	0.107329	0.103251
115.4	0.150367	0.144698	0.133914	0.255886	0.246570	0.235859	0.153804	0.149333	0.140203	0.155946	0.144105	0.140992	0.072133	0.067034	0.064492	0.056951	0.052593	0.049765	0.102894	0.095867	0.094691	0.097896	0.094488	0.088477	0.091287	0.084033	0.079964	0.0718610	0.0668440	0.0627090	0.115692	0.107335	0.103561
115.6	0.150549	0.144919	0.134212	0.256072	0.246926	0.236253	0.153886	0.149612	0.140300	0.156088	0.144584	0.141016	0.072020	0.067334	0.064669	0.056772	0.053083	0.049848	0.102980	0.095801	0.094630	0.098115	0.094457	0.088220	0.091266	0.084080	0.080189	0.0719380	0.0670090	0.0629160	0.115752	0.107444	0.103472
115.8	0.150977	0.144958	0.134541	0.255955	0.247383	0.236324	0.153574	0.149739	0.140642	0.156252	0.144745	0.141291	0.072010	0.067496	0.065073	0.057387	0.053374	0.049690	0.103359	0.095819	0.094649	0.098502	0.094119	0.088040	0.091386	0.084165	0.080390	0.0718590	0.0672180	0.0627910	0.115668	0.108167	0.103548
116.0	0.151432	0.145559	0.134374	0.255564	0.247810	0.236566	0.153785	0.149681	0.140487	0.156419	0.144716	0.141467	0.071841	0.067603	0.065256	0.057662	0.053202	0.049634	0.103704	0.096081	0.094865	0.098661	0.094047	0.088094	0.091176	0.084062	0.080242	0.0716110	0.0673340	0.0631210	0.115665	0.108197	0.103483
116.2	0.151494	0.145948	0.134449	0.255818	0.248542	0.236482	0.154035	0.149764	0.140462	0.156582	0.145127	0.141700	0.072038	0.067586	0.065525	0.058132	0.053006	0.049408	0.103997	0.096290	0.094934	0.098773	0.093936	0.088183	0.091248	0.084402	0.080049	0.0717640	0.0673950	0.0632510	0.115853	0.108047	0.103470
116.4	0.151617	0.145989	0.134598	0.255870	0.248375	0.236502	0.154216	0.150161	0.140418	0.157277	0.145257	0.141657	0.071897	0.067521	0.065820	0.058296	0.053459	0.049380	0.104116	0.096335	0.095175	0.099307	0.093396	0.088425	0.091259	0.084329	0.080110	0.0718970	0.0671440	0.0633840	0.115780	0.108017	0.103638
116.6	0.151740	0.146353	0.134801	0.255926	0.248357	0.236498	0.154474	0.150441	0.140384	0.157525	0.145071	0.141607	0.071999	0.067376	0.065819	0.058572	0.053262	0.049179	0.104217	0.096317	0.095466	0.099520	0.093199	0.088799	0.091224	0.084470	0.080274	0.0721630	0.0675040	0.0636950	0.115784	0.108127	0.103673
116.8	0.152191	0.146576	0.134855	0.256299	0.248602	0.236596	0.154424	0.150954	0.140464	0.157670	0.145028	0.141429	0.072122	0.067243	0.065902	0.058895	0.053086	0.049423	0.104112	0.096711	0.095722	0.099811	0.093440	0.089087	0.091238	0.084621	0.080434	0.0721510	0.0674050	0.0641050	0.115787	0.108213	0.103510
117.0	0.151984	0.146794	0.134923	0.256640	0.249151	0.236653	0.154991	0.151137	0.140836	0.158028	0.145032	0.141343	0.072547	0.067517	0.065812	0.058863	0.053122	0.049263	0.104219	0.096825	0.095989	0.100126	0.093462	0.089497	0.091287	0.084773	0.080557	0.0725780	0.0679110	0.0639500	0.115707	0.107953	0.103700
117.2	0.152574	0.146773	0.134922	0.256808	0.249614	0.236748	0.155573	0.150743	0.140923	0.158246	0.145184	0.141258	0.072644	0.067691	0.065764	0.058699	0.053116	0.049783	0.104232	0.097079	0.095982	0.100700	0.093766	0.089800	0.091317	0.084739	0.080813	0.0726260	0.0678620	0.0640620	0.115900	0.107623	0.103723
117.4	0.152804	0.146792	0.135340	0.256832	0.249652	0.236641	0.155902	0.150870	0.141249	0.157828	0.145572	0.141850	0.072649	0.067761	0.065689	0.058778	0.053096	0.050157	0.104274	0.097479	0.096077	0.100820	0.093815	0.090168	0.091204	0.084921	0.080991	0.0726820	0.0682990	0.0642670	0.116355	0.107698	0.103523
117.6	0.152817	0.146663	0.135525	0.257165	0.249778	0.236907	0.155975	0.150921	0.141697	0.157955	0.145698	0.142177	0.072780	0.067793	0.065584	0.058966	0.052890	0.050540	0.104153	0.097825	0.096157	0.101370	0.093894	0.090184	0.091148	0.085196	0.080928	0.0727340	0.0684570	0.0641900	0.116523	0.107222	0.103581
117.8	0.152868	0.146651	0.135673	0.257501	0.249900	0.237227	0.156031	0.150792	0.142121	0.158051	0.145764	0.142336	0.072808	0.067809	0.065671	0.058794	0.053263	0.050840	0.104328	0.098124	0.096068	0.101428	0.094057	0.090364	0.091349	0.084892	0.080776	0.0729220	0.0682640	0.0643040	0.116915	0.107447	0.103671
118.0	0.153118	0.146600	0.135860	0.257880	0.249695	0.237597	0.155881	0.150963	0.142520	0.157994	0.145939	0.142521	0.072993	0.067703	0.065860	0.058839	0.052944	0.051002	0.104374	0.098474	0.096126	0.101714	0.094046	0.090767	0.091553	0.084784	0.080655	0.0729210	0.0683390	0.0645710	0.117215	0.107587	0.103554
118.2	0.153338	0.146455	0.136028	0.257871	0.249640	0.237950	0.156078	0.150943	0.142714	0.158123	0.146281	0.142547	0.073150	0.067683	0.065971	0.059186	0.052944	0.051142	0.104192	0.098767	0.096045	0.101663	0.094307	0.090764	0.091879	0.084795	0.080567	0.0730520	0.0679610	0.0645940	0.117529	0.107853	0.103815
118.4	0.153532	0.146370	0.136054	0.258023	0.249593	0.238136	0.156140	0.151005	0.142898	0.157941	0.146578	0.142672	0.073240	0.067775	0.065985	0.058969	0.053050	0.050959	0.104256	0.098771	0.096005	0.101596	0.094390	0.090650	0.091844	0.084931	0.080568	0.0732900	0.0675890	0.0645160	0.117578	0.107992	0.103798
118.6	0.153731	0.146523	0.136264	0.258395	0.249558	0.238066	0.156147	0.151231	0.143101	0.157816	0.146952	0.142740	0.073436	0.067830	0.066062	0.059017	0.052893	0.050883	0.104289	0.098833	0.096155	0.101658	0.094518	0.090572	0.091748	0.084939	0.080428	0.0733650	0.0673340	0.0643750	0.117671	0.108310	0.103855
118.8	0.153755	0.146429	0.136575	0.258510	0.249654	0.238086	0.156215	0.151605	0.143092	0.157760	0.147046	0.142866	0.073510	0.067829	0.066112	0.059028	0.052718	0.051051	0.104300	0.098956	0.096412	0.101734	0.094618	0.090262	0.091673	0.085000	0.080576	0.0734510	0.0672580	0.0645170	0.117708	0.108593	0.104012
119.0	0.154098	0.146469	0.137003	0.258605	0.249729	0.238165	0.156235	0.151884	0.143143	0.157747	0.147227	0.142790	0.073439	0.067875	0.066231	0.059302	0.052721	0.051081	0.104444	0.098936	0.096542	0.101772	0.094861	0.089836	0.091691	0.085237	0.080496	0.0732560	0.0671160	0.0646440	0.117527	0.108394	0.104236
119.2	0.154130	0.146340	0.137127	0.258839	0.249769	0.238292	0.156197	0.152191	0.143013	0.157791	0.147428	0.142839	0.073402	0.067836	0.066273	0.059299	0.052866	0.051156	0.104588	0.098777	0.096729	0.101799	0.094792	0.089488	0.091612	0.085487	0.080621	0.0736330	0.0667030	0.0646120	0.117559	0.108582	0.104389
119.4	0.154241	0.146422	0.137363	0.258888	0.249993	0.238229	0.156323	0.152404	0.143001	0.157950	0.147710	0.143215	0.073527	0.068046	0.066213	0.059610	0.053084	0.051080	0.104627	0.098585	0.096424	0.101779	0.094592	0.089018	0.091604	0.085637	0.080770	0.0737470	0.0664110	0.0648460	0.117412	0.108546	0.104438
119.6	0.153987	0.146382	0.137618	0.258666	0.250381	0.238257	0.156392	0.152549	0.142916	0.157958	0.148002	0.143471	0.073538	0.068292	0.066411	0.059962	0.053162	0.050954	0.104668	0.098418	0.096346	0.101815	0.094415	0.088515	0.091602	0.085751	0.080867	0.0740930	0.0659530	0.0645780	0.117361	0.108768	0.104344
119.8	0.154022	0.146530	0.137699	0.258324	0.250764	0.238154	0.156293	0.152617	0.142796	0.158089	0.148003	0.143832	0.073445	0.068279	0.066457	0.060609	0.053046	0.050818	0.104904	0.098211	0.096468	0.101628	0.094219	0.088174	0.091590	0.086040	0.080820	0.0742850	0.0658630	0.0643840	0.117041	0.108965	0.104444
