# Supplementary material for: A Russian Doll of Resistance: Nested Gains and Losses of Venom Immunity in Varanid Lizards
Source: Int J Mol Sci. 2024 Feb 23;25(5):2628. doi: 10.3390/ijms25052628 (PMC10932397; doi:10.3390/ijms25052628)
Supplement: Supplementary file 1 [file ijms-25-02628-s001.zip › ijms-2872523-supplementary/Supplemental datasheets - raw data/Figure 5, 6/Fig 5, 6 linear data used to calculate bar graphs/Acanthophis praelongus.csv]

Time	V.brevicauda 1	V.brevicauda 2	V.brevicauda 3	V.glauerti 1	V.glauerti 2	V.glauerti 3	V.indicus 1	V.indicus 2	V.indicus 3	V. kingorum 1	V. kingorum 2	V. kingorum 3	V. rosenbergi 1	V. rosenbergi 2	V. rosenbergi 3	V. spenceri 1	V. spenceri 2	V. spenceri 3	V. storri 1	V. storri 2	V. storri 3	V. varius 1	V. varius 2	V. varius 3	V. salvator 1	V. salvator 2	V. salvator 3	V. glebopalma 1	V. glebopalma 2	V. glebopalma 3	V. mertensi 1	V. mertensi 2	V. mertensi 3	Negative 1	Negative 2	Negative 3	Negative 3
0.0	0.000000	0.000000	0.000000	0.000000	0.000000	0.000000	0.000000	0.000000	0.000000	0.000000	0.000000	0.000000	0.000000	0.000000	0.000000	0.000000	0.000000	0.000000	0.000000	0.000000	0.000000	0.000000	0.000000	0.000000	0.000000	0.000000	0.000000	0.0000000	0.0000000	0.0000000	0.000000	0.000000	0.000000
0.2	0.004894	0.004470	0.004231	0.004937	0.004670	0.004300	0.005559	0.004497	0.004999	0.005819	0.005873	0.004972	0.003728	0.003174	0.002927	0.003530	0.003565	0.003386	0.004214	0.003568	0.003752	0.003853	0.004466	0.003939	0.003334	0.003462	0.003660	0.0036750	0.0040460	0.0032480	0.004578	0.003944	0.004133
0.4	0.010319	0.009188	0.008954	0.010435	0.010160	0.009147	0.011440	0.009359	0.010806	0.012411	0.012162	0.010315	0.007809	0.006810	0.006008	0.007819	0.007480	0.007092	0.008751	0.007492	0.008166	0.008184	0.009080	0.007965	0.007415	0.007426	0.007404	0.0081060	0.0082860	0.0069780	0.009901	0.008221	0.008295
0.6	0.016573	0.014493	0.014186	0.016508	0.015818	0.014227	0.018139	0.014775	0.017006	0.019254	0.018362	0.016139	0.011808	0.010503	0.009623	0.012182	0.011981	0.011014	0.013893	0.011615	0.012484	0.012898	0.014075	0.012607	0.011822	0.011908	0.011828	0.0126320	0.0128260	0.0107220	0.015442	0.012712	0.013198
0.8	0.022899	0.020042	0.019221	0.022662	0.021721	0.019616	0.025004	0.020569	0.023353	0.026678	0.025127	0.021990	0.016432	0.014625	0.013471	0.017042	0.016737	0.015235	0.019104	0.016486	0.016956	0.017723	0.019249	0.017205	0.016365	0.016219	0.016144	0.0173870	0.0177400	0.0147480	0.021204	0.017244	0.018310
1.0	0.029616	0.025740	0.024644	0.028961	0.027786	0.024994	0.031976	0.026662	0.029703	0.034228	0.031855	0.027815	0.021213	0.018867	0.017115	0.021929	0.021421	0.019238	0.024329	0.021190	0.021875	0.022634	0.024381	0.022186	0.021076	0.020745	0.020716	0.0225960	0.0222840	0.0188010	0.026794	0.022041	0.023385
1.2	0.036052	0.031088	0.030058	0.035131	0.033713	0.030196	0.039137	0.032996	0.035890	0.041665	0.038916	0.033767	0.025750	0.022930	0.020865	0.026807	0.026006	0.023602	0.029544	0.025720	0.027043	0.027795	0.029835	0.027207	0.025844	0.025061	0.025080	0.0271830	0.0269780	0.0230060	0.032595	0.026659	0.028151
1.4	0.042334	0.036614	0.035619	0.041449	0.039715	0.035009	0.046070	0.038970	0.041980	0.049069	0.045511	0.039925	0.030079	0.027012	0.024649	0.031684	0.030891	0.027757	0.034621	0.030159	0.031710	0.032359	0.034684	0.031697	0.030419	0.029233	0.029089	0.0315940	0.0311200	0.0268020	0.038072	0.031306	0.033028
1.6	0.048257	0.041571	0.040428	0.046929	0.044646	0.039699	0.052597	0.044506	0.047935	0.055999	0.051779	0.045779	0.034143	0.030664	0.028331	0.036170	0.034875	0.031592	0.039337	0.034386	0.035975	0.037334	0.039768	0.036261	0.034956	0.032895	0.032558	0.0358220	0.0350800	0.0304150	0.043050	0.035380	0.037204
1.8	0.053522	0.046228	0.044877	0.052160	0.049376	0.043875	0.058929	0.049312	0.053182	0.062010	0.056791	0.050742	0.037786	0.033589	0.031506	0.039994	0.038501	0.034901	0.043629	0.038132	0.039640	0.041759	0.044339	0.040233	0.038900	0.036150	0.035681	0.0394920	0.0382640	0.0336000	0.047565	0.039032	0.040951
2.0	0.057952	0.050117	0.048659	0.056347	0.053044	0.047353	0.064055	0.053634	0.057580	0.067006	0.060868	0.054929	0.040535	0.036449	0.034233	0.043324	0.041168	0.037698	0.047226	0.041350	0.042558	0.045608	0.048019	0.043475	0.042447	0.038706	0.038080	0.0422510	0.0408540	0.0361740	0.051266	0.042518	0.044240
2.2	0.061298	0.053070	0.051737	0.059390	0.055634	0.049962	0.068131	0.057133	0.060778	0.070657	0.063828	0.058022	0.042740	0.038219	0.036255	0.045896	0.042761	0.039816	0.049626	0.043467	0.044699	0.048304	0.050993	0.045941	0.045441	0.040247	0.039694	0.0443630	0.0425930	0.0378300	0.053822	0.044946	0.046584
2.4	0.064612	0.055824	0.054417	0.062348	0.058364	0.052226	0.071840	0.060159	0.063958	0.074665	0.066893	0.061322	0.044474	0.039601	0.037652	0.048108	0.045031	0.041786	0.052038	0.045300	0.047154	0.050446	0.053314	0.047943	0.047799	0.041923	0.041780	0.0457960	0.0445190	0.0397710	0.056572	0.047392	0.048650
2.6	0.067787	0.058852	0.057161	0.065678	0.061014	0.054807	0.075631	0.063730	0.066791	0.078539	0.070344	0.064010	0.046413	0.041579	0.039329	0.050270	0.047015	0.043677	0.054726	0.047075	0.049347	0.052504	0.055746	0.049847	0.050265	0.043787	0.043521	0.0476120	0.0461190	0.0411320	0.058953	0.049434	0.050657
2.8	0.070956	0.061775	0.059883	0.068739	0.063556	0.057391	0.078790	0.066653	0.069549	0.081959	0.073285	0.066598	0.048365	0.043268	0.040817	0.052316	0.048750	0.045432	0.057205	0.049023	0.051108	0.054710	0.057528	0.051785	0.052604	0.045598	0.045225	0.0492690	0.0474850	0.0428350	0.061585	0.051439	0.052804
3.0	0.074044	0.064696	0.061938	0.071708	0.065936	0.059744	0.082427	0.069091	0.072568	0.085477	0.076070	0.069007	0.050356	0.044110	0.042164	0.054323	0.050537	0.047140	0.059241	0.050445	0.053008	0.056792	0.059472	0.053556	0.054884	0.047126	0.047126	0.0510450	0.0487880	0.0442590	0.063916	0.053254	0.054908
3.2	0.076433	0.067456	0.063921	0.074861	0.068652	0.062073	0.085361	0.071605	0.075242	0.088699	0.078936	0.071569	0.052264	0.045694	0.042868	0.056092	0.051723	0.048562	0.061008	0.051974	0.054490	0.058579	0.061771	0.055234	0.057010	0.048984	0.048838	0.0526500	0.0502600	0.0452520	0.066322	0.055492	0.056917
3.4	0.078940	0.069783	0.066243	0.077669	0.071358	0.064256	0.088566	0.074138	0.077694	0.091682	0.081928	0.074410	0.053733	0.046387	0.044520	0.058245	0.053359	0.049906	0.063121	0.053225	0.056435	0.060462	0.063463	0.056752	0.058667	0.050607	0.050398	0.0540190	0.0516600	0.0464520	0.068439	0.057358	0.058919
3.6	0.081651	0.072142	0.068270	0.080284	0.073842	0.066591	0.091860	0.076879	0.080186	0.094715	0.084596	0.077363	0.055509	0.047024	0.045443	0.059709	0.054720	0.051303	0.064515	0.054749	0.057783	0.062760	0.065510	0.058566	0.060169	0.052159	0.052331	0.0553790	0.0530050	0.0473000	0.070646	0.059611	0.060642
3.8	0.084019	0.074617	0.070363	0.083128	0.075742	0.068967	0.094785	0.079832	0.082473	0.097781	0.087476	0.080207	0.056959	0.048404	0.046737	0.061369	0.056035	0.052694	0.066504	0.056046	0.058951	0.064168	0.067313	0.060106	0.061799	0.053568	0.053907	0.0568350	0.0541810	0.0486010	0.072757	0.060792	0.061909
4.0	0.086543	0.076617	0.072269	0.085837	0.078330	0.070785	0.097665	0.081788	0.085233	0.100833	0.089894	0.082459	0.058647	0.049628	0.047852	0.062706	0.056749	0.053928	0.067997	0.057346	0.060041	0.065851	0.068520	0.061360	0.063260	0.055110	0.055301	0.0580030	0.0554070	0.0492440	0.074620	0.062511	0.063459
4.2	0.088969	0.078762	0.074365	0.088495	0.080298	0.072854	0.100380	0.084197	0.087238	0.103538	0.092260	0.084542	0.060177	0.050956	0.049026	0.064001	0.058107	0.055184	0.069592	0.058424	0.061017	0.068007	0.070004	0.062604	0.064543	0.056104	0.056884	0.0592820	0.0563330	0.0501270	0.076568	0.064279	0.064941
4.4	0.091339	0.080524	0.076387	0.091019	0.082783	0.075037	0.103016	0.086568	0.090109	0.106156	0.094240	0.086761	0.061431	0.052364	0.050091	0.065410	0.059427	0.056353	0.071079	0.059552	0.062334	0.069862	0.070723	0.063466	0.066088	0.057736	0.058365	0.0608920	0.0574530	0.0510610	0.078843	0.065734	0.066085
4.6	0.093870	0.082645	0.078257	0.093622	0.084715	0.077287	0.105819	0.088767	0.092165	0.108194	0.096416	0.089234	0.062527	0.053316	0.051381	0.066741	0.060779	0.057536	0.072546	0.061005	0.063398	0.070948	0.072092	0.064884	0.067157	0.059231	0.060336	0.0618950	0.0586730	0.0519200	0.080659	0.066921	0.067809
4.8	0.096318	0.084545	0.079834	0.095739	0.086795	0.079307	0.108143	0.090857	0.094193	0.110569	0.098876	0.091324	0.063723	0.054406	0.052570	0.068082	0.062256	0.058829	0.073726	0.062554	0.064666	0.072163	0.073077	0.066264	0.068018	0.060184	0.061555	0.0634830	0.0599000	0.0530990	0.082397	0.067979	0.069019
5.0	0.098827	0.086512	0.081775	0.097855	0.088850	0.081243	0.110427	0.093076	0.096170	0.113016	0.101567	0.093421	0.064701	0.055969	0.053651	0.069476	0.063417	0.059976	0.075304	0.063615	0.066149	0.073778	0.074406	0.067593	0.069118	0.061126	0.062947	0.0647500	0.0608120	0.0542280	0.083757	0.069117	0.070311
5.2	0.100902	0.087972	0.083567	0.100035	0.090919	0.082857	0.112902	0.095398	0.098167	0.115136	0.104184	0.095996	0.065639	0.056979	0.055104	0.070600	0.064655	0.061261	0.076375	0.064821	0.067436	0.075157	0.075867	0.068991	0.070100	0.062030	0.064220	0.0652890	0.0619950	0.0555690	0.085489	0.070038	0.071510
5.4	0.103257	0.089767	0.085643	0.102365	0.092817	0.084666	0.115466	0.097372	0.100485	0.117299	0.106355	0.098488	0.066702	0.058057	0.056184	0.072011	0.065936	0.062759	0.077635	0.066195	0.068435	0.076647	0.076992	0.070271	0.071026	0.062944	0.065237	0.0664720	0.0630410	0.0567460	0.086605	0.071368	0.073165
5.6	0.105612	0.091153	0.087264	0.103877	0.094264	0.086832	0.117996	0.099201	0.102827	0.119452	0.108662	0.100629	0.067693	0.059346	0.057473	0.072792	0.066676	0.063994	0.079184	0.067716	0.069658	0.078638	0.079256	0.071911	0.072306	0.064042	0.066009	0.0677550	0.0644050	0.0579410	0.087707	0.072410	0.074453
5.8	0.107655	0.093155	0.089301	0.106105	0.096074	0.088629	0.120253	0.101386	0.104600	0.121221	0.110600	0.102604	0.068240	0.060199	0.058689	0.073608	0.067660	0.065012	0.080570	0.068933	0.070614	0.080295	0.080667	0.072910	0.073272	0.064938	0.067176	0.0687250	0.0653780	0.0590580	0.088978	0.073931	0.076176
6.0	0.109529	0.095091	0.091156	0.107622	0.097730	0.090542	0.122108	0.103526	0.106433	0.123365	0.113063	0.104462	0.068899	0.061402	0.059709	0.074781	0.068617	0.066466	0.081803	0.070248	0.071780	0.081402	0.082091	0.074273	0.074379	0.065879	0.068225	0.0696850	0.0666190	0.0602720	0.089651	0.075736	0.077853
6.2	0.111264	0.096938	0.093054	0.109095	0.099487	0.092124	0.124629	0.105331	0.108198	0.125962	0.115478	0.106525	0.069758	0.062302	0.060805	0.076146	0.069724	0.067678	0.083052	0.071018	0.073262	0.082637	0.083670	0.075607	0.075253	0.066751	0.069006	0.0706050	0.0678220	0.0614270	0.090373	0.077138	0.079152
6.4	0.113286	0.098821	0.094984	0.110615	0.101657	0.093417	0.126906	0.107435	0.110288	0.128532	0.117603	0.108950	0.070139	0.063004	0.061612	0.077250	0.071091	0.069193	0.084475	0.072131	0.074793	0.084493	0.084556	0.076421	0.075860	0.067962	0.069899	0.0711150	0.0689810	0.0626070	0.091636	0.078557	0.080692
6.6	0.115189	0.100684	0.096843	0.112791	0.103249	0.094992	0.129193	0.109590	0.112107	0.130728	0.119583	0.110806	0.071174	0.064417	0.062827	0.078287	0.072427	0.070226	0.085877	0.073079	0.075899	0.085670	0.085873	0.077758	0.076891	0.069197	0.070771	0.0721090	0.0698790	0.0635080	0.092882	0.079799	0.082078
6.8	0.116924	0.102757	0.098812	0.114404	0.104726	0.096750	0.131268	0.111137	0.114016	0.132826	0.121320	0.112405	0.071950	0.065310	0.063164	0.079085	0.073598	0.071030	0.086804	0.074029	0.076908	0.086662	0.086712	0.079266	0.077935	0.070119	0.071695	0.0728420	0.0705460	0.0641320	0.094218	0.080953	0.083633
7.0	0.118373	0.104626	0.100108	0.115923	0.106644	0.098265	0.133492	0.112453	0.116161	0.134992	0.123201	0.114054	0.072683	0.065831	0.063868	0.079830	0.074732	0.071906	0.087767	0.075026	0.078021	0.087832	0.088249	0.080416	0.079197	0.070754	0.072608	0.0736820	0.0714120	0.0647970	0.095212	0.082239	0.084819
7.2	0.119869	0.106139	0.101783	0.117628	0.108327	0.099616	0.135262	0.114474	0.117971	0.137270	0.125275	0.115958	0.073523	0.067072	0.064562	0.080828	0.075591	0.072355	0.088949	0.076185	0.079016	0.088951	0.089087	0.081284	0.080315	0.071761	0.073717	0.0741250	0.0718710	0.0652850	0.096516	0.083772	0.086261
7.4	0.121869	0.107874	0.103482	0.118536	0.109898	0.101191	0.137358	0.116717	0.119881	0.139392	0.127123	0.117887	0.074649	0.067899	0.065880	0.082236	0.077129	0.073167	0.090054	0.077139	0.080217	0.090150	0.090262	0.082087	0.081084	0.072680	0.074752	0.0752550	0.0726750	0.0658160	0.097288	0.084644	0.086821
7.6	0.123533	0.109844	0.104933	0.120455	0.111394	0.102601	0.139137	0.118884	0.121981	0.141960	0.129189	0.119708	0.075925	0.068534	0.066710	0.082842	0.078222	0.073775	0.091437	0.078113	0.080921	0.091558	0.091276	0.083216	0.082040	0.073417	0.075683	0.0764700	0.0729530	0.0659980	0.098588	0.086140	0.087520
7.8	0.125401	0.111646	0.106388	0.122470	0.112850	0.103620	0.140847	0.120663	0.123716	0.144302	0.131224	0.121389	0.076772	0.069584	0.067532	0.084234	0.079043	0.074471	0.092596	0.079103	0.081170	0.092813	0.092252	0.084036	0.083176	0.074051	0.076266	0.0773330	0.0734750	0.0667490	0.099640	0.086670	0.088023
8.0	0.127597	0.112853	0.107874	0.124338	0.114640	0.104616	0.142551	0.122396	0.125791	0.146477	0.132367	0.122914	0.077971	0.070586	0.068451	0.085188	0.080031	0.075385	0.093777	0.080071	0.082363	0.093927	0.092908	0.085219	0.084160	0.074544	0.077240	0.0780830	0.0737200	0.0672440	0.101167	0.087903	0.089058
8.2	0.129174	0.114274	0.109302	0.126237	0.116102	0.106148	0.144327	0.124439	0.127666	0.148337	0.133792	0.124785	0.078785	0.070923	0.069235	0.085995	0.080740	0.075847	0.095070	0.081220	0.083310	0.095204	0.093587	0.086657	0.085062	0.075514	0.078395	0.0790970	0.0738830	0.0678760	0.102888	0.089118	0.089424
8.4	0.131178	0.115865	0.110736	0.128056	0.117993	0.107934	0.146137	0.126039	0.129960	0.150153	0.135313	0.126887	0.079493	0.071902	0.070075	0.086562	0.081556	0.076294	0.096017	0.082055	0.084314	0.096051	0.094512	0.087709	0.086175	0.076469	0.079214	0.0800290	0.0744170	0.0683420	0.104887	0.090275	0.089991
8.6	0.133016	0.117723	0.112278	0.129925	0.119680	0.109535	0.147718	0.127415	0.131508	0.151906	0.137324	0.128906	0.080309	0.072469	0.070782	0.087713	0.082574	0.077131	0.096868	0.083158	0.085517	0.096792	0.095640	0.089165	0.086894	0.077213	0.079955	0.0804690	0.0745510	0.0690370	0.106461	0.090626	0.091045
8.8	0.135112	0.119451	0.113729	0.131378	0.121411	0.110819	0.149195	0.128865	0.133271	0.154184	0.139098	0.130673	0.081133	0.072825	0.071424	0.088557	0.083479	0.077817	0.098022	0.083896	0.086584	0.098142	0.096538	0.090320	0.087894	0.077795	0.080451	0.0815820	0.0748780	0.0698390	0.108154	0.091754	0.091826
9.0	0.136852	0.120773	0.115328	0.133182	0.123330	0.112355	0.150872	0.130505	0.135206	0.156337	0.141437	0.132493	0.082077	0.073489	0.071983	0.089708	0.084189	0.078611	0.099061	0.084791	0.087318	0.099399	0.097445	0.091072	0.089082	0.078462	0.081289	0.0820690	0.0755220	0.0705220	0.109395	0.092504	0.093087
9.2	0.138756	0.122015	0.117084	0.134879	0.125048	0.113965	0.152568	0.132204	0.136949	0.158268	0.143287	0.134345	0.083084	0.074352	0.072687	0.090186	0.084764	0.079205	0.099789	0.085789	0.088274	0.100492	0.098072	0.092311	0.090147	0.079310	0.082325	0.0830370	0.0760790	0.0713280	0.110705	0.093611	0.094575
9.4	0.140847	0.123684	0.118741	0.136766	0.126724	0.115878	0.154575	0.133896	0.138444	0.160035	0.144991	0.136187	0.084419	0.075042	0.073230	0.091290	0.085291	0.080198	0.100476	0.086859	0.089422	0.101718	0.099071	0.093284	0.091383	0.079992	0.082952	0.0838930	0.0765720	0.0720250	0.111766	0.094859	0.095902
9.6	0.142561	0.125306	0.120137	0.138113	0.128397	0.117865	0.156068	0.135547	0.139853	0.162008	0.146794	0.138118	0.085082	0.076061	0.073833	0.091745	0.086450	0.080752	0.101533	0.087788	0.090339	0.102802	0.099958	0.094019	0.092286	0.081000	0.083614	0.0847190	0.0771070	0.0726840	0.113100	0.096065	0.096935
9.8	0.143903	0.127193	0.121530	0.139915	0.129981	0.119278	0.157798	0.137358	0.141159	0.163472	0.148784	0.140033	0.085770	0.076641	0.074828	0.092789	0.087181	0.081820	0.102078	0.088646	0.091223	0.103956	0.100794	0.094545	0.093057	0.081904	0.084398	0.0854550	0.0778730	0.0736000	0.114235	0.097343	0.098386
10.0	0.145312	0.128613	0.122787	0.141219	0.131589	0.120610	0.160018	0.138908	0.142593	0.165378	0.151027	0.141597	0.087126	0.077197	0.075305	0.093977	0.088069	0.082815	0.102802	0.089703	0.092196	0.104793	0.101821	0.095660	0.093765	0.083186	0.084660	0.0860430	0.0787410	0.0746150	0.114812	0.098524	0.099730
10.2	0.147081	0.130362	0.124367	0.142851	0.133329	0.121899	0.162016	0.140845	0.144338	0.167266	0.152912	0.143266	0.087907	0.077884	0.076095	0.095011	0.088647	0.083461	0.103785	0.090443	0.092824	0.106610	0.102807	0.095899	0.094685	0.084148	0.085251	0.0862140	0.0795290	0.0752780	0.115978	0.099914	0.100965
10.4	0.149078	0.131790	0.125975	0.144254	0.134689	0.123148	0.164025	0.143025	0.146089	0.168742	0.154369	0.145069	0.088497	0.078551	0.076912	0.095537	0.088967	0.084520	0.104456	0.091133	0.093431	0.107796	0.104007	0.096286	0.095815	0.085182	0.086033	0.0867910	0.0804210	0.0761590	0.117196	0.100812	0.102144
10.6	0.150244	0.133174	0.127521	0.146049	0.135971	0.124778	0.166157	0.144485	0.147496	0.170133	0.155666	0.146398	0.089246	0.079334	0.077787	0.096433	0.089972	0.085106	0.105299	0.091959	0.093683	0.108512	0.105012	0.097250	0.096747	0.086075	0.087106	0.0874890	0.0810200	0.0768710	0.117822	0.101946	0.103225
10.8	0.151302	0.134408	0.129178	0.147241	0.137414	0.125953	0.168066	0.145981	0.148978	0.171441	0.157239	0.147492	0.089985	0.080449	0.078310	0.097157	0.090791	0.085662	0.105988	0.093068	0.094562	0.109369	0.105907	0.097874	0.097598	0.086823	0.087820	0.0879490	0.0818290	0.0771100	0.118509	0.102671	0.103946
11.0	0.152271	0.135577	0.130361	0.148412	0.138981	0.127356	0.170067	0.147319	0.150774	0.173200	0.158920	0.148989	0.090566	0.080958	0.078954	0.097978	0.091840	0.086473	0.106840	0.094044	0.095235	0.109892	0.106732	0.098128	0.098296	0.087548	0.088820	0.0884590	0.0827530	0.0776480	0.118908	0.104001	0.104972
11.2	0.154074	0.136893	0.132116	0.149479	0.140119	0.128853	0.172071	0.149259	0.152218	0.175101	0.160876	0.150507	0.091477	0.081675	0.079827	0.099093	0.092714	0.087250	0.107575	0.094811	0.095977	0.111131	0.107210	0.098480	0.099038	0.088877	0.089609	0.0890280	0.0836170	0.0778520	0.119952	0.104972	0.105931
11.4	0.155628	0.138396	0.133540	0.150565	0.141197	0.130142	0.174002	0.150900	0.153940	0.176707	0.162802	0.152032	0.092439	0.082428	0.080787	0.100242	0.093572	0.087920	0.108159	0.095658	0.096433	0.111724	0.108555	0.099245	0.099724	0.089572	0.090161	0.0897620	0.0844450	0.0780440	0.120746	0.105875	0.106195
11.6	0.156842	0.139829	0.135072	0.152730	0.142554	0.130962	0.175630	0.152515	0.155503	0.178423	0.164496	0.153746	0.093091	0.082770	0.081313	0.101132	0.094299	0.088581	0.109095	0.096664	0.097010	0.112734	0.109357	0.100198	0.100340	0.090466	0.090815	0.0900670	0.0851750	0.0786110	0.121902	0.106719	0.107017
11.8	0.158656	0.141192	0.136428	0.154226	0.143555	0.131957	0.177369	0.153831	0.156820	0.179851	0.165927	0.155262	0.093498	0.083224	0.082105	0.102205	0.094867	0.089335	0.109724	0.097753	0.097944	0.113301	0.110484	0.101173	0.100887	0.091228	0.091309	0.0904080	0.0861600	0.0791640	0.123017	0.107360	0.107926
12.0	0.160328	0.142175	0.137710	0.155825	0.145058	0.133230	0.178863	0.155400	0.158708	0.181549	0.167463	0.156892	0.094264	0.083850	0.083095	0.102603	0.096101	0.089959	0.110838	0.098540	0.099167	0.113481	0.111418	0.102424	0.101486	0.091914	0.091888	0.0911280	0.0868860	0.0796250	0.124109	0.108330	0.108679
12.2	0.161527	0.143483	0.139066	0.157234	0.146220	0.134555	0.180275	0.156953	0.160380	0.183332	0.169174	0.158527	0.094480	0.084494	0.083974	0.103043	0.096332	0.090475	0.111701	0.099416	0.099912	0.114392	0.111674	0.103737	0.101877	0.093209	0.092507	0.0918150	0.0879580	0.0800810	0.125446	0.109302	0.109240
12.4	0.163280	0.145215	0.140604	0.158889	0.147821	0.135332	0.182081	0.158155	0.162044	0.185138	0.170953	0.160354	0.095228	0.085337	0.084235	0.104018	0.097104	0.091103	0.112307	0.099922	0.101105	0.114866	0.112871	0.104990	0.102474	0.093790	0.092777	0.0925970	0.0886100	0.0803230	0.127133	0.110120	0.110196
12.6	0.164736	0.146602	0.141937	0.160233	0.149204	0.136232	0.183679	0.159836	0.163384	0.186936	0.173062	0.161816	0.095904	0.085885	0.084453	0.105072	0.098198	0.091935	0.113285	0.100814	0.102755	0.115581	0.113327	0.106051	0.102990	0.094335	0.093274	0.0932990	0.0892650	0.0809670	0.128278	0.110518	0.111309
12.8	0.166288	0.147774	0.142941	0.161536	0.150766	0.137510	0.185394	0.161041	0.165169	0.188830	0.174788	0.163588	0.096919	0.086054	0.085136	0.105825	0.098539	0.092542	0.114311	0.101421	0.103811	0.116380	0.114239	0.107008	0.104051	0.094705	0.093912	0.0943980	0.0901140	0.0816120	0.129465	0.111865	0.112120
13.0	0.167780	0.149426	0.144507	0.163049	0.152221	0.138824	0.187249	0.162130	0.166873	0.190467	0.176340	0.164956	0.097564	0.086668	0.085958	0.106487	0.099406	0.093288	0.115210	0.101749	0.104488	0.117236	0.114624	0.107668	0.105065	0.095053	0.094490	0.0950960	0.0910230	0.0822940	0.130393	0.112243	0.113627
13.2	0.169562	0.151029	0.146112	0.164476	0.153534	0.140142	0.188893	0.163417	0.168397	0.192196	0.177527	0.166361	0.098470	0.087636	0.086609	0.106868	0.100051	0.093653	0.116238	0.102519	0.105744	0.118240	0.114950	0.108652	0.105799	0.095584	0.095584	0.0957650	0.0913440	0.0827720	0.131416	0.112889	0.114761
13.4	0.171081	0.152730	0.147313	0.166315	0.154795	0.141326	0.190602	0.164985	0.169532	0.193608	0.178578	0.167871	0.099367	0.088028	0.087012	0.107757	0.100666	0.094395	0.116909	0.102929	0.106651	0.119171	0.115698	0.109658	0.106508	0.096137	0.096187	0.0964030	0.0916410	0.0834010	0.132450	0.113527	0.115543
13.6	0.172603	0.154227	0.148551	0.167835	0.156139	0.142504	0.191740	0.166325	0.171174	0.195072	0.179869	0.169233	0.099879	0.088643	0.087394	0.108226	0.101602	0.095357	0.117893	0.103170	0.107402	0.120161	0.116440	0.110633	0.106965	0.096815	0.096702	0.0971260	0.0925310	0.0840400	0.133335	0.114513	0.116275
13.8	0.174265	0.155436	0.150164	0.169475	0.157387	0.143343	0.193236	0.167948	0.172780	0.196809	0.181308	0.170683	0.100521	0.089446	0.088122	0.108967	0.101972	0.096534	0.118593	0.103501	0.108212	0.121253	0.117713	0.111415	0.107453	0.097390	0.097041	0.0974540	0.0932680	0.0846940	0.134028	0.115506	0.117677
14.0	0.176091	0.156839	0.151658	0.171266	0.158782	0.144591	0.194649	0.169821	0.174193	0.198823	0.183014	0.171741	0.101245	0.089994	0.088331	0.109435	0.102142	0.097065	0.119474	0.103868	0.108732	0.122490	0.118572	0.112196	0.108319	0.098083	0.097373	0.0976820	0.0935860	0.0852030	0.134712	0.116363	0.118548
14.2	0.178079	0.158310	0.153413	0.172915	0.160409	0.146064	0.196183	0.171179	0.175938	0.200472	0.184234	0.172660	0.101563	0.090315	0.088988	0.109979	0.102872	0.097899	0.120273	0.104179	0.109174	0.124030	0.119368	0.112376	0.108811	0.098460	0.098259	0.0984370	0.0939230	0.0858180	0.135496	0.117240	0.119461
14.4	0.179517	0.159221	0.154644	0.174194	0.161491	0.147282	0.198019	0.172592	0.177527	0.202102	0.185362	0.174226	0.101792	0.091047	0.089773	0.110427	0.103377	0.098959	0.121122	0.104459	0.109617	0.124915	0.120754	0.112838	0.109229	0.098988	0.098729	0.0992700	0.0945680	0.0866240	0.135877	0.117864	0.120053
14.6	0.180456	0.160357	0.156320	0.175503	0.163254	0.148543	0.199734	0.173693	0.178847	0.203687	0.186830	0.175459	0.102144	0.091201	0.090329	0.111170	0.104594	0.099509	0.121714	0.105106	0.109956	0.125759	0.121702	0.112970	0.109698	0.099992	0.099572	0.1000800	0.0951990	0.0870810	0.136313	0.118730	0.121184
14.8	0.181604	0.161498	0.157742	0.176938	0.164734	0.149837	0.201565	0.175000	0.179833	0.205326	0.188667	0.176450	0.102589	0.091918	0.090927	0.111789	0.105433	0.100207	0.122500	0.105683	0.110830	0.126371	0.122455	0.113091	0.110325	0.100542	0.100263	0.1006850	0.0957590	0.0873710	0.137039	0.119451	0.121785
15.0	0.182842	0.163025	0.158934	0.178211	0.165997	0.151525	0.203345	0.175974	0.181484	0.207047	0.190622	0.177900	0.103168	0.092670	0.091355	0.112505	0.106338	0.101137	0.123351	0.106152	0.111055	0.126959	0.123117	0.113537	0.111100	0.101411	0.101178	0.1015620	0.0960900	0.0876060	0.137763	0.120351	0.122822
15.2	0.184526	0.164206	0.160169	0.179230	0.167298	0.152741	0.204841	0.177556	0.182805	0.208844	0.192371	0.179485	0.103834	0.093082	0.092120	0.113184	0.107106	0.101707	0.123854	0.106684	0.111190	0.128227	0.124215	0.113906	0.111881	0.102318	0.101561	0.1021950	0.0964330	0.0879950	0.138533	0.120963	0.123773
15.4	0.185735	0.165494	0.161288	0.180556	0.167893	0.153936	0.206128	0.178751	0.184572	0.210473	0.193687	0.180999	0.104316	0.093540	0.092596	0.113973	0.107637	0.102256	0.124489	0.107583	0.111576	0.128685	0.124706	0.114853	0.112358	0.102746	0.102090	0.1024430	0.0969000	0.0884490	0.139161	0.121715	0.124141
15.6	0.186942	0.166928	0.162541	0.182153	0.169288	0.155010	0.207556	0.180136	0.186018	0.212055	0.194962	0.182832	0.104862	0.093848	0.093232	0.114528	0.108363	0.102887	0.124956	0.108579	0.112353	0.129343	0.125573	0.115395	0.112890	0.103306	0.102516	0.1027970	0.0973940	0.0890460	0.139960	0.122438	0.125051
15.8	0.188266	0.168372	0.163382	0.183031	0.170122	0.156808	0.208998	0.181162	0.187257	0.213750	0.197062	0.184613	0.105299	0.094251	0.093746	0.115299	0.108950	0.103242	0.125617	0.109368	0.113166	0.129709	0.126268	0.116297	0.113105	0.103521	0.103022	0.1031200	0.0979640	0.0896320	0.141304	0.123314	0.126076
16.0	0.189445	0.169444	0.164220	0.184133	0.171361	0.158247	0.210340	0.182233	0.188850	0.215266	0.198928	0.186417	0.106160	0.094844	0.094321	0.115857	0.109562	0.103517	0.126349	0.110045	0.113794	0.130048	0.126904	0.116729	0.113744	0.103840	0.103625	0.1037220	0.0983420	0.0898460	0.142367	0.124077	0.126497
16.2	0.190963	0.170660	0.165678	0.184996	0.172121	0.159765	0.211783	0.183597	0.190372	0.217101	0.201003	0.187985	0.106645	0.095346	0.094884	0.116496	0.109899	0.103778	0.126767	0.110825	0.114683	0.130665	0.127166	0.117317	0.114094	0.104311	0.104414	0.1042510	0.0986350	0.0901940	0.143365	0.125034	0.127346
16.4	0.192528	0.171636	0.166879	0.186395	0.173406	0.161000	0.213768	0.184798	0.191439	0.218466	0.202643	0.189717	0.107584	0.095574	0.095153	0.117330	0.110238	0.103988	0.127256	0.111877	0.115350	0.131156	0.127781	0.118042	0.114830	0.104197	0.105125	0.1048690	0.0988030	0.0904720	0.144264	0.125959	0.128345
16.6	0.193623	0.172662	0.167981	0.187187	0.174480	0.162840	0.215223	0.185976	0.192595	0.219815	0.204267	0.191045	0.107924	0.096398	0.095888	0.117779	0.111339	0.104460	0.128147	0.112642	0.116345	0.131890	0.128116	0.118779	0.115623	0.104360	0.105963	0.1055740	0.0989040	0.0909160	0.145253	0.126859	0.129022
16.8	0.194948	0.174197	0.169270	0.188482	0.175538	0.164223	0.216867	0.186916	0.194260	0.221288	0.205562	0.192690	0.108961	0.096809	0.097006	0.118332	0.111736	0.105035	0.128745	0.113342	0.116867	0.132641	0.128618	0.119623	0.116409	0.104728	0.106611	0.1058210	0.0989270	0.0914530	0.146275	0.127757	0.129915
17.0	0.196508	0.175875	0.171000	0.189954	0.175915	0.165529	0.218088	0.187936	0.195260	0.222778	0.206840	0.194116	0.109601	0.097685	0.097567	0.119095	0.112482	0.105351	0.129463	0.113795	0.117173	0.133176	0.128638	0.120025	0.117217	0.105412	0.107345	0.1062750	0.0990440	0.0917480	0.147292	0.128170	0.130975
17.2	0.197964	0.176869	0.172319	0.191057	0.177172	0.166563	0.219234	0.189504	0.196701	0.224253	0.208290	0.195422	0.110151	0.098262	0.097847	0.119843	0.112922	0.105826	0.130259	0.114655	0.117742	0.133895	0.129063	0.121074	0.117745	0.106123	0.108348	0.1066130	0.0991180	0.0920770	0.147991	0.128781	0.131766
17.4	0.199474	0.178108	0.173516	0.192461	0.178101	0.167849	0.220542	0.191164	0.197745	0.226000	0.209439	0.196801	0.110973	0.098790	0.098236	0.120440	0.113040	0.106638	0.131039	0.115220	0.118340	0.134480	0.129631	0.122034	0.118252	0.106582	0.108851	0.1072880	0.0996220	0.0926910	0.148863	0.129667	0.132218
17.6	0.201254	0.179556	0.175002	0.193649	0.179264	0.168965	0.221753	0.192439	0.199270	0.227569	0.210676	0.198480	0.111433	0.099830	0.098804	0.120838	0.113679	0.107265	0.131481	0.115654	0.119239	0.135156	0.130204	0.122667	0.118735	0.106995	0.109271	0.1074620	0.1005000	0.0933330	0.149890	0.130882	0.133024
17.8	0.202677	0.180686	0.176343	0.194986	0.180302	0.170195	0.223236	0.194362	0.200782	0.229230	0.211509	0.199882	0.111648	0.100499	0.099093	0.121538	0.113931	0.108086	0.131988	0.116240	0.120292	0.136230	0.130431	0.123271	0.119144	0.107498	0.109549	0.1077660	0.1009500	0.0937830	0.150847	0.131727	0.133935
18.0	0.203813	0.182224	0.177677	0.196458	0.181596	0.171305	0.224741	0.195746	0.202305	0.230391	0.212465	0.200870	0.112411	0.101336	0.099631	0.121960	0.114206	0.108655	0.132398	0.116983	0.121190	0.136791	0.130740	0.124044	0.119984	0.108138	0.110103	0.1083550	0.1014820	0.0942610	0.151601	0.132319	0.134558
18.2	0.204969	0.183170	0.179394	0.197887	0.182701	0.172309	0.226012	0.197083	0.203775	0.231475	0.213434	0.202107	0.113003	0.101606	0.100100	0.122822	0.115063	0.109315	0.133065	0.117625	0.121853	0.137950	0.131210	0.124666	0.120187	0.108712	0.110579	0.1090220	0.1022000	0.0947100	0.152319	0.132937	0.135479
18.4	0.206012	0.184514	0.180296	0.199222	0.183943	0.173210	0.227367	0.198876	0.205264	0.232689	0.214564	0.203526	0.113249	0.102347	0.100458	0.123581	0.115119	0.109908	0.133929	0.118074	0.122285	0.138718	0.132110	0.125676	0.120817	0.109287	0.110880	0.1095170	0.1030540	0.0950600	0.152784	0.133538	0.135968
18.6	0.207169	0.185614	0.181530	0.200719	0.185447	0.174174	0.228788	0.200180	0.206469	0.234222	0.215640	0.204355	0.113703	0.103343	0.101120	0.124242	0.115819	0.110562	0.134418	0.118514	0.122972	0.139236	0.132897	0.126171	0.121435	0.110544	0.111271	0.1106390	0.1038340	0.0952820	0.153339	0.133869	0.136846
18.8	0.208386	0.186837	0.182497	0.202054	0.186804	0.175369	0.230145	0.201640	0.207657	0.235637	0.216642	0.205293	0.114291	0.104165	0.101735	0.125071	0.116751	0.111504	0.135403	0.119206	0.123167	0.140183	0.133437	0.127007	0.122362	0.110952	0.111872	0.1111580	0.1043180	0.0953320	0.153982	0.134230	0.136984
19.0	0.209971	0.188248	0.183404	0.203114	0.188135	0.176201	0.231293	0.202777	0.209233	0.237309	0.217856	0.206590	0.115007	0.104873	0.101964	0.125636	0.117317	0.112149	0.136501	0.119772	0.123559	0.140907	0.134627	0.127920	0.122994	0.111975	0.112284	0.1117230	0.1048870	0.0958200	0.154595	0.134568	0.137315
19.2	0.211602	0.189492	0.184517	0.204505	0.189439	0.177090	0.232524	0.204285	0.210824	0.238927	0.219149	0.208000	0.115296	0.105413	0.102375	0.126131	0.117850	0.112664	0.137261	0.120429	0.124201	0.142036	0.135933	0.128542	0.123476	0.112482	0.112813	0.1118200	0.1054470	0.0963150	0.154939	0.135250	0.138101
19.4	0.212705	0.190890	0.185753	0.205914	0.190493	0.178114	0.234006	0.205358	0.212439	0.240312	0.220295	0.209334	0.115707	0.105946	0.102378	0.126756	0.118484	0.113408	0.137811	0.121134	0.124900	0.142505	0.136624	0.129573	0.123983	0.112898	0.113235	0.1118360	0.1060240	0.0968450	0.155591	0.136030	0.138494
19.6	0.213919	0.192179	0.186678	0.207168	0.192046	0.179089	0.235533	0.206212	0.213542	0.241599	0.221416	0.210995	0.116273	0.106483	0.102924	0.126960	0.119083	0.113675	0.138719	0.121603	0.125424	0.143443	0.138364	0.130249	0.124604	0.113426	0.113921	0.1117810	0.1065960	0.0971590	0.156561	0.136705	0.139110
19.8	0.215297	0.193350	0.187690	0.207790	0.193131	0.180250	0.237113	0.207396	0.214858	0.243019	0.222847	0.212435	0.116837	0.106859	0.103180	0.127741	0.119776	0.113898	0.139443	0.121924	0.126347	0.144254	0.139222	0.131074	0.125274	0.113833	0.114866	0.1118660	0.1069410	0.0975900	0.157646	0.137381	0.139858
20.0	0.216887	0.194324	0.188972	0.208865	0.194420	0.181382	0.238572	0.208509	0.215896	0.244446	0.224310	0.213477	0.117420	0.106922	0.104046	0.128132	0.120668	0.114606	0.140016	0.122437	0.127110	0.144496	0.139978	0.131430	0.125845	0.114463	0.115467	0.1120670	0.1070210	0.0974990	0.158007	0.137838	0.140168
20.2	0.218400	0.195184	0.190293	0.209953	0.195610	0.182795	0.240117	0.209849	0.217350	0.246255	0.226188	0.214519	0.117717	0.107308	0.104210	0.128289	0.121522	0.115141	0.140771	0.123117	0.127288	0.145298	0.140718	0.132045	0.126222	0.114877	0.116294	0.1122880	0.1071560	0.0979330	0.158742	0.138710	0.140962
20.4	0.219700	0.196296	0.191247	0.211369	0.197050	0.183716	0.241940	0.211003	0.218387	0.247558	0.227771	0.215969	0.118139	0.107761	0.104719	0.128899	0.122105	0.115926	0.141553	0.123763	0.127651	0.146186	0.141363	0.132873	0.126800	0.115247	0.116996	0.1125440	0.1070310	0.0981230	0.159693	0.139647	0.141605
20.6	0.220800	0.197584	0.192574	0.212448	0.198475	0.184609	0.243503	0.212148	0.219959	0.248691	0.229623	0.217454	0.118418	0.107865	0.105191	0.129483	0.122792	0.116607	0.142326	0.124109	0.128447	0.146458	0.142395	0.133757	0.127281	0.115895	0.117462	0.1128200	0.1066170	0.0984630	0.160820	0.140504	0.142262
20.8	0.222486	0.198980	0.193492	0.213958	0.199457	0.185515	0.244933	0.213520	0.221304	0.250160	0.231181	0.219113	0.119181	0.108170	0.106024	0.130217	0.123425	0.117407	0.142794	0.124757	0.128675	0.146844	0.142903	0.134286	0.127986	0.116448	0.118062	0.1130980	0.1066410	0.0990110	0.161301	0.140866	0.143291
21.0	0.223650	0.199745	0.194488	0.215057	0.200061	0.187136	0.246438	0.214853	0.222599	0.251367	0.232714	0.220593	0.119989	0.108661	0.106490	0.130887	0.123976	0.117926	0.143628	0.125105	0.128859	0.147093	0.143728	0.134871	0.129013	0.117231	0.118975	0.1138020	0.1065800	0.0995650	0.162099	0.141448	0.144144
21.2	0.224831	0.200681	0.195264	0.215767	0.201698	0.187902	0.247965	0.216589	0.223978	0.252696	0.234441	0.221917	0.120667	0.108467	0.107134	0.131612	0.124599	0.118375	0.143988	0.125400	0.129380	0.147961	0.144079	0.135461	0.129513	0.117658	0.119741	0.1141490	0.1068890	0.1001180	0.162727	0.142055	0.144882
21.4	0.225989	0.201856	0.196422	0.217317	0.202308	0.189089	0.249720	0.217982	0.225192	0.254104	0.235979	0.223313	0.121569	0.109035	0.107563	0.132319	0.125040	0.118673	0.144284	0.125943	0.130061	0.148103	0.144221	0.135998	0.129820	0.117788	0.120344	0.1145570	0.1073430	0.1005460	0.163597	0.142969	0.145345
21.6	0.227120	0.203141	0.197617	0.218383	0.203182	0.190104	0.251189	0.219288	0.226286	0.255257	0.237428	0.224738	0.121773	0.109639	0.108587	0.132836	0.125525	0.118919	0.144223	0.126442	0.131042	0.148766	0.144695	0.136361	0.130411	0.118011	0.120670	0.1149770	0.1079600	0.1011210	0.164496	0.143808	0.146685
21.8	0.228339	0.204080	0.198833	0.220134	0.204115	0.191131	0.252341	0.220995	0.227791	0.256395	0.238158	0.225923	0.122426	0.109622	0.108956	0.133548	0.125751	0.119381	0.144261	0.126946	0.131749	0.149440	0.144626	0.137010	0.131059	0.118324	0.120742	0.1155320	0.1085660	0.1013430	0.165056	0.144545	0.147367
22.0	0.229334	0.204990	0.200041	0.220977	0.205315	0.192150	0.253404	0.222259	0.229198	0.257844	0.239461	0.227381	0.122905	0.110440	0.109565	0.134157	0.125983	0.119529	0.144619	0.127527	0.132305	0.149618	0.145351	0.137863	0.131565	0.118697	0.121298	0.1162440	0.1092450	0.1017940	0.165711	0.145188	0.148395
22.2	0.230205	0.205469	0.201588	0.222234	0.206299	0.193484	0.254654	0.223557	0.230177	0.259000	0.240647	0.229020	0.123022	0.110132	0.109999	0.134784	0.126501	0.119717	0.145155	0.128191	0.133028	0.150607	0.145422	0.138332	0.132066	0.118886	0.121465	0.1168470	0.1097970	0.1022410	0.166673	0.145727	0.149257
22.4	0.231656	0.206654	0.202446	0.223260	0.207822	0.194518	0.255996	0.224795	0.231572	0.260567	0.241781	0.230397	0.123334	0.110588	0.110239	0.135720	0.126738	0.120183	0.145615	0.128670	0.133580	0.150818	0.145797	0.138902	0.132963	0.118898	0.121576	0.1178070	0.1104160	0.1027550	0.167432	0.146224	0.149970
22.6	0.232926	0.207648	0.203636	0.224578	0.209039	0.195932	0.257219	0.226025	0.232587	0.262306	0.243034	0.231398	0.123697	0.111245	0.110701	0.136205	0.127339	0.120541	0.146020	0.129355	0.134246	0.151265	0.146515	0.138960	0.133487	0.119784	0.121696	0.1184280	0.1110170	0.1029630	0.168330	0.146744	0.150512
22.8	0.234311	0.208957	0.204885	0.225468	0.210321	0.196935	0.258599	0.227031	0.233739	0.263704	0.244302	0.232756	0.124461	0.111534	0.110745	0.136702	0.128051	0.120945	0.146645	0.129981	0.134518	0.152493	0.146794	0.139353	0.134319	0.119965	0.122454	0.1187280	0.1116030	0.1032240	0.169025	0.147311	0.150759
23.0	0.236207	0.210482	0.205839	0.226897	0.211409	0.198087	0.259936	0.227781	0.234856	0.264984	0.246181	0.234003	0.124806	0.112313	0.110874	0.136929	0.128080	0.121291	0.147387	0.130604	0.135614	0.152756	0.148035	0.139741	0.134825	0.120731	0.122640	0.1192850	0.1123180	0.1037120	0.169714	0.147895	0.151461
23.2	0.237521	0.211740	0.207452	0.228019	0.212543	0.199070	0.261145	0.228850	0.236356	0.266067	0.247472	0.235180	0.124990	0.113646	0.111320	0.137273	0.128652	0.121666	0.147797	0.131440	0.135986	0.154005	0.148923	0.140198	0.135488	0.120872	0.122820	0.1196870	0.1127980	0.1039760	0.170325	0.148800	0.152332
23.4	0.238421	0.212909	0.208779	0.229299	0.213457	0.199851	0.262624	0.229809	0.237550	0.267473	0.248335	0.236259	0.125244	0.114579	0.111719	0.137767	0.129461	0.122283	0.148182	0.131988	0.136044	0.154496	0.149359	0.140820	0.135993	0.121211	0.122867	0.1197490	0.1133290	0.1043530	0.170997	0.149759	0.153105
23.6	0.240114	0.214071	0.209832	0.229812	0.214804	0.200779	0.264003	0.230784	0.238307	0.268834	0.249294	0.237768	0.125714	0.114679	0.112376	0.137872	0.129791	0.122509	0.148577	0.132554	0.136754	0.155192	0.150231	0.141317	0.136286	0.121720	0.123446	0.1198980	0.1140610	0.1047920	0.171822	0.150362	0.153576
23.8	0.241513	0.215397	0.211190	0.230817	0.215687	0.201702	0.265640	0.232348	0.239213	0.270457	0.250817	0.238929	0.126340	0.115088	0.113072	0.138356	0.130665	0.123049	0.148709	0.133233	0.137545	0.156230	0.150502	0.141628	0.136549	0.122217	0.123989	0.1202680	0.1138640	0.1053400	0.172675	0.150711	0.154161
24.0	0.242911	0.216730	0.212246	0.231874	0.216804	0.202667	0.266802	0.233520	0.240256	0.271941	0.252200	0.239555	0.126801	0.115611	0.113765	0.138663	0.131330	0.123937	0.149280	0.133926	0.137864	0.156507	0.150859	0.142046	0.136766	0.122911	0.124179	0.1207080	0.1140660	0.1055850	0.173356	0.151335	0.154399
24.2	0.244170	0.217849	0.213126	0.232783	0.218075	0.203655	0.268261	0.234774	0.241696	0.273532	0.253246	0.240505	0.127287	0.116036	0.114067	0.138797	0.131411	0.124668	0.150049	0.134365	0.138138	0.157816	0.151569	0.142511	0.137231	0.123281	0.124581	0.1211010	0.1141650	0.1059050	0.174295	0.152305	0.155072
24.4	0.245361	0.219497	0.214256	0.234159	0.219121	0.204262	0.269797	0.235852	0.242830	0.274582	0.254348	0.241767	0.127845	0.116340	0.114560	0.139037	0.131749	0.125271	0.150552	0.134743	0.138795	0.158184	0.151880	0.143262	0.137704	0.124012	0.124867	0.1213990	0.1142360	0.1062550	0.175015	0.153006	0.155468
24.6	0.246360	0.220609	0.215440	0.234987	0.220125	0.205084	0.271319	0.237342	0.244199	0.275351	0.255333	0.242635	0.128182	0.116164	0.115101	0.139355	0.131843	0.125670	0.151429	0.134978	0.139325	0.158574	0.152935	0.143782	0.138098	0.124957	0.125594	0.1216650	0.1145750	0.1065080	0.175465	0.153454	0.156186
24.8	0.247489	0.221845	0.216428	0.236305	0.220757	0.206422	0.272692	0.238615	0.245231	0.276997	0.256326	0.243709	0.128702	0.116465	0.115776	0.139852	0.132560	0.126350	0.151844	0.135222	0.139574	0.159444	0.153373	0.144387	0.138840	0.125751	0.126227	0.1222070	0.1146930	0.1066730	0.175970	0.153764	0.157217
25.0	0.248377	0.222988	0.217399	0.237174	0.221395	0.207603	0.274388	0.239923	0.246337	0.278161	0.257416	0.244640	0.129523	0.117002	0.116347	0.140258	0.133137	0.126794	0.152732	0.135176	0.139860	0.159820	0.153926	0.144905	0.139206	0.126457	0.126860	0.1225420	0.1149930	0.1070610	0.176668	0.154575	0.157844
25.2	0.249722	0.224513	0.218207	0.238344	0.222710	0.207925	0.275396	0.241383	0.247384	0.279786	0.259283	0.245573	0.130209	0.116765	0.116930	0.141172	0.133486	0.126984	0.153064	0.135095	0.140191	0.160713	0.154569	0.145526	0.139046	0.126809	0.127409	0.1227320	0.1153740	0.1071450	0.177118	0.154990	0.158694
25.4	0.250649	0.225631	0.219370	0.239760	0.223589	0.209046	0.276755	0.242642	0.248708	0.281054	0.260495	0.246353	0.130640	0.117038	0.117503	0.141582	0.134013	0.127479	0.153650	0.135643	0.140438	0.160589	0.155001	0.146204	0.139392	0.127224	0.127892	0.1228090	0.1155880	0.1074460	0.177609	0.155769	0.159732
25.6	0.251802	0.226402	0.220576	0.240653	0.224562	0.210101	0.277844	0.243760	0.250019	0.282502	0.261915	0.247557	0.131176	0.117125	0.118336	0.141900	0.134714	0.128014	0.154118	0.136034	0.141017	0.161464	0.155597	0.146530	0.140053	0.127902	0.128135	0.1233010	0.1159110	0.1080470	0.178222	0.156242	0.160663
25.8	0.252701	0.227276	0.221554	0.241860	0.225533	0.211044	0.278847	0.244983	0.251510	0.283962	0.262875	0.248710	0.131683	0.117443	0.118462	0.142768	0.134719	0.128368	0.154906	0.136380	0.141446	0.161759	0.155822	0.147016	0.140474	0.128540	0.128654	0.1238580	0.1160700	0.1082970	0.178888	0.157121	0.161177
26.0	0.253337	0.228158	0.222648	0.242828	0.226722	0.212134	0.280119	0.245892	0.252743	0.285129	0.263933	0.250059	0.131842	0.117765	0.118891	0.143409	0.135303	0.128694	0.155750	0.136793	0.142140	0.161846	0.156797	0.147503	0.141224	0.129046	0.129292	0.1242790	0.1160750	0.1088400	0.179653	0.157856	0.161990
26.2	0.253959	0.229050	0.224160	0.244111	0.227622	0.213299	0.281391	0.246723	0.254159	0.286058	0.265052	0.251155	0.132402	0.118257	0.118895	0.143768	0.135688	0.129108	0.156699	0.137365	0.142752	0.162184	0.156906	0.147531	0.142092	0.129221	0.129690	0.1242740	0.1161240	0.1090780	0.180876	0.158685	0.162525
26.4	0.254979	0.230224	0.225025	0.245134	0.228596	0.214357	0.282561	0.247871	0.255330	0.287757	0.266715	0.252043	0.132775	0.118720	0.118937	0.144397	0.135888	0.129429	0.157308	0.138012	0.143072	0.162417	0.157623	0.147782	0.142686	0.129399	0.130326	0.1246800	0.1162000	0.1092880	0.181839	0.159604	0.163138
26.6	0.256078	0.231201	0.225930	0.246431	0.229531	0.215283	0.283986	0.249045	0.256458	0.288719	0.268039	0.253181	0.132968	0.119212	0.118941	0.144401	0.136486	0.130001	0.157883	0.138476	0.143526	0.163085	0.158691	0.147993	0.143370	0.129947	0.130749	0.1245670	0.1163960	0.1091600	0.182393	0.160226	0.163666
26.8	0.257626	0.232281	0.226962	0.247450	0.230778	0.215799	0.285255	0.249692	0.258133	0.289831	0.269572	0.254537	0.133622	0.120112	0.119191	0.145032	0.137020	0.130565	0.158463	0.139120	0.143925	0.163427	0.158733	0.148281	0.144359	0.130258	0.131406	0.1250210	0.1166850	0.1095400	0.182888	0.160751	0.163970
27.0	0.259322	0.233246	0.228278	0.249063	0.231575	0.216669	0.286169	0.250500	0.259338	0.290740	0.271059	0.255650	0.133916	0.120723	0.119499	0.145579	0.137360	0.131048	0.158839	0.140119	0.144290	0.163615	0.159851	0.148704	0.144918	0.130682	0.131526	0.1256160	0.1167090	0.1099290	0.183856	0.161586	0.164400
27.2	0.260275	0.233816	0.229884	0.249959	0.232623	0.217416	0.287242	0.251541	0.260827	0.291843	0.271699	0.256999	0.133989	0.121317	0.120235	0.146163	0.138185	0.131298	0.159066	0.140753	0.144645	0.164478	0.159798	0.149166	0.145297	0.130709	0.132007	0.1258290	0.1167290	0.1106300	0.184406	0.162852	0.164961
27.4	0.261899	0.234665	0.231062	0.251101	0.233457	0.218309	0.288574	0.252249	0.261979	0.293189	0.272892	0.258472	0.134502	0.121903	0.120584	0.146711	0.138813	0.131899	0.159320	0.141186	0.145456	0.164749	0.160370	0.149487	0.145574	0.131215	0.132382	0.1261280	0.1170350	0.1113250	0.184939	0.163525	0.165764
27.6	0.263628	0.235464	0.232287	0.251699	0.234856	0.219282	0.289896	0.253276	0.262992	0.294092	0.273948	0.260095	0.135102	0.122028	0.121119	0.147208	0.139262	0.132262	0.159532	0.141812	0.146318	0.165532	0.160475	0.149491	0.146049	0.131571	0.133101	0.1264850	0.1174760	0.1118490	0.185629	0.163924	0.166257
27.8	0.264938	0.236534	0.233723	0.252753	0.235392	0.220113	0.291232	0.254548	0.264380	0.295170	0.275116	0.261287	0.135256	0.122875	0.121974	0.147732	0.139750	0.132875	0.159962	0.142576	0.146855	0.166315	0.160657	0.150064	0.146172	0.131912	0.133650	0.1272440	0.1174710	0.1122950	0.186302	0.164649	0.166445
28.0	0.266384	0.237526	0.234641	0.253312	0.236672	0.220932	0.292576	0.255768	0.265716	0.296184	0.276216	0.262180	0.135602	0.124039	0.122265	0.148022	0.139836	0.133552	0.160184	0.143165	0.147206	0.166956	0.161084	0.150727	0.146812	0.132434	0.134111	0.1277710	0.1179770	0.1127340	0.186773	0.165365	0.167079
28.2	0.267461	0.238452	0.235665	0.254497	0.237548	0.222129	0.294068	0.257081	0.266601	0.297303	0.277271	0.263658	0.136097	0.124228	0.122537	0.148470	0.139837	0.134240	0.160542	0.143657	0.147684	0.167757	0.161252	0.151319	0.146967	0.133057	0.134477	0.1281160	0.1183540	0.1130900	0.187239	0.165899	0.167619
28.4	0.268488	0.239620	0.236734	0.255448	0.238322	0.223052	0.295544	0.258301	0.267622	0.298348	0.278503	0.264864	0.136338	0.124810	0.122430	0.148970	0.140357	0.134510	0.161266	0.143995	0.148253	0.168155	0.161291	0.152037	0.147228	0.133804	0.134814	0.1283410	0.1188040	0.1134670	0.187951	0.166407	0.167895
28.6	0.269848	0.240755	0.238110	0.256126	0.239539	0.223979	0.297274	0.259637	0.269070	0.299837	0.279585	0.265968	0.136502	0.125325	0.123089	0.149548	0.140859	0.135038	0.161904	0.144180	0.148618	0.169084	0.162280	0.152526	0.147329	0.134421	0.135472	0.1286630	0.1192920	0.1136120	0.188496	0.166966	0.168927
28.8	0.271114	0.241967	0.239378	0.257250	0.240412	0.225282	0.298528	0.260507	0.270341	0.301756	0.281066	0.267712	0.136771	0.125350	0.123622	0.150194	0.141473	0.135588	0.162077	0.144587	0.149104	0.169766	0.162168	0.153389	0.147529	0.134829	0.135739	0.1286600	0.1197330	0.1139660	0.188868	0.167324	0.169970
29.0	0.272417	0.243393	0.240305	0.258131	0.241630	0.226306	0.300020	0.261844	0.271482	0.303375	0.282766	0.268845	0.137358	0.125781	0.123943	0.150702	0.142332	0.136221	0.162928	0.144673	0.149561	0.170228	0.163263	0.153747	0.147567	0.134941	0.136168	0.1287630	0.1204340	0.1144000	0.189168	0.167737	0.170760
29.2	0.273638	0.244701	0.241041	0.259517	0.242768	0.227215	0.301023	0.263179	0.272688	0.305010	0.284136	0.269902	0.137908	0.125658	0.124546	0.151114	0.142919	0.136505	0.163115	0.144886	0.149863	0.171200	0.164144	0.154469	0.147691	0.135163	0.136610	0.1288970	0.1208590	0.1149260	0.189475	0.168325	0.171479
29.4	0.274656	0.245384	0.242383	0.260524	0.244168	0.228431	0.302658	0.264241	0.273866	0.306457	0.285081	0.270893	0.138239	0.126014	0.124917	0.151480	0.143410	0.136649	0.163467	0.145559	0.149827	0.171231	0.164030	0.154835	0.148206	0.135682	0.136788	0.1292120	0.1213720	0.1155230	0.189754	0.168973	0.172146
29.6	0.275597	0.246424	0.243624	0.261905	0.244771	0.229950	0.304038	0.265357	0.274970	0.307796	0.286430	0.271933	0.138945	0.126482	0.125232	0.151905	0.143783	0.137008	0.163938	0.145713	0.150159	0.171616	0.164699	0.155240	0.148441	0.136276	0.136927	0.1298730	0.1219030	0.1157500	0.190411	0.169310	0.172633
29.8	0.276393	0.247313	0.244679	0.263335	0.245972	0.230893	0.305264	0.266734	0.275806	0.309180	0.287429	0.272914	0.139331	0.126761	0.125396	0.152512	0.143905	0.137218	0.164527	0.146183	0.150640	0.171963	0.165077	0.156018	0.148787	0.136961	0.137442	0.1304330	0.1224230	0.1157900	0.191142	0.170252	0.173149
30.0	0.277521	0.248446	0.246409	0.264792	0.247205	0.231522	0.306797	0.268013	0.276990	0.310497	0.288321	0.273922	0.139535	0.126797	0.125581	0.152654	0.144438	0.137154	0.165002	0.146611	0.150786	0.172345	0.165668	0.156640	0.149301	0.137201	0.137648	0.1304110	0.1230620	0.1157520	0.191708	0.170857	0.173476
30.2	0.278339	0.249396	0.247116	0.265623	0.248630	0.232312	0.308053	0.269320	0.277974	0.311912	0.289839	0.274694	0.139890	0.127030	0.125237	0.152639	0.144498	0.137370	0.165530	0.147109	0.150936	0.173156	0.166383	0.157145	0.149783	0.137301	0.138164	0.1307470	0.1237090	0.1157810	0.192472	0.171148	0.173654
30.4	0.279171	0.250382	0.248064	0.266485	0.249682	0.233094	0.309333	0.270515	0.278766	0.313359	0.291092	0.276044	0.139768	0.126497	0.125582	0.152982	0.145043	0.137775	0.165715	0.147722	0.151376	0.173543	0.167034	0.157598	0.150358	0.137468	0.138860	0.1310950	0.1239950	0.1157490	0.192967	0.171696	0.174086
30.6	0.280126	0.251522	0.248972	0.267407	0.251015	0.233583	0.310305	0.271681	0.280016	0.314784	0.292047	0.277512	0.140289	0.126679	0.125711	0.153418	0.145716	0.138390	0.166180	0.148001	0.152024	0.173880	0.168004	0.158082	0.151212	0.137572	0.139177	0.1312970	0.1243590	0.1155290	0.193572	0.171984	0.174515
30.8	0.281482	0.252543	0.249693	0.268418	0.252108	0.234444	0.311352	0.272631	0.281260	0.316499	0.293389	0.278394	0.140830	0.126695	0.126063	0.154075	0.145608	0.138545	0.166621	0.148836	0.152735	0.174157	0.168527	0.158679	0.151460	0.137738	0.139656	0.1317110	0.1246940	0.1158950	0.194456	0.172348	0.175042
31.0	0.282445	0.253319	0.250463	0.269502	0.252908	0.235460	0.312308	0.273540	0.282425	0.317808	0.294077	0.279512	0.141345	0.126886	0.126429	0.154333	0.145825	0.138643	0.166773	0.149205	0.153153	0.174744	0.169264	0.159315	0.151661	0.137791	0.140052	0.1318280	0.1249950	0.1156290	0.195601	0.173167	0.175764
31.2	0.283374	0.254389	0.251211	0.269965	0.253791	0.236384	0.313655	0.274714	0.283813	0.318637	0.295115	0.280561	0.141890	0.127015	0.127175	0.154920	0.146239	0.138948	0.167110	0.149171	0.154018	0.175464	0.169612	0.159523	0.152293	0.138156	0.140622	0.1316520	0.1254550	0.1156900	0.196477	0.173874	0.176683
31.4	0.284700	0.255483	0.251940	0.270451	0.254527	0.236930	0.314851	0.275796	0.284858	0.319650	0.296053	0.281616	0.142655	0.127583	0.127463	0.155237	0.146288	0.139306	0.167705	0.149376	0.154615	0.175918	0.170524	0.160058	0.152520	0.138214	0.141238	0.1321960	0.1258520	0.1156260	0.197412	0.174065	0.177300
31.6	0.285486	0.256463	0.252621	0.271229	0.255581	0.237726	0.316143	0.277037	0.286075	0.320629	0.296919	0.282928	0.143010	0.127727	0.127843	0.156197	0.146742	0.139694	0.168268	0.150082	0.154997	0.176324	0.170623	0.160161	0.153084	0.138335	0.141865	0.1324540	0.1263610	0.1159200	0.198138	0.174552	0.177790
31.8	0.286504	0.257568	0.253307	0.271900	0.256213	0.238633	0.317037	0.278553	0.287134	0.321683	0.298336	0.284252	0.143531	0.127813	0.128153	0.156500	0.146915	0.139933	0.168804	0.150713	0.155161	0.176756	0.171446	0.160704	0.153391	0.138852	0.142341	0.1330050	0.1268480	0.1162860	0.199010	0.174994	0.178246
32.0	0.287363	0.258585	0.253828	0.272671	0.257259	0.239419	0.318348	0.279861	0.288102	0.322669	0.299912	0.285046	0.144225	0.128569	0.128170	0.156649	0.147154	0.140334	0.169170	0.151441	0.155649	0.177278	0.171819	0.161091	0.153870	0.139503	0.142753	0.1333180	0.1269210	0.1165290	0.199731	0.175258	0.179318
32.2	0.288019	0.259545	0.254647	0.273699	0.257887	0.240213	0.319461	0.280824	0.289276	0.323653	0.301038	0.286287	0.144453	0.128919	0.128622	0.157341	0.147765	0.141097	0.169715	0.151721	0.156142	0.177580	0.172403	0.161518	0.154015	0.140265	0.143024	0.1335830	0.1271630	0.1166250	0.200424	0.175866	0.179632
32.4	0.288740	0.260735	0.255353	0.274617	0.258629	0.240816	0.320429	0.281662	0.290748	0.324777	0.302413	0.287385	0.145054	0.129542	0.128846	0.158061	0.148139	0.141487	0.170491	0.151874	0.156653	0.177963	0.172982	0.161725	0.154704	0.140757	0.143464	0.1339560	0.1276460	0.1169620	0.201174	0.176496	0.180303
32.6	0.289669	0.261854	0.256707	0.275724	0.259882	0.241504	0.321686	0.282830	0.292230	0.326200	0.303653	0.289062	0.145800	0.129838	0.129757	0.158554	0.148495	0.141924	0.170755	0.152367	0.156814	0.178301	0.173752	0.162081	0.154710	0.140849	0.144143	0.1341610	0.1281570	0.1173620	0.201745	0.176889	0.181377
32.8	0.290619	0.262919	0.257362	0.276653	0.260488	0.242430	0.322592	0.283730	0.293690	0.327352	0.305157	0.290504	0.146178	0.130127	0.129984	0.159022	0.148880	0.142433	0.171320	0.152801	0.157002	0.178940	0.174317	0.162489	0.155140	0.141639	0.144331	0.1342760	0.1286080	0.1176810	0.201935	0.177457	0.182099
33.0	0.291768	0.263915	0.258404	0.277830	0.261507	0.243472	0.323726	0.284644	0.294557	0.328592	0.306628	0.291300	0.146640	0.130801	0.130171	0.159422	0.149326	0.142953	0.171688	0.152938	0.156817	0.179203	0.175087	0.162872	0.155331	0.142124	0.144513	0.1348730	0.1289550	0.1182420	0.202493	0.177644	0.182658
33.2	0.292806	0.264784	0.259597	0.279027	0.262536	0.244680	0.324798	0.285885	0.295546	0.329623	0.307517	0.292350	0.147040	0.131445	0.130714	0.159831	0.149684	0.143295	0.171977	0.153348	0.156942	0.179811	0.175258	0.163290	0.155509	0.142766	0.144991	0.1355170	0.1291700	0.1188040	0.202871	0.178374	0.182818
33.4	0.294128	0.265460	0.261125	0.280061	0.263715	0.246063	0.326375	0.286976	0.296706	0.330800	0.308768	0.293483	0.146990	0.132210	0.131057	0.160082	0.149829	0.143777	0.172479	0.153928	0.156882	0.180082	0.175118	0.163872	0.156015	0.143398	0.145285	0.1360270	0.1292650	0.1192260	0.203342	0.178808	0.183200
33.6	0.295143	0.266879	0.262569	0.281565	0.264213	0.247199	0.327519	0.288501	0.297721	0.331620	0.309807	0.294726	0.147390	0.132551	0.131624	0.160185	0.150044	0.144238	0.173002	0.154218	0.157257	0.180441	0.175438	0.164333	0.156529	0.144441	0.145434	0.1365900	0.1293150	0.1192770	0.203722	0.179133	0.183465
33.8	0.296224	0.267703	0.263895	0.282809	0.265521	0.247574	0.328624	0.289843	0.298456	0.332954	0.310689	0.295827	0.147429	0.132869	0.131867	0.160567	0.150713	0.144526	0.173361	0.154766	0.157403	0.181337	0.175765	0.165087	0.157175	0.144884	0.146084	0.1369230	0.1294500	0.1196230	0.203993	0.179744	0.183504
34.0	0.297430	0.268802	0.265348	0.283854	0.266595	0.248438	0.330008	0.290993	0.299392	0.334132	0.311444	0.297241	0.147361	0.133103	0.132231	0.161084	0.151182	0.144774	0.173937	0.155100	0.157823	0.182130	0.175885	0.165469	0.157734	0.144989	0.146407	0.1370840	0.1293740	0.1198710	0.204118	0.180213	0.183807
34.2	0.298392	0.269836	0.266049	0.285005	0.267654	0.249559	0.331114	0.292066	0.300228	0.335091	0.312744	0.298492	0.147609	0.133497	0.132242	0.161367	0.151652	0.145374	0.174493	0.155555	0.158464	0.182907	0.176548	0.166090	0.158700	0.145365	0.146599	0.1375550	0.1290200	0.1200210	0.204515	0.180744	0.184138
34.4	0.299583	0.271125	0.267251	0.286138	0.268451	0.250877	0.331986	0.293107	0.301364	0.336383	0.314028	0.299638	0.147815	0.134282	0.132878	0.162280	0.152072	0.145823	0.174968	0.156173	0.159017	0.183480	0.176402	0.166737	0.159341	0.145495	0.147108	0.1377150	0.1286550	0.1199750	0.204958	0.181490	0.184840
34.6	0.300840	0.272302	0.268133	0.287115	0.269501	0.251750	0.332942	0.294483	0.302240	0.337933	0.315192	0.300485	0.148230	0.134622	0.133283	0.162809	0.152445	0.146058	0.175294	0.156463	0.159786	0.184064	0.177027	0.167372	0.159647	0.145482	0.147520	0.1378730	0.1282530	0.1201290	0.205553	0.181772	0.185401
34.8	0.302568	0.272997	0.268929	0.288155	0.270287	0.252747	0.334030	0.295639	0.303106	0.339215	0.316328	0.301121	0.148349	0.135275	0.134070	0.163316	0.152560	0.146481	0.175745	0.156982	0.160453	0.184742	0.177818	0.167947	0.160026	0.145597	0.147561	0.1378300	0.1282040	0.1204350	0.206287	0.182434	0.186240
35.0	0.303694	0.273630	0.269849	0.288809	0.270944	0.253841	0.335065	0.296544	0.304077	0.340249	0.317041	0.302358	0.148653	0.136408	0.134647	0.163826	0.153267	0.146717	0.176072	0.157183	0.161080	0.185671	0.177742	0.168391	0.160777	0.145963	0.147728	0.1380610	0.1282480	0.1206570	0.207117	0.183184	0.186604
35.2	0.305116	0.274738	0.270507	0.289665	0.271737	0.254796	0.336098	0.297665	0.304843	0.341122	0.317997	0.303589	0.149133	0.136357	0.135026	0.164311	0.153843	0.147200	0.176668	0.157326	0.161803	0.186627	0.178262	0.168356	0.161296	0.146112	0.147958	0.1382860	0.1280880	0.1209820	0.207642	0.183847	0.186983
35.4	0.306601	0.275530	0.271586	0.290712	0.272794	0.255560	0.337101	0.298476	0.305739	0.342597	0.318440	0.304612	0.149599	0.136966	0.135168	0.164764	0.154183	0.147319	0.177504	0.157726	0.162287	0.187204	0.178545	0.168891	0.161674	0.146137	0.148158	0.1386680	0.1281340	0.1215750	0.207909	0.184384	0.187402
35.6	0.307567	0.276009	0.272277	0.291609	0.273733	0.256712	0.338068	0.299221	0.306806	0.343780	0.319833	0.305477	0.150218	0.137422	0.135433	0.165383	0.154798	0.147505	0.178010	0.158244	0.162828	0.187571	0.178344	0.168762	0.162299	0.146767	0.148110	0.1390630	0.1285710	0.1220910	0.208504	0.184966	0.187834
35.8	0.308729	0.277049	0.273260	0.292490	0.274555	0.257396	0.338948	0.300446	0.308094	0.344620	0.321160	0.306442	0.150809	0.137603	0.135497	0.165585	0.155415	0.147775	0.178492	0.158593	0.163316	0.188104	0.179312	0.168930	0.162596	0.147329	0.148215	0.1390100	0.1288800	0.1219150	0.209185	0.185620	0.188574
36.0	0.309779	0.278110	0.274178	0.293508	0.275519	0.257995	0.340231	0.301201	0.309451	0.345512	0.322252	0.307097	0.151216	0.138075	0.135918	0.165859	0.155543	0.148238	0.178752	0.158903	0.164019	0.188540	0.179442	0.169272	0.162805	0.147760	0.148521	0.1391240	0.1288870	0.1220550	0.209610	0.186091	0.189600
36.2	0.310565	0.278982	0.274802	0.294288	0.276468	0.258935	0.341083	0.301840	0.311005	0.346877	0.323061	0.308464	0.151892	0.138250	0.136348	0.166470	0.155797	0.148900	0.179101	0.159018	0.164607	0.188992	0.180484	0.169835	0.163064	0.148160	0.148718	0.1390730	0.1296460	0.1220970	0.210044	0.186710	0.189950
36.4	0.311387	0.279850	0.275674	0.295466	0.277469	0.259649	0.341909	0.302762	0.312379	0.347728	0.324249	0.309816	0.152761	0.137948	0.136423	0.167347	0.156154	0.149187	0.179745	0.159271	0.164961	0.189338	0.180913	0.169953	0.163541	0.148356	0.149038	0.1392370	0.1302840	0.1223090	0.210405	0.187097	0.190639
36.6	0.312168	0.280596	0.276765	0.296090	0.278612	0.260049	0.343087	0.303816	0.313721	0.349043	0.325345	0.310934	0.153200	0.138227	0.136831	0.167906	0.156349	0.149820	0.179658	0.159820	0.164897	0.190045	0.181703	0.170554	0.163499	0.148532	0.149338	0.1393460	0.1308810	0.1226720	0.210834	0.187532	0.191157
36.8	0.313107	0.281660	0.277406	0.296939	0.279405	0.261019	0.344029	0.304456	0.315173	0.349794	0.326687	0.311636	0.153713	0.138924	0.136747	0.167903	0.157102	0.150276	0.180096	0.159927	0.164981	0.190626	0.182469	0.170770	0.163830	0.149430	0.149363	0.1395650	0.1314160	0.1226710	0.211394	0.187844	0.191614
37.0	0.314154	0.282262	0.278290	0.298082	0.280380	0.262009	0.345036	0.305217	0.315830	0.351267	0.328117	0.312302	0.154140	0.138784	0.136813	0.168277	0.157334	0.150833	0.180416	0.160299	0.165181	0.190994	0.182506	0.171541	0.163957	0.149763	0.150069	0.1398930	0.1319800	0.1228930	0.212058	0.187985	0.191693
37.2	0.315103	0.283400	0.279136	0.299011	0.281841	0.262931	0.346292	0.306698	0.316752	0.352254	0.329094	0.312926	0.154409	0.138940	0.137353	0.168452	0.157452	0.151423	0.180799	0.160704	0.165493	0.191274	0.183070	0.171728	0.164281	0.149935	0.150726	0.1400510	0.1323020	0.1227560	0.212485	0.188864	0.191914
37.4	0.316207	0.284490	0.280053	0.299748	0.282415	0.263656	0.347521	0.307397	0.318046	0.353360	0.329873	0.313883	0.154388	0.139005	0.137806	0.168260	0.157657	0.151799	0.181051	0.160868	0.165794	0.191685	0.183066	0.172061	0.164671	0.150130	0.151139	0.1402460	0.1330750	0.1230920	0.212819	0.189351	0.192282
37.6	0.317134	0.285670	0.281156	0.300756	0.282723	0.263842	0.348569	0.308524	0.318774	0.354067	0.331002	0.314822	0.154863	0.138836	0.138162	0.168513	0.157688	0.151929	0.181654	0.161193	0.166347	0.191722	0.183889	0.172661	0.164824	0.150512	0.151366	0.1407480	0.1334790	0.1231640	0.213200	0.189555	0.192557
37.8	0.318008	0.286323	0.282077	0.301716	0.283955	0.264574	0.349651	0.309393	0.319435	0.355280	0.332159	0.316090	0.155038	0.138850	0.138482	0.168789	0.158257	0.152266	0.182109	0.161521	0.166226	0.192286	0.184269	0.173380	0.165305	0.150712	0.152185	0.1410160	0.1337820	0.1235280	0.213680	0.189961	0.192998
38.0	0.318841	0.287515	0.282982	0.303014	0.285050	0.265367	0.350684	0.310195	0.320363	0.356428	0.333465	0.317427	0.154909	0.139032	0.138829	0.169500	0.158783	0.152503	0.182403	0.161976	0.166626	0.192542	0.184405	0.173961	0.165973	0.151170	0.152713	0.1413340	0.1341960	0.1236620	0.214219	0.190499	0.193690
38.2	0.320036	0.288899	0.283740	0.304083	0.285992	0.266153	0.352051	0.311272	0.321326	0.357462	0.335187	0.317949	0.155431	0.139174	0.138896	0.169799	0.158990	0.152674	0.182761	0.162528	0.166848	0.192893	0.185196	0.174788	0.166344	0.151760	0.152930	0.1416280	0.1343220	0.1237860	0.214726	0.191355	0.193897
38.4	0.321106	0.290118	0.284721	0.305055	0.286949	0.266594	0.353030	0.312637	0.322185	0.358794	0.336653	0.318583	0.155484	0.139527	0.139432	0.170260	0.159491	0.153058	0.183059	0.162961	0.167273	0.193575	0.185312	0.175332	0.166685	0.151975	0.153724	0.1418450	0.1346310	0.1240430	0.215053	0.191615	0.194399
38.6	0.322025	0.290733	0.285905	0.305805	0.287640	0.267108	0.353997	0.313642	0.322880	0.359784	0.337375	0.319628	0.155392	0.139612	0.139813	0.170270	0.159966	0.153341	0.183474	0.163459	0.167959	0.193305	0.186450	0.175589	0.166987	0.152429	0.154421	0.1418240	0.1345290	0.1244690	0.215722	0.191919	0.194697
38.8	0.323024	0.291296	0.286935	0.306478	0.288118	0.267881	0.354985	0.314506	0.324091	0.361259	0.338356	0.320710	0.155461	0.140098	0.140049	0.170311	0.160294	0.153784	0.184224	0.164515	0.168373	0.193727	0.186846	0.175945	0.167363	0.152914	0.154614	0.1424410	0.1348350	0.1244740	0.216149	0.192781	0.194983
39.0	0.323936	0.292291	0.287800	0.307560	0.288755	0.269010	0.356117	0.315488	0.325196	0.362594	0.339097	0.321935	0.155492	0.140572	0.139995	0.170404	0.160922	0.153997	0.184736	0.165010	0.168698	0.194221	0.186700	0.176123	0.167695	0.153331	0.155075	0.1430080	0.1347140	0.1248490	0.216515	0.193390	0.195395
39.2	0.325493	0.293323	0.288591	0.308399	0.289509	0.269975	0.357210	0.316700	0.326056	0.363911	0.340309	0.323259	0.156036	0.140484	0.140239	0.170412	0.161324	0.154077	0.184841	0.165104	0.168812	0.194247	0.187029	0.176299	0.168029	0.153535	0.155756	0.1432060	0.1347110	0.1249340	0.216961	0.194054	0.195913
39.4	0.327091	0.294143	0.290089	0.309700	0.290204	0.270815	0.358155	0.317822	0.327224	0.364959	0.341247	0.324008	0.156507	0.141389	0.140262	0.170821	0.161472	0.154403	0.185464	0.165608	0.168924	0.194669	0.187084	0.176602	0.168259	0.153842	0.156358	0.1435930	0.1345110	0.1251920	0.217521	0.194791	0.196482
39.6	0.327981	0.295003	0.290702	0.310227	0.290664	0.271945	0.359311	0.318858	0.328207	0.366111	0.342368	0.325315	0.156937	0.141658	0.140259	0.170968	0.161971	0.154239	0.185588	0.165929	0.169079	0.194709	0.187358	0.176459	0.168673	0.154358	0.157012	0.1438950	0.1343060	0.1252260	0.218627	0.195838	0.196669
39.8	0.329177	0.296256	0.291838	0.311366	0.291247	0.272762	0.360330	0.319798	0.329393	0.367279	0.343183	0.326788	0.157384	0.141711	0.140364	0.171407	0.162610	0.154494	0.186195	0.166283	0.169242	0.195461	0.187699	0.176837	0.168832	0.154654	0.157395	0.1436150	0.1341300	0.1251940	0.219123	0.196725	0.197675
40.0	0.330083	0.297008	0.293010	0.312545	0.291961	0.274185	0.361560	0.320579	0.330312	0.368546	0.343923	0.328037	0.157885	0.142049	0.140974	0.171685	0.162709	0.154508	0.186402	0.166583	0.169530	0.195757	0.188053	0.177260	0.169432	0.154777	0.157794	0.1437190	0.1341870	0.1254680	0.219503	0.197367	0.198036
40.2	0.330847	0.297472	0.293818	0.313484	0.292851	0.275330	0.362635	0.321581	0.331666	0.369662	0.344632	0.329315	0.158393	0.142591	0.141087	0.172399	0.163130	0.154900	0.186889	0.167274	0.170161	0.196158	0.188826	0.177546	0.169917	0.155137	0.157881	0.1437070	0.1343750	0.1255740	0.220075	0.198287	0.198196
40.4	0.331823	0.298439	0.294970	0.314252	0.293349	0.276221	0.363586	0.322442	0.332657	0.370399	0.345708	0.330625	0.158649	0.143128	0.141771	0.172988	0.163860	0.155409	0.187635	0.167679	0.170401	0.196664	0.189285	0.177334	0.170501	0.155313	0.158351	0.1441170	0.1344490	0.1257910	0.220456	0.198675	0.198736
40.6	0.332475	0.299364	0.295775	0.314629	0.294152	0.276675	0.364643	0.323352	0.333561	0.371543	0.347003	0.331559	0.159110	0.144171	0.142150	0.173308	0.163684	0.155708	0.187859	0.168199	0.170824	0.197197	0.190111	0.177902	0.170671	0.155509	0.158570	0.1443650	0.1348010	0.1260810	0.221042	0.199321	0.199351
40.8	0.333382	0.299981	0.296823	0.315496	0.294825	0.277986	0.365660	0.324209	0.334244	0.372589	0.348193	0.332284	0.159482	0.144753	0.142484	0.173400	0.164327	0.155892	0.188626	0.168563	0.171019	0.197600	0.190551	0.178061	0.171143	0.156034	0.158407	0.1444280	0.1351350	0.1262580	0.221625	0.199794	0.199963
41.0	0.334472	0.300677	0.297527	0.316165	0.295606	0.278831	0.366656	0.325180	0.335016	0.373942	0.349024	0.333265	0.159715	0.144849	0.142653	0.173659	0.164508	0.156230	0.189188	0.168881	0.171435	0.197713	0.191099	0.178711	0.171266	0.156244	0.158536	0.1444540	0.1356020	0.1264850	0.221977	0.200319	0.200135
41.2	0.335280	0.301751	0.298273	0.316525	0.296817	0.279550	0.367957	0.326176	0.336048	0.374569	0.349665	0.333926	0.159781	0.145170	0.143191	0.173770	0.164470	0.156640	0.189491	0.168722	0.171856	0.198221	0.191230	0.178894	0.171447	0.156445	0.158504	0.1444260	0.1358980	0.1266880	0.222496	0.200609	0.200624
41.4	0.336174	0.302407	0.299312	0.317161	0.297065	0.280341	0.369083	0.326811	0.337207	0.375699	0.350365	0.335258	0.159775	0.145884	0.143479	0.174029	0.164860	0.156746	0.189791	0.169077	0.172310	0.199106	0.191912	0.179388	0.171652	0.156657	0.158454	0.1446080	0.1368010	0.1269730	0.223109	0.200900	0.201299
41.6	0.337036	0.303193	0.300014	0.317861	0.298128	0.281311	0.370204	0.327796	0.337970	0.376433	0.351463	0.336106	0.160121	0.146457	0.143959	0.174608	0.164757	0.157171	0.190387	0.169523	0.172442	0.199369	0.192459	0.179895	0.171807	0.157075	0.158337	0.1448100	0.1371110	0.1271610	0.223816	0.201030	0.201498
41.8	0.337639	0.304216	0.300954	0.318361	0.299564	0.282384	0.371550	0.328909	0.338909	0.377735	0.352705	0.337150	0.160274	0.146732	0.144495	0.175006	0.165137	0.157721	0.190666	0.169689	0.172504	0.200066	0.192700	0.180388	0.172236	0.157645	0.158555	0.1451990	0.1374930	0.1275810	0.224242	0.201339	0.202316
42.0	0.338388	0.305399	0.301648	0.319544	0.300846	0.282944	0.372524	0.329783	0.340104	0.379031	0.353507	0.337771	0.160426	0.147210	0.145017	0.175588	0.165724	0.158135	0.190883	0.170251	0.173065	0.200588	0.193628	0.180993	0.172751	0.157953	0.158411	0.1451920	0.1384690	0.1276940	0.224901	0.201678	0.203018
42.2	0.339420	0.306508	0.302585	0.319959	0.301608	0.283697	0.373840	0.330911	0.341297	0.379709	0.354537	0.338289	0.160957	0.147439	0.145503	0.176097	0.165832	0.158942	0.191517	0.170548	0.173625	0.200972	0.194366	0.181557	0.173143	0.158184	0.158021	0.1457810	0.1388090	0.1280170	0.225463	0.202023	0.203497
42.4	0.340017	0.307206	0.303593	0.321077	0.302444	0.283994	0.374591	0.332164	0.342653	0.380576	0.355603	0.339270	0.161006	0.147547	0.146051	0.176500	0.166230	0.159593	0.192002	0.170755	0.174153	0.201269	0.194685	0.182240	0.173857	0.158474	0.158338	0.1458350	0.1391660	0.1282500	0.226246	0.201844	0.203765
42.6	0.341021	0.307952	0.304596	0.321618	0.303144	0.284873	0.375577	0.333322	0.343975	0.381877	0.356378	0.340147	0.161132	0.147836	0.146183	0.176877	0.166726	0.159794	0.192299	0.171173	0.174538	0.201131	0.195396	0.182651	0.174110	0.158875	0.158938	0.1460630	0.1394510	0.1284440	0.226942	0.202093	0.203989
42.8	0.342213	0.308879	0.305554	0.322620	0.303801	0.285393	0.377032	0.334568	0.345183	0.383609	0.357250	0.341116	0.161266	0.147466	0.146144	0.177232	0.166938	0.160293	0.192563	0.171757	0.174533	0.202145	0.195348	0.183080	0.174698	0.159310	0.158992	0.1469080	0.1394490	0.1283240	0.227120	0.202364	0.204459
43.0	0.343095	0.309783	0.306450	0.323734	0.304646	0.286046	0.378221	0.335723	0.346193	0.384628	0.358097	0.341908	0.161482	0.147593	0.146312	0.177456	0.167636	0.160505	0.192703	0.171759	0.174730	0.202260	0.195509	0.183337	0.175207	0.159117	0.159516	0.1474150	0.1392180	0.1288530	0.227559	0.202902	0.205138
43.2	0.344441	0.310443	0.307301	0.324787	0.305348	0.286441	0.379173	0.337084	0.346864	0.385521	0.359144	0.343196	0.161957	0.147857	0.146425	0.177972	0.167651	0.160801	0.192468	0.171862	0.174941	0.202575	0.195587	0.183548	0.175651	0.159407	0.159918	0.1476250	0.1390530	0.1292270	0.228362	0.203487	0.205502
43.4	0.345607	0.311445	0.308304	0.326228	0.306104	0.287134	0.380142	0.338253	0.348092	0.386453	0.359949	0.344176	0.162416	0.147581	0.146549	0.178771	0.168297	0.160896	0.193054	0.172306	0.175198	0.203171	0.195795	0.183686	0.175921	0.159668	0.160482	0.1480570	0.1388630	0.1293460	0.228958	0.204171	0.205739
43.6	0.346481	0.312847	0.308953	0.327201	0.306520	0.288052	0.381380	0.339024	0.348952	0.387724	0.361090	0.345560	0.162893	0.147048	0.146660	0.178978	0.168986	0.161094	0.193124	0.172575	0.175802	0.203515	0.196100	0.183785	0.176669	0.160049	0.161020	0.1483020	0.1389760	0.1297290	0.229668	0.205064	0.206352
43.8	0.347760	0.313830	0.310220	0.328626	0.307145	0.288761	0.382251	0.339685	0.349950	0.388584	0.362423	0.346877	0.163356	0.147760	0.146994	0.179422	0.169051	0.161767	0.193590	0.172818	0.176230	0.203938	0.195906	0.184265	0.177099	0.160098	0.161569	0.1486720	0.1391910	0.1302400	0.229815	0.205625	0.207029
44.0	0.349061	0.314647	0.311202	0.329965	0.307614	0.289650	0.383585	0.340445	0.350758	0.389848	0.363245	0.347878	0.163454	0.148015	0.147498	0.179886	0.169659	0.162268	0.193794	0.173143	0.176489	0.204235	0.196647	0.184576	0.177632	0.160044	0.162342	0.1489880	0.1389760	0.1308290	0.230568	0.206034	0.207390
44.2	0.350203	0.315479	0.311864	0.330882	0.308445	0.290058	0.384838	0.341241	0.351734	0.391037	0.364200	0.348552	0.163982	0.148289	0.147517	0.180260	0.169718	0.162638	0.194391	0.173526	0.176851	0.204550	0.196684	0.184967	0.177824	0.160252	0.163024	0.1493160	0.1389890	0.1313100	0.230907	0.206432	0.208349
44.4	0.351413	0.316421	0.312896	0.331538	0.308974	0.290786	0.385786	0.341943	0.352522	0.392019	0.365387	0.349664	0.164302	0.148850	0.147732	0.180322	0.169852	0.162877	0.194804	0.173663	0.177340	0.204972	0.196907	0.185448	0.177718	0.160242	0.163665	0.1496620	0.1392380	0.1317620	0.231277	0.206650	0.209141
44.6	0.352330	0.317044	0.313804	0.332439	0.310095	0.291503	0.387059	0.342735	0.353391	0.393406	0.366599	0.350495	0.164572	0.149144	0.147520	0.180434	0.170359	0.162953	0.194957	0.174074	0.177950	0.205140	0.197399	0.185955	0.177886	0.160885	0.163789	0.1496860	0.1395200	0.1320790	0.231560	0.207228	0.209565
44.8	0.353131	0.317541	0.314857	0.333431	0.310496	0.292363	0.388118	0.343334	0.354217	0.394501	0.367739	0.351561	0.165098	0.149153	0.147452	0.180501	0.170950	0.163182	0.195302	0.174407	0.178199	0.205002	0.197503	0.185883	0.178034	0.161374	0.163962	0.1496690	0.1397620	0.1326620	0.231961	0.207629	0.209884
45.0	0.354220	0.318707	0.315120	0.334273	0.311492	0.292707	0.389206	0.344002	0.355174	0.395680	0.368410	0.353113	0.165504	0.149614	0.147381	0.180656	0.170854	0.163295	0.195512	0.174538	0.178498	0.205634	0.197768	0.186137	0.177865	0.161607	0.164322	0.1494610	0.1399310	0.1329730	0.232481	0.208072	0.210214
45.2	0.355178	0.319358	0.315780	0.334860	0.312461	0.293298	0.390208	0.344659	0.356043	0.396797	0.369374	0.354310	0.165756	0.150082	0.147473	0.180769	0.170631	0.163571	0.195537	0.175088	0.178643	0.206375	0.197615	0.186911	0.177900	0.161996	0.164807	0.1492950	0.1404320	0.1333300	0.233069	0.208538	0.210809
45.4	0.356090	0.320324	0.316525	0.335622	0.313497	0.294206	0.391113	0.345412	0.356872	0.398018	0.370482	0.355306	0.166114	0.150975	0.147581	0.181055	0.170677	0.163674	0.195574	0.175710	0.178896	0.207299	0.197992	0.187272	0.177831	0.162230	0.165172	0.1492730	0.1410030	0.1334580	0.233555	0.209166	0.211362
45.6	0.357034	0.321319	0.317282	0.335893	0.314687	0.295333	0.392099	0.346268	0.357728	0.399047	0.371788	0.355982	0.166594	0.151480	0.147651	0.181347	0.170644	0.164036	0.195816	0.176086	0.179045	0.207378	0.198240	0.187642	0.177749	0.162862	0.165352	0.1492250	0.1412560	0.1336490	0.234161	0.209570	0.211550
45.8	0.357893	0.322223	0.318343	0.336619	0.315578	0.295715	0.393285	0.347167	0.358601	0.400362	0.372625	0.356824	0.166727	0.151729	0.148292	0.181499	0.171183	0.164237	0.195898	0.176377	0.179532	0.208181	0.198959	0.188497	0.178104	0.163178	0.165508	0.1495130	0.1420120	0.1337670	0.234772	0.210102	0.212348
46.0	0.358778	0.322971	0.318867	0.337468	0.316819	0.296490	0.394003	0.347358	0.359823	0.401453	0.373277	0.357520	0.167169	0.152507	0.148691	0.181926	0.170815	0.164037	0.196175	0.177023	0.179917	0.208194	0.200017	0.188766	0.178564	0.163479	0.165568	0.1494530	0.1426450	0.1337970	0.235217	0.210361	0.212581
46.2	0.359718	0.323872	0.319686	0.337736	0.317622	0.297251	0.395020	0.348253	0.361099	0.402095	0.374139	0.358269	0.167292	0.153257	0.149036	0.182530	0.171146	0.164390	0.196513	0.176834	0.180361	0.208408	0.200479	0.188863	0.178835	0.163980	0.165841	0.1499760	0.1428950	0.1338190	0.235862	0.211008	0.212634
46.4	0.360485	0.324573	0.320516	0.338573	0.318654	0.297859	0.396189	0.349285	0.362362	0.403261	0.375529	0.359199	0.167458	0.153590	0.149227	0.182885	0.171606	0.164142	0.196385	0.177016	0.180755	0.209216	0.201194	0.189308	0.179226	0.164471	0.166252	0.1500930	0.1431640	0.1338710	0.236381	0.211481	0.212684
46.6	0.361487	0.325297	0.321258	0.338784	0.319397	0.298728	0.397343	0.350547	0.363395	0.404627	0.376561	0.360040	0.167610	0.153996	0.149309	0.183280	0.172056	0.163896	0.196506	0.177551	0.180773	0.209329	0.201826	0.189009	0.179304	0.164868	0.166492	0.1503770	0.1432840	0.1337170	0.236677	0.211897	0.213283
46.8	0.362499	0.326028	0.321921	0.339812	0.320101	0.299417	0.398439	0.351323	0.364060	0.405424	0.377422	0.360834	0.167646	0.153878	0.149574	0.183522	0.172322	0.164112	0.196650	0.178003	0.181006	0.210231	0.202096	0.189222	0.179967	0.165205	0.166118	0.1509750	0.1430860	0.1340770	0.236978	0.212356	0.213749
47.0	0.362978	0.327151	0.322567	0.340633	0.321080	0.300389	0.399188	0.352408	0.365219	0.406072	0.378453	0.361925	0.167864	0.154102	0.149818	0.183967	0.172746	0.164182	0.196876	0.178308	0.181777	0.209755	0.202921	0.189348	0.180330	0.165272	0.166521	0.1512640	0.1428710	0.1341470	0.237555	0.212955	0.213970
47.2	0.363792	0.328177	0.323316	0.341929	0.321445	0.301075	0.400373	0.354036	0.366041	0.406544	0.379593	0.362970	0.168100	0.154325	0.150148	0.184520	0.172938	0.164639	0.196951	0.178588	0.182318	0.210074	0.203094	0.189341	0.180571	0.166032	0.166612	0.1513740	0.1429010	0.1341860	0.238169	0.213335	0.214610
47.4	0.364885	0.329710	0.324261	0.343048	0.322194	0.302526	0.401193	0.355142	0.367225	0.407277	0.380484	0.363703	0.168480	0.153948	0.150619	0.184644	0.173706	0.164871	0.197670	0.178793	0.183039	0.210597	0.203707	0.189705	0.181139	0.166407	0.167247	0.1518160	0.1433510	0.1340700	0.238762	0.213492	0.214941
47.6	0.365968	0.330938	0.325461	0.344290	0.322815	0.303611	0.401997	0.355569	0.367961	0.408331	0.381595	0.364674	0.168474	0.154041	0.150998	0.184685	0.173962	0.165759	0.198080	0.179232	0.183455	0.210737	0.204006	0.190139	0.181482	0.166591	0.167879	0.1522130	0.1433780	0.1346990	0.239323	0.213921	0.215941
47.8	0.367137	0.331624	0.326709	0.345667	0.323630	0.304294	0.403255	0.356680	0.368795	0.409419	0.382553	0.365690	0.168880	0.154900	0.151356	0.185174	0.174305	0.166072	0.198798	0.179540	0.183502	0.211237	0.204472	0.190708	0.182044	0.167105	0.168166	0.1524710	0.1430240	0.1350630	0.239579	0.214117	0.216460
48.0	0.367938	0.332215	0.327686	0.346594	0.324032	0.304885	0.404231	0.357746	0.369622	0.410869	0.383366	0.366112	0.169181	0.154643	0.151949	0.185596	0.175097	0.166616	0.199580	0.179812	0.183512	0.211755	0.205047	0.191548	0.182249	0.167549	0.168814	0.1529990	0.1425090	0.1352160	0.240215	0.214346	0.217341
48.2	0.368804	0.332721	0.328760	0.347756	0.324961	0.305760	0.405608	0.359156	0.370628	0.412181	0.384463	0.366904	0.169883	0.154762	0.151713	0.185866	0.175342	0.166862	0.200235	0.180001	0.183914	0.211638	0.205085	0.192167	0.182375	0.167977	0.168754	0.1533090	0.1423990	0.1353340	0.240168	0.214626	0.218000
48.4	0.369624	0.333558	0.329957	0.348735	0.325619	0.306562	0.406622	0.360117	0.371684	0.413176	0.385382	0.367905	0.170272	0.154758	0.151825	0.186080	0.176135	0.167517	0.200859	0.180312	0.184168	0.212357	0.205647	0.192510	0.182485	0.168217	0.168828	0.1534920	0.1426500	0.1354630	0.240770	0.214899	0.218453
48.6	0.370493	0.334545	0.330735	0.349746	0.326654	0.307133	0.407503	0.361198	0.372483	0.414592	0.386397	0.369046	0.170583	0.154598	0.152262	0.186301	0.176851	0.168333	0.201535	0.180640	0.184567	0.212252	0.205611	0.193060	0.183231	0.168722	0.168875	0.1536350	0.1424160	0.1353980	0.241175	0.215574	0.218763
48.8	0.371489	0.335420	0.331610	0.350644	0.327070	0.307665	0.408235	0.362190	0.373115	0.415420	0.387335	0.370223	0.171441	0.154932	0.152362	0.186742	0.176820	0.169051	0.202033	0.180944	0.184634	0.212484	0.205863	0.193360	0.183644	0.168990	0.169184	0.1537640	0.1423150	0.1360160	0.241628	0.215753	0.219482
49.0	0.372430	0.336539	0.332331	0.351578	0.328082	0.307745	0.408862	0.363155	0.373979	0.416405	0.388189	0.371064	0.171775	0.155091	0.152685	0.187200	0.176993	0.169509	0.202387	0.181252	0.184749	0.213636	0.205972	0.194069	0.184247	0.169206	0.169156	0.1536060	0.1428770	0.1361210	0.242016	0.215946	0.220256
49.2	0.373202	0.337321	0.333142	0.352089	0.328755	0.308439	0.409701	0.364511	0.375084	0.417605	0.389436	0.371794	0.172196	0.155289	0.152924	0.187351	0.177159	0.169685	0.202559	0.181712	0.184760	0.213645	0.206261	0.194819	0.184360	0.169416	0.169587	0.1534150	0.1432930	0.1362460	0.242632	0.216284	0.220707
49.4	0.374315	0.338166	0.333942	0.352746	0.329771	0.308835	0.410863	0.365328	0.375953	0.418703	0.390672	0.372061	0.172825	0.155670	0.153201	0.187570	0.177797	0.170193	0.202920	0.181631	0.184739	0.214595	0.206516	0.195064	0.184895	0.169244	0.170128	0.1531600	0.1436330	0.1364690	0.243290	0.216690	0.220926
49.6	0.375435	0.338693	0.334885	0.353429	0.330350	0.309694	0.412007	0.366123	0.376901	0.420080	0.391646	0.373013	0.172951	0.155886	0.153648	0.187922	0.178030	0.170392	0.203201	0.182134	0.184476	0.214582	0.206941	0.195331	0.185384	0.169496	0.170228	0.1531990	0.1439290	0.1363810	0.243599	0.217068	0.221133
49.8	0.376436	0.339307	0.335637	0.354256	0.331084	0.309921	0.413098	0.366651	0.377835	0.421017	0.391887	0.373580	0.172947	0.156181	0.154374	0.188189	0.178257	0.170409	0.203278	0.181933	0.184492	0.215131	0.207262	0.195588	0.185873	0.169392	0.170401	0.1534220	0.1446380	0.1365810	0.244051	0.217380	0.221492
50.0	0.377255	0.339929	0.336255	0.354780	0.331766	0.310583	0.413858	0.367199	0.379120	0.421924	0.392489	0.374486	0.173234	0.157069	0.154313	0.188515	0.178087	0.170587	0.203515	0.181796	0.184218	0.215498	0.207456	0.195322	0.186043	0.169444	0.170590	0.1536150	0.1446520	0.1364270	0.244288	0.217669	0.221646
50.2	0.378424	0.340867	0.337147	0.355124	0.332261	0.311168	0.414759	0.368127	0.380170	0.422810	0.393319	0.375706	0.173273	0.157525	0.154446	0.188892	0.178626	0.170723	0.203542	0.181846	0.184415	0.215830	0.207607	0.195290	0.186387	0.169535	0.170755	0.1540670	0.1454390	0.1364160	0.245053	0.218067	0.221885
50.4	0.379207	0.341611	0.337982	0.356220	0.332864	0.311968	0.415757	0.368856	0.380996	0.423638	0.394711	0.376439	0.173409	0.157465	0.154621	0.189296	0.178903	0.170728	0.203361	0.182101	0.184556	0.216412	0.207751	0.195562	0.186775	0.169484	0.171110	0.1543270	0.1460820	0.1364890	0.245216	0.218189	0.221949
50.6	0.380307	0.342301	0.338319	0.356799	0.333377	0.313021	0.416565	0.369928	0.381987	0.424150	0.396033	0.377281	0.173187	0.157893	0.154861	0.189645	0.178908	0.170747	0.203691	0.182093	0.184840	0.216165	0.208081	0.195486	0.186918	0.169537	0.171434	0.1541750	0.1463170	0.1366820	0.245803	0.218496	0.221966
50.8	0.381505	0.343145	0.338827	0.357534	0.334150	0.313997	0.417352	0.370549	0.382574	0.424704	0.397254	0.378334	0.173131	0.157888	0.155384	0.189976	0.179138	0.170908	0.203970	0.182350	0.185502	0.216894	0.208350	0.195832	0.187272	0.169820	0.171335	0.1544570	0.1465780	0.1369710	0.246298	0.218916	0.221976
51.0	0.382050	0.343947	0.339543	0.358187	0.334967	0.314897	0.418185	0.371518	0.383614	0.424945	0.398315	0.379608	0.173618	0.157883	0.155505	0.190019	0.179089	0.170836	0.204296	0.182396	0.185933	0.216872	0.208380	0.195839	0.187559	0.169918	0.172006	0.1545930	0.1466760	0.1369690	0.246645	0.219089	0.222154
51.2	0.382695	0.344569	0.340353	0.359127	0.335583	0.315370	0.419117	0.372610	0.384547	0.425376	0.399081	0.380405	0.174104	0.158648	0.155924	0.190197	0.179095	0.170988	0.204608	0.182734	0.186395	0.217345	0.208431	0.195856	0.187750	0.170303	0.172504	0.1546980	0.1473140	0.1371810	0.247157	0.219569	0.222552
51.4	0.383227	0.345371	0.341326	0.359952	0.336442	0.316474	0.419931	0.373126	0.385364	0.426596	0.399604	0.381587	0.174470	0.158765	0.156380	0.190499	0.179674	0.170781	0.205110	0.183431	0.186984	0.218208	0.208463	0.196302	0.187933	0.170468	0.172888	0.1549370	0.1477030	0.1372230	0.247828	0.219672	0.222696
51.6	0.383629	0.346080	0.342395	0.360562	0.337275	0.316975	0.420924	0.373881	0.386116	0.427525	0.400697	0.382482	0.174630	0.159079	0.156613	0.191129	0.180008	0.170713	0.205476	0.183890	0.187216	0.218274	0.208595	0.196599	0.187818	0.170854	0.173366	0.1549260	0.1476650	0.1374510	0.247864	0.220348	0.223114
51.8	0.384309	0.346718	0.343356	0.361266	0.338058	0.317447	0.421826	0.375081	0.387171	0.428379	0.401586	0.383513	0.175049	0.159423	0.156589	0.191477	0.180395	0.170732	0.205882	0.184154	0.187804	0.218650	0.209040	0.197112	0.188239	0.171128	0.173352	0.1552010	0.1474460	0.1372780	0.248173	0.220932	0.223345
52.0	0.384609	0.347354	0.344332	0.362065	0.338459	0.318063	0.422397	0.375801	0.388036	0.429496	0.402721	0.384368	0.175377	0.159296	0.156760	0.191860	0.180459	0.171147	0.206288	0.184222	0.188248	0.218959	0.208931	0.197551	0.188085	0.171191	0.173791	0.1557870	0.1475190	0.1372190	0.248726	0.221293	0.223856
52.2	0.385445	0.348127	0.345282	0.362984	0.339286	0.318797	0.423919	0.376747	0.388765	0.430597	0.403223	0.385338	0.175940	0.159487	0.156338	0.192274	0.181052	0.171527	0.206575	0.184691	0.188768	0.218851	0.209516	0.198012	0.188026	0.171373	0.173728	0.1562870	0.1474850	0.1372100	0.248990	0.221780	0.224332
52.4	0.386202	0.349131	0.345744	0.363883	0.339995	0.319338	0.424762	0.377299	0.389460	0.431432	0.403504	0.386072	0.176322	0.159780	0.156517	0.192574	0.181398	0.171885	0.206749	0.184961	0.189302	0.219525	0.209756	0.198483	0.188309	0.171672	0.174244	0.1567000	0.1476070	0.1371810	0.249394	0.222375	0.224641
52.6	0.387127	0.350182	0.346596	0.364865	0.341070	0.319914	0.425324	0.378346	0.390186	0.432500	0.404198	0.386751	0.176579	0.160311	0.156740	0.192657	0.181646	0.172356	0.206866	0.185361	0.190217	0.219177	0.209712	0.199311	0.188624	0.172197	0.174599	0.1570680	0.1476110	0.1371150	0.249539	0.222907	0.225362
52.8	0.388214	0.350972	0.347652	0.365632	0.341623	0.320510	0.426314	0.379071	0.391115	0.433581	0.405061	0.387176	0.177171	0.160436	0.156748	0.193153	0.181910	0.172736	0.207223	0.185831	0.190588	0.219553	0.210611	0.199572	0.188757	0.172702	0.174927	0.1574290	0.1478170	0.1374580	0.249800	0.223236	0.225972
53.0	0.388736	0.351812	0.348396	0.366363	0.342637	0.321026	0.427480	0.379906	0.392147	0.434738	0.405910	0.387740	0.177586	0.160399	0.156950	0.193513	0.182242	0.172840	0.207422	0.186012	0.191089	0.220323	0.210752	0.200099	0.188873	0.173074	0.175024	0.1577440	0.1481450	0.1373620	0.250064	0.223951	0.226580
53.2	0.390037	0.352606	0.348845	0.367134	0.343054	0.321849	0.428747	0.380677	0.393121	0.435800	0.406853	0.388573	0.177737	0.160671	0.157261	0.193535	0.182590	0.172962	0.207537	0.186143	0.190896	0.220234	0.211324	0.200397	0.189234	0.173067	0.175533	0.1578270	0.1477960	0.1378020	0.250515	0.224527	0.227029
53.4	0.391108	0.353097	0.349518	0.367960	0.343829	0.322328	0.429622	0.381288	0.393852	0.436832	0.407776	0.389291	0.178035	0.160962	0.157182	0.193796	0.182989	0.173670	0.207516	0.186317	0.191006	0.221268	0.211662	0.200697	0.189533	0.172894	0.176011	0.1580170	0.1479100	0.1385250	0.250832	0.224994	0.227563
53.6	0.392021	0.354024	0.350289	0.368915	0.344354	0.323342	0.430495	0.381748	0.394496	0.438266	0.408459	0.390327	0.178056	0.161165	0.157636	0.194390	0.182970	0.174353	0.207439	0.186490	0.191024	0.221572	0.211813	0.200844	0.189894	0.173460	0.175781	0.1584490	0.1476110	0.1385730	0.250847	0.225498	0.227991
53.8	0.393005	0.355072	0.350970	0.369801	0.344805	0.323904	0.431048	0.382601	0.395187	0.439191	0.409025	0.390898	0.177956	0.161459	0.157752	0.194732	0.183387	0.174438	0.207186	0.186229	0.191030	0.221899	0.212615	0.201228	0.190190	0.173888	0.175942	0.1587390	0.1478800	0.1388090	0.251197	0.225973	0.228520
54.0	0.393885	0.356167	0.351933	0.370517	0.345349	0.324913	0.431637	0.383322	0.396406	0.440571	0.409687	0.391947	0.177937	0.161613	0.157974	0.194702	0.183510	0.174728	0.207312	0.186292	0.191009	0.222261	0.212577	0.201661	0.190630	0.174512	0.175828	0.1590100	0.1477680	0.1386460	0.251591	0.226433	0.228868
54.2	0.394840	0.357343	0.352750	0.370960	0.346061	0.325883	0.432689	0.384111	0.397089	0.441453	0.410903	0.392793	0.178031	0.161688	0.158451	0.195007	0.183536	0.174682	0.207511	0.187143	0.191773	0.222116	0.213090	0.202148	0.191229	0.175092	0.176125	0.1594480	0.1481350	0.1389550	0.251989	0.226824	0.229052
54.4	0.395259	0.358350	0.353202	0.372260	0.346908	0.326924	0.433440	0.385076	0.397721	0.442402	0.412422	0.393738	0.178117	0.161778	0.159255	0.195086	0.183745	0.175083	0.207764	0.187483	0.192055	0.222684	0.213520	0.202636	0.191846	0.175633	0.176468	0.1595010	0.1480760	0.1395230	0.252083	0.227522	0.229238
54.6	0.396314	0.359226	0.353743	0.372643	0.347705	0.328142	0.434449	0.386309	0.398537	0.443152	0.413618	0.394570	0.178232	0.161953	0.159627	0.195112	0.183795	0.175272	0.208435	0.188055	0.192231	0.222719	0.214085	0.202648	0.192281	0.176147	0.176803	0.1596090	0.1477460	0.1397100	0.252636	0.228032	0.229491
54.8	0.396966	0.359883	0.354225	0.372960	0.348590	0.329141	0.435280	0.387459	0.399310	0.444137	0.414545	0.395616	0.178972	0.161463	0.160215	0.195386	0.184429	0.175663	0.208811	0.188670	0.192340	0.223202	0.214372	0.202778	0.192811	0.176854	0.176674	0.1595800	0.1478430	0.1399360	0.253102	0.228435	0.229948
55.0	0.397691	0.360924	0.354763	0.373676	0.349245	0.329586	0.436143	0.388871	0.400250	0.444904	0.415193	0.396820	0.179074	0.161636	0.160934	0.195520	0.184623	0.175696	0.209246	0.188863	0.192641	0.223568	0.214456	0.202858	0.193207	0.177245	0.177137	0.1595600	0.1482100	0.1402940	0.253715	0.228539	0.230256
55.2	0.398527	0.361868	0.355548	0.374573	0.349930	0.330150	0.437358	0.389765	0.401009	0.445963	0.415962	0.397805	0.179309	0.162282	0.161319	0.195907	0.184996	0.175762	0.209630	0.189524	0.192488	0.223840	0.214912	0.203073	0.193377	0.178002	0.177524	0.1593570	0.1485250	0.1404010	0.254465	0.228815	0.230588
55.4	0.399202	0.362824	0.356563	0.375461	0.350522	0.331121	0.438546	0.390826	0.401827	0.447116	0.417109	0.398818	0.179457	0.161919	0.161600	0.196100	0.185937	0.175735	0.209824	0.189893	0.192375	0.224697	0.214830	0.203213	0.193674	0.178187	0.177607	0.1594960	0.1488730	0.1402720	0.255051	0.229030	0.231126
55.6	0.400196	0.363775	0.357453	0.376038	0.351725	0.331834	0.439359	0.392045	0.402521	0.447920	0.418171	0.399635	0.179476	0.162197	0.161575	0.196311	0.185802	0.176079	0.210193	0.189992	0.192555	0.224502	0.214983	0.203072	0.193850	0.178290	0.177768	0.1593160	0.1492500	0.1403890	0.255528	0.229441	0.231422
55.8	0.401171	0.364248	0.358368	0.376881	0.352273	0.332254	0.440312	0.392959	0.403432	0.448829	0.419002	0.400605	0.179963	0.161803	0.161845	0.196533	0.185982	0.176374	0.210484	0.190340	0.192807	0.224928	0.215203	0.203330	0.194214	0.178192	0.177959	0.1597040	0.1497740	0.1405110	0.256202	0.229504	0.231804
56.0	0.402088	0.364878	0.359122	0.378005	0.353023	0.332874	0.441583	0.393842	0.403980	0.449694	0.419564	0.401663	0.180346	0.162036	0.161873	0.197218	0.186077	0.176970	0.210757	0.190754	0.193071	0.225447	0.215124	0.203459	0.194292	0.178442	0.178053	0.1599430	0.1500620	0.1406210	0.257102	0.229395	0.232304
56.2	0.403205	0.365181	0.360097	0.378886	0.353818	0.333542	0.442802	0.394810	0.404500	0.450592	0.420195	0.402559	0.180613	0.162765	0.161610	0.197735	0.186490	0.177276	0.211215	0.191009	0.193614	0.225209	0.215655	0.203853	0.194715	0.178632	0.178447	0.1605700	0.1504230	0.1409670	0.257512	0.229402	0.232862
56.4	0.404409	0.365541	0.360831	0.379812	0.354760	0.334075	0.444098	0.395511	0.405506	0.451586	0.421472	0.403446	0.180657	0.162935	0.161957	0.197965	0.186821	0.177227	0.211765	0.191310	0.194122	0.225683	0.215930	0.203930	0.194787	0.178877	0.178446	0.1606420	0.1507880	0.1409430	0.257800	0.229619	0.233582
56.6	0.405253	0.365879	0.362111	0.380514	0.355609	0.334488	0.445125	0.396257	0.406669	0.452720	0.422540	0.404136	0.180877	0.162983	0.162102	0.198093	0.187197	0.177406	0.212322	0.191333	0.194336	0.225447	0.216618	0.204184	0.194717	0.178925	0.178682	0.1608000	0.1512740	0.1411260	0.258100	0.230066	0.234205
56.8	0.406322	0.366171	0.363284	0.381208	0.356162	0.335048	0.446480	0.397152	0.407641	0.453819	0.423699	0.405119	0.181294	0.163190	0.162074	0.198208	0.187255	0.177562	0.213183	0.191294	0.194780	0.226441	0.217240	0.204149	0.195078	0.178756	0.178582	0.1609340	0.1514260	0.1414320	0.258651	0.230732	0.234543
57.0	0.407061	0.366609	0.363993	0.381823	0.357053	0.335808	0.447575	0.397812	0.408716	0.454524	0.424513	0.406167	0.181694	0.163413	0.161990	0.198585	0.187607	0.177895	0.213708	0.190977	0.195202	0.226709	0.217135	0.204036	0.195232	0.178653	0.178601	0.1610010	0.1515080	0.1415930	0.259033	0.231295	0.235161
57.2	0.408117	0.367105	0.365073	0.382316	0.357267	0.336169	0.448171	0.398186	0.409552	0.455145	0.425419	0.406955	0.181859	0.163893	0.162233	0.198852	0.187704	0.177984	0.213901	0.190972	0.195021	0.226544	0.217975	0.204110	0.195789	0.178554	0.179283	0.1611570	0.1519390	0.1418640	0.259340	0.231825	0.235559
57.4	0.408731	0.367658	0.366058	0.382907	0.358121	0.336992	0.448941	0.398701	0.410288	0.456409	0.426416	0.407917	0.181981	0.164893	0.162152	0.199368	0.188001	0.178345	0.213936	0.190948	0.195291	0.227097	0.218304	0.204365	0.195683	0.178581	0.179436	0.1612840	0.1520480	0.1420650	0.259650	0.232244	0.236098
57.6	0.409656	0.368758	0.367244	0.383469	0.358711	0.337929	0.449841	0.399520	0.411155	0.457599	0.427307	0.408476	0.182283	0.165099	0.162453	0.199878	0.188084	0.178579	0.214034	0.191027	0.195321	0.226793	0.218835	0.204632	0.196168	0.178675	0.179671	0.1616280	0.1520910	0.1418440	0.259952	0.233039	0.236710
57.8	0.410226	0.369786	0.368015	0.383906	0.359070	0.338588	0.450637	0.400404	0.412061	0.458623	0.428371	0.408977	0.182461	0.165632	0.162621	0.200155	0.188286	0.178290	0.214407	0.191115	0.195385	0.226868	0.219378	0.205361	0.196322	0.178865	0.180148	0.1620780	0.1519580	0.1419640	0.260232	0.233442	0.237452
58.0	0.410631	0.370416	0.368971	0.384383	0.359793	0.339422	0.451364	0.401367	0.413086	0.459858	0.428990	0.409821	0.182687	0.166245	0.162900	0.200317	0.188476	0.178320	0.214714	0.191644	0.195824	0.226922	0.219353	0.205792	0.196750	0.178835	0.180321	0.1625360	0.1519410	0.1420790	0.260517	0.233912	0.237724
58.2	0.411188	0.371486	0.369637	0.385145	0.360792	0.339927	0.452281	0.402550	0.413806	0.460549	0.429991	0.410489	0.183081	0.166850	0.162892	0.200614	0.188598	0.178591	0.214841	0.192716	0.196115	0.226893	0.219899	0.206348	0.196988	0.179108	0.181021	0.1629390	0.1517330	0.1422120	0.260862	0.234413	0.238018
58.4	0.411887	0.372211	0.370405	0.386013	0.361152	0.340812	0.452790	0.403326	0.414586	0.461456	0.431141	0.411237	0.183337	0.166975	0.163371	0.200862	0.188896	0.179097	0.215335	0.193235	0.196039	0.227154	0.219880	0.206401	0.197222	0.179219	0.181398	0.1630530	0.1516840	0.1422630	0.261270	0.234777	0.238209
58.6	0.412710	0.372932	0.371234	0.386400	0.361928	0.341704	0.453865	0.404240	0.415670	0.462122	0.431923	0.411773	0.183406	0.167398	0.163462	0.201241	0.189428	0.179771	0.215776	0.193444	0.196260	0.227229	0.219857	0.206521	0.197332	0.179285	0.181568	0.1632620	0.1513430	0.1420610	0.261654	0.234789	0.238387
58.8	0.413572	0.373996	0.371914	0.387026	0.362645	0.342267	0.454664	0.405032	0.416980	0.463006	0.432805	0.412968	0.183667	0.167598	0.163809	0.201810	0.189691	0.180176	0.216153	0.193714	0.196517	0.228015	0.220279	0.206616	0.197693	0.179761	0.181607	0.1629470	0.1514120	0.1421800	0.262231	0.235025	0.238836
59.0	0.414961	0.375043	0.372647	0.387713	0.363271	0.342608	0.455463	0.406054	0.417773	0.463524	0.434142	0.414348	0.183428	0.168080	0.164253	0.201699	0.189511	0.180164	0.216540	0.193904	0.196465	0.228348	0.220259	0.207128	0.197792	0.180133	0.181714	0.1629630	0.1514380	0.1423630	0.262667	0.234990	0.239073
59.2	0.415949	0.376065	0.373552	0.388298	0.363860	0.343660	0.456489	0.406450	0.418943	0.464035	0.434874	0.415290	0.183765	0.168304	0.164276	0.201816	0.190231	0.180673	0.216506	0.194533	0.196499	0.228740	0.220650	0.207597	0.198271	0.180683	0.182095	0.1633200	0.1515640	0.1426110	0.263034	0.235332	0.239478
59.4	0.416895	0.377225	0.374352	0.389116	0.364669	0.344547	0.457403	0.407481	0.420085	0.464946	0.435455	0.416123	0.184105	0.168042	0.164477	0.202029	0.190689	0.180986	0.216513	0.195090	0.196894	0.229484	0.220294	0.207885	0.198778	0.180477	0.182093	0.1636720	0.1518140	0.1426040	0.263388	0.235438	0.239642
59.6	0.417574	0.378211	0.375041	0.389758	0.365739	0.345150	0.458191	0.408525	0.420875	0.465814	0.436159	0.417078	0.184363	0.168065	0.164786	0.202329	0.190634	0.181327	0.217084	0.195739	0.197144	0.229526	0.220098	0.208213	0.198782	0.180775	0.182292	0.1637710	0.1519020	0.1428840	0.263701	0.235701	0.239452
59.8	0.418582	0.378964	0.375845	0.390471	0.366337	0.345514	0.458982	0.409505	0.421759	0.466491	0.436943	0.418078	0.184683	0.167938	0.165049	0.202819	0.190965	0.181649	0.217117	0.196182	0.197612	0.230107	0.220246	0.209019	0.199089	0.181390	0.182647	0.1640720	0.1519580	0.1431780	0.264564	0.235935	0.239581
60.0	0.419617	0.379384	0.376438	0.391616	0.367469	0.346171	0.459675	0.410332	0.422750	0.467282	0.438017	0.419122	0.184549	0.168336	0.165427	0.203058	0.191145	0.182103	0.217242	0.196462	0.197874	0.230204	0.219804	0.209162	0.199347	0.181857	0.182702	0.1643630	0.1519700	0.1436770	0.265075	0.236162	0.239860
60.2	0.420517	0.380027	0.377267	0.392238	0.367872	0.346671	0.460477	0.410940	0.423691	0.468359	0.439673	0.420119	0.184653	0.168455	0.165954	0.203346	0.191193	0.181950	0.217873	0.196748	0.198194	0.230373	0.220315	0.209390	0.199859	0.182023	0.182653	0.1648170	0.1524220	0.1442800	0.264928	0.236499	0.240316
60.4	0.421335	0.380574	0.378017	0.392969	0.368869	0.347276	0.461450	0.411611	0.424821	0.469313	0.440905	0.421135	0.184912	0.167856	0.166525	0.203226	0.191552	0.181773	0.218220	0.197421	0.198597	0.231201	0.220723	0.209589	0.200090	0.182635	0.182540	0.1650040	0.1525640	0.1440220	0.265368	0.237425	0.240571
60.6	0.421851	0.381325	0.378963	0.393498	0.369436	0.347840	0.461939	0.412375	0.425294	0.470555	0.441498	0.422047	0.185099	0.168090	0.166943	0.202920	0.191418	0.181893	0.218326	0.197185	0.199050	0.231249	0.220931	0.209887	0.200319	0.182905	0.182731	0.1653780	0.1528490	0.1442090	0.265640	0.238234	0.240779
60.8	0.422966	0.382089	0.379753	0.394308	0.369988	0.348570	0.462843	0.413350	0.426112	0.471465	0.442265	0.423219	0.185313	0.167976	0.166823	0.202846	0.191630	0.182178	0.218606	0.197622	0.199538	0.232088	0.221336	0.210060	0.200786	0.183238	0.182542	0.1650510	0.1533650	0.1442520	0.266161	0.238728	0.240694
61.0	0.423889	0.383042	0.380169	0.394985	0.370603	0.349228	0.463435	0.414008	0.426629	0.472431	0.443160	0.424150	0.185501	0.168030	0.166652	0.203269	0.191708	0.182570	0.218995	0.197856	0.199719	0.231953	0.221392	0.210165	0.200662	0.183787	0.183077	0.1649040	0.1537620	0.1442040	0.266468	0.239210	0.241103
61.2	0.424839	0.383789	0.380972	0.395580	0.370992	0.350228	0.464212	0.414576	0.427417	0.473691	0.443896	0.424717	0.185719	0.168845	0.166637	0.203382	0.191783	0.182474	0.218809	0.198227	0.199383	0.231706	0.222778	0.210688	0.200988	0.183965	0.183681	0.1649370	0.1547180	0.1445220	0.266904	0.240013	0.241578
61.4	0.425511	0.384788	0.381543	0.396503	0.371855	0.351225	0.465232	0.415477	0.428193	0.474922	0.444928	0.425348	0.185851	0.169229	0.166151	0.203324	0.192418	0.182732	0.218881	0.198293	0.199827	0.232073	0.222807	0.211199	0.200933	0.184080	0.183848	0.1646280	0.1545390	0.1444140	0.267399	0.240268	0.242348
61.6	0.426209	0.385794	0.382193	0.397009	0.372602	0.351907	0.466287	0.416811	0.428698	0.475885	0.445939	0.425775	0.186267	0.169297	0.166167	0.203449	0.192545	0.182818	0.219149	0.198667	0.199759	0.231875	0.223731	0.211437	0.201047	0.184284	0.184475	0.1649160	0.1550490	0.1445420	0.267759	0.241062	0.242848
61.8	0.426821	0.386343	0.382665	0.397933	0.373036	0.352807	0.467092	0.417562	0.429314	0.476943	0.446575	0.426177	0.186586	0.169469	0.166247	0.203584	0.193013	0.183053	0.219762	0.198569	0.200098	0.232101	0.224122	0.211701	0.200920	0.184348	0.184889	0.1649560	0.1553520	0.1446620	0.267960	0.241231	0.242917
62.0	0.427699	0.386928	0.383412	0.398652	0.373964	0.353466	0.468082	0.418459	0.429898	0.477947	0.446970	0.426859	0.186647	0.169613	0.166041	0.203685	0.193390	0.183152	0.220044	0.198891	0.200517	0.232365	0.224471	0.211508	0.201123	0.184538	0.185105	0.1648190	0.1558480	0.1449350	0.268376	0.241686	0.243134
62.2	0.428355	0.387771	0.384197	0.399430	0.374735	0.354125	0.469424	0.419058	0.430710	0.478903	0.447654	0.427424	0.186885	0.169915	0.166139	0.204285	0.193468	0.183495	0.220466	0.199053	0.200189	0.232830	0.225096	0.211886	0.201434	0.184719	0.185713	0.1648900	0.1555140	0.1451370	0.269112	0.241877	0.243462
62.4	0.429351	0.387918	0.385058	0.399896	0.374790	0.354951	0.470374	0.419547	0.431478	0.479407	0.447980	0.428348	0.187013	0.170269	0.166600	0.204640	0.193760	0.183809	0.220929	0.198825	0.200728	0.233139	0.225125	0.211719	0.201636	0.184768	0.185727	0.1650430	0.1557430	0.1454740	0.269187	0.242034	0.243488
62.6	0.430248	0.388961	0.385870	0.400772	0.375715	0.355438	0.471617	0.420197	0.432333	0.480090	0.448667	0.429430	0.187152	0.170717	0.166463	0.204803	0.194262	0.184099	0.220583	0.198886	0.200898	0.233749	0.225873	0.211877	0.202074	0.184818	0.185793	0.1651800	0.1553530	0.1457170	0.269256	0.242016	0.243974
62.8	0.431250	0.389777	0.386807	0.401385	0.376079	0.355940	0.472540	0.421078	0.433162	0.480739	0.449313	0.430395	0.187591	0.170700	0.166642	0.205379	0.194206	0.184197	0.221076	0.198909	0.200935	0.234167	0.226331	0.212220	0.202636	0.185239	0.186320	0.1649820	0.1554020	0.1459560	0.269714	0.242309	0.244436
63.0	0.432046	0.390380	0.387492	0.402046	0.376789	0.356330	0.473565	0.421981	0.433689	0.481509	0.449892	0.431212	0.187726	0.170752	0.167173	0.205626	0.194254	0.184435	0.221327	0.198720	0.201394	0.234678	0.226658	0.212937	0.203021	0.185511	0.186582	0.1652700	0.1553000	0.1461400	0.269847	0.242314	0.244830
63.2	0.432658	0.391737	0.388357	0.402954	0.377489	0.357302	0.474814	0.422656	0.434781	0.482513	0.449865	0.432086	0.188019	0.170810	0.167355	0.206368	0.194737	0.184721	0.221600	0.199103	0.201819	0.235191	0.227122	0.213479	0.203425	0.185757	0.186954	0.1657890	0.1553120	0.1463910	0.270412	0.242489	0.245269
63.4	0.433349	0.392171	0.389148	0.403917	0.378246	0.357450	0.476052	0.423810	0.435816	0.483594	0.450551	0.432670	0.188748	0.170712	0.167468	0.206709	0.194767	0.184653	0.222257	0.199125	0.201787	0.235621	0.226293	0.214098	0.203824	0.185928	0.186974	0.1659300	0.1550820	0.1466250	0.270828	0.242571	0.245432
63.6	0.434018	0.392885	0.390052	0.404488	0.378947	0.357599	0.476529	0.424563	0.436755	0.484481	0.451360	0.433490	0.189000	0.170597	0.167919	0.207173	0.195213	0.184961	0.222550	0.198903	0.202053	0.235432	0.226508	0.214432	0.203921	0.186604	0.187367	0.1662140	0.1550120	0.1467550	0.271258	0.242889	0.245581
63.8	0.435245	0.393550	0.390871	0.405488	0.379590	0.357807	0.476869	0.425202	0.437814	0.485228	0.452218	0.434433	0.189079	0.170665	0.168347	0.207767	0.195360	0.185157	0.222337	0.198826	0.202519	0.235709	0.226475	0.214591	0.204243	0.187132	0.187913	0.1667270	0.1549910	0.1468110	0.271774	0.243262	0.246138
64.0	0.435847	0.394236	0.391588	0.406309	0.380092	0.358198	0.477215	0.425734	0.439032	0.486024	0.453217	0.434794	0.188849	0.170674	0.169144	0.207655	0.195181	0.185073	0.222928	0.198727	0.202775	0.236006	0.226069	0.214650	0.204420	0.187418	0.187907	0.1671880	0.1549830	0.1471860	0.271700	0.243426	0.246054
64.2	0.436561	0.395183	0.392529	0.406814	0.380342	0.358531	0.477957	0.426218	0.439922	0.486502	0.454062	0.435461	0.189218	0.170708	0.169641	0.208026	0.195247	0.185075	0.223497	0.199074	0.203185	0.236359	0.226404	0.215298	0.204787	0.187438	0.187795	0.1675630	0.1549300	0.1471710	0.272137	0.243902	0.246405
64.4	0.437088	0.395571	0.393225	0.407370	0.381085	0.358859	0.478523	0.427061	0.440724	0.487356	0.454663	0.435881	0.189412	0.171017	0.169787	0.207997	0.195278	0.185363	0.223846	0.199151	0.203360	0.237027	0.226018	0.215648	0.204945	0.187959	0.188100	0.1678260	0.1547830	0.1469200	0.272886	0.244591	0.246895
64.6	0.437558	0.396197	0.393994	0.407893	0.381170	0.359105	0.479406	0.427719	0.441562	0.488328	0.455526	0.436760	0.189463	0.171189	0.170250	0.208291	0.195307	0.185798	0.224052	0.199631	0.203409	0.236952	0.226313	0.215926	0.205050	0.188076	0.188205	0.1678230	0.1549990	0.1471350	0.273215	0.244821	0.247144
64.8	0.438713	0.396935	0.394576	0.408720	0.381546	0.359682	0.480273	0.429037	0.442723	0.489146	0.457000	0.437652	0.189897	0.171368	0.170327	0.208499	0.195575	0.186091	0.224253	0.200476	0.203438	0.237700	0.226256	0.216518	0.205082	0.187982	0.188245	0.1674620	0.1553610	0.1471930	0.273732	0.244988	0.247337
65.0	0.439389	0.397690	0.395260	0.409262	0.381821	0.360264	0.480703	0.429994	0.443598	0.489910	0.458298	0.438387	0.189925	0.172176	0.170376	0.208283	0.195526	0.186343	0.224552	0.200729	0.203572	0.237800	0.226570	0.216905	0.205125	0.187876	0.188548	0.1674280	0.1558920	0.1471270	0.274167	0.245115	0.247919
65.2	0.439855	0.398394	0.396208	0.409613	0.382540	0.361187	0.481884	0.430745	0.444863	0.490783	0.459272	0.439054	0.189917	0.172722	0.170775	0.208318	0.195835	0.186836	0.224727	0.201193	0.203452	0.237838	0.227118	0.217402	0.205092	0.187790	0.188550	0.1674180	0.1565270	0.1473730	0.274824	0.245504	0.248278
65.4	0.440469	0.399343	0.396875	0.410064	0.383405	0.361691	0.482919	0.432071	0.445866	0.491692	0.460179	0.439719	0.190194	0.172508	0.170908	0.208074	0.196075	0.187215	0.225279	0.201480	0.203896	0.238432	0.227118	0.217591	0.205045	0.187940	0.188651	0.1674360	0.1568760	0.1471150	0.275278	0.246018	0.248430
65.6	0.441472	0.399917	0.397719	0.410806	0.384252	0.362500	0.483789	0.433174	0.446428	0.492701	0.460980	0.440353	0.190339	0.173149	0.171420	0.208285	0.196284	0.187460	0.225792	0.201341	0.203609	0.237904	0.228042	0.217369	0.205261	0.187799	0.188848	0.1675960	0.1574500	0.1475320	0.275410	0.246478	0.248526
65.8	0.442163	0.400569	0.398471	0.411475	0.384727	0.363255	0.484645	0.433943	0.447413	0.493834	0.461160	0.441036	0.190188	0.173177	0.171520	0.208024	0.196901	0.187547	0.226375	0.201375	0.203824	0.238190	0.228297	0.217393	0.205531	0.187660	0.189185	0.1675340	0.1581700	0.1476890	0.275343	0.246780	0.248685
66.0	0.443182	0.401403	0.398749	0.411781	0.385252	0.363806	0.485915	0.434479	0.448012	0.495011	0.462145	0.442324	0.189967	0.173495	0.171746	0.208225	0.197093	0.187723	0.226732	0.201796	0.203523	0.239084	0.228839	0.217273	0.205884	0.187764	0.189214	0.1679840	0.1585710	0.1478870	0.275856	0.247235	0.249200
66.2	0.443754	0.401933	0.399389	0.412357	0.385795	0.364490	0.486882	0.435478	0.448741	0.496080	0.463028	0.443568	0.190169	0.174163	0.172304	0.208626	0.197557	0.187968	0.226631	0.202380	0.203197	0.239160	0.229432	0.217595	0.206370	0.187605	0.189531	0.1684730	0.1585450	0.1478370	0.275945	0.247475	0.249686
66.4	0.444666	0.402547	0.400376	0.413194	0.386268	0.365216	0.487983	0.436246	0.449474	0.496990	0.463562	0.444589	0.190110	0.174367	0.172583	0.208654	0.197834	0.188308	0.226354	0.202759	0.203677	0.239464	0.229857	0.217485	0.206490	0.187622	0.189373	0.1686140	0.1592030	0.1475080	0.276010	0.247921	0.249826
66.6	0.445486	0.403815	0.401110	0.413975	0.387212	0.365668	0.489191	0.437338	0.449831	0.498209	0.464762	0.445477	0.190052	0.174343	0.172387	0.209173	0.197687	0.188459	0.225918	0.203414	0.203698	0.240101	0.230829	0.217308	0.206988	0.187782	0.189772	0.1687190	0.1593160	0.1473560	0.276164	0.248032	0.250185
66.8	0.446234	0.404339	0.401672	0.414626	0.387943	0.366376	0.490113	0.438238	0.450434	0.499023	0.465349	0.446222	0.190147	0.174826	0.172502	0.209774	0.197730	0.189158	0.226333	0.203807	0.204316	0.240227	0.230836	0.217413	0.207248	0.187884	0.189884	0.1684960	0.1598260	0.1475040	0.276740	0.248526	0.250721
67.0	0.447033	0.405177	0.402089	0.415757	0.389042	0.367251	0.491228	0.438843	0.451003	0.500260	0.466047	0.447084	0.190173	0.175052	0.172438	0.210021	0.197842	0.189227	0.226495	0.203946	0.205156	0.241003	0.231532	0.217203	0.207581	0.188027	0.189883	0.1686660	0.1600760	0.1474310	0.276948	0.248681	0.251437
67.2	0.447869	0.405965	0.402667	0.416522	0.389933	0.368180	0.492415	0.439704	0.451830	0.501506	0.467157	0.447980	0.190363	0.175122	0.172197	0.210643	0.197760	0.189249	0.226452	0.204219	0.205299	0.240608	0.231709	0.217057	0.207572	0.188227	0.189762	0.1686620	0.1602850	0.1474700	0.277574	0.248871	0.251917
67.4	0.448989	0.406220	0.403579	0.417535	0.390512	0.368368	0.493268	0.440064	0.452733	0.502441	0.468319	0.448177	0.190818	0.175192	0.172046	0.211014	0.198214	0.189638	0.226587	0.204052	0.205635	0.241120	0.231776	0.216745	0.208095	0.188551	0.189847	0.1686260	0.1605110	0.1475800	0.277984	0.248949	0.252407
67.6	0.450020	0.407148	0.404344	0.418343	0.391287	0.369114	0.493646	0.440479	0.453202	0.503419	0.469155	0.448777	0.190983	0.175005	0.172052	0.211342	0.198470	0.189969	0.226315	0.204243	0.206321	0.240946	0.232419	0.216388	0.208136	0.188885	0.190066	0.1688350	0.1604700	0.1475820	0.278557	0.249328	0.252849
67.8	0.451036	0.407904	0.405078	0.419543	0.392054	0.369758	0.494453	0.441233	0.453832	0.503929	0.469914	0.449129	0.191008	0.175077	0.172124	0.211616	0.198394	0.190160	0.226492	0.204323	0.206630	0.241483	0.232581	0.216310	0.208226	0.189073	0.190190	0.1693020	0.1601460	0.1477010	0.278728	0.249425	0.253066
68.0	0.451711	0.408450	0.405857	0.419833	0.392651	0.370276	0.495546	0.441476	0.454643	0.504792	0.470720	0.449358	0.191304	0.175396	0.171958	0.211560	0.198449	0.190434	0.226878	0.204492	0.206828	0.241568	0.232943	0.216872	0.208510	0.189445	0.190437	0.1696500	0.1597270	0.1480550	0.279050	0.249528	0.253150
68.2	0.452494	0.409096	0.406754	0.420761	0.393168	0.370538	0.496438	0.441918	0.455468	0.505462	0.471549	0.450474	0.191907	0.176090	0.171853	0.212434	0.198636	0.190794	0.227306	0.204997	0.207304	0.241738	0.232758	0.217065	0.209065	0.189613	0.190694	0.1699250	0.1593980	0.1483070	0.279313	0.249983	0.253531
68.4	0.453415	0.409724	0.407230	0.421179	0.393614	0.370906	0.497033	0.442623	0.456268	0.505987	0.472837	0.451070	0.192482	0.176572	0.172146	0.212863	0.198743	0.191086	0.227649	0.205224	0.207228	0.242228	0.232541	0.217400	0.209251	0.190012	0.191002	0.1702190	0.1591270	0.1487730	0.279578	0.250259	0.253856
68.6	0.454124	0.410618	0.407806	0.422052	0.394278	0.371759	0.498011	0.443393	0.456961	0.506256	0.473877	0.452076	0.193006	0.176675	0.172580	0.213022	0.198976	0.191150	0.227600	0.205774	0.207389	0.241820	0.232955	0.218429	0.209231	0.190380	0.191236	0.1703930	0.1590200	0.1492810	0.279785	0.250384	0.253954
68.8	0.455255	0.411459	0.408778	0.422538	0.395233	0.372619	0.499096	0.444365	0.457343	0.506973	0.474874	0.452825	0.193829	0.177333	0.172792	0.212927	0.199150	0.191089	0.227831	0.206138	0.207707	0.242345	0.232801	0.219417	0.209243	0.190733	0.191435	0.1705740	0.1590780	0.1494950	0.279900	0.250586	0.254229
69.0	0.455877	0.411877	0.409431	0.423433	0.395908	0.373248	0.499897	0.444930	0.457883	0.507365	0.475019	0.453210	0.194157	0.177287	0.172999	0.213038	0.199650	0.191366	0.227956	0.205725	0.207899	0.242252	0.233208	0.219852	0.209596	0.191079	0.191321	0.1705690	0.1591750	0.1499220	0.280311	0.250581	0.254199
69.2	0.456386	0.412811	0.409945	0.424122	0.396629	0.373689	0.500873	0.445571	0.458444	0.508378	0.475430	0.454054	0.194777	0.177237	0.173392	0.213120	0.199822	0.191696	0.228223	0.205940	0.208101	0.242158	0.233242	0.220324	0.209440	0.191209	0.191607	0.1705420	0.1588180	0.1503520	0.280962	0.251102	0.254218
69.4	0.457294	0.413697	0.410167	0.424832	0.397083	0.374118	0.501488	0.446651	0.459208	0.509234	0.475679	0.454881	0.195194	0.177224	0.173534	0.213168	0.200239	0.191954	0.228430	0.206146	0.208453	0.242358	0.233210	0.220783	0.209876	0.191445	0.192270	0.1705710	0.1588290	0.1503860	0.281186	0.251711	0.254325
69.6	0.458026	0.414176	0.410848	0.425640	0.397767	0.374614	0.502130	0.447331	0.459776	0.510037	0.476325	0.455952	0.195498	0.177613	0.173804	0.213293	0.200731	0.192059	0.228723	0.205920	0.208343	0.242051	0.233577	0.221424	0.210053	0.191500	0.192517	0.1709640	0.1586620	0.1505870	0.281261	0.252052	0.254785
69.8	0.458572	0.415023	0.411266	0.425811	0.398322	0.375133	0.503012	0.447874	0.460539	0.510864	0.477030	0.456962	0.195666	0.177738	0.174187	0.213155	0.201445	0.191974	0.228966	0.206283	0.208419	0.242802	0.233358	0.221878	0.210406	0.191885	0.192812	0.1714090	0.1589670	0.1503530	0.281610	0.252352	0.255082
70.0	0.459459	0.415509	0.411818	0.426561	0.398802	0.375748	0.504012	0.448217	0.461075	0.511642	0.477946	0.458050	0.195682	0.177719	0.174910	0.213478	0.201457	0.192257	0.229029	0.206402	0.208226	0.243070	0.233802	0.222220	0.210472	0.191833	0.193118	0.1717330	0.1587000	0.1499680	0.282320	0.252785	0.255333
70.2	0.459935	0.415997	0.412555	0.427111	0.399620	0.376191	0.504529	0.448906	0.462016	0.512369	0.478592	0.458830	0.196105	0.177652	0.175203	0.213566	0.201668	0.192287	0.228959	0.206543	0.208370	0.242803	0.233938	0.222648	0.210665	0.192094	0.193240	0.1719720	0.1586570	0.1496630	0.282566	0.253125	0.255768
70.4	0.460558	0.416508	0.413378	0.427602	0.400053	0.376961	0.505666	0.449561	0.462968	0.513201	0.479184	0.459625	0.195808	0.177711	0.175622	0.213563	0.201806	0.192406	0.229002	0.206759	0.208803	0.243841	0.234434	0.222930	0.210653	0.192504	0.193410	0.1720250	0.1590200	0.1494770	0.283040	0.253922	0.255603
70.6	0.461482	0.417320	0.413934	0.427828	0.400525	0.377319	0.506661	0.450577	0.463768	0.514152	0.480118	0.460521	0.195720	0.177907	0.175849	0.213304	0.202111	0.192634	0.229107	0.206895	0.209214	0.244181	0.234765	0.222815	0.211029	0.192892	0.193636	0.1720390	0.1590880	0.1492410	0.283108	0.254536	0.255522
70.8	0.462203	0.417690	0.414735	0.428654	0.400892	0.378278	0.507249	0.451189	0.464712	0.514920	0.480776	0.461121	0.195608	0.178072	0.176165	0.213425	0.202396	0.192969	0.228946	0.206860	0.209562	0.244429	0.234355	0.222939	0.211041	0.192765	0.193741	0.1718890	0.1593250	0.1490810	0.283683	0.255076	0.255785
71.0	0.462874	0.418194	0.415399	0.429514	0.401416	0.379078	0.508229	0.451779	0.465746	0.516158	0.482024	0.461951	0.195671	0.177851	0.176463	0.213585	0.202507	0.192630	0.229166	0.206742	0.209704	0.244900	0.235245	0.222625	0.211294	0.193022	0.194133	0.1723650	0.1592300	0.1491280	0.284294	0.255367	0.256060
71.2	0.463572	0.418475	0.416528	0.429697	0.401386	0.379850	0.508972	0.452809	0.466866	0.517336	0.483370	0.462652	0.195957	0.177562	0.176880	0.214149	0.202339	0.192767	0.229194	0.206807	0.209605	0.244930	0.235236	0.222281	0.211298	0.193038	0.194454	0.1724340	0.1596290	0.1491330	0.284921	0.255603	0.256254
71.4	0.464603	0.418929	0.417363	0.430497	0.401467	0.380524	0.509948	0.453605	0.467842	0.518045	0.483905	0.462995	0.196130	0.177681	0.177171	0.213997	0.202533	0.192939	0.229413	0.206880	0.209631	0.245806	0.235781	0.222194	0.211874	0.193219	0.194605	0.1723480	0.1597860	0.1491360	0.285516	0.255599	0.256708
71.6	0.465175	0.419697	0.418237	0.431091	0.402044	0.381334	0.510604	0.454763	0.468763	0.519222	0.484192	0.463814	0.196239	0.177337	0.177244	0.214095	0.202743	0.193072	0.229412	0.207044	0.210018	0.245919	0.236071	0.222130	0.211980	0.193229	0.194732	0.1724330	0.1597560	0.1494430	0.285736	0.255891	0.256892
71.8	0.465713	0.420410	0.419656	0.431778	0.402505	0.381698	0.511343	0.455782	0.469645	0.519622	0.484817	0.464563	0.196378	0.177907	0.177576	0.214239	0.202891	0.193112	0.229705	0.207232	0.209955	0.246699	0.236023	0.222118	0.212240	0.193229	0.195060	0.1725680	0.1597680	0.1493010	0.285526	0.255917	0.257118
72.0	0.466348	0.421107	0.420825	0.432344	0.403169	0.382083	0.511976	0.456386	0.470645	0.520715	0.486348	0.465655	0.196411	0.178428	0.177549	0.214404	0.203023	0.193411	0.229989	0.207224	0.209975	0.246794	0.236535	0.222347	0.212580	0.193752	0.195941	0.1726850	0.1598720	0.1496740	0.285438	0.256387	0.257634
72.2	0.466893	0.422095	0.422029	0.433065	0.403702	0.382472	0.512320	0.457280	0.471572	0.521248	0.487630	0.466872	0.196593	0.178758	0.178046	0.214979	0.203179	0.193447	0.230889	0.207408	0.210186	0.247088	0.236361	0.222384	0.212901	0.193965	0.195984	0.1726590	0.1600240	0.1503110	0.285878	0.256798	0.258199
72.4	0.467668	0.423100	0.422328	0.433420	0.404229	0.382977	0.513179	0.458198	0.472144	0.521681	0.488843	0.467262	0.197145	0.179140	0.178243	0.215231	0.203712	0.193489	0.231222	0.207655	0.210209	0.247055	0.236966	0.222820	0.212780	0.194179	0.196450	0.1725800	0.1602330	0.1511180	0.286320	0.257389	0.258930
72.6	0.467992	0.423734	0.422938	0.434474	0.405107	0.383734	0.514272	0.459202	0.472688	0.522639	0.489145	0.467791	0.197320	0.179523	0.178137	0.215514	0.204031	0.193656	0.231444	0.207984	0.210527	0.246955	0.237766	0.223506	0.213141	0.194594	0.196768	0.1723310	0.1605230	0.1516540	0.286559	0.257780	0.259451
72.8	0.468572	0.424295	0.423856	0.435137	0.405769	0.384149	0.515525	0.459699	0.473363	0.523751	0.489775	0.468433	0.198177	0.179615	0.178154	0.215858	0.204078	0.193496	0.232054	0.208502	0.211117	0.247594	0.237735	0.223769	0.213374	0.194822	0.196876	0.1718970	0.1609640	0.1522530	0.286550	0.258147	0.259647
73.0	0.468967	0.424931	0.423863	0.436353	0.406491	0.384432	0.516067	0.460372	0.473827	0.524541	0.490301	0.469253	0.198464	0.179768	0.178044	0.216110	0.204665	0.193594	0.232434	0.208501	0.211688	0.247275	0.237969	0.223964	0.213520	0.195019	0.196416	0.1716450	0.1611980	0.1527020	0.287218	0.258272	0.260179
73.2	0.469331	0.425924	0.424539	0.436933	0.407053	0.384918	0.516742	0.461105	0.474338	0.525496	0.491220	0.470283	0.198731	0.179974	0.178121	0.216194	0.204641	0.193936	0.232751	0.209320	0.212010	0.247321	0.237942	0.224675	0.213414	0.195060	0.196978	0.1713270	0.1614160	0.1528840	0.287769	0.258972	0.260599
73.4	0.469856	0.426768	0.425247	0.437630	0.407891	0.385575	0.517541	0.461979	0.474899	0.526117	0.492227	0.471176	0.199223	0.180429	0.177980	0.216693	0.204889	0.194294	0.233055	0.209961	0.212198	0.247745	0.237986	0.225050	0.213617	0.195220	0.196968	0.1715210	0.1621580	0.1531330	0.288013	0.259129	0.260984
73.6	0.470601	0.427735	0.425800	0.438147	0.408875	0.386027	0.518434	0.462744	0.475656	0.526842	0.493224	0.471887	0.199923	0.180888	0.177930	0.217226	0.205190	0.194479	0.233552	0.210104	0.212448	0.247667	0.238704	0.225312	0.213411	0.195187	0.196649	0.1720500	0.1629070	0.1535580	0.288579	0.259354	0.261330
73.8	0.471154	0.428473	0.426641	0.438322	0.409686	0.386925	0.519164	0.463254	0.475890	0.527472	0.493859	0.472448	0.200396	0.180976	0.177910	0.217544	0.205253	0.194845	0.233772	0.210602	0.212528	0.248093	0.238360	0.225478	0.213505	0.195849	0.196701	0.1721630	0.1631180	0.1537640	0.289014	0.259890	0.261445
74.0	0.471888	0.429186	0.427047	0.438865	0.410562	0.387585	0.520029	0.463203	0.476731	0.528384	0.494308	0.473021	0.200274	0.180786	0.177736	0.217719	0.205064	0.194952	0.234197	0.210733	0.212629	0.248022	0.238826	0.225839	0.213122	0.196244	0.196508	0.1720640	0.1631380	0.1538010	0.289244	0.260490	0.262249
74.2	0.472873	0.429829	0.427475	0.439231	0.411111	0.387950	0.520739	0.463921	0.477278	0.529095	0.495189	0.473875	0.200497	0.181100	0.177348	0.217618	0.205444	0.195163	0.234497	0.211236	0.212982	0.248678	0.238729	0.226242	0.212851	0.196884	0.196218	0.1724500	0.1638450	0.1539850	0.289430	0.261178	0.262546
74.4	0.473856	0.430659	0.428139	0.439622	0.411440	0.388906	0.521767	0.464744	0.477852	0.530088	0.496421	0.474683	0.200146	0.181363	0.177581	0.217396	0.205759	0.195583	0.234466	0.211695	0.212937	0.249478	0.239051	0.226352	0.212976	0.197301	0.196338	0.1724180	0.1641330	0.1540210	0.289840	0.261915	0.262226
74.6	0.474494	0.431411	0.428762	0.440230	0.411661	0.389366	0.522897	0.465551	0.478342	0.531230	0.497369	0.475126	0.200320	0.181491	0.177774	0.217375	0.205592	0.196060	0.234495	0.211746	0.212952	0.249526	0.239242	0.226296	0.213349	0.197345	0.196720	0.1729310	0.1640040	0.1539260	0.289986	0.262395	0.262242
74.8	0.475299	0.432197	0.429327	0.441254	0.412439	0.390194	0.523485	0.466289	0.479206	0.531892	0.498240	0.476066	0.200261	0.181781	0.177899	0.217753	0.205508	0.196132	0.234269	0.212037	0.212961	0.250139	0.238865	0.226686	0.213348	0.197500	0.196862	0.1732990	0.1640650	0.1541070	0.290548	0.262665	0.262435
75.0	0.476163	0.432836	0.429705	0.441763	0.412550	0.390893	0.524315	0.466824	0.480292	0.532707	0.498962	0.476906	0.200339	0.181522	0.178051	0.217884	0.205448	0.196149	0.234657	0.212485	0.213009	0.250270	0.239985	0.226527	0.213856	0.197642	0.196996	0.1736410	0.1641680	0.1542380	0.291391	0.263080	0.262716
75.2	0.477091	0.433454	0.430673	0.442413	0.412687	0.391949	0.524994	0.467942	0.480995	0.533545	0.499368	0.477409	0.200156	0.181436	0.178257	0.218188	0.205327	0.196381	0.234537	0.212790	0.213442	0.250212	0.239559	0.226635	0.214131	0.198033	0.197068	0.1740210	0.1646070	0.1541090	0.291309	0.262966	0.262944
75.4	0.478030	0.434311	0.431284	0.443105	0.413456	0.392346	0.526012	0.468430	0.481497	0.534073	0.499254	0.477791	0.199978	0.181863	0.178480	0.218150	0.205456	0.196511	0.234736	0.212984	0.213852	0.251085	0.240183	0.226894	0.214585	0.198571	0.197181	0.1741720	0.1645830	0.1539320	0.291664	0.263364	0.262810
75.6	0.478618	0.434799	0.432532	0.444058	0.414307	0.392817	0.526784	0.469094	0.481892	0.535061	0.500017	0.478692	0.199865	0.181543	0.178404	0.218426	0.205684	0.196705	0.234905	0.213164	0.214284	0.251086	0.240160	0.226971	0.214739	0.198521	0.197624	0.1746450	0.1639710	0.1538780	0.291721	0.263840	0.262937
75.8	0.479230	0.435409	0.433492	0.444651	0.414623	0.392902	0.527684	0.469736	0.482442	0.535387	0.501183	0.479489	0.199884	0.182314	0.179149	0.218725	0.205738	0.196984	0.235115	0.213650	0.214307	0.251444	0.240562	0.227203	0.215309	0.198663	0.197994	0.1748430	0.1638260	0.1532690	0.291898	0.264213	0.263317
76.0	0.480063	0.436078	0.434257	0.445411	0.415664	0.393328	0.528742	0.470248	0.483347	0.536622	0.502167	0.480372	0.199873	0.182637	0.179247	0.219183	0.205867	0.197473	0.235189	0.213299	0.214192	0.251273	0.241385	0.227377	0.215667	0.198890	0.198495	0.1751680	0.1635670	0.1533590	0.292262	0.264389	0.263706
76.2	0.480878	0.436532	0.434683	0.445905	0.416337	0.393557	0.529390	0.470688	0.484334	0.537465	0.502532	0.481241	0.200017	0.182770	0.179689	0.219498	0.206195	0.197587	0.235442	0.213567	0.214527	0.251130	0.241338	0.227667	0.216190	0.198951	0.198936	0.1752560	0.1634620	0.1536210	0.293078	0.264823	0.264302
76.4	0.481915	0.436915	0.435175	0.446813	0.416628	0.393768	0.530329	0.471395	0.485513	0.538510	0.502857	0.481936	0.199972	0.183105	0.179694	0.220138	0.206556	0.198102	0.235456	0.214064	0.214811	0.251150	0.242082	0.227758	0.216549	0.199162	0.199628	0.1754380	0.1633950	0.1536110	0.293488	0.265112	0.264359
76.6	0.482800	0.437138	0.436041	0.447810	0.417510	0.394408	0.531346	0.471997	0.486669	0.539292	0.503303	0.482608	0.199938	0.183334	0.179917	0.220385	0.206631	0.198211	0.235848	0.214103	0.215145	0.251074	0.242381	0.228063	0.217047	0.199514	0.199873	0.1753290	0.1633170	0.1533490	0.293585	0.264980	0.264414
76.8	0.483708	0.437846	0.436723	0.448430	0.418074	0.395007	0.532167	0.472733	0.487863	0.540266	0.504223	0.483314	0.200436	0.183520	0.179922	0.220613	0.206794	0.198215	0.236279	0.214083	0.215665	0.251376	0.242287	0.228255	0.217198	0.199942	0.199821	0.1750970	0.1634470	0.1536740	0.293987	0.265073	0.264438
77.0	0.484390	0.438499	0.436947	0.449616	0.418786	0.395416	0.532723	0.473678	0.488647	0.541218	0.505214	0.484291	0.200347	0.184018	0.180117	0.220696	0.207680	0.198733	0.236817	0.214098	0.215926	0.251120	0.242837	0.228388	0.217430	0.200152	0.200098	0.1753170	0.1639820	0.1532980	0.294565	0.265280	0.264695
77.2	0.485100	0.439289	0.437576	0.450202	0.419170	0.395945	0.533485	0.474789	0.489835	0.541887	0.506206	0.485075	0.200715	0.184072	0.180276	0.220987	0.207658	0.199188	0.236922	0.214810	0.215856	0.251237	0.242614	0.228354	0.217743	0.199809	0.200221	0.1753570	0.1643170	0.1533110	0.294678	0.265515	0.264757
77.4	0.486052	0.440037	0.438096	0.450885	0.419738	0.396382	0.534002	0.475743	0.490737	0.542325	0.506925	0.485803	0.201547	0.184155	0.180611	0.221222	0.207996	0.199270	0.237439	0.215077	0.216063	0.251299	0.243137	0.227995	0.218059	0.199827	0.200250	0.1756170	0.1647240	0.1534350	0.295018	0.265393	0.265034
77.6	0.486750	0.440818	0.438517	0.451390	0.420395	0.397089	0.534911	0.476510	0.491805	0.543288	0.507416	0.486269	0.201761	0.183872	0.180713	0.221488	0.208306	0.199417	0.237915	0.215380	0.216707	0.251324	0.243571	0.228051	0.218143	0.200048	0.200503	0.1758120	0.1648240	0.1537920	0.295559	0.265288	0.265681
77.8	0.487369	0.441526	0.439210	0.451569	0.420969	0.397788	0.535560	0.477066	0.492567	0.543895	0.508155	0.486978	0.202046	0.183625	0.180799	0.221365	0.208257	0.199557	0.238447	0.215785	0.216452	0.251837	0.243323	0.228276	0.218177	0.200077	0.200662	0.1759250	0.1649170	0.1540400	0.295535	0.265573	0.266714
78.0	0.488283	0.442673	0.439712	0.452483	0.421869	0.398291	0.536274	0.478090	0.493863	0.545016	0.508804	0.487358	0.202147	0.183619	0.181032	0.221117	0.208681	0.199472	0.238889	0.215689	0.216977	0.252184	0.243708	0.228362	0.218095	0.200190	0.200865	0.1756520	0.1651770	0.1541840	0.295724	0.265534	0.267966
78.2	0.489347	0.443321	0.440295	0.453219	0.422272	0.398602	0.536835	0.479362	0.494310	0.546039	0.509646	0.487982	0.202207	0.183959	0.181202	0.221016	0.209106	0.199742	0.239387	0.215911	0.217093	0.252969	0.243560	0.228434	0.218227	0.199900	0.200902	0.1759620	0.1657200	0.1541630	0.295883	0.265648	0.268453
78.4	0.490148	0.444578	0.440465	0.453706	0.423000	0.399545	0.537318	0.480496	0.495127	0.546937	0.510673	0.488452	0.202123	0.183831	0.181676	0.220811	0.209307	0.199841	0.239456	0.215840	0.217011	0.252891	0.243735	0.228146	0.218597	0.199868	0.201170	0.1760320	0.1656200	0.1545480	0.295794	0.265651	0.268796
78.6	0.490694	0.445541	0.441019	0.454155	0.423637	0.399711	0.538301	0.481363	0.495759	0.547588	0.511366	0.489290	0.202454	0.184145	0.182148	0.220916	0.209505	0.199662	0.239563	0.215663	0.217152	0.253103	0.243573	0.228220	0.218816	0.199841	0.201361	0.1762340	0.1653490	0.1550390	0.295877	0.265873	0.269654
78.8	0.491605	0.446548	0.441461	0.454969	0.424659	0.400232	0.538766	0.482274	0.496532	0.548255	0.512125	0.490357	0.202683	0.184145	0.182343	0.220958	0.209813	0.199603	0.239472	0.215840	0.217171	0.253704	0.243611	0.228353	0.219016	0.200112	0.201143	0.1760810	0.1651150	0.1551060	0.296253	0.266051	0.270262
79.0	0.492189	0.447034	0.441897	0.455322	0.425049	0.401306	0.539467	0.483019	0.496885	0.548715	0.512985	0.490787	0.202504	0.183818	0.182034	0.221099	0.209899	0.199863	0.239845	0.216473	0.217374	0.253488	0.244314	0.228449	0.219554	0.200218	0.201126	0.1763940	0.1650580	0.1553530	0.296733	0.266342	0.270286
79.2	0.492587	0.447489	0.442560	0.455723	0.426002	0.401877	0.540365	0.483549	0.497023	0.549426	0.513559	0.491254	0.202544	0.184068	0.181878	0.221367	0.209993	0.200057	0.239808	0.216804	0.217663	0.254207	0.244397	0.228652	0.219536	0.200903	0.201048	0.1767220	0.1650710	0.1554670	0.296506	0.266598	0.270512
79.4	0.493091	0.448399	0.442927	0.455702	0.426546	0.402192	0.541141	0.483936	0.497173	0.550101	0.514295	0.492310	0.202658	0.184302	0.181746	0.221468	0.209796	0.199946	0.240046	0.216745	0.217709	0.254504	0.245037	0.228942	0.219734	0.200837	0.200919	0.1764690	0.1646110	0.1553660	0.297039	0.267185	0.270220
79.6	0.493617	0.448601	0.443793	0.456321	0.427126	0.402726	0.542213	0.484487	0.497377	0.550869	0.515327	0.493418	0.202831	0.184491	0.181679	0.221911	0.209560	0.199889	0.240072	0.216718	0.217609	0.254706	0.244828	0.229262	0.219520	0.200564	0.200728	0.1764230	0.1639170	0.1556620	0.297161	0.267388	0.270527
79.8	0.494372	0.449096	0.444217	0.456669	0.427757	0.403120	0.543077	0.485086	0.498084	0.551832	0.515946	0.494050	0.203107	0.185050	0.181631	0.222273	0.209595	0.199945	0.239904	0.216724	0.217304	0.255270	0.245537	0.229812	0.219627	0.200415	0.200849	0.1763400	0.1642120	0.1555910	0.297457	0.267772	0.270993
80.0	0.494956	0.449585	0.444919	0.457259	0.428707	0.403584	0.543997	0.485584	0.498630	0.552794	0.516441	0.494794	0.203226	0.185371	0.181327	0.222626	0.209604	0.200095	0.239745	0.216549	0.217453	0.255233	0.245247	0.230346	0.219595	0.200452	0.201027	0.1765290	0.1639640	0.1559850	0.297889	0.268265	0.271438
80.2	0.495841	0.449997	0.445362	0.457637	0.429376	0.403971	0.544694	0.485946	0.499446	0.553301	0.517214	0.495396	0.203095	0.185428	0.181468	0.222756	0.209821	0.200296	0.239731	0.217074	0.217499	0.255678	0.245700	0.230906	0.219434	0.200932	0.201533	0.1765550	0.1640470	0.1561910	0.298257	0.268988	0.271264
80.4	0.496315	0.450613	0.446391	0.458186	0.429615	0.404577	0.545468	0.486477	0.500380	0.554257	0.518102	0.495633	0.203066	0.185660	0.181238	0.223033	0.210019	0.200620	0.239595	0.217190	0.217595	0.256012	0.245983	0.231213	0.219171	0.200949	0.201700	0.1766310	0.1644090	0.1564110	0.298713	0.269242	0.271049
80.6	0.496738	0.451364	0.447333	0.458507	0.430473	0.405232	0.546706	0.487189	0.500675	0.555114	0.518910	0.496014	0.203698	0.186375	0.181130	0.223007	0.210241	0.200706	0.239980	0.216858	0.218269	0.256236	0.246041	0.231178	0.219240	0.201191	0.202057	0.1764210	0.1644720	0.1567230	0.299037	0.269680	0.271155
80.8	0.497139	0.451784	0.448047	0.459041	0.430647	0.405668	0.547679	0.487975	0.501536	0.555937	0.520083	0.496795	0.203959	0.186603	0.181336	0.223162	0.210741	0.200899	0.240158	0.216920	0.218414	0.256792	0.246284	0.231789	0.219591	0.201780	0.202411	0.1762680	0.1649400	0.1572170	0.299580	0.270246	0.271214
81.0	0.497656	0.451955	0.448622	0.459582	0.431443	0.405974	0.548568	0.488768	0.502047	0.556590	0.521093	0.497949	0.204084	0.186743	0.181540	0.223307	0.211049	0.200917	0.240718	0.217490	0.218374	0.256910	0.246581	0.231493	0.219504	0.201830	0.202691	0.1765290	0.1656890	0.1570030	0.299903	0.271001	0.271316
81.2	0.498654	0.452382	0.449510	0.460367	0.431754	0.406429	0.549440	0.489323	0.502457	0.556878	0.522095	0.498804	0.204213	0.186846	0.181816	0.223645	0.210846	0.200914	0.241200	0.217955	0.218411	0.257250	0.246811	0.232053	0.220011	0.202124	0.202895	0.1768520	0.1657540	0.1572640	0.300378	0.271077	0.271242
81.4	0.499595	0.452741	0.450527	0.461158	0.432268	0.406812	0.550204	0.489637	0.502953	0.557659	0.522871	0.499199	0.204263	0.186547	0.182230	0.223926	0.210883	0.200780	0.241696	0.217937	0.218451	0.257113	0.247310	0.232315	0.220472	0.202349	0.203385	0.1769920	0.1660110	0.1572560	0.301017	0.271181	0.271434
81.6	0.500376	0.453289	0.451260	0.461606	0.432660	0.407497	0.551155	0.490181	0.503918	0.558676	0.523494	0.499832	0.204222	0.186787	0.182429	0.223989	0.211057	0.200761	0.241900	0.217946	0.218604	0.257490	0.247751	0.232691	0.220585	0.202680	0.203525	0.1773150	0.1660760	0.1573010	0.301522	0.271203	0.271675
81.8	0.501297	0.453998	0.452210	0.462350	0.433000	0.407702	0.551714	0.490993	0.504621	0.559232	0.524026	0.500659	0.204302	0.186965	0.182932	0.223810	0.211071	0.200604	0.242673	0.217875	0.218798	0.257948	0.247690	0.232836	0.220480	0.202597	0.204115	0.1774790	0.1665470	0.1573430	0.301295	0.271417	0.271881
82.0	0.502156	0.454411	0.453034	0.462879	0.433675	0.408392	0.552246	0.492001	0.505315	0.560158	0.524265	0.501300	0.204392	0.187091	0.183518	0.223642	0.211348	0.200500	0.243100	0.217893	0.219325	0.257923	0.248083	0.232843	0.220586	0.202920	0.204387	0.1774190	0.1668130	0.1573180	0.301586	0.271636	0.272198
82.2	0.503023	0.455011	0.453214	0.463219	0.434183	0.408743	0.552814	0.492722	0.505596	0.560999	0.525073	0.502227	0.204561	0.187479	0.183966	0.223896	0.211574	0.200657	0.243401	0.218144	0.219277	0.258242	0.247854	0.232690	0.220920	0.202766	0.204360	0.1782220	0.1669310	0.1570540	0.301702	0.272114	0.272403
82.4	0.503837	0.456094	0.454045	0.463782	0.434752	0.409246	0.553498	0.493563	0.506489	0.561416	0.526075	0.503023	0.204817	0.187281	0.184492	0.224188	0.211672	0.201051	0.243403	0.218150	0.219720	0.258136	0.247856	0.232750	0.220964	0.203341	0.204634	0.1782050	0.1672880	0.1574900	0.301656	0.272396	0.272674
82.6	0.504398	0.456715	0.455049	0.464314	0.435533	0.409291	0.554212	0.494263	0.507055	0.562013	0.526942	0.503850	0.204995	0.187453	0.184979	0.224209	0.211928	0.201436	0.243618	0.218274	0.220004	0.258478	0.248420	0.232786	0.221334	0.203571	0.204636	0.1784870	0.1670900	0.1574040	0.302289	0.272572	0.272920
82.8	0.505060	0.457197	0.455701	0.465028	0.436099	0.409836	0.554658	0.494998	0.507718	0.562519	0.527627	0.504445	0.205318	0.187359	0.185208	0.224485	0.212246	0.201926	0.243870	0.218857	0.220198	0.258821	0.248672	0.233032	0.221722	0.203985	0.204969	0.1788340	0.1668820	0.1570330	0.302805	0.272898	0.273245
83.0	0.505660	0.457539	0.456436	0.465554	0.436886	0.410791	0.555124	0.495811	0.508588	0.563101	0.528328	0.505027	0.205202	0.187302	0.184960	0.224910	0.212293	0.202700	0.244319	0.219414	0.220253	0.258829	0.249039	0.233523	0.222334	0.204381	0.204996	0.1793560	0.1671340	0.1569180	0.303055	0.273253	0.273504
83.2	0.506327	0.458334	0.456917	0.465716	0.437484	0.411393	0.555807	0.496481	0.509245	0.563930	0.528943	0.505829	0.205339	0.187573	0.184992	0.225308	0.212240	0.203112	0.244400	0.219107	0.220408	0.259627	0.249470	0.233758	0.222842	0.204612	0.205111	0.1794110	0.1671640	0.1566090	0.303015	0.273499	0.273876
83.4	0.506964	0.459386	0.457462	0.466298	0.438056	0.412275	0.556536	0.497223	0.509909	0.564575	0.529786	0.506888	0.205473	0.187696	0.185081	0.225833	0.212118	0.202975	0.244352	0.219306	0.220856	0.259612	0.249309	0.234034	0.223096	0.204426	0.204947	0.1797610	0.1671020	0.1565920	0.303432	0.273493	0.274016
83.6	0.507519	0.459979	0.458198	0.467172	0.438748	0.413170	0.557382	0.498089	0.510892	0.565201	0.530488	0.507903	0.205883	0.187718	0.184902	0.226170	0.212474	0.203185	0.244405	0.219575	0.221375	0.260191	0.249124	0.234587	0.223218	0.204701	0.204960	0.1803640	0.1671180	0.1570230	0.303571	0.273600	0.274537
83.8	0.508215	0.460816	0.458620	0.468017	0.439416	0.413937	0.558213	0.498664	0.511949	0.566274	0.530997	0.508204	0.205921	0.188009	0.184780	0.226581	0.213199	0.203307	0.244307	0.219906	0.221540	0.260503	0.249278	0.234998	0.223493	0.204642	0.205391	0.1807320	0.1674190	0.1567480	0.303910	0.273793	0.275355
84.0	0.508709	0.462025	0.459373	0.468838	0.440093	0.414332	0.559096	0.499374	0.512833	0.566822	0.531357	0.508363	0.206169	0.188279	0.184930	0.226915	0.213416	0.203590	0.244237	0.220490	0.222116	0.260084	0.249208	0.235101	0.223523	0.204674	0.205295	0.1808780	0.1675300	0.1569190	0.304076	0.273941	0.275442
84.2	0.509068	0.462601	0.459819	0.469340	0.440752	0.415192	0.559844	0.500325	0.513584	0.567560	0.531884	0.509029	0.206510	0.187884	0.184958	0.227053	0.213826	0.203796	0.244010	0.221002	0.222210	0.260430	0.249463	0.235436	0.223524	0.204793	0.205241	0.1810810	0.1678380	0.1570820	0.304096	0.274298	0.275401
84.4	0.509354	0.463160	0.460673	0.470054	0.441145	0.415643	0.560595	0.501002	0.514423	0.568571	0.532367	0.509757	0.206748	0.188106	0.184716	0.227187	0.213987	0.203992	0.244294	0.221002	0.222667	0.260347	0.249377	0.235562	0.223982	0.204869	0.205223	0.1811890	0.1683760	0.1574860	0.304294	0.274554	0.275758
84.6	0.510207	0.463745	0.461384	0.470805	0.441524	0.416176	0.561759	0.501941	0.515150	0.569512	0.532840	0.510393	0.207288	0.188465	0.185153	0.227658	0.214551	0.204225	0.244684	0.221034	0.222893	0.260370	0.249746	0.235640	0.224374	0.205291	0.205276	0.1811780	0.1684190	0.1575680	0.304740	0.274661	0.275996
84.8	0.510849	0.464118	0.461744	0.470980	0.441915	0.416964	0.562558	0.502757	0.515749	0.570037	0.533611	0.511130	0.206938	0.188035	0.185151	0.227726	0.214996	0.204158	0.244569	0.221274	0.222626	0.260698	0.249838	0.236189	0.224560	0.205824	0.205225	0.1813460	0.1686590	0.1577940	0.304911	0.274982	0.276292
85.0	0.511816	0.464682	0.461954	0.471512	0.442208	0.417527	0.563157	0.503523	0.516141	0.570885	0.534123	0.511889	0.206785	0.188322	0.184987	0.228010	0.214690	0.204325	0.244405	0.221249	0.222885	0.260828	0.250448	0.235796	0.224844	0.206049	0.205388	0.1814250	0.1689530	0.1577070	0.305270	0.275291	0.276387
85.2	0.513010	0.464957	0.462601	0.472378	0.442431	0.417585	0.563782	0.503749	0.516566	0.571939	0.534896	0.512358	0.206626	0.188160	0.185029	0.228456	0.214926	0.204340	0.244187	0.221061	0.222871	0.260889	0.250718	0.236243	0.225208	0.206133	0.205518	0.1814390	0.1688690	0.1579710	0.305666	0.275476	0.276242
85.4	0.513771	0.464977	0.462983	0.472593	0.442645	0.417788	0.564293	0.504114	0.517539	0.573075	0.535261	0.512931	0.206572	0.188194	0.184737	0.228620	0.215377	0.204210	0.244207	0.221057	0.222605	0.260571	0.250731	0.236043	0.224989	0.206086	0.205249	0.1809960	0.1687200	0.1579910	0.305905	0.275719	0.276530
85.6	0.514563	0.465346	0.463627	0.472800	0.442742	0.418199	0.564806	0.504862	0.518007	0.574065	0.535776	0.513691	0.206938	0.188966	0.185045	0.228583	0.215655	0.204255	0.244099	0.220981	0.222866	0.260984	0.251502	0.236382	0.224995	0.206051	0.205523	0.1810190	0.1688300	0.1581930	0.305857	0.276100	0.276790
85.8	0.515087	0.465747	0.464521	0.473468	0.442829	0.418329	0.565364	0.505629	0.518546	0.574887	0.536693	0.514340	0.207072	0.189090	0.184987	0.228383	0.215796	0.204156	0.244126	0.221047	0.222840	0.260969	0.251408	0.236475	0.225121	0.205971	0.206060	0.1807800	0.1689800	0.1583940	0.305560	0.276381	0.277025
86.0	0.515903	0.466102	0.464997	0.473388	0.443296	0.418523	0.565786	0.506462	0.519023	0.575690	0.537688	0.514958	0.207635	0.189073	0.185279	0.228149	0.215868	0.204375	0.244157	0.221129	0.222810	0.260941	0.252105	0.236238	0.225160	0.206016	0.205777	0.1805500	0.1689870	0.1587100	0.305704	0.276877	0.277477
86.2	0.516302	0.466843	0.465484	0.474002	0.443577	0.418371	0.567004	0.507049	0.519493	0.576389	0.538823	0.515619	0.208065	0.189248	0.185289	0.228238	0.216170	0.204725	0.244281	0.221231	0.222961	0.261482	0.251749	0.236295	0.225128	0.206051	0.206418	0.1807790	0.1688950	0.1589290	0.305752	0.277380	0.277773
86.4	0.517291	0.467324	0.466340	0.474652	0.443818	0.418499	0.567784	0.507693	0.520638	0.577006	0.539860	0.515810	0.208248	0.189081	0.185571	0.228417	0.216099	0.205156	0.244745	0.221304	0.223129	0.261306	0.252346	0.236691	0.225131	0.206545	0.206628	0.1805760	0.1690810	0.1592950	0.305767	0.277836	0.278156
86.6	0.517691	0.467386	0.466620	0.475402	0.444030	0.418695	0.568263	0.508228	0.521218	0.577733	0.540261	0.516324	0.208696	0.189234	0.185901	0.228233	0.216300	0.205178	0.244584	0.221501	0.223224	0.261165	0.252569	0.237061	0.225320	0.206676	0.206727	0.1806470	0.1687050	0.1592840	0.306123	0.278108	0.277830
86.8	0.518481	0.467567	0.467001	0.475896	0.444075	0.418976	0.568552	0.508883	0.522076	0.578199	0.540769	0.516935	0.208985	0.189760	0.185894	0.228706	0.216421	0.205555	0.244666	0.221707	0.223223	0.261454	0.252462	0.237263	0.225595	0.207010	0.207137	0.1804500	0.1684520	0.1595390	0.306284	0.278390	0.278206
87.0	0.519031	0.467848	0.467319	0.476661	0.444671	0.419759	0.569323	0.509813	0.522886	0.578833	0.541739	0.517378	0.209181	0.189545	0.185775	0.228705	0.216004	0.206040	0.244829	0.221931	0.223411	0.261520	0.252724	0.237615	0.225942	0.207141	0.207145	0.1805450	0.1691300	0.1591370	0.306155	0.278588	0.278184
87.2	0.519649	0.468922	0.467544	0.477173	0.444960	0.420343	0.570067	0.510313	0.523118	0.579171	0.542885	0.517851	0.209234	0.189969	0.185938	0.228851	0.215859	0.206056	0.245183	0.221787	0.223671	0.261814	0.252538	0.237827	0.226128	0.207203	0.207250	0.1808860	0.1693350	0.1589330	0.306348	0.278741	0.278108
87.4	0.520397	0.469753	0.468094	0.478171	0.445444	0.421041	0.571008	0.510735	0.523886	0.579930	0.543659	0.518692	0.209557	0.190470	0.186044	0.228975	0.215686	0.205811	0.245188	0.222200	0.224069	0.262003	0.252556	0.237997	0.226399	0.207179	0.207176	0.1810800	0.1696390	0.1590950	0.306795	0.278829	0.278271
87.6	0.521205	0.470626	0.468823	0.478912	0.446126	0.421574	0.571696	0.511477	0.524755	0.580617	0.544069	0.519424	0.209643	0.190557	0.186096	0.228742	0.215808	0.205999	0.245772	0.222648	0.224068	0.262594	0.252280	0.238095	0.226729	0.207668	0.207363	0.1810920	0.1695600	0.1591480	0.307069	0.278709	0.278542
87.8	0.522115	0.471637	0.469646	0.479616	0.446924	0.421934	0.572538	0.511956	0.525488	0.581080	0.544244	0.519852	0.209672	0.191164	0.186421	0.229235	0.215592	0.205548	0.246288	0.222966	0.223819	0.263020	0.252412	0.237984	0.226994	0.207541	0.207735	0.1810600	0.1700960	0.1593610	0.307667	0.278636	0.278698
88.0	0.522715	0.472654	0.470405	0.480405	0.447859	0.422354	0.573311	0.512840	0.526047	0.581465	0.544771	0.520496	0.209944	0.191558	0.186843	0.229409	0.215323	0.205538	0.246685	0.223457	0.224286	0.263068	0.252518	0.238182	0.227215	0.207656	0.207565	0.1814250	0.1704170	0.1594390	0.307899	0.279036	0.278603
88.2	0.522892	0.473472	0.470558	0.481095	0.448173	0.423193	0.574140	0.513575	0.526505	0.581988	0.545603	0.521552	0.210220	0.191494	0.187395	0.229808	0.215313	0.205821	0.246969	0.223794	0.224525	0.264050	0.252315	0.238696	0.227525	0.208032	0.207415	0.1814840	0.1707590	0.1598330	0.308548	0.279592	0.278938
88.4	0.523787	0.474496	0.471022	0.482128	0.448599	0.423872	0.574928	0.513995	0.527477	0.582754	0.546269	0.522020	0.210352	0.192272	0.187760	0.230078	0.215404	0.205613	0.247542	0.223969	0.224501	0.264589	0.253106	0.238913	0.227862	0.208420	0.207548	0.1815450	0.1712740	0.1597090	0.309384	0.279541	0.279416
88.6	0.524743	0.475469	0.471603	0.482518	0.449090	0.424846	0.575393	0.514772	0.528180	0.583525	0.546773	0.522465	0.210178	0.192664	0.188247	0.230431	0.215779	0.205836	0.247586	0.223925	0.224617	0.265110	0.252808	0.239125	0.227757	0.208648	0.207557	0.1818330	0.1712390	0.1597050	0.310444	0.279566	0.279873
88.8	0.525413	0.476199	0.472600	0.482879	0.449982	0.426146	0.575994	0.515625	0.528399	0.584038	0.547076	0.523264	0.209934	0.192372	0.188085	0.230385	0.215978	0.206131	0.247507	0.223840	0.224402	0.266046	0.253246	0.239275	0.227798	0.209063	0.208013	0.1818000	0.1713140	0.1597700	0.311222	0.279967	0.280430
89.0	0.526532	0.476945	0.473210	0.483515	0.450628	0.426466	0.576570	0.515911	0.529020	0.584684	0.547450	0.524171	0.210181	0.192591	0.188371	0.231076	0.215889	0.206321	0.247391	0.224180	0.224935	0.266104	0.253413	0.239108	0.228248	0.209328	0.208336	0.1818580	0.1713020	0.1596560	0.311838	0.280233	0.280608
89.2	0.527250	0.477042	0.474313	0.484032	0.451691	0.426503	0.577071	0.516016	0.529620	0.585508	0.548375	0.524906	0.210499	0.192889	0.188484	0.231712	0.216403	0.206395	0.247724	0.224680	0.225102	0.266576	0.253442	0.239151	0.228112	0.209177	0.208199	0.1822390	0.1711380	0.1597880	0.312242	0.280521	0.281264
89.4	0.527957	0.477278	0.475248	0.484275	0.452365	0.426794	0.577892	0.516351	0.530003	0.586401	0.549099	0.525997	0.210478	0.193133	0.188708	0.232141	0.216800	0.206501	0.248244	0.224911	0.224912	0.266550	0.253900	0.239434	0.228374	0.209661	0.208460	0.1823200	0.1707930	0.1594210	0.312542	0.280892	0.281869
89.6	0.528509	0.477844	0.476062	0.484550	0.452978	0.427298	0.578916	0.517053	0.530522	0.587418	0.549872	0.526669	0.210994	0.193672	0.188837	0.232449	0.216883	0.206733	0.248187	0.225097	0.225402	0.266878	0.254059	0.239654	0.229086	0.209733	0.209014	0.1824210	0.1710810	0.1593120	0.312431	0.281213	0.282118
89.8	0.528831	0.478263	0.476877	0.485009	0.453430	0.427601	0.579846	0.517573	0.531553	0.588328	0.550868	0.527290	0.211147	0.193655	0.189054	0.232387	0.217411	0.206610	0.248344	0.225072	0.225294	0.266749	0.254532	0.239584	0.229016	0.210137	0.209127	0.1823600	0.1706670	0.1593170	0.312662	0.281189	0.281919
90.0	0.529406	0.478320	0.477745	0.484959	0.454220	0.428487	0.580598	0.517824	0.532428	0.589127	0.551102	0.527904	0.211338	0.193100	0.189577	0.232879	0.217374	0.206643	0.248763	0.225483	0.225540	0.266513	0.255004	0.239629	0.228603	0.210317	0.208953	0.1822820	0.1702480	0.1596080	0.312683	0.281381	0.282246
90.2	0.529643	0.478574	0.478349	0.485575	0.454727	0.429214	0.581674	0.518318	0.533187	0.589990	0.551620	0.528418	0.211476	0.193059	0.189562	0.233243	0.217865	0.206774	0.248956	0.225727	0.225731	0.266617	0.255540	0.240185	0.228761	0.210220	0.209558	0.1825090	0.1698280	0.1594740	0.312510	0.281863	0.282308
90.4	0.530202	0.478940	0.479028	0.486445	0.455135	0.429825	0.582181	0.518948	0.534331	0.590807	0.552136	0.529115	0.211544	0.193333	0.189549	0.233582	0.218253	0.207246	0.249085	0.225915	0.225865	0.266177	0.255943	0.240709	0.229033	0.210357	0.209056	0.1826200	0.1696970	0.1594740	0.312324	0.282025	0.282306
90.6	0.530637	0.479201	0.479489	0.487108	0.455940	0.430506	0.582559	0.519856	0.534855	0.591647	0.552725	0.529912	0.211804	0.193575	0.189773	0.233738	0.218381	0.207490	0.248987	0.225967	0.226150	0.266210	0.255848	0.240902	0.228989	0.210152	0.209064	0.1823660	0.1696720	0.1592950	0.312552	0.282179	0.282256
90.8	0.531450	0.479734	0.479906	0.486984	0.456519	0.430855	0.583504	0.520828	0.535323	0.592461	0.553457	0.530201	0.211608	0.193813	0.189742	0.233838	0.218476	0.208226	0.249311	0.225971	0.226362	0.266231	0.256475	0.240827	0.228975	0.210272	0.209285	0.1826280	0.1698530	0.1595200	0.312269	0.282366	0.282846
91.0	0.532200	0.480728	0.480533	0.487227	0.456989	0.431586	0.584587	0.521765	0.535485	0.592952	0.554279	0.530576	0.212058	0.193658	0.189895	0.233587	0.218454	0.208572	0.249574	0.225776	0.226512	0.266051	0.256267	0.241018	0.229180	0.210047	0.209627	0.1829740	0.1707400	0.1589450	0.312395	0.282607	0.282933
91.2	0.533005	0.481823	0.480947	0.487479	0.457418	0.432075	0.585604	0.522505	0.535796	0.593825	0.554842	0.531040	0.212138	0.193996	0.189971	0.233927	0.218609	0.208865	0.249789	0.225475	0.226638	0.266218	0.256218	0.241044	0.229429	0.210180	0.209645	0.1838140	0.1706880	0.1592200	0.312417	0.283169	0.283426
91.4	0.533875	0.482724	0.481373	0.487969	0.458024	0.432248	0.586623	0.523252	0.536432	0.594716	0.555103	0.531851	0.212041	0.194505	0.190036	0.233540	0.218694	0.209033	0.250208	0.225877	0.226890	0.266683	0.256235	0.240919	0.229620	0.210246	0.209979	0.1839860	0.1709650	0.1594890	0.312718	0.283553	0.283823
91.6	0.534708	0.483573	0.481761	0.488671	0.458858	0.432147	0.587261	0.524170	0.537116	0.595404	0.555594	0.532588	0.212100	0.194538	0.190391	0.233616	0.218828	0.209181	0.250690	0.226076	0.227108	0.267057	0.255711	0.240798	0.229414	0.210500	0.210168	0.1840680	0.1711770	0.1601720	0.313160	0.283637	0.283994
91.8	0.535345	0.484625	0.482521	0.489079	0.459352	0.432475	0.587930	0.524887	0.537683	0.595831	0.556614	0.533313	0.212259	0.194829	0.190672	0.233960	0.218920	0.209107	0.250965	0.226302	0.227370	0.267128	0.256243	0.240847	0.229627	0.210385	0.210341	0.1845720	0.1719450	0.1607060	0.313820	0.284023	0.284332
92.0	0.535709	0.485026	0.482748	0.490214	0.460122	0.433051	0.588823	0.525790	0.538043	0.596822	0.558070	0.533788	0.212413	0.195315	0.191016	0.233725	0.219315	0.209416	0.250923	0.226322	0.227779	0.267714	0.255843	0.241223	0.229846	0.210567	0.210225	0.1847570	0.1722530	0.1609960	0.314207	0.284489	0.284752
92.2	0.535979	0.485900	0.482963	0.491169	0.460450	0.433722	0.589589	0.526491	0.538844	0.597592	0.559453	0.534459	0.212542	0.195355	0.190959	0.233908	0.219737	0.209667	0.251001	0.226333	0.227704	0.268450	0.256273	0.241531	0.229781	0.210872	0.210252	0.1845840	0.1726210	0.1615430	0.314706	0.284511	0.285250
92.4	0.536956	0.486772	0.483383	0.491969	0.460979	0.434688	0.590217	0.527373	0.539709	0.598120	0.560276	0.534809	0.212709	0.195386	0.190482	0.233784	0.220214	0.209633	0.251316	0.226247	0.227425	0.268922	0.256389	0.241832	0.230019	0.211248	0.210411	0.1844010	0.1727710	0.1616200	0.315193	0.284402	0.285797
92.6	0.537739	0.487731	0.484136	0.492311	0.461686	0.435274	0.590719	0.527825	0.540424	0.598687	0.561094	0.535666	0.212717	0.195715	0.190193	0.233487	0.220481	0.209770	0.251381	0.226427	0.227644	0.269430	0.256292	0.242018	0.230284	0.211543	0.210682	0.1846980	0.1728580	0.1620420	0.315479	0.284442	0.285891
92.8	0.538417	0.488322	0.484643	0.493112	0.462097	0.435794	0.591417	0.528390	0.540833	0.599051	0.561724	0.536528	0.213084	0.195435	0.190189	0.233508	0.220362	0.209762	0.251614	0.226662	0.227678	0.269696	0.257118	0.242172	0.230554	0.211844	0.211084	0.1845140	0.1732140	0.1620690	0.315796	0.284520	0.285996
93.0	0.539261	0.489181	0.484579	0.493556	0.462444	0.435549	0.591860	0.528581	0.541556	0.599526	0.562634	0.537277	0.213374	0.195361	0.190296	0.233710	0.220391	0.209604	0.251871	0.227149	0.228334	0.269568	0.256870	0.242168	0.231095	0.212113	0.211213	0.1850230	0.1734870	0.1621960	0.315793	0.284588	0.285985
93.2	0.540185	0.489531	0.485237	0.494043	0.463157	0.435530	0.592411	0.528995	0.542370	0.600181	0.563844	0.538093	0.213314	0.195624	0.190391	0.233720	0.220493	0.209810	0.252285	0.227436	0.228401	0.269873	0.257358	0.242488	0.231214	0.212176	0.211294	0.1850460	0.1737600	0.1623920	0.316095	0.284786	0.286427
93.4	0.541093	0.489936	0.486022	0.494640	0.463300	0.435913	0.593163	0.529553	0.542977	0.601115	0.564760	0.538790	0.213271	0.195177	0.190410	0.233902	0.220329	0.209778	0.252719	0.227653	0.228190	0.269728	0.257698	0.242830	0.231402	0.212654	0.211522	0.1848700	0.1739890	0.1621670	0.316372	0.285156	0.286117
93.6	0.541597	0.490472	0.486268	0.495151	0.463459	0.436629	0.593727	0.530030	0.544297	0.601713	0.565296	0.539229	0.213587	0.195228	0.190370	0.233954	0.220460	0.209788	0.253126	0.227801	0.228644	0.270342	0.257974	0.243218	0.231636	0.212528	0.211692	0.1844550	0.1745760	0.1624480	0.316610	0.285336	0.285878
93.8	0.542298	0.490872	0.486832	0.495302	0.463603	0.437376	0.594207	0.530653	0.545388	0.602478	0.565688	0.539815	0.213524	0.195147	0.190529	0.233914	0.220643	0.209865	0.253272	0.227600	0.228370	0.269924	0.259035	0.243562	0.231258	0.212614	0.211949	0.1845400	0.1743010	0.1627200	0.316896	0.285331	0.285926
94.0	0.542850	0.491479	0.487644	0.495445	0.464037	0.438263	0.595040	0.531029	0.546098	0.603326	0.565795	0.540342	0.213510	0.194527	0.190446	0.234286	0.220516	0.210083	0.253700	0.228081	0.228524	0.269631	0.258714	0.243911	0.231391	0.212491	0.211769	0.1844740	0.1741560	0.1628640	0.316691	0.285587	0.286331
94.2	0.543705	0.492030	0.488192	0.496268	0.464066	0.438860	0.595592	0.531621	0.546729	0.603978	0.566710	0.541230	0.214168	0.194553	0.190192	0.234502	0.221108	0.210381	0.253860	0.227989	0.228800	0.269918	0.259384	0.244245	0.231733	0.212530	0.212128	0.1843820	0.1738860	0.1630170	0.316850	0.285995	0.286367
94.4	0.544294	0.492749	0.488865	0.496691	0.464519	0.439389	0.596373	0.532392	0.547728	0.604741	0.567372	0.542492	0.214052	0.195034	0.190212	0.234897	0.221579	0.210663	0.253924	0.228147	0.229029	0.269883	0.258928	0.244279	0.231720	0.212555	0.212451	0.1843910	0.1741430	0.1631270	0.317215	0.285829	0.286684
94.6	0.545214	0.493549	0.489100	0.496745	0.465315	0.440111	0.596842	0.533211	0.548464	0.605415	0.568298	0.542962	0.214276	0.194730	0.190613	0.235122	0.221671	0.211217	0.253966	0.228259	0.229130	0.269858	0.259293	0.244239	0.231642	0.212493	0.213023	0.1844100	0.1741430	0.1629150	0.317859	0.286429	0.287027
94.8	0.546005	0.494514	0.489644	0.496785	0.465284	0.440278	0.598058	0.533745	0.548780	0.606076	0.568134	0.543109	0.214389	0.194961	0.190840	0.235302	0.221728	0.211900	0.253817	0.228702	0.229420	0.269903	0.259402	0.244407	0.231542	0.212938	0.213147	0.1846510	0.1739930	0.1631120	0.318060	0.286533	0.287162
95.0	0.546618	0.495105	0.490285	0.497300	0.465460	0.440738	0.598887	0.534248	0.549193	0.606361	0.568386	0.544050	0.214631	0.195351	0.191126	0.235468	0.221917	0.212105	0.253686	0.228702	0.229842	0.269946	0.259027	0.244209	0.231403	0.213318	0.213412	0.1847290	0.1739770	0.1627920	0.318508	0.286842	0.287441
95.2	0.547129	0.495634	0.490789	0.497882	0.465839	0.441101	0.599777	0.534984	0.549822	0.607336	0.568669	0.544632	0.214259	0.194873	0.191466	0.235927	0.221940	0.212123	0.253774	0.229191	0.230093	0.270184	0.259062	0.244284	0.231086	0.213826	0.213378	0.1852570	0.1735970	0.1627000	0.318638	0.287453	0.287625
95.4	0.547869	0.496113	0.491219	0.498478	0.466610	0.440866	0.600252	0.535786	0.550261	0.607813	0.568566	0.545578	0.214112	0.195502	0.191731	0.236026	0.222069	0.212231	0.253749	0.229648	0.230104	0.270547	0.259028	0.244175	0.230803	0.213894	0.213494	0.1852170	0.1734560	0.1625020	0.319022	0.287757	0.287550
95.6	0.548762	0.496565	0.491956	0.499040	0.467206	0.441355	0.600815	0.536912	0.551304	0.608421	0.568973	0.546112	0.214164	0.195909	0.191828	0.236429	0.222644	0.212606	0.253392	0.229991	0.230360	0.270372	0.259235	0.244072	0.230851	0.214116	0.213377	0.1853230	0.1736600	0.1625740	0.319338	0.287900	0.287395
95.8	0.548943	0.496939	0.493247	0.499755	0.467845	0.442009	0.601762	0.537397	0.551606	0.608831	0.570164	0.546638	0.213951	0.195741	0.192005	0.236670	0.222681	0.212447	0.253381	0.230387	0.230326	0.270585	0.259655	0.244314	0.231354	0.214515	0.213560	0.1858040	0.1739400	0.1624190	0.319730	0.287871	0.287851
96.0	0.549312	0.497307	0.493895	0.500972	0.468867	0.442783	0.602738	0.538444	0.552309	0.609629	0.570928	0.546943	0.213655	0.196348	0.192013	0.236933	0.222640	0.212444	0.253178	0.230212	0.230233	0.271167	0.259073	0.244462	0.231619	0.214638	0.213447	0.1858560	0.1737850	0.1624920	0.319541	0.288216	0.287956
96.2	0.549722	0.498268	0.494781	0.501550	0.469463	0.443443	0.603414	0.539017	0.552941	0.610162	0.571611	0.547594	0.213722	0.196694	0.191820	0.237349	0.222980	0.212640	0.253121	0.230442	0.230075	0.271285	0.259981	0.244474	0.231607	0.214630	0.213471	0.1859890	0.1740470	0.1622650	0.319453	0.288175	0.288227
96.4	0.550468	0.498675	0.495253	0.502249	0.470084	0.443945	0.604214	0.539701	0.553213	0.610863	0.572077	0.548091	0.213851	0.196721	0.191818	0.237006	0.222759	0.212562	0.252928	0.230567	0.229999	0.271108	0.259668	0.244480	0.232460	0.214961	0.213500	0.1860080	0.1741370	0.1623230	0.319666	0.288220	0.288684
96.6	0.550794	0.499057	0.496102	0.502815	0.471016	0.443979	0.605155	0.540122	0.553707	0.611701	0.572442	0.548879	0.213751	0.197176	0.192241	0.236933	0.222630	0.212414	0.252946	0.230773	0.230112	0.271136	0.260110	0.244655	0.233116	0.215052	0.213601	0.1867130	0.1743960	0.1623070	0.319574	0.288184	0.288887
96.8	0.551396	0.499307	0.496946	0.503609	0.471624	0.444318	0.606076	0.540766	0.553841	0.612613	0.572986	0.549593	0.213699	0.197381	0.192827	0.237253	0.222395	0.212591	0.253189	0.230882	0.229891	0.271203	0.260549	0.244875	0.233666	0.215111	0.213792	0.1866470	0.1748300	0.1625450	0.320028	0.288791	0.289221
97.0	0.551958	0.499944	0.497707	0.504414	0.472625	0.444365	0.606783	0.541245	0.554368	0.613526	0.573982	0.550127	0.213537	0.197437	0.192935	0.237601	0.222568	0.212872	0.253414	0.230730	0.230045	0.271368	0.260434	0.245237	0.234023	0.215339	0.213841	0.1868780	0.1750720	0.1628890	0.320137	0.289223	0.289424
97.2	0.552620	0.500548	0.498772	0.504881	0.473472	0.444549	0.607385	0.542001	0.555073	0.614093	0.575184	0.550926	0.213676	0.197774	0.193318	0.237521	0.222399	0.213008	0.253513	0.230786	0.229741	0.271751	0.260990	0.245587	0.234081	0.215443	0.213697	0.1866410	0.1750280	0.1630970	0.320317	0.289943	0.289639
97.4	0.553313	0.501273	0.499621	0.505292	0.473724	0.444927	0.608365	0.542263	0.555903	0.615024	0.576124	0.551471	0.214008	0.197821	0.193324	0.237845	0.222357	0.213079	0.254123	0.230799	0.229977	0.272443	0.261019	0.246115	0.234231	0.215684	0.214026	0.1864550	0.1752010	0.1633880	0.320557	0.290698	0.289844
97.6	0.553795	0.501738	0.499912	0.505524	0.474472	0.445449	0.609209	0.542777	0.556763	0.615933	0.576511	0.551986	0.214656	0.197883	0.193270	0.237753	0.222662	0.213419	0.254850	0.230502	0.230380	0.272571	0.261635	0.246363	0.234781	0.215853	0.214510	0.1866020	0.1751420	0.1640020	0.320825	0.290946	0.290325
97.8	0.554384	0.502297	0.500402	0.505603	0.474978	0.445974	0.610400	0.543266	0.557589	0.616924	0.576822	0.552648	0.215019	0.198171	0.193199	0.237445	0.222842	0.213632	0.255267	0.230547	0.230263	0.272560	0.261693	0.246767	0.234677	0.216166	0.214970	0.1867280	0.1752300	0.1643740	0.320611	0.290927	0.290898
98.0	0.554650	0.502888	0.501091	0.506204	0.475447	0.446472	0.611006	0.543477	0.558204	0.618212	0.577647	0.553200	0.215696	0.197448	0.193283	0.237670	0.223032	0.213775	0.255857	0.230946	0.230684	0.272856	0.261043	0.247036	0.235082	0.216407	0.214825	0.1864170	0.1754690	0.1645680	0.320513	0.290897	0.291085
98.2	0.555296	0.503297	0.501810	0.506835	0.475897	0.447016	0.611413	0.544156	0.559048	0.619158	0.578505	0.554205	0.216434	0.197733	0.193563	0.238061	0.223174	0.214173	0.256070	0.231225	0.230975	0.273190	0.261784	0.247191	0.235475	0.216561	0.215181	0.1860860	0.1754000	0.1651670	0.320907	0.291053	0.291512
98.4	0.555312	0.503868	0.502171	0.507545	0.476518	0.447568	0.612150	0.544835	0.560170	0.620242	0.579207	0.555132	0.216440	0.198045	0.193487	0.237806	0.223301	0.214476	0.256321	0.231542	0.231249	0.273587	0.261838	0.247118	0.235444	0.216593	0.215562	0.1860750	0.1755900	0.1653460	0.321217	0.291216	0.291755
98.6	0.555586	0.504649	0.502649	0.508122	0.476699	0.448284	0.612691	0.545782	0.560893	0.621002	0.579933	0.555191	0.216959	0.197715	0.193560	0.237691	0.223326	0.215082	0.256736	0.232115	0.231713	0.273925	0.262459	0.247431	0.235402	0.216824	0.215472	0.1860250	0.1754250	0.1655800	0.321283	0.291756	0.291914
98.8	0.556122	0.505085	0.503354	0.508924	0.476489	0.448620	0.613552	0.546790	0.561446	0.621391	0.579764	0.555334	0.217177	0.198360	0.193848	0.237655	0.223589	0.215063	0.256989	0.232578	0.232094	0.274761	0.262833	0.247380	0.235411	0.217214	0.215451	0.1860140	0.1751110	0.1657920	0.321536	0.292188	0.291927
99.0	0.556624	0.505365	0.503655	0.509184	0.476763	0.449361	0.614023	0.547606	0.562371	0.622135	0.580421	0.556071	0.217172	0.198029	0.193972	0.237845	0.223811	0.214910	0.257287	0.232810	0.232054	0.275161	0.262932	0.247255	0.235326	0.216972	0.215712	0.1860190	0.1753340	0.1657640	0.321848	0.292349	0.292212
99.2	0.557445	0.506422	0.504195	0.509639	0.477026	0.450157	0.614400	0.548648	0.563487	0.622960	0.580798	0.556641	0.217690	0.197441	0.194424	0.237952	0.223821	0.215217	0.257477	0.233190	0.232119	0.275948	0.263253	0.247437	0.235351	0.216846	0.215935	0.1867000	0.1754830	0.1656740	0.322317	0.292794	0.292227
99.4	0.557997	0.507062	0.504546	0.510259	0.477331	0.450912	0.614600	0.549631	0.564187	0.623313	0.581194	0.557222	0.218212	0.197981	0.194386	0.238057	0.224407	0.215709	0.257400	0.233457	0.232092	0.276406	0.263950	0.247476	0.235318	0.216750	0.216066	0.1869650	0.1759380	0.1656130	0.322581	0.293116	0.292170
99.6	0.558768	0.507614	0.505124	0.510828	0.477035	0.452081	0.614721	0.550513	0.565153	0.623749	0.581543	0.557707	0.218619	0.197759	0.194231	0.238188	0.224484	0.215834	0.257484	0.233620	0.232366	0.276415	0.263853	0.247517	0.235809	0.217028	0.216347	0.1872710	0.1763900	0.1658080	0.323106	0.293160	0.292311
99.8	0.559510	0.508269	0.506126	0.511983	0.477229	0.452776	0.615174	0.551239	0.565609	0.624271	0.582285	0.558406	0.218741	0.197426	0.194593	0.238244	0.224111	0.215689	0.257493	0.233382	0.232549	0.276652	0.263901	0.247578	0.236276	0.217235	0.216538	0.1878840	0.1763320	0.1656620	0.323459	0.293137	0.292593
100.0	0.560478	0.508814	0.506372	0.512618	0.477442	0.453581	0.615154	0.552383	0.566400	0.624927	0.582106	0.558581	0.218623	0.197859	0.194807	0.238481	0.224288	0.215996	0.257336	0.233442	0.232507	0.276574	0.263635	0.247278	0.236425	0.216988	0.216312	0.1882600	0.1762380	0.1653820	0.323534	0.293669	0.292925
100.2	0.561348	0.509133	0.507028	0.513095	0.477466	0.453894	0.615430	0.552956	0.566696	0.625610	0.582780	0.559119	0.218774	0.197799	0.194946	0.238541	0.224886	0.216387	0.257427	0.233636	0.232395	0.276017	0.264421	0.247061	0.236600	0.216948	0.216457	0.1885910	0.1763420	0.1649280	0.324229	0.293749	0.293132
100.4	0.562221	0.509565	0.507194	0.513683	0.477881	0.454076	0.615932	0.553591	0.567256	0.626327	0.583075	0.559418	0.218556	0.197710	0.195289	0.238312	0.224764	0.216294	0.257138	0.233679	0.232248	0.276008	0.263599	0.246981	0.237173	0.217301	0.216519	0.1887100	0.1758740	0.1648790	0.324819	0.294079	0.293207
100.6	0.562958	0.510102	0.508111	0.514119	0.478330	0.454531	0.616664	0.553888	0.567510	0.626914	0.583639	0.559992	0.218657	0.197988	0.195701	0.238883	0.225208	0.216094	0.257231	0.233563	0.232736	0.276148	0.264030	0.247201	0.237362	0.217373	0.216322	0.1887810	0.1758590	0.1648300	0.325098	0.294368	0.293020
100.8	0.563713	0.510659	0.508577	0.514508	0.478648	0.455193	0.617206	0.554238	0.567744	0.627664	0.584902	0.560557	0.218736	0.197871	0.195826	0.239444	0.225456	0.216105	0.257226	0.233388	0.232888	0.276526	0.263876	0.247361	0.237399	0.217548	0.216316	0.1886630	0.1758270	0.1646020	0.325713	0.294983	0.293349
101.0	0.564546	0.511032	0.508800	0.514882	0.479361	0.455468	0.617692	0.554703	0.568459	0.628427	0.586158	0.561077	0.218763	0.198124	0.195693	0.240125	0.225619	0.215997	0.257232	0.233208	0.233472	0.276600	0.263249	0.247376	0.237176	0.217737	0.216094	0.1888740	0.1758270	0.1645460	0.326016	0.295187	0.293564
101.2	0.565396	0.511585	0.509156	0.514871	0.480068	0.455630	0.618385	0.555172	0.568696	0.628690	0.587042	0.561754	0.218981	0.198655	0.195737	0.240218	0.225993	0.215635	0.257470	0.233141	0.233633	0.276986	0.263392	0.247456	0.237112	0.217742	0.216137	0.1887650	0.1755740	0.1642510	0.326464	0.295420	0.293924
101.4	0.566321	0.512033	0.509526	0.515152	0.480890	0.456333	0.619139	0.554857	0.569197	0.629288	0.587760	0.562262	0.219336	0.198726	0.195513	0.240704	0.226196	0.215703	0.258017	0.233329	0.234482	0.277186	0.262794	0.247967	0.237217	0.217909	0.216412	0.1884160	0.1753470	0.1643250	0.326804	0.295305	0.293922
101.6	0.566916	0.512296	0.509970	0.515670	0.481735	0.456935	0.619554	0.555169	0.569748	0.629881	0.588009	0.562746	0.219632	0.199418	0.195339	0.240722	0.226316	0.215527	0.258254	0.233357	0.234812	0.277011	0.262852	0.248068	0.237410	0.218173	0.216556	0.1886820	0.1748870	0.1643690	0.326613	0.294971	0.294073
101.8	0.567619	0.512685	0.510387	0.515956	0.482331	0.456986	0.620421	0.555406	0.570211	0.630393	0.588691	0.563367	0.219958	0.199961	0.195404	0.240963	0.226192	0.215480	0.258375	0.233585	0.235046	0.277299	0.262473	0.248672	0.237139	0.218561	0.216301	0.1880490	0.1751440	0.1642600	0.326431	0.294862	0.294122
102.0	0.567970	0.513145	0.510759	0.516551	0.483336	0.457134	0.620740	0.556015	0.570634	0.631146	0.589910	0.563950	0.220036	0.200248	0.195581	0.240968	0.226058	0.215785	0.258479	0.233427	0.235633	0.276818	0.262297	0.249102	0.237202	0.218749	0.216288	0.1877820	0.1749230	0.1643380	0.326213	0.294618	0.294095
102.2	0.568374	0.513874	0.511437	0.517449	0.484221	0.457285	0.621741	0.556540	0.570877	0.631588	0.591065	0.564854	0.220302	0.201557	0.195514	0.240985	0.225900	0.215790	0.258770	0.233488	0.235679	0.277155	0.263074	0.249055	0.237217	0.219053	0.216009	0.1878210	0.1748670	0.1648750	0.326307	0.294654	0.294112
102.4	0.568893	0.514338	0.511724	0.518092	0.484736	0.457893	0.622339	0.557175	0.571807	0.632019	0.592035	0.565377	0.220338	0.202006	0.195244	0.240872	0.225819	0.215837	0.259224	0.233679	0.236220	0.277337	0.263112	0.249551	0.237088	0.219076	0.216036	0.1877290	0.1749810	0.1650690	0.326181	0.294856	0.294149
102.6	0.569237	0.515292	0.512469	0.518509	0.485035	0.457815	0.622989	0.558187	0.572434	0.632559	0.592892	0.565727	0.220314	0.202087	0.195290	0.240992	0.226027	0.215983	0.259519	0.233768	0.236523	0.277544	0.263634	0.249789	0.237257	0.219351	0.216175	0.1877400	0.1749860	0.1654590	0.325947	0.295147	0.294359
102.8	0.569733	0.515829	0.513060	0.519152	0.485469	0.458062	0.624007	0.558574	0.573121	0.632914	0.593383	0.566313	0.220452	0.202694	0.195544	0.241337	0.226364	0.215954	0.259767	0.233887	0.236474	0.278172	0.264034	0.250004	0.237654	0.219063	0.216355	0.1879550	0.1750210	0.1660550	0.326166	0.295159	0.294446
103.0	0.570302	0.516482	0.513530	0.519336	0.486078	0.458551	0.624760	0.558944	0.573808	0.633824	0.593919	0.566926	0.220419	0.202579	0.195845	0.241589	0.226292	0.216033	0.259750	0.234132	0.236498	0.278150	0.264259	0.250433	0.237855	0.218728	0.216717	0.1883840	0.1757540	0.1663580	0.326340	0.294804	0.294709
103.2	0.570929	0.517503	0.514018	0.520367	0.486576	0.459154	0.625447	0.559482	0.574408	0.634481	0.594320	0.567570	0.220844	0.202276	0.196049	0.241383	0.226183	0.216385	0.259967	0.233948	0.236671	0.278177	0.265036	0.250769	0.238078	0.219164	0.217161	0.1889060	0.1762460	0.1669130	0.326733	0.295018	0.294937
103.4	0.571020	0.517827	0.514537	0.520765	0.486639	0.459459	0.626108	0.560246	0.574700	0.635073	0.594801	0.567989	0.221091	0.202538	0.196155	0.241370	0.226509	0.216637	0.260415	0.233765	0.236342	0.278530	0.265394	0.251175	0.238119	0.219499	0.217740	0.1891170	0.1767090	0.1673450	0.326433	0.295320	0.295119
103.6	0.571527	0.518447	0.515167	0.521165	0.486662	0.459767	0.626741	0.561029	0.575375	0.635844	0.594785	0.568883	0.221056	0.202412	0.196132	0.241143	0.226339	0.216895	0.260606	0.233812	0.236647	0.278715	0.265754	0.251189	0.238726	0.219726	0.218048	0.1895050	0.1768000	0.1678270	0.327004	0.295268	0.295571
103.8	0.572286	0.519499	0.515902	0.521816	0.486847	0.460185	0.627494	0.561607	0.575783	0.636666	0.595409	0.569367	0.220773	0.202303	0.196751	0.241408	0.226296	0.217156	0.260490	0.233999	0.236543	0.278759	0.266632	0.251193	0.238938	0.219709	0.218225	0.1898600	0.1769660	0.1677570	0.326895	0.295696	0.296029
104.0	0.572985	0.520103	0.516033	0.522251	0.487195	0.460638	0.628243	0.562031	0.576029	0.637732	0.595760	0.569633	0.220326	0.202197	0.197045	0.241888	0.226642	0.217422	0.260634	0.234503	0.236096	0.278804	0.266903	0.250680	0.239194	0.219492	0.218480	0.1899570	0.1771790	0.1675870	0.327274	0.296233	0.296157
104.2	0.573628	0.520613	0.516779	0.522714	0.487435	0.460919	0.629306	0.562551	0.576554	0.638533	0.596474	0.570247	0.220499	0.202007	0.197044	0.241818	0.226968	0.217644	0.260780	0.234543	0.235896	0.278788	0.267382	0.250443	0.239193	0.219571	0.218935	0.1898170	0.1774120	0.1673560	0.328077	0.296653	0.296006
104.4	0.574134	0.521250	0.516931	0.522965	0.487494	0.461334	0.630192	0.563051	0.577188	0.639403	0.596955	0.570757	0.220471	0.201442	0.197304	0.241817	0.226817	0.217565	0.260921	0.235071	0.235634	0.279130	0.266829	0.250369	0.239243	0.219645	0.219381	0.1898700	0.1774170	0.1672910	0.328398	0.297126	0.296102
104.6	0.574929	0.521386	0.517752	0.523357	0.487774	0.462108	0.631087	0.563570	0.577657	0.640316	0.597904	0.571362	0.220542	0.200886	0.197472	0.242314	0.227127	0.217828	0.261327	0.235230	0.235893	0.278881	0.267476	0.250567	0.239239	0.219783	0.219697	0.1898860	0.1780970	0.1673030	0.328552	0.297627	0.296170
104.8	0.575438	0.521374	0.517982	0.523528	0.488176	0.462672	0.631758	0.564412	0.578336	0.641162	0.598688	0.571970	0.220503	0.200745	0.197852	0.242374	0.227222	0.218243	0.261293	0.235438	0.235791	0.279472	0.267240	0.250421	0.239181	0.219928	0.220163	0.1899020	0.1784670	0.1669270	0.329209	0.298140	0.297049
105.0	0.576266	0.521626	0.518715	0.523983	0.488923	0.462998	0.632471	0.565093	0.579165	0.642318	0.599551	0.572383	0.220410	0.201403	0.197969	0.242521	0.227155	0.218188	0.261247	0.235377	0.235908	0.279445	0.267209	0.250248	0.239045	0.219916	0.220230	0.1898450	0.1785890	0.1669840	0.330072	0.298235	0.297240
105.2	0.577076	0.522023	0.519650	0.524209	0.489331	0.463384	0.633270	0.565423	0.579511	0.642595	0.599977	0.573094	0.220431	0.201498	0.198040	0.242453	0.227589	0.218218	0.261440	0.235774	0.235936	0.279565	0.267171	0.250639	0.239165	0.219914	0.220504	0.1896590	0.1783460	0.1666450	0.330424	0.298756	0.297545
105.4	0.577881	0.522625	0.520308	0.524438	0.489889	0.464270	0.633907	0.565998	0.580635	0.643089	0.600241	0.573786	0.220709	0.201711	0.198292	0.242529	0.227774	0.218625	0.261212	0.236137	0.236100	0.279873	0.266886	0.250938	0.239059	0.220198	0.220308	0.1892510	0.1782050	0.1668870	0.330565	0.299079	0.297537
105.6	0.578440	0.522996	0.520874	0.524635	0.490301	0.464205	0.634364	0.566857	0.581210	0.643492	0.600584	0.574139	0.220824	0.202602	0.198580	0.242418	0.228062	0.218792	0.261065	0.236228	0.236168	0.279661	0.266755	0.251182	0.239113	0.220734	0.220342	0.1896120	0.1781440	0.1667260	0.330696	0.299098	0.297812
105.8	0.579000	0.523608	0.521171	0.524736	0.490921	0.464268	0.635244	0.567724	0.581792	0.644130	0.601427	0.574872	0.221000	0.202814	0.198610	0.242182	0.228471	0.219067	0.261025	0.236471	0.236050	0.279560	0.266510	0.251636	0.239110	0.221023	0.220222	0.1893170	0.1783170	0.1664400	0.330943	0.299052	0.297974
106.0	0.579427	0.523994	0.521726	0.525363	0.491656	0.464637	0.635585	0.568455	0.582519	0.644818	0.602403	0.575506	0.220972	0.202993	0.198961	0.242063	0.228833	0.218972	0.260951	0.236568	0.236179	0.279620	0.266388	0.251807	0.239240	0.221294	0.220284	0.1895550	0.1781510	0.1665450	0.330979	0.299077	0.297936
106.2	0.580017	0.524569	0.522532	0.526018	0.491741	0.464975	0.636285	0.568983	0.582984	0.645364	0.602992	0.576267	0.221702	0.203700	0.198549	0.242290	0.228850	0.219239	0.261371	0.236573	0.236137	0.280086	0.266424	0.251819	0.239491	0.221658	0.220242	0.1895500	0.1781330	0.1667200	0.331080	0.299010	0.298167
106.4	0.580626	0.524765	0.523007	0.526352	0.492068	0.465293	0.636691	0.569806	0.583772	0.645686	0.603098	0.576752	0.221627	0.203587	0.198754	0.242274	0.228966	0.219243	0.261457	0.236834	0.236455	0.279831	0.266269	0.252236	0.239993	0.221916	0.221021	0.1896500	0.1780460	0.1668490	0.331290	0.299170	0.298654
106.6	0.581020	0.525475	0.523966	0.526644	0.492356	0.465210	0.637595	0.570499	0.584452	0.646158	0.603443	0.577478	0.222151	0.203347	0.198655	0.242351	0.229252	0.219346	0.261542	0.236940	0.236412	0.279920	0.266160	0.252321	0.240414	0.222308	0.221161	0.1901350	0.1779720	0.1672560	0.331165	0.299700	0.298972
106.8	0.581456	0.525875	0.524516	0.527408	0.493053	0.465398	0.638386	0.571068	0.584918	0.646713	0.603646	0.577954	0.222637	0.203518	0.198858	0.242447	0.229373	0.219269	0.261815	0.237344	0.236672	0.279748	0.266196	0.252604	0.240803	0.222117	0.221442	0.1905140	0.1781530	0.1677980	0.331157	0.299716	0.299407
107.0	0.581900	0.526291	0.525108	0.527848	0.493870	0.465661	0.638880	0.572126	0.585643	0.647442	0.603947	0.578392	0.222897	0.203463	0.199101	0.242200	0.229653	0.218869	0.262001	0.237414	0.236828	0.279421	0.266546	0.252650	0.240873	0.222307	0.221773	0.1911920	0.1783540	0.1676240	0.331169	0.299962	0.299973
107.2	0.582149	0.527036	0.525562	0.529009	0.494643	0.465852	0.639530	0.572954	0.586101	0.648158	0.604751	0.578980	0.223304	0.203096	0.199217	0.242363	0.229573	0.219327	0.262362	0.237430	0.236803	0.279517	0.266593	0.252777	0.240923	0.222618	0.222259	0.1911610	0.1784490	0.1681570	0.331198	0.300207	0.300003
107.4	0.582420	0.527467	0.526619	0.529352	0.494900	0.466103	0.640104	0.573580	0.586517	0.648903	0.605576	0.579651	0.223851	0.203614	0.199660	0.242562	0.229636	0.219522	0.262592	0.237575	0.237371	0.280197	0.266896	0.252853	0.241220	0.223082	0.222482	0.1917920	0.1788880	0.1684330	0.331174	0.300470	0.300357
107.6	0.583260	0.528234	0.527034	0.529899	0.495426	0.466975	0.640651	0.574210	0.586901	0.649777	0.606447	0.580812	0.223839	0.203268	0.199582	0.242682	0.229440	0.219645	0.262774	0.237715	0.237678	0.280113	0.267390	0.252755	0.241714	0.222949	0.222310	0.1919320	0.1787360	0.1683980	0.331518	0.300467	0.300647
107.8	0.584114	0.528941	0.527539	0.530584	0.495727	0.467614	0.641455	0.574570	0.587383	0.650451	0.607062	0.581480	0.223964	0.202972	0.199732	0.243531	0.228982	0.219517	0.263063	0.237558	0.237665	0.280562	0.267589	0.252560	0.241837	0.223095	0.222208	0.1919390	0.1788640	0.1682680	0.331211	0.300863	0.300545
108.0	0.584700	0.529283	0.527953	0.531568	0.496355	0.467967	0.642106	0.575072	0.587602	0.650983	0.607409	0.582078	0.224148	0.202962	0.199897	0.243736	0.228984	0.219521	0.263809	0.237554	0.238019	0.280831	0.267486	0.252308	0.241887	0.223057	0.222336	0.1921720	0.1790960	0.1682670	0.331561	0.301079	0.300539
108.2	0.585139	0.529904	0.528495	0.532133	0.496504	0.468429	0.642551	0.575775	0.588731	0.651509	0.607949	0.582843	0.224517	0.202757	0.199885	0.243792	0.228984	0.219531	0.264264	0.237525	0.238165	0.280824	0.267588	0.252801	0.241546	0.223057	0.222412	0.1920890	0.1793540	0.1681170	0.332033	0.301028	0.300580
108.4	0.585670	0.530547	0.528719	0.532393	0.496701	0.468971	0.643150	0.576348	0.589455	0.652205	0.608785	0.583242	0.224467	0.202520	0.199914	0.243982	0.228879	0.219763	0.264867	0.238036	0.238055	0.280813	0.267749	0.252939	0.241690	0.223214	0.222457	0.1922790	0.1794640	0.1678870	0.332185	0.301018	0.300419
108.6	0.586759	0.531124	0.529438	0.533195	0.497152	0.469548	0.643903	0.577215	0.590269	0.653030	0.609665	0.583730	0.224624	0.203076	0.199977	0.244440	0.228955	0.219791	0.264983	0.237894	0.238258	0.280808	0.268323	0.253176	0.241835	0.223391	0.222101	0.1921050	0.1800490	0.1678080	0.332864	0.301143	0.300552
108.8	0.587489	0.532037	0.530045	0.533808	0.497654	0.470016	0.644413	0.577687	0.591400	0.653547	0.610262	0.584234	0.224313	0.203348	0.200325	0.244588	0.228811	0.220131	0.264892	0.237966	0.238492	0.281507	0.268697	0.253359	0.241469	0.223444	0.221899	0.1919880	0.1802300	0.1675660	0.333537	0.301202	0.301022
109.0	0.588243	0.532845	0.530647	0.534304	0.498045	0.470535	0.644970	0.578364	0.592402	0.654486	0.610783	0.584678	0.224010	0.203582	0.200205	0.244931	0.228948	0.220134	0.265232	0.237939	0.238666	0.281757	0.268977	0.253638	0.241687	0.223667	0.221516	0.1921090	0.1801090	0.1676590	0.334002	0.301215	0.300762
109.2	0.588800	0.533111	0.531201	0.534370	0.498301	0.470981	0.645991	0.578911	0.593116	0.654645	0.611022	0.585290	0.223763	0.203971	0.199989	0.245102	0.229315	0.220525	0.265172	0.238566	0.239235	0.282358	0.268721	0.253900	0.241729	0.223693	0.221288	0.1921850	0.1804860	0.1677530	0.333894	0.301410	0.301006
109.4	0.589118	0.533809	0.531301	0.534592	0.498957	0.471501	0.646690	0.579469	0.593855	0.655083	0.611274	0.585927	0.223709	0.204031	0.200028	0.245440	0.229428	0.220721	0.264906	0.238749	0.239307	0.283176	0.269338	0.254033	0.241694	0.223814	0.220799	0.1920440	0.1806550	0.1677320	0.334246	0.301497	0.300634
109.6	0.589315	0.534101	0.531785	0.534634	0.499265	0.471645	0.647274	0.579943	0.594150	0.655689	0.612040	0.586176	0.223453	0.204436	0.199725	0.245590	0.229884	0.220592	0.264775	0.238732	0.239676	0.283076	0.268888	0.254169	0.242102	0.223631	0.221056	0.1923340	0.1807600	0.1676260	0.334835	0.301348	0.300549
109.8	0.590049	0.534651	0.532163	0.534852	0.499806	0.472085	0.647859	0.580323	0.595051	0.656669	0.612213	0.586774	0.223616	0.204219	0.199465	0.245592	0.229935	0.220342	0.264404	0.238884	0.239509	0.283899	0.269026	0.254521	0.242271	0.223514	0.220921	0.1921090	0.1806590	0.1675970	0.335098	0.301689	0.300482
110.0	0.590685	0.534717	0.532758	0.535410	0.499897	0.472471	0.647918	0.580311	0.595351	0.657460	0.612737	0.586872	0.223679	0.204466	0.199579	0.246022	0.229774	0.220386	0.264291	0.239058	0.239723	0.284486	0.269022	0.254716	0.242447	0.223706	0.221239	0.1921030	0.1803050	0.1677180	0.335146	0.301947	0.300476
110.2	0.591132	0.535104	0.533377	0.535615	0.500065	0.472837	0.648741	0.580653	0.596117	0.657746	0.612876	0.587256	0.224037	0.204661	0.199319	0.246108	0.229634	0.220798	0.264227	0.239094	0.239843	0.284473	0.269211	0.255108	0.242563	0.223680	0.221718	0.1923520	0.1801220	0.1677760	0.335113	0.302315	0.300830
110.4	0.591737	0.535395	0.534157	0.535631	0.500855	0.473288	0.649497	0.581148	0.596587	0.658131	0.613208	0.587335	0.223973	0.204387	0.199558	0.245990	0.229596	0.220531	0.263888	0.239420	0.239924	0.284399	0.269478	0.254996	0.242726	0.223508	0.222063	0.1930380	0.1801570	0.1681030	0.335619	0.303045	0.300984
110.6	0.592234	0.535959	0.534543	0.535718	0.501852	0.473676	0.650232	0.581483	0.597203	0.658780	0.614132	0.587669	0.224220	0.204682	0.199308	0.246175	0.229716	0.220779	0.263756	0.239683	0.239938	0.284042	0.269658	0.255096	0.242805	0.223636	0.222238	0.1934970	0.1801390	0.1683830	0.335443	0.303684	0.301378
110.8	0.592643	0.536534	0.534868	0.536368	0.502549	0.473766	0.650713	0.581952	0.597822	0.659648	0.615017	0.588232	0.224661	0.204853	0.199493	0.246067	0.230080	0.220753	0.263821	0.239867	0.239863	0.283964	0.270129	0.254888	0.242800	0.223604	0.222797	0.1936310	0.1801940	0.1683420	0.335379	0.304197	0.301855
111.0	0.593090	0.537182	0.535354	0.536586	0.503317	0.474464	0.651408	0.582683	0.598478	0.660451	0.615706	0.588638	0.224773	0.205143	0.199882	0.246061	0.230183	0.220709	0.263669	0.240246	0.239710	0.284105	0.270441	0.254943	0.242310	0.223896	0.222737	0.1938070	0.1802720	0.1685140	0.335590	0.304630	0.302084
111.2	0.593606	0.538064	0.535689	0.537229	0.503952	0.474956	0.652130	0.582859	0.598896	0.660826	0.616700	0.589010	0.224779	0.205616	0.199939	0.246396	0.230244	0.221392	0.263252	0.240279	0.240101	0.284207	0.270640	0.255112	0.242568	0.224185	0.223064	0.1937620	0.1802670	0.1692460	0.335830	0.304676	0.302174
111.4	0.594341	0.538698	0.536196	0.537285	0.504423	0.475588	0.652502	0.583261	0.599227	0.661341	0.617892	0.589665	0.225065	0.205732	0.199970	0.246166	0.230425	0.221409	0.263651	0.239983	0.240523	0.284437	0.271212	0.254909	0.242772	0.224237	0.223066	0.1943170	0.1803040	0.1695250	0.336176	0.305238	0.302619
111.6	0.594972	0.539183	0.536228	0.537824	0.504534	0.476349	0.653047	0.583838	0.599955	0.661942	0.618798	0.590337	0.225273	0.205416	0.199855	0.246140	0.230233	0.221496	0.263814	0.239574	0.240448	0.284536	0.271347	0.255038	0.242619	0.224296	0.223512	0.1941940	0.1802830	0.1696860	0.335969	0.305704	0.302705
111.8	0.595442	0.539763	0.536899	0.538474	0.504920	0.476606	0.653491	0.584244	0.600340	0.662172	0.619461	0.591007	0.225565	0.206073	0.200155	0.246357	0.230501	0.221561	0.264305	0.239481	0.240656	0.284988	0.271639	0.255231	0.242886	0.224475	0.223678	0.1941480	0.1806470	0.1701990	0.335956	0.305951	0.302921
112.0	0.596120	0.540312	0.537317	0.539000	0.505034	0.476893	0.654000	0.584659	0.600404	0.662713	0.620070	0.591620	0.226185	0.206376	0.200616	0.246234	0.230760	0.221664	0.264877	0.239344	0.240896	0.284468	0.271668	0.255387	0.242800	0.224538	0.223916	0.1943560	0.1810380	0.1701550	0.336529	0.306108	0.303229
112.2	0.596549	0.541464	0.537546	0.539448	0.505104	0.477279	0.654669	0.585294	0.601303	0.663479	0.621248	0.592458	0.226313	0.206441	0.200798	0.246457	0.231101	0.221868	0.265123	0.239579	0.240791	0.284265	0.272155	0.255682	0.242807	0.224551	0.223945	0.1944540	0.1811780	0.1701500	0.336800	0.306206	0.303604
112.4	0.597165	0.542080	0.538009	0.540136	0.505135	0.477651	0.655578	0.586452	0.601298	0.663913	0.622138	0.592797	0.226435	0.207075	0.200931	0.246160	0.231486	0.222062	0.265717	0.239564	0.240995	0.284179	0.272096	0.255922	0.242931	0.224954	0.223914	0.1947170	0.1815110	0.1703340	0.336963	0.306291	0.303681
112.6	0.597783	0.542795	0.538669	0.540938	0.505379	0.477768	0.656513	0.587160	0.601806	0.664687	0.622921	0.593718	0.226552	0.207082	0.201445	0.246408	0.231626	0.221979	0.265848	0.239486	0.241274	0.284271	0.272344	0.256268	0.242979	0.225004	0.223988	0.1946520	0.1819260	0.1705360	0.337288	0.306431	0.304336
112.8	0.598378	0.543690	0.539202	0.541651	0.505770	0.478104	0.656952	0.587501	0.602327	0.665295	0.623241	0.594494	0.226346	0.207149	0.201923	0.246472	0.231724	0.222595	0.266224	0.239808	0.241313	0.284385	0.272810	0.257104	0.243177	0.225269	0.224535	0.1946210	0.1821210	0.1708680	0.337201	0.306093	0.304406
113.0	0.598712	0.543920	0.539615	0.542042	0.506064	0.478282	0.657916	0.588574	0.602582	0.665848	0.623596	0.595395	0.226427	0.207814	0.201935	0.246651	0.232235	0.222872	0.266380	0.239696	0.241505	0.284829	0.272892	0.257486	0.243845	0.225778	0.224629	0.1946480	0.1823900	0.1712380	0.337397	0.306267	0.304081
113.2	0.599180	0.543990	0.540564	0.542470	0.506692	0.478531	0.658907	0.589087	0.602888	0.666374	0.623958	0.596038	0.226304	0.207856	0.202058	0.246483	0.232423	0.222818	0.266469	0.239862	0.241975	0.285201	0.273199	0.257824	0.243892	0.225495	0.224833	0.1944470	0.1824830	0.1714540	0.337557	0.306360	0.304439
113.4	0.599702	0.544650	0.541207	0.542980	0.507446	0.478729	0.659363	0.589628	0.603469	0.667304	0.624421	0.596688	0.226160	0.207381	0.202231	0.246597	0.232479	0.222422	0.266822	0.240117	0.241716	0.285757	0.273162	0.258228	0.244288	0.225588	0.224983	0.1941980	0.1824170	0.1711570	0.337692	0.306408	0.304177
113.6	0.600452	0.544866	0.541889	0.543467	0.507850	0.479033	0.659986	0.590431	0.603817	0.668276	0.624865	0.597324	0.225917	0.207913	0.202364	0.247074	0.232670	0.222439	0.267177	0.240127	0.241942	0.285771	0.273061	0.258392	0.244786	0.225370	0.225481	0.1944490	0.1826010	0.1709800	0.338271	0.306315	0.304474
113.8	0.601405	0.545206	0.542701	0.543942	0.508427	0.479294	0.660335	0.590905	0.604573	0.669167	0.624987	0.597871	0.225982	0.207257	0.202729	0.247334	0.232443	0.222524	0.267229	0.240721	0.241496	0.286628	0.273322	0.258738	0.244823	0.225609	0.225550	0.1942330	0.1825610	0.1708830	0.338470	0.306436	0.304828
114.0	0.602014	0.545673	0.543295	0.544690	0.508757	0.479849	0.660756	0.591378	0.605027	0.669772	0.625188	0.598390	0.225947	0.207586	0.202989	0.247673	0.232829	0.222716	0.267438	0.241221	0.241431	0.286422	0.273018	0.259114	0.245113	0.225537	0.225679	0.1942630	0.1824650	0.1706370	0.338548	0.306174	0.305214
114.2	0.602510	0.546002	0.544044	0.544916	0.509303	0.480246	0.661716	0.591809	0.605651	0.669885	0.625350	0.598993	0.226115	0.207115	0.203224	0.247892	0.232674	0.222785	0.267741	0.241529	0.241611	0.286155	0.273622	0.259051	0.244769	0.225428	0.225645	0.1945280	0.1825750	0.1708400	0.338960	0.306337	0.305236
114.4	0.603281	0.546324	0.544648	0.545224	0.510074	0.480804	0.662467	0.592259	0.605905	0.670522	0.625858	0.599517	0.225844	0.207162	0.203163	0.248693	0.232551	0.222687	0.267969	0.241659	0.241374	0.286430	0.273897	0.258741	0.244783	0.225224	0.225513	0.1947790	0.1823120	0.1709220	0.339284	0.306413	0.305503
114.6	0.603598	0.546678	0.545039	0.545530	0.510740	0.481306	0.663207	0.592499	0.606323	0.671105	0.626482	0.600145	0.225764	0.207304	0.203193	0.249040	0.232658	0.222740	0.268434	0.242034	0.241427	0.286133	0.274110	0.258693	0.244944	0.225450	0.225685	0.1946520	0.1820240	0.1707810	0.339129	0.306624	0.305666
114.8	0.604359	0.547390	0.545505	0.545714	0.510766	0.481721	0.663763	0.592804	0.607012	0.671647	0.626463	0.600479	0.225739	0.207238	0.203089	0.249310	0.232733	0.222666	0.268812	0.242321	0.241631	0.286547	0.274080	0.258249	0.245020	0.225221	0.225277	0.1944390	0.1819910	0.1707300	0.339309	0.306943	0.306174
115.0	0.604836	0.548098	0.545641	0.546205	0.511162	0.482050	0.664366	0.593452	0.607492	0.672149	0.626347	0.601078	0.225205	0.207107	0.203157	0.249692	0.232967	0.222902	0.268621	0.242902	0.242023	0.286553	0.274184	0.258239	0.244777	0.225440	0.225277	0.1943940	0.1817870	0.1711460	0.339826	0.307145	0.306329
115.2	0.605172	0.548567	0.545780	0.546777	0.511919	0.482269	0.664848	0.593833	0.608254	0.672497	0.627111	0.601556	0.225307	0.206783	0.202859	0.249845	0.233094	0.223529	0.268581	0.243215	0.242537	0.286880	0.274633	0.258021	0.245329	0.225114	0.225352	0.1949170	0.1813640	0.1710360	0.339924	0.306967	0.306816
115.4	0.605711	0.548799	0.546401	0.547083	0.512102	0.482705	0.665058	0.594315	0.608724	0.672962	0.627745	0.602250	0.225673	0.206543	0.202866	0.249850	0.232813	0.223718	0.268943	0.243173	0.242496	0.287143	0.274760	0.257488	0.245370	0.225208	0.225284	0.1951650	0.1810640	0.1711350	0.340389	0.307818	0.307126
115.6	0.606170	0.549224	0.546969	0.547509	0.512176	0.483098	0.665798	0.594619	0.609296	0.673627	0.628269	0.602886	0.226415	0.206649	0.202893	0.250118	0.232564	0.223719	0.268749	0.243390	0.242819	0.287166	0.275082	0.257323	0.245877	0.225395	0.225136	0.1952200	0.1813280	0.1712170	0.340469	0.308100	0.307488
115.8	0.606515	0.549806	0.547396	0.548030	0.512864	0.483190	0.666216	0.595170	0.609833	0.674225	0.629343	0.603646	0.226773	0.206882	0.202935	0.250500	0.232657	0.223969	0.268813	0.243639	0.242738	0.287026	0.275344	0.257175	0.246145	0.225351	0.224719	0.1954490	0.1815440	0.1711560	0.340850	0.308369	0.307995
116.0	0.606585	0.550556	0.547647	0.548588	0.512580	0.483267	0.667000	0.595496	0.610547	0.675069	0.630011	0.604243	0.226957	0.206727	0.203283	0.250560	0.232844	0.223987	0.268697	0.243411	0.243095	0.286595	0.275383	0.256813	0.245957	0.225512	0.224539	0.1954600	0.1816490	0.1710700	0.341314	0.308989	0.307900
116.2	0.606748	0.551011	0.547890	0.548977	0.513136	0.483603	0.667441	0.596224	0.611236	0.675545	0.630924	0.604892	0.227013	0.206624	0.203446	0.250938	0.233000	0.224190	0.268422	0.243629	0.243479	0.287149	0.275855	0.256808	0.246263	0.225654	0.224565	0.1955190	0.1819380	0.1713100	0.341166	0.309290	0.308378
116.4	0.607069	0.551672	0.548541	0.549487	0.513266	0.484155	0.668087	0.597113	0.611407	0.676120	0.631420	0.605402	0.227157	0.207174	0.203639	0.250760	0.233331	0.224243	0.268471	0.243379	0.243421	0.286943	0.275630	0.256845	0.246552	0.225957	0.224659	0.1956860	0.1821990	0.1712890	0.341326	0.309259	0.308390
116.6	0.607494	0.552126	0.548769	0.550105	0.513977	0.484356	0.668998	0.597463	0.611972	0.677068	0.631767	0.606337	0.227184	0.207188	0.204013	0.250880	0.233524	0.224548	0.268201	0.243422	0.243410	0.287197	0.276339	0.257152	0.246867	0.225935	0.224963	0.1955070	0.1824570	0.1713520	0.341274	0.309171	0.308367
116.8	0.608219	0.552652	0.549451	0.550590	0.514381	0.484966	0.669499	0.598303	0.612196	0.677922	0.632234	0.606843	0.227215	0.207790	0.204085	0.250917	0.233688	0.224538	0.268299	0.243661	0.243287	0.287347	0.276136	0.257903	0.247283	0.226467	0.225431	0.1953890	0.1827860	0.1714780	0.341344	0.309572	0.308262
117.0	0.608861	0.552881	0.549769	0.550971	0.514994	0.485511	0.670200	0.599234	0.613175	0.678489	0.632717	0.607297	0.226984	0.208004	0.204025	0.250452	0.234143	0.224488	0.267994	0.243300	0.243362	0.287873	0.276061	0.258129	0.247360	0.226751	0.225613	0.1952690	0.1829160	0.1715150	0.341271	0.310440	0.307995
117.2	0.609404	0.553199	0.550081	0.551436	0.515857	0.486097	0.670423	0.599759	0.614191	0.679329	0.633463	0.607784	0.226676	0.207821	0.204144	0.249906	0.234581	0.224113	0.267990	0.243374	0.243355	0.288436	0.276527	0.258168	0.247642	0.226734	0.225794	0.1949830	0.1827010	0.1712760	0.341338	0.310554	0.308117
117.4	0.609835	0.553955	0.550217	0.551913	0.516573	0.486674	0.670843	0.600564	0.615190	0.679842	0.634398	0.607898	0.226588	0.207937	0.204235	0.250085	0.234578	0.224090	0.267975	0.243473	0.243030	0.288825	0.276310	0.258287	0.247758	0.227239	0.226113	0.1948910	0.1831090	0.1710560	0.341585	0.310678	0.308003
117.6	0.610631	0.554300	0.550603	0.552498	0.517389	0.487550	0.671503	0.601470	0.615806	0.680462	0.634766	0.608438	0.226661	0.208325	0.204324	0.250255	0.234873	0.224284	0.267988	0.243596	0.243257	0.288958	0.276677	0.258409	0.247894	0.227723	0.226211	0.1950830	0.1836550	0.1710630	0.342183	0.311032	0.308103
117.8	0.611291	0.554679	0.551145	0.552638	0.518252	0.488116	0.672150	0.602112	0.616680	0.681016	0.635337	0.608612	0.226919	0.207998	0.204323	0.249976	0.235061	0.224193	0.268134	0.243480	0.243072	0.289242	0.276458	0.258838	0.247752	0.228095	0.226461	0.1949670	0.1839350	0.1710620	0.342441	0.311267	0.308221
118.0	0.612007	0.555158	0.551435	0.553290	0.518886	0.488848	0.672767	0.602647	0.617255	0.681566	0.635776	0.608973	0.227199	0.208451	0.204292	0.249758	0.235326	0.224104	0.268480	0.243242	0.243339	0.289021	0.276393	0.259386	0.247840	0.228222	0.226625	0.1950990	0.1841340	0.1709340	0.342579	0.311279	0.308033
118.2	0.612735	0.555352	0.552266	0.553430	0.519425	0.489416	0.673510	0.603056	0.617646	0.682027	0.636616	0.609161	0.227153	0.208264	0.204220	0.249876	0.235286	0.223980	0.268953	0.243158	0.243611	0.289261	0.276678	0.259498	0.247651	0.228262	0.227024	0.1952950	0.1841840	0.1711490	0.342777	0.311599	0.307806
118.4	0.613528	0.555755	0.553003	0.553804	0.519909	0.490036	0.674287	0.603693	0.618102	0.682754	0.637291	0.609393	0.227080	0.208549	0.203998	0.250223	0.235391	0.223976	0.269284	0.243050	0.243655	0.289557	0.276586	0.259766	0.247999	0.228222	0.227268	0.1956530	0.1840650	0.1711000	0.342738	0.311691	0.307949
118.6	0.614101	0.556255	0.553759	0.554120	0.520130	0.490527	0.674954	0.604175	0.618398	0.683240	0.637817	0.609498	0.227176	0.208688	0.203953	0.249950	0.235585	0.224133	0.269749	0.243307	0.244120	0.289492	0.276406	0.259909	0.248240	0.228308	0.227598	0.1958580	0.1842220	0.1711560	0.342857	0.311804	0.308009
118.8	0.615038	0.556848	0.554252	0.554645	0.520105	0.490854	0.675433	0.604667	0.618724	0.683729	0.638076	0.609591	0.227138	0.208731	0.203737	0.250147	0.235814	0.224385	0.269946	0.243569	0.244296	0.289854	0.276297	0.260010	0.248399	0.228352	0.227746	0.1961840	0.1844190	0.1713180	0.343138	0.311693	0.308537
119.0	0.615551	0.557428	0.554899	0.555405	0.520331	0.490902	0.675993	0.605298	0.619030	0.684270	0.638658	0.610156	0.227422	0.208637	0.203830	0.250356	0.235995	0.224900	0.270088	0.244092	0.244435	0.289941	0.276343	0.260322	0.248497	0.228365	0.228113	0.1966090	0.1843790	0.1714260	0.343363	0.311678	0.308619
119.2	0.616082	0.557896	0.555658	0.555935	0.520578	0.491141	0.676522	0.605546	0.619348	0.684618	0.639578	0.610269	0.227992	0.208808	0.203761	0.250444	0.235756	0.225310	0.270358	0.244416	0.244432	0.290243	0.276489	0.260316	0.248852	0.228088	0.227966	0.1971640	0.1843690	0.1714340	0.343418	0.311429	0.309112
119.4	0.616673	0.558393	0.556494	0.556313	0.520297	0.491365	0.676987	0.605780	0.619319	0.684890	0.640194	0.610555	0.228531	0.209112	0.203848	0.250867	0.235599	0.225392	0.270468	0.244508	0.244412	0.290212	0.276446	0.260216	0.249056	0.228217	0.227899	0.1973610	0.1843480	0.1718440	0.343724	0.311738	0.309404
119.6	0.616964	0.559012	0.556945	0.556873	0.520219	0.491278	0.677505	0.605904	0.619410	0.685342	0.640998	0.610756	0.229066	0.209122	0.203761	0.251392	0.235648	0.225611	0.270469	0.244880	0.244585	0.290205	0.276631	0.260222	0.249401	0.227861	0.227827	0.1975700	0.1847220	0.1719390	0.343695	0.311469	0.309605
119.8	0.617164	0.559439	0.557376	0.557600	0.520082	0.491179	0.677529	0.606147	0.619691	0.685628	0.641689	0.610941	0.229129	0.209312	0.203835	0.251934	0.235773	0.225927	0.270453	0.245092	0.244495	0.290251	0.276703	0.260187	0.249426	0.227714	0.227965	0.1976500	0.1849380	0.1720810	0.343720	0.311342	0.309690
