# Supplementary material for: A Russian Doll of Resistance: Nested Gains and Losses of Venom Immunity in Varanid Lizards
Source: Int J Mol Sci. 2024 Feb 23;25(5):2628. doi: 10.3390/ijms25052628 (PMC10932397; doi:10.3390/ijms25052628)
Supplement: Supplementary file 1 [file ijms-25-02628-s001.zip › ijms-2872523-supplementary/Supplemental datasheets - raw data/Figure 5, 6/Fig 5, 6 linear data used to calculate bar graphs/Acanthophis antacticus.csv]

Time	V.brevicauda 1	V.brevicauda 2	V.brevicauda 3	V.glauerti 1	V.glauerti 2	V.glauerti 3	V.indicus 1	V.indicus 2	V.indicus 3	V. kingorum 1	V. kingorum 2	V. kingorum 3	V. rosenbergi 1	V. rosenbergi 2	V. rosenbergi 3	V. spenceri 1	V. spenceri 2	V. spenceri 3	V. storri 1	V. storri 2	V. storri 3	V. varius 1	V. varius 2	V. varius 3	V. salvator 1	V. salvator 2	V. salvator 3	V. glebopalma 1	V. glebopalma 2	V. glebopalma 3	V. mertensi 1	V. mertensi 2	V. mertensi 3	Negative 1	Negative 2	Negative 3	Negative 3
0.0	0.000000	0.000000	0.000000	0.000000	0.000000	0.000000	0.000000	0.000000	0.000000	0.000000	0.000000	0.000000	0.000000	0.000000	0.000000	0.000000	0.000000	0.000000	0.000000	0.000000	0.000000	0.000000	0.000000	0.000000	0.000000	0.000000	0.000000	0.0000000	0.0000000	0.0000000	0.000000	0.000000	0.000000
0.2	0.003215	0.003396	0.003304	0.003292	0.003374	0.003874	0.004460	0.004051	0.003941	0.003579	0.004014	0.003613	0.002191	0.001640	0.002582	0.002506	0.001997	0.001846	0.002909	0.002509	0.002584	0.002870	0.002804	0.002696	0.002731	0.002400	0.002238	0.0018520	0.0021380	0.0025510	0.002622	0.002156	0.002204
0.4	0.007017	0.007021	0.007135	0.006980	0.007241	0.008716	0.008921	0.008335	0.008196	0.007657	0.008608	0.007377	0.004562	0.003211	0.005003	0.005250	0.004237	0.004036	0.005924	0.005311	0.005184	0.005553	0.005658	0.005710	0.005475	0.004994	0.004722	0.0038580	0.0046220	0.0054200	0.005290	0.004821	0.004739
0.6	0.011153	0.011031	0.011222	0.010835	0.011381	0.013022	0.013642	0.012947	0.012845	0.012241	0.013271	0.011277	0.006918	0.005397	0.007402	0.008486	0.006679	0.006726	0.009185	0.008285	0.008250	0.008727	0.008749	0.008438	0.008525	0.007571	0.007453	0.0068390	0.0072050	0.0082720	0.008152	0.007833	0.007345
0.8	0.015261	0.014895	0.015491	0.014840	0.015644	0.017394	0.018651	0.017692	0.017592	0.016855	0.018121	0.015474	0.009464	0.007685	0.009833	0.011590	0.009067	0.008847	0.012207	0.011308	0.011240	0.012400	0.011992	0.011319	0.011442	0.010358	0.010145	0.0095090	0.0095750	0.0109430	0.011150	0.010792	0.010438
1.0	0.019428	0.019170	0.019865	0.019108	0.019717	0.022565	0.023666	0.022314	0.022066	0.021427	0.023016	0.019987	0.012067	0.010105	0.012379	0.014649	0.011916	0.011251	0.015132	0.014789	0.014151	0.015793	0.015112	0.014671	0.014601	0.013004	0.013019	0.0120060	0.0123980	0.0138600	0.014048	0.013652	0.013554
1.2	0.023584	0.023249	0.023836	0.022935	0.023802	0.026700	0.028178	0.026709	0.026676	0.025977	0.027523	0.024124	0.014215	0.012378	0.014724	0.017384	0.014393	0.013928	0.018037	0.017848	0.016900	0.018826	0.018042	0.017774	0.017798	0.015669	0.015719	0.0145460	0.0149500	0.0165190	0.017315	0.016837	0.016476
1.4	0.027599	0.027053	0.027507	0.026512	0.027536	0.031129	0.032816	0.030868	0.030661	0.030253	0.031753	0.028293	0.016850	0.014644	0.016777	0.020050	0.016608	0.015992	0.020652	0.020829	0.019344	0.021784	0.020868	0.020640	0.020600	0.018149	0.018343	0.0169350	0.0171080	0.0191610	0.020206	0.019616	0.019256
1.6	0.031234	0.030485	0.031241	0.030140	0.030766	0.034379	0.036897	0.034401	0.034169	0.033977	0.035744	0.031833	0.018984	0.016773	0.018868	0.022520	0.019157	0.018234	0.023307	0.023429	0.022167	0.024510	0.023774	0.023207	0.023043	0.020530	0.020364	0.0191720	0.0192280	0.0213500	0.022625	0.022390	0.021918
1.8	0.034583	0.033679	0.034134	0.033428	0.033818	0.037854	0.040400	0.037557	0.036923	0.037396	0.039078	0.034723	0.020996	0.018879	0.020516	0.024697	0.021405	0.020252	0.025714	0.025752	0.024435	0.027377	0.026281	0.025868	0.025215	0.022428	0.022261	0.0211910	0.0207930	0.0230530	0.024817	0.024556	0.024104
2.0	0.037215	0.036356	0.036529	0.035852	0.035816	0.039834	0.042643	0.039958	0.039159	0.039991	0.041527	0.036833	0.022776	0.020687	0.021840	0.025986	0.023262	0.021463	0.027368	0.027758	0.026208	0.029203	0.028063	0.027651	0.026865	0.023951	0.023572	0.0229310	0.0222700	0.0241020	0.026777	0.026024	0.025762
2.2	0.039286	0.038070	0.038284	0.037946	0.037226	0.041385	0.044367	0.041642	0.040681	0.041990	0.043035	0.038388	0.024088	0.021891	0.022352	0.026577	0.024617	0.022874	0.028585	0.028694	0.027333	0.030867	0.029466	0.029240	0.027786	0.025361	0.024557	0.0245090	0.0230740	0.0243290	0.028130	0.027027	0.027014
2.4	0.041317	0.039718	0.039964	0.039399	0.038793	0.043171	0.046431	0.043655	0.042370	0.044163	0.044802	0.040443	0.025511	0.022995	0.023301	0.028110	0.026136	0.024592	0.029789	0.030515	0.028802	0.032511	0.031132	0.030580	0.028963	0.026359	0.025710	0.0259130	0.0239460	0.0247920	0.029841	0.028202	0.028267
2.6	0.043170	0.041593	0.041503	0.041476	0.040454	0.045143	0.048431	0.045417	0.044057	0.046257	0.046527	0.042627	0.026937	0.024394	0.024027	0.029428	0.027918	0.025863	0.031188	0.031637	0.029839	0.034221	0.032460	0.031581	0.030298	0.027730	0.027026	0.0273890	0.0246910	0.0256820	0.030829	0.029107	0.029371
2.8	0.044839	0.043337	0.043464	0.043063	0.042292	0.046838	0.050151	0.047376	0.045920	0.047869	0.048699	0.044526	0.027868	0.025386	0.025068	0.030694	0.029432	0.027425	0.032282	0.032423	0.031072	0.036098	0.034107	0.032801	0.031928	0.029066	0.028138	0.0286140	0.0255920	0.0262440	0.032208	0.030364	0.030895
3.0	0.046711	0.045102	0.045219	0.044955	0.044154	0.048370	0.052060	0.049058	0.047963	0.049751	0.050775	0.046164	0.029301	0.026270	0.026098	0.032251	0.030820	0.029264	0.033412	0.033787	0.032435	0.037639	0.035433	0.033920	0.033350	0.030183	0.029378	0.0300840	0.0263430	0.0269870	0.033821	0.031778	0.032609
3.2	0.048396	0.046675	0.046846	0.046448	0.046306	0.049480	0.053985	0.051047	0.049805	0.051936	0.053070	0.047935	0.030776	0.027368	0.026955	0.033772	0.032356	0.030595	0.034684	0.034891	0.033646	0.039320	0.036445	0.035697	0.034844	0.031177	0.030329	0.0316560	0.0274910	0.0278830	0.035274	0.032999	0.033818
3.4	0.050175	0.048346	0.048729	0.048062	0.048329	0.051142	0.055651	0.052691	0.051982	0.054352	0.054842	0.049703	0.031692	0.028496	0.028027	0.035158	0.033584	0.031963	0.036096	0.036000	0.034943	0.040740	0.037923	0.036948	0.036191	0.032123	0.031517	0.0326290	0.0278920	0.0295790	0.037006	0.034152	0.035063
3.6	0.052059	0.050071	0.050219	0.050000	0.050162	0.052683	0.057466	0.054715	0.053662	0.056492	0.056380	0.051474	0.032923	0.029511	0.029244	0.036343	0.034492	0.032956	0.037397	0.037594	0.036298	0.041806	0.038651	0.038426	0.037628	0.033426	0.032810	0.0335580	0.0285740	0.0308370	0.038409	0.035077	0.036180
3.8	0.053709	0.051782	0.052049	0.051691	0.052029	0.054183	0.059262	0.056461	0.055521	0.058551	0.057985	0.053449	0.033918	0.030642	0.030529	0.037648	0.035348	0.033888	0.038720	0.038463	0.037803	0.043099	0.039656	0.040114	0.038800	0.034719	0.033973	0.0346490	0.0295860	0.0321360	0.039945	0.035982	0.037453
4.0	0.055644	0.053821	0.053339	0.053576	0.054133	0.055705	0.060824	0.058203	0.056903	0.060237	0.059457	0.055309	0.035031	0.031496	0.031835	0.038386	0.036068	0.034892	0.039794	0.039265	0.038839	0.044197	0.041079	0.041438	0.039786	0.036489	0.034883	0.0358280	0.0304460	0.0335050	0.041343	0.036975	0.038700
4.2	0.057705	0.055524	0.055162	0.055284	0.055727	0.057352	0.062697	0.060408	0.058699	0.061789	0.061239	0.056694	0.036137	0.032300	0.032758	0.039836	0.036994	0.035564	0.041426	0.040188	0.039937	0.045226	0.042388	0.043079	0.040872	0.037894	0.036333	0.0368350	0.0316220	0.0347340	0.042754	0.038296	0.039524
4.4	0.059843	0.057198	0.056957	0.056777	0.057792	0.059203	0.064132	0.062300	0.060406	0.063678	0.063300	0.057908	0.037009	0.033153	0.033710	0.041161	0.037794	0.037100	0.042592	0.041330	0.041018	0.046112	0.043631	0.044300	0.042127	0.039045	0.037511	0.0378710	0.0329500	0.0356740	0.043987	0.039858	0.040534
4.6	0.061303	0.058740	0.058775	0.058320	0.059879	0.059354	0.065922	0.064213	0.062157	0.065935	0.064781	0.059281	0.038060	0.034584	0.034573	0.042373	0.038581	0.037672	0.043934	0.042367	0.042193	0.047323	0.044791	0.045526	0.043286	0.039957	0.038533	0.0393040	0.0339750	0.0366330	0.045221	0.041561	0.041592
4.8	0.062733	0.060060	0.060366	0.060057	0.061446	0.061409	0.067695	0.066044	0.063680	0.067985	0.066740	0.061216	0.039074	0.035889	0.035441	0.043380	0.039405	0.038268	0.044847	0.043533	0.043102	0.048382	0.045880	0.046773	0.044092	0.041059	0.039785	0.0396220	0.0349010	0.0376040	0.046458	0.042972	0.043107
5.0	0.064510	0.061730	0.062070	0.061498	0.062930	0.063032	0.069321	0.067866	0.065293	0.069936	0.068601	0.063532	0.040044	0.037029	0.036521	0.044398	0.040192	0.039478	0.045960	0.044840	0.044005	0.049023	0.046918	0.048625	0.045266	0.042000	0.041261	0.0402440	0.0361630	0.0385570	0.047750	0.044481	0.044255
5.2	0.066306	0.063198	0.063236	0.062417	0.064501	0.064356	0.071203	0.069572	0.066963	0.072123	0.070249	0.065332	0.040820	0.038510	0.037261	0.045192	0.040852	0.040288	0.047463	0.045887	0.044781	0.050049	0.047811	0.049517	0.046547	0.043094	0.042093	0.0414090	0.0369580	0.0390960	0.049165	0.046301	0.045318
5.4	0.068380	0.064204	0.064706	0.064071	0.065716	0.065816	0.073387	0.071147	0.068483	0.073914	0.071974	0.067413	0.041967	0.039810	0.037887	0.046306	0.041769	0.041318	0.048471	0.047167	0.045945	0.051242	0.049262	0.050550	0.047098	0.044181	0.042732	0.0421000	0.0379880	0.0398670	0.050044	0.047823	0.046477
5.6	0.069955	0.065245	0.066185	0.065745	0.067076	0.067286	0.074991	0.072508	0.069968	0.075719	0.073975	0.068984	0.042395	0.041185	0.039061	0.047130	0.043092	0.042543	0.049900	0.048273	0.047419	0.052480	0.050691	0.051552	0.047856	0.045411	0.043313	0.0427780	0.0389430	0.0401830	0.051008	0.049128	0.047479
5.8	0.071477	0.066672	0.067335	0.067318	0.068432	0.069068	0.076629	0.074154	0.071091	0.077761	0.075419	0.070708	0.043479	0.042329	0.040094	0.047922	0.043961	0.043512	0.051388	0.049457	0.048057	0.053819	0.051878	0.052667	0.048960	0.046279	0.044142	0.0435900	0.0398990	0.0404590	0.052707	0.050197	0.048561
6.0	0.073061	0.067695	0.068874	0.068777	0.069310	0.070316	0.077994	0.075818	0.072792	0.079457	0.076941	0.072600	0.044537	0.043281	0.040939	0.048687	0.044552	0.044571	0.052223	0.050791	0.048489	0.054768	0.052773	0.053367	0.049936	0.047473	0.044782	0.0443460	0.0409690	0.0405460	0.054052	0.051418	0.049625
6.2	0.074770	0.069084	0.070177	0.070331	0.070657	0.071764	0.080207	0.077443	0.074568	0.081247	0.078590	0.074782	0.045251	0.044231	0.041545	0.049476	0.045714	0.045678	0.053469	0.051722	0.049253	0.056206	0.053827	0.054265	0.050739	0.048716	0.045599	0.0452330	0.0417170	0.0407100	0.055100	0.052405	0.050667
6.4	0.076438	0.070695	0.071314	0.071572	0.071825	0.072989	0.082112	0.079251	0.076285	0.082852	0.079955	0.076378	0.046346	0.045250	0.042415	0.050527	0.046846	0.046715	0.054580	0.052900	0.050155	0.057164	0.054747	0.055137	0.052055	0.049729	0.046578	0.0460920	0.0428510	0.0413540	0.056034	0.053380	0.051307
6.6	0.077863	0.072309	0.072869	0.073726	0.073150	0.074808	0.084054	0.080714	0.077639	0.084187	0.081630	0.077806	0.047010	0.045671	0.043212	0.051557	0.048026	0.047305	0.055675	0.053796	0.051132	0.058147	0.055799	0.056013	0.052976	0.050967	0.047462	0.0473150	0.0436360	0.0420100	0.056845	0.054396	0.052166
6.8	0.079473	0.073912	0.074020	0.075048	0.074465	0.075496	0.086126	0.082322	0.078842	0.085443	0.083256	0.079168	0.047806	0.045871	0.044291	0.052520	0.048908	0.048131	0.056410	0.054978	0.052349	0.059406	0.056747	0.056718	0.054138	0.051255	0.047866	0.0476950	0.0446940	0.0427040	0.058262	0.055562	0.053152
7.0	0.081101	0.075557	0.075293	0.076530	0.075685	0.077338	0.087904	0.083525	0.080571	0.087416	0.084912	0.080714	0.048926	0.046674	0.045182	0.053756	0.049790	0.049094	0.057409	0.056068	0.053258	0.060392	0.057646	0.057704	0.054831	0.052074	0.048594	0.0489480	0.0453660	0.0432960	0.059379	0.056450	0.054001
7.2	0.082553	0.076690	0.076592	0.077986	0.077468	0.077794	0.089947	0.085526	0.082144	0.089395	0.086725	0.082449	0.049692	0.047256	0.045874	0.054872	0.050872	0.049777	0.058876	0.057033	0.054496	0.061562	0.058774	0.058559	0.055925	0.052851	0.049669	0.0498350	0.0462760	0.0438620	0.060625	0.057240	0.054868
7.4	0.083825	0.077996	0.077973	0.079813	0.078687	0.080120	0.092011	0.087289	0.083321	0.091169	0.087860	0.083812	0.050366	0.048215	0.047040	0.055974	0.051502	0.050727	0.059909	0.058050	0.055343	0.062523	0.059998	0.059299	0.056715	0.053805	0.050700	0.0501090	0.0465250	0.0448630	0.061710	0.058032	0.056056
7.6	0.085866	0.079530	0.079322	0.081421	0.080016	0.080683	0.093597	0.088583	0.084583	0.093100	0.089108	0.085137	0.051516	0.048919	0.047809	0.057322	0.052259	0.050848	0.061057	0.059088	0.056350	0.063802	0.061003	0.060475	0.057757	0.054714	0.051568	0.0510900	0.0469740	0.0455140	0.062601	0.058611	0.057057
7.8	0.087285	0.081216	0.080707	0.083027	0.081495	0.083110	0.095397	0.089822	0.085983	0.094524	0.090445	0.086492	0.052414	0.049309	0.048783	0.058432	0.053372	0.051454	0.061871	0.059436	0.057039	0.065204	0.062159	0.061551	0.058414	0.055594	0.052514	0.0520560	0.0478970	0.0462830	0.063789	0.059565	0.057981
8.0	0.088783	0.082520	0.081723	0.084402	0.083071	0.083573	0.096990	0.091255	0.086989	0.096088	0.091946	0.087730	0.053145	0.049767	0.049654	0.059315	0.053982	0.052325	0.062482	0.060121	0.058045	0.066429	0.063559	0.063158	0.059215	0.056176	0.053191	0.0526820	0.0486290	0.0469940	0.064923	0.060616	0.058700
8.2	0.090267	0.083889	0.083263	0.085565	0.084356	0.085569	0.098263	0.092823	0.088611	0.097787	0.093687	0.088948	0.054049	0.050665	0.050543	0.060509	0.054828	0.052671	0.063646	0.061283	0.058893	0.067583	0.064759	0.064446	0.060401	0.056544	0.054194	0.0532380	0.0493860	0.0478230	0.065623	0.061740	0.059694
8.4	0.091474	0.085088	0.084640	0.086745	0.085597	0.085717	0.099897	0.094379	0.090147	0.099414	0.095046	0.090065	0.054611	0.051573	0.051502	0.061410	0.055943	0.053363	0.064373	0.061952	0.059814	0.068496	0.065668	0.065516	0.061488	0.056836	0.055079	0.0537750	0.0500580	0.0483970	0.066640	0.062479	0.060585
8.6	0.092547	0.086214	0.085760	0.088575	0.086901	0.086818	0.101640	0.095914	0.091333	0.101487	0.096346	0.091370	0.055886	0.052771	0.052100	0.062327	0.056624	0.053642	0.065572	0.062851	0.060562	0.069491	0.066543	0.067084	0.062151	0.057447	0.056123	0.0544770	0.0507750	0.0493760	0.067564	0.063492	0.061758
8.8	0.093836	0.087713	0.087004	0.089902	0.087834	0.088548	0.102953	0.097546	0.092915	0.103004	0.098081	0.092908	0.056652	0.053854	0.052737	0.063224	0.057648	0.054720	0.066301	0.063773	0.061430	0.070645	0.067712	0.068026	0.063092	0.058289	0.057511	0.0551480	0.0513430	0.0501640	0.068572	0.064610	0.062850
9.0	0.095377	0.089093	0.088724	0.091012	0.089073	0.089990	0.104570	0.099106	0.094488	0.104744	0.099525	0.094848	0.057502	0.054998	0.053318	0.064107	0.058542	0.055968	0.067116	0.064372	0.062116	0.071674	0.068486	0.069450	0.063982	0.059271	0.058348	0.0557560	0.0522560	0.0505800	0.069293	0.065640	0.063552
9.2	0.096787	0.090531	0.089818	0.092317	0.090255	0.091424	0.106020	0.100510	0.095912	0.106314	0.101007	0.096229	0.058384	0.056197	0.053837	0.064852	0.059635	0.056896	0.068082	0.065518	0.062847	0.073020	0.069243	0.070316	0.064997	0.060160	0.058903	0.0565390	0.0530020	0.0513340	0.069996	0.066767	0.064601
9.4	0.098293	0.091469	0.091418	0.093608	0.091456	0.092559	0.107240	0.101862	0.097361	0.107657	0.102560	0.097960	0.058861	0.056781	0.054602	0.065506	0.060601	0.058200	0.068686	0.066392	0.063978	0.074260	0.070597	0.071386	0.065527	0.061080	0.059475	0.0567980	0.0541200	0.0518750	0.070694	0.067719	0.065418
9.6	0.099623	0.092750	0.092567	0.094874	0.092700	0.093731	0.108329	0.103289	0.098488	0.108893	0.104130	0.099532	0.059514	0.057619	0.056165	0.066102	0.061242	0.059220	0.069372	0.067278	0.064457	0.075377	0.071513	0.072169	0.066634	0.062194	0.060132	0.0574880	0.0545620	0.0527990	0.071701	0.068396	0.066006
9.8	0.100992	0.094128	0.093940	0.096213	0.093923	0.094756	0.109905	0.104710	0.099817	0.110385	0.105237	0.100744	0.060547	0.058521	0.057045	0.066827	0.061809	0.060573	0.070433	0.067988	0.064947	0.076592	0.072523	0.072746	0.067663	0.063136	0.060575	0.0584360	0.0552770	0.0540260	0.072965	0.069157	0.067195
10.0	0.102746	0.095323	0.095142	0.097528	0.095173	0.096030	0.111040	0.106201	0.101243	0.111423	0.106570	0.102211	0.061261	0.059572	0.057760	0.067466	0.062748	0.061340	0.071043	0.068886	0.065730	0.077388	0.073175	0.073938	0.068404	0.064208	0.061263	0.0591510	0.0559400	0.0552460	0.073818	0.069914	0.067857
10.2	0.104387	0.097184	0.096163	0.098718	0.096527	0.096704	0.112819	0.107819	0.102629	0.112926	0.107926	0.103326	0.061916	0.060310	0.058965	0.068257	0.063639	0.062537	0.072252	0.069698	0.066972	0.078377	0.074170	0.074487	0.069315	0.065567	0.061889	0.0597950	0.0567740	0.0560310	0.074664	0.070530	0.068645
10.4	0.106054	0.098686	0.097692	0.100004	0.097479	0.098621	0.114527	0.109641	0.103820	0.113846	0.108902	0.104187	0.062921	0.060701	0.059741	0.068876	0.064361	0.063348	0.073431	0.070469	0.068106	0.078916	0.075271	0.075425	0.070465	0.066721	0.062620	0.0608210	0.0572980	0.0571970	0.075761	0.071466	0.069408
10.6	0.107335	0.100138	0.099538	0.101377	0.098917	0.099690	0.116208	0.111245	0.104954	0.114754	0.110522	0.105616	0.063210	0.060842	0.060372	0.069731	0.065274	0.063493	0.074288	0.071444	0.069276	0.079652	0.076030	0.076759	0.071345	0.067605	0.063259	0.0616740	0.0578240	0.0582530	0.077302	0.072414	0.070185
10.8	0.108973	0.101274	0.100567	0.102194	0.099988	0.100844	0.118218	0.112863	0.105988	0.116487	0.111756	0.107142	0.064066	0.061691	0.061000	0.070523	0.065693	0.064243	0.075280	0.072054	0.070321	0.080478	0.077035	0.077433	0.072423	0.068306	0.063913	0.0622850	0.0585290	0.0592690	0.078724	0.073358	0.071219
11.0	0.110335	0.102257	0.102163	0.103430	0.100791	0.101559	0.119655	0.114737	0.107722	0.118327	0.113236	0.108641	0.064934	0.062310	0.061494	0.071169	0.066451	0.064647	0.076427	0.073129	0.071242	0.081330	0.078189	0.078339	0.073354	0.069576	0.064953	0.0634980	0.0591860	0.0596790	0.079540	0.074169	0.072048
11.2	0.111929	0.103360	0.103235	0.104756	0.101863	0.102560	0.121297	0.116339	0.108833	0.119802	0.114723	0.109867	0.065595	0.062523	0.062045	0.072145	0.067111	0.065301	0.077644	0.073831	0.072022	0.081923	0.079103	0.078826	0.074394	0.070092	0.065781	0.0643840	0.0596370	0.0604360	0.080627	0.075271	0.073054
11.4	0.113527	0.104684	0.104387	0.105818	0.102770	0.103659	0.123060	0.117635	0.109603	0.121215	0.115825	0.110517	0.066556	0.063086	0.062769	0.073114	0.067501	0.066050	0.078579	0.074690	0.072612	0.082658	0.079895	0.080047	0.075253	0.070823	0.066610	0.0648490	0.0600710	0.0612340	0.081327	0.076302	0.074161
11.6	0.115634	0.105720	0.105655	0.107279	0.104112	0.104779	0.124301	0.118690	0.110877	0.122616	0.117478	0.111761	0.067193	0.063289	0.063073	0.073938	0.068562	0.065620	0.079178	0.075744	0.073725	0.083489	0.080667	0.080979	0.076032	0.071415	0.067496	0.0654280	0.0605750	0.0615790	0.082327	0.077152	0.074731
11.8	0.116681	0.106905	0.106479	0.108533	0.105693	0.106516	0.126202	0.119708	0.112168	0.124212	0.119009	0.113084	0.067773	0.063808	0.063651	0.074769	0.069344	0.066413	0.079892	0.076539	0.074586	0.084461	0.081066	0.081718	0.076591	0.072010	0.068396	0.0659900	0.0614530	0.0619620	0.083084	0.078004	0.075345
12.0	0.118095	0.108086	0.107630	0.109769	0.107033	0.106421	0.127871	0.120906	0.113169	0.126252	0.120846	0.114498	0.068572	0.064628	0.064073	0.075567	0.069616	0.067047	0.080620	0.077580	0.075783	0.085321	0.081752	0.082973	0.077204	0.072464	0.068931	0.0664310	0.0617870	0.0622710	0.083975	0.078645	0.076276
12.2	0.119774	0.109174	0.108990	0.111339	0.107917	0.108368	0.129198	0.122176	0.114335	0.127804	0.122202	0.115981	0.069674	0.065512	0.064279	0.076611	0.070400	0.067333	0.081403	0.078547	0.076337	0.086140	0.082257	0.083240	0.077725	0.072875	0.069839	0.0670970	0.0620150	0.0623320	0.084691	0.079224	0.077304
12.4	0.121116	0.110374	0.109680	0.112853	0.109014	0.108628	0.130794	0.123299	0.115409	0.129021	0.123498	0.117226	0.070156	0.066207	0.064808	0.077946	0.071107	0.068584	0.082321	0.079413	0.077044	0.087002	0.082634	0.083899	0.078214	0.073209	0.070887	0.0675760	0.0627000	0.0627540	0.085810	0.080079	0.078108
12.6	0.122234	0.111634	0.110771	0.114578	0.110423	0.110870	0.131982	0.124504	0.116356	0.130627	0.125247	0.118361	0.071379	0.067257	0.065428	0.078889	0.071778	0.069350	0.083066	0.080611	0.077623	0.087841	0.083638	0.084808	0.078812	0.073928	0.071913	0.0680790	0.0630280	0.0628170	0.086326	0.080765	0.078769
12.8	0.123476	0.113148	0.112202	0.115600	0.111469	0.111263	0.133281	0.125785	0.117760	0.131961	0.126873	0.119552	0.071951	0.067833	0.066103	0.079459	0.072989	0.070581	0.083543	0.081451	0.078233	0.088871	0.084426	0.085127	0.079556	0.074667	0.073071	0.0686360	0.0632670	0.0631630	0.086747	0.081902	0.079415
13.0	0.124909	0.114327	0.113072	0.117087	0.112708	0.113264	0.134535	0.127022	0.119158	0.133558	0.128141	0.120997	0.072596	0.068446	0.066708	0.080236	0.073860	0.071621	0.084407	0.082417	0.078998	0.089584	0.085043	0.085673	0.079946	0.075607	0.073715	0.0686860	0.0640210	0.0632450	0.087234	0.082948	0.079851
13.2	0.126371	0.115946	0.113697	0.118264	0.114244	0.113684	0.135931	0.128358	0.120493	0.134913	0.129591	0.122319	0.073383	0.069007	0.067506	0.081283	0.074880	0.072397	0.085478	0.083427	0.079697	0.090854	0.086030	0.086398	0.080943	0.076510	0.074410	0.0693850	0.0646400	0.0636060	0.088205	0.083873	0.080581
13.4	0.127645	0.117087	0.114955	0.119430	0.115735	0.115461	0.137430	0.129624	0.121842	0.135991	0.131090	0.123706	0.074330	0.069765	0.068643	0.081540	0.075588	0.073452	0.086504	0.083982	0.080169	0.091865	0.087127	0.087114	0.081221	0.077189	0.074903	0.0701020	0.0652680	0.0636450	0.088717	0.084443	0.081043
13.6	0.128929	0.118329	0.115746	0.121150	0.116856	0.116307	0.138807	0.130984	0.123475	0.137181	0.132287	0.125136	0.075166	0.070829	0.069451	0.081849	0.076587	0.074201	0.087269	0.084543	0.080439	0.092793	0.088345	0.087548	0.082292	0.078240	0.075071	0.0710110	0.0657120	0.0644160	0.089526	0.085259	0.081633
13.8	0.130062	0.119897	0.116636	0.122753	0.118218	0.117555	0.140261	0.132283	0.125342	0.138810	0.133600	0.126303	0.075917	0.071884	0.070117	0.082371	0.077430	0.074655	0.088248	0.084867	0.080878	0.093407	0.089170	0.088087	0.082865	0.078988	0.075697	0.0720590	0.0663210	0.0652820	0.090549	0.085981	0.082547
14.0	0.131582	0.121447	0.117566	0.124101	0.119543	0.119103	0.141266	0.133798	0.126847	0.139743	0.134601	0.128255	0.076409	0.072605	0.070771	0.082834	0.078352	0.075404	0.088912	0.085304	0.081517	0.093887	0.090047	0.089099	0.083424	0.080159	0.076360	0.0726810	0.0672100	0.0664090	0.091531	0.087133	0.082972
14.2	0.132630	0.122968	0.118684	0.124893	0.120701	0.119501	0.142477	0.135332	0.128385	0.140983	0.135874	0.129213	0.077212	0.073297	0.071849	0.083635	0.079006	0.076292	0.090097	0.085878	0.082439	0.094707	0.091214	0.089333	0.084399	0.081184	0.076985	0.0733600	0.0674650	0.0671800	0.092499	0.088133	0.083909
14.4	0.133085	0.123877	0.120037	0.125662	0.121951	0.121260	0.143944	0.137024	0.130023	0.141903	0.137081	0.130113	0.078109	0.073562	0.072303	0.084063	0.079593	0.076623	0.091265	0.086703	0.083322	0.095036	0.092019	0.090349	0.085176	0.081749	0.077658	0.0747420	0.0679180	0.0684840	0.093760	0.089035	0.084696
14.6	0.133836	0.124901	0.121091	0.126100	0.123056	0.121863	0.145530	0.138744	0.131456	0.143394	0.138766	0.131324	0.078645	0.074289	0.073118	0.084748	0.080469	0.077794	0.092041	0.087625	0.084085	0.096018	0.092818	0.091792	0.086159	0.082505	0.078455	0.0756800	0.0685980	0.0696130	0.095040	0.089993	0.085431
14.8	0.135037	0.125756	0.122176	0.127020	0.123803	0.123643	0.147198	0.140207	0.132614	0.145021	0.140158	0.132312	0.079442	0.075109	0.074144	0.085452	0.080965	0.078082	0.093146	0.088390	0.084974	0.096934	0.093845	0.092414	0.087102	0.083519	0.079145	0.0766630	0.0693610	0.0704160	0.095892	0.091150	0.086781
15.0	0.135849	0.126777	0.123523	0.127947	0.124335	0.123725	0.148553	0.141380	0.134169	0.146249	0.141503	0.133663	0.080264	0.075572	0.074834	0.085915	0.081918	0.078743	0.094136	0.089372	0.085686	0.097570	0.094384	0.093429	0.087992	0.084299	0.080207	0.0775200	0.0698410	0.0710250	0.096823	0.092240	0.087619
15.2	0.136879	0.127835	0.124528	0.128967	0.125593	0.125694	0.150088	0.142546	0.135437	0.147413	0.143024	0.134496	0.080975	0.075823	0.075909	0.086799	0.082471	0.080016	0.094912	0.090017	0.086390	0.097874	0.095068	0.093960	0.088547	0.084868	0.080957	0.0784890	0.0697430	0.0721750	0.097780	0.093587	0.088332
15.4	0.137986	0.128709	0.125884	0.129679	0.126758	0.125947	0.151770	0.143433	0.136166	0.148733	0.144313	0.135549	0.081568	0.076162	0.076254	0.087506	0.083261	0.080193	0.095635	0.091073	0.087396	0.098769	0.095846	0.094806	0.089071	0.085898	0.081726	0.0790910	0.0706170	0.0732230	0.098712	0.094715	0.089143
15.6	0.138842	0.129687	0.127101	0.130963	0.128030	0.127856	0.152872	0.143929	0.137297	0.150149	0.145907	0.136838	0.082302	0.076514	0.076994	0.088302	0.084091	0.080855	0.096485	0.092146	0.088598	0.099536	0.096201	0.095455	0.089817	0.086486	0.082291	0.0796930	0.0711320	0.0737250	0.099306	0.095138	0.089932
15.8	0.139884	0.130994	0.128323	0.131895	0.129282	0.128115	0.154330	0.144878	0.138035	0.151770	0.147303	0.137830	0.083152	0.077324	0.077606	0.089577	0.084400	0.081675	0.097430	0.092445	0.089516	0.100882	0.096692	0.095868	0.090268	0.086879	0.082953	0.0802230	0.0718160	0.0745190	0.100099	0.095745	0.090828
16.0	0.141262	0.132145	0.129898	0.133237	0.129980	0.128859	0.155594	0.145923	0.138715	0.153301	0.148352	0.139155	0.083982	0.077748	0.078042	0.090471	0.084750	0.082283	0.098194	0.093225	0.090469	0.101537	0.097542	0.096817	0.090589	0.087299	0.083454	0.0811140	0.0726130	0.0752510	0.101006	0.096203	0.091658
16.2	0.142615	0.133115	0.131051	0.134124	0.130499	0.130508	0.156867	0.147144	0.139707	0.154574	0.149566	0.140789	0.084782	0.078083	0.078494	0.091534	0.085331	0.083310	0.098852	0.094242	0.091084	0.102493	0.098249	0.097373	0.091209	0.087789	0.084320	0.0815930	0.0731150	0.0758830	0.101760	0.096419	0.092582
16.4	0.143794	0.134149	0.132164	0.135060	0.131424	0.130694	0.158174	0.148235	0.140678	0.155393	0.150577	0.141972	0.085048	0.078507	0.079318	0.092546	0.086201	0.084134	0.099620	0.095116	0.091859	0.103333	0.099208	0.098342	0.092042	0.088234	0.085241	0.0822780	0.0739230	0.0768160	0.102493	0.096968	0.093656
16.6	0.145579	0.134922	0.133916	0.136184	0.132172	0.131819	0.159230	0.149465	0.141574	0.156434	0.151687	0.143456	0.085416	0.079391	0.079780	0.093034	0.087170	0.084850	0.100258	0.096037	0.092601	0.104095	0.100016	0.099129	0.093206	0.088652	0.086312	0.0825800	0.0742800	0.0774320	0.103250	0.097412	0.094259
16.8	0.147436	0.136058	0.134852	0.136902	0.133058	0.131970	0.160464	0.150709	0.142560	0.157692	0.152892	0.144464	0.085764	0.079635	0.080118	0.093805	0.087807	0.085578	0.101078	0.096995	0.093592	0.105186	0.100493	0.099541	0.094324	0.089124	0.086981	0.0831380	0.0751220	0.0780360	0.104204	0.098110	0.095476
17.0	0.148772	0.137085	0.135829	0.138065	0.134091	0.133457	0.161661	0.152039	0.143873	0.158697	0.153803	0.145785	0.086402	0.080374	0.080519	0.094652	0.088408	0.085943	0.101856	0.097771	0.094383	0.105801	0.100902	0.100682	0.095145	0.089885	0.087169	0.0835190	0.0757440	0.0785740	0.105167	0.098726	0.096484
17.2	0.150323	0.138466	0.137213	0.139364	0.135548	0.133858	0.163096	0.153448	0.144889	0.159636	0.155058	0.147076	0.087144	0.081379	0.080899	0.095570	0.088649	0.086751	0.103164	0.098612	0.094880	0.106598	0.101451	0.101769	0.096096	0.090305	0.087705	0.0842320	0.0762840	0.0788810	0.106225	0.099380	0.097298
17.4	0.151611	0.139441	0.138714	0.141032	0.136640	0.135227	0.164198	0.155021	0.146024	0.160753	0.156120	0.148227	0.088179	0.082376	0.081476	0.095537	0.089196	0.087097	0.103975	0.099514	0.095236	0.107451	0.102001	0.102851	0.096787	0.090634	0.088154	0.0846990	0.0766240	0.0791430	0.106880	0.099921	0.098133
17.6	0.153178	0.140668	0.139757	0.142596	0.137620	0.136243	0.165469	0.156882	0.147832	0.162274	0.157458	0.149837	0.088469	0.083246	0.081695	0.095855	0.090214	0.087142	0.104586	0.100389	0.095906	0.108078	0.102810	0.103503	0.098088	0.091895	0.088489	0.0850220	0.0772540	0.0793800	0.107792	0.100779	0.098633
17.8	0.154550	0.142294	0.141059	0.144047	0.138890	0.137636	0.166591	0.158310	0.149243	0.163836	0.158666	0.151424	0.088859	0.083972	0.082342	0.096333	0.090470	0.088284	0.105269	0.100792	0.096298	0.108612	0.103439	0.104199	0.098669	0.092740	0.089379	0.0856270	0.0778500	0.0801250	0.108305	0.101486	0.099267
18.0	0.155963	0.143390	0.142437	0.144897	0.140299	0.138205	0.167525	0.159655	0.150413	0.164893	0.159722	0.152509	0.089363	0.084592	0.082658	0.096735	0.091078	0.089312	0.106013	0.101422	0.097090	0.109562	0.104533	0.105077	0.099094	0.093816	0.090140	0.0859920	0.0782420	0.0808260	0.109060	0.102153	0.099448
18.2	0.156929	0.144273	0.143457	0.145592	0.141369	0.139128	0.168389	0.160969	0.151768	0.165976	0.161164	0.153273	0.090042	0.085683	0.083340	0.097417	0.091812	0.089475	0.107122	0.102305	0.097997	0.110490	0.105206	0.105868	0.099925	0.094134	0.090572	0.0862330	0.0785590	0.0806980	0.110039	0.102924	0.100147
18.4	0.158004	0.145137	0.144510	0.146620	0.142829	0.140302	0.170082	0.162255	0.152936	0.167551	0.162490	0.154104	0.090637	0.086069	0.083821	0.098013	0.092202	0.090498	0.107834	0.103208	0.098464	0.111319	0.105921	0.107146	0.100477	0.095110	0.091185	0.0866720	0.0790730	0.0809190	0.110827	0.103800	0.100711
18.6	0.159299	0.146476	0.145544	0.147738	0.143571	0.141435	0.171580	0.163523	0.153975	0.169010	0.163987	0.155341	0.091234	0.086845	0.084457	0.098430	0.092899	0.091556	0.108322	0.103881	0.099262	0.112107	0.106482	0.107973	0.101285	0.095953	0.091690	0.0867260	0.0791670	0.0816430	0.111459	0.104661	0.101133
18.8	0.160522	0.147310	0.146717	0.149064	0.144973	0.142563	0.172888	0.164481	0.155363	0.170505	0.165250	0.156380	0.092084	0.087562	0.085069	0.099247	0.093679	0.091513	0.109179	0.104828	0.100190	0.112727	0.107014	0.108596	0.101680	0.096784	0.092454	0.0869620	0.0797070	0.0819510	0.111933	0.105757	0.101826
19.0	0.161352	0.148311	0.147624	0.149955	0.145919	0.143873	0.174371	0.165702	0.156702	0.172108	0.166696	0.157877	0.092811	0.088358	0.085499	0.100097	0.094415	0.092724	0.109566	0.105235	0.100616	0.113499	0.107760	0.109227	0.102422	0.097488	0.092964	0.0869590	0.0796880	0.0826850	0.112754	0.106439	0.102171
19.2	0.162267	0.149454	0.148223	0.150944	0.147450	0.145450	0.175924	0.167111	0.158036	0.173291	0.168321	0.158815	0.093516	0.088694	0.086558	0.101007	0.095206	0.093397	0.109812	0.105671	0.101661	0.114011	0.108859	0.109747	0.102917	0.098095	0.093246	0.0872970	0.0799020	0.0834180	0.113480	0.107677	0.102753
19.4	0.163417	0.150883	0.149267	0.151886	0.148746	0.146466	0.177312	0.167745	0.158826	0.174356	0.169689	0.159942	0.094093	0.089428	0.086985	0.101806	0.095726	0.093957	0.110594	0.106174	0.102802	0.115058	0.109515	0.110805	0.103495	0.098793	0.093718	0.0874690	0.0807400	0.0839120	0.114202	0.108331	0.103463
19.6	0.164109	0.152145	0.149985	0.153367	0.149887	0.147541	0.178524	0.168694	0.160252	0.175765	0.171019	0.160922	0.094858	0.089939	0.087355	0.102437	0.096558	0.094841	0.111400	0.106887	0.103707	0.115753	0.110221	0.111520	0.104253	0.099301	0.094273	0.0874630	0.0815110	0.0841570	0.114473	0.108740	0.104087
19.8	0.165542	0.153221	0.151051	0.154514	0.150843	0.148184	0.179848	0.169782	0.161267	0.177191	0.171958	0.162183	0.095704	0.090334	0.087821	0.103219	0.097311	0.095206	0.111588	0.107022	0.104463	0.116730	0.111475	0.112377	0.104766	0.099889	0.094869	0.0877640	0.0821800	0.0845160	0.115430	0.109561	0.104376
20.0	0.166475	0.154561	0.152142	0.155713	0.151628	0.149755	0.181208	0.170643	0.162752	0.178585	0.172522	0.163679	0.096072	0.090513	0.088251	0.103725	0.097772	0.095873	0.111976	0.107744	0.105318	0.117207	0.112159	0.113536	0.105117	0.100389	0.095509	0.0881860	0.0828210	0.0849600	0.115906	0.110135	0.104973
20.2	0.167614	0.155959	0.153006	0.156448	0.152618	0.150280	0.182569	0.171844	0.164085	0.179287	0.173600	0.165245	0.096698	0.090733	0.089122	0.104317	0.098530	0.096819	0.112628	0.107970	0.105777	0.118066	0.112912	0.114119	0.105772	0.101000	0.096256	0.0884040	0.0831350	0.0855100	0.116797	0.110687	0.105911
20.4	0.169015	0.156758	0.154353	0.157712	0.153827	0.151017	0.183814	0.172253	0.165555	0.180029	0.174297	0.166498	0.097209	0.091152	0.089877	0.104998	0.099349	0.097109	0.113165	0.107778	0.106463	0.118578	0.113522	0.114717	0.106482	0.101078	0.096880	0.0890910	0.0835580	0.0859550	0.117618	0.111259	0.106876
20.6	0.170467	0.157581	0.155396	0.158790	0.154838	0.151227	0.184533	0.173288	0.166531	0.181045	0.175577	0.167825	0.097153	0.091737	0.090448	0.105668	0.099909	0.098027	0.113598	0.108578	0.107233	0.119212	0.114009	0.115361	0.107280	0.101455	0.097463	0.0893470	0.0840520	0.0864150	0.118919	0.112166	0.107825
20.8	0.171464	0.158690	0.156325	0.159954	0.155753	0.152233	0.185526	0.174445	0.167836	0.182531	0.176994	0.168714	0.097922	0.092221	0.091439	0.106509	0.100039	0.098086	0.114087	0.108782	0.107881	0.120312	0.114577	0.116067	0.108085	0.101915	0.097945	0.0899970	0.0846990	0.0865090	0.119269	0.112642	0.109022
21.0	0.172379	0.159706	0.157598	0.161077	0.156628	0.152509	0.187029	0.175796	0.168912	0.183798	0.177711	0.169511	0.098918	0.092772	0.092127	0.107047	0.100594	0.098327	0.114644	0.109631	0.108510	0.120752	0.115107	0.116915	0.108389	0.102522	0.098440	0.0908640	0.0850060	0.0868850	0.120087	0.113476	0.109972
21.2	0.173547	0.160964	0.158937	0.162548	0.157725	0.153656	0.188180	0.177190	0.169854	0.185086	0.178628	0.170224	0.099285	0.093138	0.092733	0.107139	0.100841	0.099109	0.115486	0.110844	0.109086	0.121382	0.115779	0.117470	0.108977	0.102935	0.099339	0.0912750	0.0854080	0.0867140	0.121020	0.114401	0.110732
21.4	0.174580	0.161829	0.160006	0.163536	0.158453	0.154681	0.189415	0.178505	0.171364	0.186453	0.179519	0.171758	0.099978	0.093527	0.093608	0.107736	0.101838	0.099327	0.115735	0.111371	0.109451	0.122060	0.116377	0.118176	0.109690	0.103924	0.099880	0.0916290	0.0862490	0.0866660	0.121473	0.114794	0.111482
21.6	0.175663	0.163012	0.161027	0.164546	0.159266	0.156683	0.190471	0.179524	0.172801	0.187668	0.180716	0.173120	0.100445	0.093719	0.094054	0.108096	0.102354	0.100287	0.116540	0.111928	0.110159	0.122674	0.117182	0.118418	0.110387	0.104965	0.100389	0.0922570	0.0868690	0.0863330	0.122227	0.115720	0.112056
21.8	0.176851	0.164142	0.162169	0.165489	0.160202	0.157099	0.191288	0.180112	0.173462	0.188914	0.181631	0.174310	0.100934	0.094054	0.094562	0.108692	0.102901	0.101213	0.117338	0.112521	0.110477	0.123628	0.118140	0.119064	0.110861	0.105340	0.101322	0.0929030	0.0874100	0.0864330	0.123109	0.116764	0.112994
22.0	0.178110	0.164769	0.163158	0.166533	0.161356	0.158119	0.192194	0.180867	0.174342	0.189752	0.182964	0.175009	0.101261	0.094544	0.094990	0.109603	0.103471	0.101293	0.117681	0.113237	0.111101	0.124619	0.118860	0.119689	0.111283	0.105775	0.101817	0.0933390	0.0878360	0.0863320	0.123892	0.117560	0.113337
22.2	0.179076	0.165674	0.164006	0.167545	0.162029	0.159454	0.193102	0.181685	0.175541	0.191052	0.183938	0.175922	0.101757	0.095076	0.094924	0.109845	0.104170	0.101866	0.118486	0.113771	0.111545	0.125438	0.119438	0.120490	0.112372	0.106248	0.102212	0.0936120	0.0882730	0.0862980	0.124632	0.118554	0.113842
22.4	0.180045	0.166653	0.165260	0.168644	0.163024	0.159750	0.194386	0.182574	0.176215	0.192537	0.185072	0.176583	0.102450	0.095378	0.095416	0.110281	0.104304	0.102495	0.119202	0.114243	0.111824	0.125941	0.120380	0.121112	0.113105	0.107059	0.102783	0.0943850	0.0887950	0.0869740	0.125087	0.119001	0.114452
22.6	0.180686	0.167574	0.165963	0.169647	0.163898	0.161496	0.195606	0.184221	0.177209	0.193698	0.186154	0.177620	0.103043	0.095822	0.095965	0.110589	0.104809	0.103117	0.119915	0.114645	0.112437	0.126363	0.120668	0.121367	0.113728	0.107551	0.103244	0.0948160	0.0893500	0.0879050	0.125310	0.119627	0.114898
22.8	0.182156	0.168433	0.166719	0.170406	0.164952	0.162162	0.196637	0.185763	0.178005	0.194850	0.187073	0.178623	0.103625	0.096535	0.096517	0.111392	0.105416	0.103937	0.120710	0.115636	0.112894	0.127263	0.121504	0.122230	0.114651	0.108027	0.103997	0.0953150	0.0900730	0.0885760	0.125738	0.120475	0.115891
23.0	0.183147	0.169400	0.167145	0.171223	0.165611	0.163776	0.197693	0.187402	0.178631	0.196114	0.188643	0.179861	0.104294	0.097312	0.097152	0.112397	0.105682	0.104545	0.121152	0.116218	0.113128	0.127969	0.122296	0.122746	0.115570	0.108721	0.104404	0.0957600	0.0904640	0.0894930	0.126683	0.120939	0.116562
23.2	0.184446	0.170255	0.167884	0.172068	0.166746	0.164103	0.199169	0.188748	0.179539	0.197056	0.189668	0.181055	0.104918	0.098118	0.097757	0.112922	0.106321	0.105488	0.121882	0.117067	0.113908	0.128578	0.122783	0.123838	0.116093	0.109298	0.104734	0.0963920	0.0912010	0.0902510	0.127148	0.121835	0.117067
23.4	0.185738	0.171418	0.168528	0.173159	0.167672	0.165263	0.200350	0.189567	0.180348	0.198285	0.191009	0.182237	0.105403	0.098762	0.097990	0.113271	0.106581	0.105909	0.122779	0.117785	0.114375	0.129463	0.123402	0.124366	0.116497	0.109791	0.105259	0.0969890	0.0916380	0.0912550	0.127698	0.122637	0.117436
23.6	0.186939	0.172248	0.169159	0.174125	0.168559	0.165555	0.201298	0.190440	0.181496	0.199468	0.192041	0.183434	0.106099	0.099420	0.098230	0.114054	0.107312	0.106278	0.123582	0.118647	0.114670	0.130416	0.124272	0.124906	0.117191	0.110522	0.105703	0.0977670	0.0922300	0.0919810	0.128505	0.123380	0.117866
23.8	0.188049	0.173202	0.170069	0.175288	0.169576	0.167111	0.202376	0.191420	0.182588	0.200652	0.192967	0.184664	0.106988	0.099722	0.099064	0.114687	0.107744	0.106968	0.124224	0.118913	0.114947	0.131241	0.125091	0.126459	0.117949	0.111182	0.106234	0.0985810	0.0924030	0.0929120	0.129398	0.124136	0.118466
24.0	0.189336	0.174614	0.170980	0.176287	0.170828	0.167346	0.203515	0.192404	0.183587	0.201394	0.193908	0.186137	0.107364	0.100703	0.099764	0.115432	0.108471	0.107156	0.125132	0.119829	0.115400	0.131811	0.125474	0.126778	0.118057	0.111449	0.106925	0.0991950	0.0928120	0.0940340	0.130166	0.124712	0.119417
24.2	0.190646	0.175544	0.171783	0.177456	0.171877	0.168257	0.204870	0.193318	0.184724	0.202074	0.194994	0.187421	0.107833	0.101392	0.100706	0.115781	0.109379	0.107929	0.125704	0.120038	0.115712	0.132146	0.126273	0.127287	0.118266	0.112226	0.107817	0.0998490	0.0930910	0.0947750	0.130830	0.125308	0.120213
24.4	0.191844	0.176285	0.173056	0.178667	0.172722	0.168594	0.206250	0.194135	0.185723	0.203138	0.196223	0.188454	0.108228	0.102011	0.101434	0.116347	0.110027	0.108106	0.126096	0.120622	0.116365	0.132595	0.126924	0.127744	0.119162	0.112882	0.108434	0.1007000	0.0933210	0.0952610	0.131247	0.125736	0.120966
24.6	0.193042	0.177531	0.173908	0.179605	0.173326	0.169268	0.207289	0.195620	0.186370	0.204247	0.197768	0.189560	0.108561	0.102803	0.102457	0.117425	0.110634	0.108585	0.126536	0.121473	0.116792	0.133397	0.127781	0.128155	0.119934	0.113587	0.109324	0.1013340	0.0936430	0.0956740	0.132392	0.126530	0.121978
24.8	0.194239	0.178642	0.175247	0.180887	0.174002	0.169826	0.209034	0.196730	0.187559	0.205780	0.198749	0.190683	0.109894	0.103551	0.103177	0.118137	0.111470	0.108761	0.127473	0.121953	0.117439	0.134268	0.128237	0.128903	0.120120	0.114091	0.110131	0.1021370	0.0941150	0.0958690	0.132480	0.127087	0.122501
25.0	0.195133	0.179872	0.176403	0.181796	0.174996	0.170869	0.210653	0.197797	0.188451	0.206900	0.199630	0.191653	0.110666	0.103780	0.103831	0.118869	0.112363	0.109343	0.127780	0.123215	0.118039	0.134418	0.129111	0.129289	0.120356	0.115009	0.110717	0.1031150	0.0943240	0.0961290	0.133343	0.127750	0.123378
25.2	0.196342	0.180993	0.177669	0.182914	0.175749	0.172215	0.211784	0.198761	0.189671	0.207846	0.200482	0.193019	0.111064	0.104207	0.104230	0.119554	0.113036	0.110078	0.128364	0.123590	0.118685	0.135114	0.129669	0.130118	0.121006	0.115650	0.111327	0.1035370	0.0946820	0.0960910	0.133964	0.128336	0.124060
25.4	0.197244	0.182172	0.178644	0.183742	0.176883	0.173803	0.212920	0.199697	0.190980	0.208807	0.201420	0.194677	0.111785	0.104687	0.104889	0.120746	0.113738	0.111012	0.129058	0.123922	0.119434	0.135670	0.130517	0.130757	0.121514	0.116639	0.111490	0.1040820	0.0952780	0.0962340	0.134682	0.128998	0.124725
25.6	0.198247	0.183381	0.179841	0.184657	0.178175	0.174994	0.214250	0.200232	0.191700	0.209654	0.202671	0.195726	0.112488	0.105199	0.105159	0.121234	0.114263	0.111505	0.130083	0.124470	0.120260	0.136539	0.131222	0.131159	0.121993	0.117248	0.112208	0.1044360	0.0954520	0.0961270	0.135732	0.130227	0.125450
25.8	0.199408	0.184564	0.180803	0.185715	0.179417	0.175686	0.215730	0.200985	0.192667	0.210680	0.204202	0.196359	0.112820	0.105839	0.105746	0.121640	0.114953	0.111520	0.130683	0.125011	0.120523	0.136993	0.131954	0.132303	0.122402	0.117793	0.113100	0.1043230	0.0958000	0.0962840	0.136566	0.131213	0.126207
26.0	0.200153	0.185269	0.182213	0.186837	0.180370	0.176762	0.217005	0.201980	0.193673	0.211892	0.205613	0.196963	0.112908	0.106546	0.106024	0.122168	0.115316	0.112244	0.131091	0.125401	0.121237	0.137838	0.132657	0.132482	0.122951	0.118460	0.113303	0.1046880	0.0960120	0.0963970	0.136615	0.131844	0.126292
26.2	0.200914	0.186268	0.183767	0.187671	0.181016	0.178015	0.217771	0.203348	0.194875	0.213193	0.206317	0.197652	0.113582	0.107246	0.106473	0.122401	0.115793	0.112959	0.132230	0.126068	0.122100	0.138714	0.133472	0.133502	0.123661	0.119283	0.113802	0.1049600	0.0962360	0.0969420	0.137371	0.132526	0.126885
26.4	0.201756	0.187316	0.184614	0.188413	0.181923	0.178733	0.218942	0.204470	0.196087	0.214140	0.207255	0.198341	0.113895	0.108130	0.107211	0.123051	0.115974	0.113337	0.132857	0.126589	0.123074	0.139178	0.134032	0.133979	0.124040	0.119763	0.113958	0.1054180	0.0970360	0.0969830	0.137786	0.132945	0.127941
26.6	0.202674	0.188255	0.185152	0.189355	0.182814	0.180333	0.220137	0.206042	0.197260	0.215237	0.207802	0.199373	0.114124	0.108595	0.107714	0.123739	0.116523	0.114237	0.133568	0.127002	0.124186	0.139990	0.134098	0.134790	0.124426	0.120384	0.114343	0.1056780	0.0973580	0.0974050	0.138212	0.133621	0.128478
26.8	0.203867	0.189031	0.186277	0.190201	0.183473	0.180998	0.220770	0.207256	0.198004	0.216467	0.208483	0.200244	0.114555	0.109351	0.108094	0.124378	0.117090	0.114870	0.134494	0.128192	0.124851	0.140995	0.134836	0.135481	0.125153	0.121046	0.114754	0.1058970	0.0978450	0.0976880	0.138771	0.134246	0.129337
27.0	0.204739	0.189726	0.186937	0.190906	0.184180	0.181755	0.221595	0.208274	0.198899	0.217871	0.209568	0.201100	0.115022	0.110098	0.108452	0.125152	0.117413	0.114971	0.135092	0.128809	0.125552	0.141700	0.135466	0.135434	0.125365	0.121722	0.114920	0.1061990	0.0983220	0.0981450	0.139685	0.134767	0.129669
27.2	0.205943	0.190302	0.187791	0.191569	0.184939	0.182826	0.222843	0.209354	0.200047	0.219126	0.210653	0.201880	0.115112	0.110835	0.108997	0.125606	0.117704	0.115530	0.135954	0.129615	0.126235	0.142616	0.135792	0.136182	0.125668	0.122358	0.114828	0.1063060	0.0988080	0.0983100	0.140149	0.135477	0.130100
27.4	0.206734	0.190996	0.188412	0.192693	0.185981	0.183420	0.223732	0.210295	0.201195	0.220560	0.212151	0.202627	0.115343	0.111534	0.109564	0.126044	0.117981	0.115896	0.136703	0.130155	0.126998	0.143382	0.136603	0.136423	0.125973	0.122733	0.115211	0.1064970	0.0988480	0.0987230	0.140801	0.136091	0.130891
27.6	0.207568	0.191768	0.189227	0.193899	0.187186	0.184864	0.224301	0.211445	0.202230	0.221512	0.213269	0.203228	0.115837	0.112498	0.109880	0.126846	0.118530	0.116420	0.137629	0.131012	0.127134	0.144188	0.137018	0.137056	0.126780	0.123189	0.115259	0.1066860	0.0990890	0.0988330	0.141688	0.136535	0.131683
27.8	0.208468	0.192552	0.190104	0.195042	0.188305	0.185497	0.225406	0.212601	0.203179	0.222438	0.214266	0.204524	0.116363	0.112770	0.110528	0.127097	0.119282	0.116947	0.138093	0.131806	0.127728	0.144830	0.137665	0.137833	0.127521	0.123875	0.115800	0.1069250	0.0993870	0.0992080	0.142412	0.137132	0.132259
28.0	0.209644	0.193601	0.191272	0.195968	0.189227	0.186511	0.226084	0.213570	0.204058	0.223303	0.215408	0.205895	0.116727	0.113640	0.111333	0.127262	0.119895	0.117304	0.138585	0.132886	0.128149	0.145159	0.138010	0.137496	0.127882	0.124222	0.116595	0.1067320	0.0998040	0.0994300	0.143180	0.137428	0.133024
28.2	0.210604	0.194824	0.192476	0.196878	0.190162	0.187341	0.227519	0.214895	0.205085	0.224601	0.216804	0.206523	0.117104	0.113614	0.111681	0.127403	0.120271	0.118204	0.138972	0.133078	0.128664	0.145647	0.138657	0.138365	0.127986	0.124882	0.117330	0.1065150	0.0999690	0.0993820	0.143705	0.137998	0.133257
28.4	0.211367	0.195802	0.193767	0.197429	0.190940	0.187882	0.228494	0.215857	0.205732	0.225940	0.218167	0.207315	0.118073	0.114032	0.112076	0.127737	0.120757	0.118385	0.139618	0.133693	0.129230	0.146452	0.139327	0.138350	0.129057	0.125254	0.117889	0.1067770	0.1004560	0.0995260	0.144707	0.138509	0.133712
28.6	0.212668	0.196889	0.195022	0.198382	0.191772	0.188879	0.229485	0.216840	0.206499	0.227259	0.219402	0.208346	0.119070	0.114703	0.112518	0.128362	0.121120	0.119163	0.140152	0.134575	0.129714	0.146718	0.139700	0.138513	0.129774	0.125386	0.118600	0.1070160	0.1006970	0.0997270	0.145888	0.139298	0.134229
28.8	0.213986	0.197666	0.196307	0.199879	0.192572	0.189530	0.230869	0.217841	0.207470	0.228474	0.220053	0.209249	0.119477	0.114889	0.112838	0.128415	0.121870	0.119759	0.140805	0.135227	0.130103	0.147058	0.140396	0.139536	0.129767	0.125883	0.119423	0.1072140	0.1010150	0.1001750	0.146466	0.140037	0.134677
29.0	0.214766	0.198799	0.197285	0.200824	0.193807	0.190671	0.231628	0.218753	0.208643	0.229377	0.221006	0.210609	0.119907	0.114911	0.113458	0.128659	0.122494	0.120375	0.141037	0.136021	0.130590	0.147511	0.141515	0.140022	0.130893	0.126477	0.120134	0.1076040	0.1014750	0.1007560	0.147419	0.140276	0.135394
29.2	0.216118	0.199828	0.198526	0.201745	0.194741	0.191233	0.232740	0.219962	0.209565	0.230309	0.221804	0.211965	0.120619	0.115042	0.113547	0.129422	0.123125	0.120775	0.141462	0.136128	0.131181	0.148035	0.142116	0.140557	0.131779	0.126855	0.120814	0.1078690	0.1019450	0.1012560	0.148292	0.140835	0.135840
29.4	0.216725	0.201330	0.199362	0.202502	0.195805	0.192682	0.233526	0.220993	0.210758	0.231186	0.223160	0.213235	0.120917	0.115385	0.114090	0.129945	0.123757	0.121539	0.142080	0.136754	0.131788	0.148589	0.142749	0.141428	0.132118	0.127174	0.121640	0.1080140	0.1024980	0.1017890	0.149278	0.141479	0.136468
29.6	0.217748	0.202565	0.200379	0.203531	0.196867	0.192947	0.234816	0.221843	0.211544	0.232267	0.224661	0.214192	0.121643	0.115563	0.114369	0.130434	0.124173	0.121551	0.142755	0.137332	0.132002	0.149144	0.143295	0.141790	0.132723	0.127394	0.122836	0.1081900	0.1028900	0.1022310	0.150146	0.142387	0.136681
29.8	0.218732	0.203774	0.201135	0.204513	0.197842	0.194089	0.235841	0.222837	0.212678	0.233415	0.225804	0.214890	0.122402	0.115757	0.115066	0.130913	0.124423	0.122031	0.142979	0.138012	0.132094	0.149810	0.144072	0.142889	0.133455	0.127596	0.123445	0.1085080	0.1031090	0.1025500	0.151009	0.143129	0.137090
30.0	0.219479	0.204529	0.202203	0.205409	0.198484	0.194534	0.236459	0.223917	0.213601	0.234729	0.226686	0.216006	0.122737	0.116007	0.115292	0.131622	0.124740	0.123156	0.143541	0.138544	0.132652	0.150623	0.144776	0.143762	0.133957	0.128098	0.123850	0.1095910	0.1036490	0.1029710	0.151481	0.143742	0.137636
30.2	0.220303	0.205484	0.202982	0.206356	0.199359	0.196532	0.237351	0.224916	0.214591	0.235511	0.226992	0.217212	0.123250	0.116450	0.115574	0.132041	0.125304	0.123798	0.143903	0.138857	0.133078	0.151477	0.145625	0.145046	0.134532	0.128744	0.124298	0.1104380	0.1043100	0.1033620	0.152037	0.144473	0.138525
30.4	0.221382	0.206431	0.203140	0.207167	0.200233	0.196393	0.238492	0.225563	0.215606	0.236407	0.228056	0.218476	0.123511	0.116758	0.115617	0.132571	0.126064	0.123957	0.144359	0.138769	0.133759	0.152034	0.145968	0.145794	0.135132	0.128945	0.124865	0.1113240	0.1047030	0.1033060	0.152624	0.145023	0.139179
30.6	0.222011	0.207146	0.204193	0.208246	0.200828	0.198099	0.239408	0.226588	0.216472	0.237530	0.228650	0.219727	0.123811	0.116870	0.115814	0.133221	0.126809	0.124630	0.145164	0.139544	0.134317	0.152999	0.146664	0.146556	0.135594	0.129361	0.125507	0.1122210	0.1049850	0.1037590	0.152946	0.145632	0.139683
30.8	0.222978	0.208327	0.204967	0.208820	0.201559	0.198617	0.240055	0.227423	0.217338	0.238854	0.229196	0.220579	0.124159	0.117362	0.116044	0.133961	0.127295	0.124543	0.146084	0.140525	0.134558	0.153711	0.147698	0.146839	0.136331	0.129997	0.125724	0.1129030	0.1054080	0.1040080	0.153280	0.146233	0.140411
31.0	0.223912	0.208976	0.205924	0.209670	0.202403	0.199534	0.241013	0.228500	0.218370	0.239888	0.230002	0.221863	0.124349	0.117789	0.116677	0.134924	0.127923	0.125281	0.146588	0.141039	0.135064	0.154459	0.148246	0.147278	0.136603	0.130971	0.125812	0.1139340	0.1056420	0.1045260	0.154029	0.146794	0.140936
31.2	0.224765	0.209890	0.206993	0.210839	0.203505	0.200380	0.241920	0.229956	0.219558	0.240665	0.231068	0.222603	0.124800	0.118282	0.117295	0.135349	0.128526	0.125392	0.147341	0.141862	0.135563	0.155298	0.148782	0.148033	0.136952	0.131504	0.126167	0.1143910	0.1056110	0.1044770	0.154583	0.147290	0.141890
31.4	0.225835	0.210796	0.208122	0.211799	0.204517	0.201362	0.242703	0.231133	0.220831	0.241562	0.231938	0.223762	0.125400	0.118880	0.117465	0.136267	0.129166	0.126225	0.147948	0.142116	0.136132	0.155899	0.149336	0.148903	0.137499	0.132042	0.126608	0.1151530	0.1056910	0.1054910	0.154950	0.147753	0.142488
31.6	0.226951	0.211904	0.209026	0.212640	0.205477	0.202259	0.243633	0.231953	0.221587	0.242247	0.232879	0.224735	0.125728	0.119359	0.117764	0.136879	0.129596	0.126890	0.148709	0.142411	0.135982	0.156579	0.149831	0.149296	0.137877	0.132713	0.126957	0.1157910	0.1058140	0.1060760	0.155874	0.148584	0.143098
31.8	0.227964	0.212846	0.209638	0.213175	0.206392	0.202404	0.244770	0.232981	0.223232	0.242969	0.234048	0.226351	0.126673	0.119713	0.118480	0.137228	0.130120	0.126829	0.149000	0.142906	0.136464	0.157475	0.150554	0.150037	0.138575	0.133427	0.127357	0.1164230	0.1064690	0.1067770	0.156663	0.149144	0.143438
32.0	0.229116	0.213929	0.210697	0.213832	0.207042	0.203958	0.245494	0.233860	0.224429	0.244094	0.235603	0.227122	0.127308	0.120180	0.118981	0.137684	0.130282	0.127786	0.149820	0.143366	0.137111	0.158101	0.151130	0.150565	0.139027	0.134030	0.127681	0.1167500	0.1067730	0.1075510	0.157172	0.149687	0.144248
32.2	0.230600	0.215121	0.211990	0.214427	0.207942	0.204199	0.246876	0.234783	0.225575	0.245356	0.237177	0.227587	0.127846	0.120969	0.119290	0.137972	0.130831	0.128521	0.150422	0.143531	0.137881	0.158783	0.151832	0.151270	0.139130	0.134246	0.127965	0.1170170	0.1069300	0.1080780	0.158083	0.150606	0.144530
32.4	0.231574	0.215648	0.213013	0.215205	0.208627	0.205592	0.247825	0.235189	0.226457	0.246242	0.238343	0.228546	0.128428	0.121729	0.119892	0.138538	0.131320	0.128601	0.151076	0.144109	0.138777	0.159278	0.152325	0.151139	0.140419	0.134726	0.128191	0.1174060	0.1073940	0.1085990	0.158865	0.151167	0.145115
32.6	0.233254	0.216562	0.214240	0.216221	0.209668	0.206264	0.249207	0.235990	0.227289	0.246998	0.239419	0.229312	0.128652	0.122307	0.120483	0.139183	0.131328	0.129923	0.151690	0.144679	0.139458	0.159478	0.152798	0.151688	0.140992	0.135138	0.128578	0.1177220	0.1079040	0.1091800	0.159541	0.151701	0.145726
32.8	0.234587	0.217516	0.214890	0.217442	0.210410	0.207205	0.250381	0.236935	0.228449	0.247958	0.240245	0.229862	0.128762	0.122806	0.121301	0.139370	0.131751	0.129789	0.152396	0.145039	0.139974	0.160113	0.153197	0.152671	0.141430	0.135749	0.129154	0.1176760	0.1083090	0.1099260	0.160035	0.152112	0.146483
33.0	0.235594	0.218698	0.215758	0.218126	0.211167	0.207562	0.251568	0.238056	0.229327	0.248918	0.241975	0.231197	0.129318	0.123252	0.122197	0.139962	0.132614	0.130177	0.152988	0.145578	0.140981	0.160712	0.153702	0.153115	0.141961	0.136207	0.129849	0.1179030	0.1091760	0.1103480	0.161043	0.152446	0.147012
33.2	0.236630	0.219742	0.216550	0.219144	0.212076	0.208586	0.253085	0.239455	0.229992	0.250183	0.243223	0.232229	0.129838	0.123986	0.122562	0.140855	0.132845	0.130937	0.153440	0.145837	0.141614	0.161206	0.154246	0.153775	0.142536	0.136860	0.130380	0.1182450	0.1097470	0.1105120	0.161683	0.153101	0.147594
33.4	0.237602	0.220776	0.217113	0.220017	0.212729	0.209353	0.254068	0.239978	0.230712	0.251699	0.244691	0.232782	0.129994	0.124780	0.123305	0.141112	0.133397	0.131022	0.154122	0.146445	0.141941	0.161867	0.154547	0.154689	0.143040	0.136952	0.131282	0.1184790	0.1101510	0.1104800	0.162246	0.153648	0.148119
33.6	0.238384	0.221918	0.217993	0.221261	0.213629	0.210212	0.255386	0.240921	0.231097	0.253060	0.245750	0.233658	0.131015	0.124967	0.123919	0.141680	0.133590	0.131949	0.154885	0.147374	0.141841	0.162257	0.155331	0.154923	0.143908	0.137548	0.131700	0.1187220	0.1106340	0.1104740	0.162786	0.154175	0.148401
33.8	0.239442	0.222893	0.218924	0.222154	0.214547	0.211355	0.256596	0.241638	0.231936	0.254106	0.246655	0.234566	0.131404	0.125652	0.124760	0.142145	0.134039	0.132326	0.155281	0.147894	0.141999	0.162810	0.155802	0.156024	0.144228	0.138103	0.132225	0.1191350	0.1110120	0.1101360	0.163459	0.154920	0.149177
34.0	0.240335	0.223823	0.219680	0.223341	0.215343	0.211776	0.257687	0.242987	0.232619	0.255382	0.247668	0.235816	0.131755	0.126318	0.125229	0.142377	0.134717	0.132539	0.156011	0.148316	0.142294	0.162992	0.155922	0.157041	0.144582	0.138876	0.132690	0.1194090	0.1115160	0.1101060	0.163964	0.155865	0.149736
34.2	0.241589	0.224354	0.220370	0.224335	0.216387	0.212889	0.259197	0.243925	0.232828	0.256641	0.248436	0.237030	0.132470	0.127176	0.125333	0.142658	0.135262	0.133011	0.156344	0.148853	0.142612	0.163789	0.156522	0.156949	0.144754	0.139606	0.133360	0.1195700	0.1117880	0.1095660	0.164598	0.156677	0.150472
34.4	0.242568	0.224939	0.221355	0.225367	0.217055	0.213262	0.260503	0.244874	0.233839	0.258200	0.249531	0.238195	0.132842	0.127599	0.125779	0.143340	0.135801	0.132648	0.157425	0.149679	0.143058	0.164404	0.156778	0.157643	0.145223	0.140200	0.133924	0.1193830	0.1121640	0.1091040	0.165582	0.157288	0.151012
34.6	0.243256	0.225935	0.222452	0.226411	0.217808	0.214908	0.261906	0.245902	0.234948	0.259497	0.249714	0.239081	0.133362	0.128077	0.126042	0.144200	0.136018	0.133179	0.158234	0.150770	0.143304	0.164999	0.157472	0.158093	0.145510	0.140836	0.134305	0.1198290	0.1125650	0.1086300	0.165890	0.157845	0.151765
34.8	0.244326	0.227095	0.223369	0.227499	0.218570	0.215837	0.263170	0.246884	0.235708	0.260427	0.250133	0.240098	0.133969	0.128507	0.126487	0.144772	0.136465	0.133244	0.158812	0.151689	0.143862	0.165442	0.157493	0.158536	0.145981	0.141569	0.134646	0.1200210	0.1128570	0.1084560	0.166550	0.158713	0.152556
35.0	0.245022	0.227561	0.224791	0.228863	0.219415	0.216957	0.264356	0.248496	0.236492	0.261013	0.250700	0.241253	0.134236	0.129069	0.126931	0.145149	0.137636	0.133588	0.158881	0.152416	0.144283	0.166172	0.157625	0.159262	0.146015	0.142445	0.135248	0.1203580	0.1130580	0.1085530	0.167251	0.159477	0.153139
35.2	0.245816	0.228509	0.225509	0.229915	0.220373	0.217609	0.265405	0.249859	0.237402	0.261631	0.251618	0.241795	0.135228	0.129523	0.126925	0.145531	0.137871	0.134230	0.159438	0.152713	0.145037	0.166984	0.158141	0.159466	0.146340	0.142539	0.136041	0.1202720	0.1133580	0.1086750	0.167925	0.160030	0.154070
35.4	0.247044	0.229341	0.226340	0.230704	0.221153	0.218311	0.266350	0.250925	0.238340	0.262514	0.252459	0.243209	0.135842	0.129654	0.126681	0.146255	0.138282	0.135027	0.159641	0.153372	0.145185	0.167576	0.158547	0.159868	0.146695	0.143037	0.136565	0.1204110	0.1140890	0.1096040	0.168156	0.160562	0.154699
35.6	0.247668	0.230077	0.226989	0.231819	0.222301	0.218788	0.267216	0.251877	0.239335	0.263619	0.253245	0.244509	0.136074	0.130032	0.127008	0.146265	0.138792	0.135477	0.159918	0.153829	0.145528	0.168517	0.159144	0.160316	0.146985	0.143540	0.137110	0.1205780	0.1141260	0.1103050	0.168832	0.161464	0.155379
35.8	0.248659	0.230695	0.227888	0.232852	0.223230	0.219725	0.267706	0.253105	0.240881	0.264518	0.254183	0.245831	0.136714	0.130229	0.127282	0.146377	0.139267	0.136034	0.160012	0.154280	0.145914	0.169294	0.159709	0.160726	0.147676	0.143910	0.137495	0.1210550	0.1145910	0.1112630	0.169058	0.161842	0.155874
36.0	0.249687	0.231662	0.229115	0.234074	0.224047	0.220754	0.268449	0.254024	0.242040	0.265283	0.255409	0.246400	0.137210	0.130392	0.127389	0.146967	0.139924	0.137098	0.160425	0.154511	0.146698	0.169984	0.160600	0.161458	0.147835	0.144051	0.137922	0.1217260	0.1148610	0.1120570	0.169559	0.162455	0.156707
36.2	0.250451	0.232658	0.230271	0.234900	0.225116	0.221339	0.269067	0.255114	0.243246	0.266151	0.256464	0.247172	0.137284	0.130624	0.127584	0.147775	0.140434	0.137664	0.160825	0.154504	0.147151	0.170460	0.161175	0.161721	0.148448	0.143886	0.138560	0.1221510	0.1151500	0.1130040	0.170163	0.163116	0.157174
36.4	0.251147	0.233578	0.231088	0.235818	0.225850	0.222115	0.269703	0.256060	0.244211	0.266737	0.256998	0.248099	0.137932	0.130536	0.127759	0.148492	0.140856	0.138247	0.161219	0.154344	0.148045	0.171202	0.161500	0.161995	0.149287	0.144262	0.138869	0.1226050	0.1154470	0.1143200	0.170440	0.163599	0.157594
36.6	0.252496	0.234312	0.232528	0.236529	0.226976	0.222673	0.270468	0.257182	0.244885	0.267800	0.257516	0.248696	0.138419	0.130952	0.128147	0.148984	0.141614	0.138702	0.161670	0.154418	0.148620	0.171925	0.161862	0.162764	0.149593	0.144176	0.139333	0.1231270	0.1161580	0.1156170	0.170870	0.163857	0.157874
36.8	0.253274	0.235388	0.233245	0.237683	0.227666	0.223523	0.270897	0.258326	0.246129	0.268646	0.258540	0.249352	0.139109	0.131494	0.128188	0.149196	0.142146	0.139034	0.162266	0.154677	0.149044	0.172861	0.162632	0.163493	0.149810	0.144479	0.139908	0.1235360	0.1161540	0.1166170	0.171564	0.164098	0.158266
37.0	0.254100	0.236082	0.234058	0.238413	0.228399	0.224165	0.271669	0.259343	0.246562	0.269545	0.259581	0.250278	0.139449	0.132066	0.128305	0.149533	0.142897	0.139664	0.162820	0.154894	0.149846	0.173589	0.163663	0.164172	0.150368	0.144941	0.140402	0.1239740	0.1163340	0.1173230	0.172280	0.164483	0.158822
37.2	0.254910	0.236674	0.234914	0.239130	0.229500	0.224897	0.272502	0.260017	0.247510	0.270376	0.260250	0.251368	0.139863	0.132606	0.128423	0.149990	0.143187	0.139959	0.163024	0.154988	0.150520	0.174006	0.164659	0.164627	0.151572	0.145514	0.140493	0.1246700	0.1165950	0.1179030	0.172598	0.164780	0.159423
37.4	0.256254	0.237744	0.235637	0.239801	0.230206	0.225139	0.273070	0.260589	0.248222	0.270928	0.261252	0.252237	0.140579	0.132874	0.128924	0.150223	0.143511	0.140245	0.163827	0.155372	0.150386	0.174592	0.165281	0.164983	0.152280	0.145858	0.141020	0.1250960	0.1164510	0.1181600	0.173288	0.165173	0.159903
37.6	0.256920	0.238939	0.236498	0.240449	0.231069	0.225976	0.273904	0.261698	0.249280	0.271658	0.262008	0.253360	0.141386	0.133189	0.129272	0.151090	0.143775	0.140662	0.164364	0.155934	0.150811	0.174989	0.166309	0.165273	0.152876	0.146551	0.141122	0.1251380	0.1166570	0.1185130	0.174159	0.165492	0.160691
37.8	0.258280	0.240180	0.237444	0.241071	0.231737	0.226214	0.275102	0.262729	0.250471	0.273014	0.263022	0.254086	0.141680	0.133943	0.129622	0.151454	0.143931	0.140442	0.164944	0.155948	0.151324	0.175368	0.166741	0.165573	0.153169	0.147176	0.141622	0.1250050	0.1167020	0.1185180	0.174992	0.166316	0.161374
38.0	0.259522	0.241113	0.238024	0.241756	0.232348	0.227001	0.276329	0.263643	0.251397	0.274347	0.264067	0.254984	0.142481	0.134306	0.130067	0.151945	0.144070	0.140577	0.165857	0.156732	0.152028	0.175779	0.167609	0.166222	0.154016	0.147806	0.142016	0.1251360	0.1167200	0.1184410	0.175787	0.166894	0.161718
38.2	0.260732	0.241915	0.239010	0.242154	0.233160	0.227569	0.277680	0.264170	0.251919	0.275568	0.265040	0.255879	0.143054	0.134959	0.130035	0.152705	0.144373	0.140355	0.166496	0.157223	0.152418	0.176097	0.168488	0.166765	0.154458	0.148801	0.142302	0.1251750	0.1170770	0.1177250	0.176775	0.167202	0.162423
38.4	0.261425	0.243055	0.239703	0.242867	0.233578	0.228902	0.279111	0.264880	0.253318	0.276339	0.266083	0.256336	0.143595	0.135403	0.130540	0.153334	0.144630	0.140484	0.167016	0.158129	0.152743	0.176418	0.168785	0.167602	0.155104	0.149222	0.142314	0.1250420	0.1172090	0.1172300	0.177555	0.167811	0.162943
38.6	0.262178	0.243989	0.240201	0.243301	0.234125	0.229652	0.280551	0.265772	0.254133	0.276874	0.266705	0.257269	0.144431	0.135781	0.131009	0.154070	0.145205	0.140905	0.167387	0.158924	0.153589	0.176891	0.169202	0.168573	0.155619	0.149610	0.142685	0.1255410	0.1173490	0.1168700	0.178021	0.168686	0.163501
38.8	0.263098	0.245057	0.241139	0.244374	0.234695	0.230818	0.281739	0.266308	0.254820	0.277716	0.267959	0.258145	0.145031	0.135995	0.131858	0.154180	0.145751	0.141533	0.167362	0.159909	0.154343	0.177106	0.169404	0.168999	0.156315	0.150253	0.143040	0.1253110	0.1179120	0.1163940	0.178678	0.169397	0.163951
39.0	0.263937	0.245978	0.241708	0.245301	0.235430	0.231054	0.282981	0.267329	0.255620	0.278738	0.269001	0.258815	0.145279	0.136617	0.132196	0.154547	0.146199	0.142416	0.167854	0.160297	0.154941	0.177582	0.170022	0.169717	0.156664	0.151007	0.143429	0.1252000	0.1183550	0.1160560	0.179293	0.169952	0.164184
39.2	0.264848	0.246718	0.242164	0.246005	0.236077	0.232045	0.283927	0.267960	0.256385	0.279730	0.270253	0.259543	0.146199	0.136890	0.132971	0.154350	0.146569	0.143055	0.168516	0.160814	0.155320	0.178147	0.170535	0.169919	0.156955	0.151585	0.144072	0.1252250	0.1188820	0.1157560	0.179695	0.170665	0.165016
39.4	0.265841	0.247991	0.243468	0.247007	0.237043	0.232757	0.285014	0.268545	0.257146	0.281045	0.270957	0.260611	0.146179	0.136948	0.133288	0.154383	0.147178	0.143701	0.168451	0.162257	0.155740	0.178530	0.171163	0.170944	0.157736	0.152469	0.144412	0.1253040	0.1192220	0.1159680	0.180022	0.171394	0.165604
39.6	0.266624	0.248861	0.244612	0.247825	0.237883	0.234460	0.285894	0.269414	0.258004	0.282176	0.271577	0.261517	0.146381	0.137493	0.133948	0.154814	0.147730	0.144190	0.169075	0.162841	0.156439	0.178998	0.171240	0.172016	0.158155	0.152832	0.145100	0.1255690	0.1195700	0.1160220	0.180526	0.172032	0.165978
39.8	0.267541	0.249853	0.245558	0.248585	0.238745	0.234612	0.286587	0.270370	0.258875	0.283006	0.272285	0.262199	0.146900	0.137779	0.134579	0.154929	0.148254	0.145195	0.169700	0.163401	0.156411	0.179103	0.171523	0.172558	0.158476	0.153166	0.145683	0.1260390	0.1198310	0.1165440	0.181247	0.172505	0.166423
40.0	0.268055	0.251184	0.246340	0.249788	0.239394	0.235826	0.287280	0.271152	0.260037	0.283834	0.273192	0.262911	0.147268	0.137993	0.135298	0.156110	0.148921	0.146034	0.170333	0.163855	0.156980	0.179317	0.172177	0.173304	0.158905	0.153185	0.146299	0.1266230	0.1201970	0.1167520	0.181889	0.173404	0.167167
40.2	0.268864	0.251747	0.247578	0.250321	0.240342	0.236892	0.288016	0.271891	0.260583	0.284799	0.273827	0.263732	0.147433	0.138547	0.135814	0.156779	0.149393	0.146070	0.171035	0.164106	0.157166	0.179622	0.172541	0.173739	0.159570	0.153428	0.147000	0.1272880	0.1201970	0.1174220	0.182273	0.174069	0.167206
40.4	0.269968	0.252502	0.248652	0.251358	0.241002	0.237905	0.289140	0.272848	0.261464	0.285871	0.274569	0.264218	0.147800	0.138997	0.136357	0.157234	0.150152	0.146536	0.171577	0.164358	0.157798	0.180284	0.172733	0.174290	0.159857	0.153727	0.147612	0.1279690	0.1203750	0.1181080	0.183060	0.174645	0.167514
40.6	0.270925	0.252920	0.249887	0.252602	0.242218	0.239078	0.290084	0.273524	0.262231	0.286934	0.275772	0.264668	0.148014	0.139569	0.136693	0.157635	0.150907	0.146733	0.172385	0.164807	0.158045	0.180681	0.173414	0.174964	0.160233	0.153758	0.147994	0.1286010	0.1208980	0.1186350	0.183616	0.175018	0.167722
40.8	0.271692	0.254064	0.250727	0.253879	0.242903	0.240372	0.290997	0.274402	0.263386	0.287087	0.276896	0.265801	0.148365	0.140085	0.136864	0.157790	0.150862	0.147118	0.173029	0.165467	0.158208	0.181225	0.173846	0.175053	0.160586	0.154325	0.148628	0.1289300	0.1208720	0.1192850	0.184322	0.175728	0.168539
41.0	0.272709	0.254859	0.251110	0.254483	0.243866	0.241046	0.292180	0.275320	0.263624	0.287932	0.277620	0.266959	0.148782	0.140731	0.137015	0.158483	0.151273	0.147418	0.173516	0.165717	0.158666	0.181520	0.173988	0.175366	0.161197	0.154625	0.148991	0.1295530	0.1211690	0.1200740	0.184754	0.176233	0.169263
41.2	0.273854	0.255603	0.251670	0.255090	0.244531	0.241398	0.293127	0.276283	0.264675	0.288581	0.278537	0.268343	0.149134	0.141206	0.137669	0.159061	0.151555	0.147582	0.173656	0.166390	0.158963	0.181827	0.174533	0.175698	0.161603	0.155190	0.149504	0.1299790	0.1217990	0.1207960	0.185421	0.176570	0.169981
41.4	0.275130	0.256809	0.252517	0.256009	0.245337	0.241841	0.293917	0.277277	0.265566	0.289377	0.279117	0.269165	0.149323	0.141562	0.138178	0.159686	0.151510	0.147838	0.174422	0.166966	0.158791	0.182333	0.174893	0.175596	0.161990	0.155645	0.150143	0.1303520	0.1218070	0.1216190	0.185691	0.177053	0.170832
41.6	0.275853	0.257574	0.253288	0.256609	0.245789	0.242317	0.295076	0.278216	0.266793	0.290842	0.279852	0.269947	0.149480	0.142305	0.138676	0.160389	0.151946	0.148355	0.174706	0.167445	0.159415	0.182799	0.175413	0.175710	0.162630	0.155935	0.150481	0.1307720	0.1222810	0.1226450	0.186193	0.177199	0.171833
41.8	0.277179	0.258596	0.254147	0.257432	0.246338	0.242971	0.295905	0.279446	0.267780	0.292156	0.280957	0.270412	0.149617	0.142950	0.139157	0.160651	0.152171	0.148475	0.175559	0.167915	0.159826	0.183318	0.175730	0.175685	0.163013	0.156520	0.150999	0.1313530	0.1227700	0.1232760	0.186458	0.177810	0.172337
42.0	0.278174	0.259020	0.254949	0.258138	0.246978	0.243837	0.297035	0.280510	0.268454	0.293044	0.281876	0.271384	0.149540	0.143340	0.139660	0.161217	0.152491	0.149044	0.175748	0.168764	0.160664	0.183808	0.176247	0.176525	0.163656	0.156963	0.151485	0.1321530	0.1232960	0.1241930	0.187110	0.178033	0.173000
42.2	0.278960	0.259884	0.255922	0.258861	0.247595	0.244493	0.297651	0.281725	0.269312	0.293840	0.283051	0.272186	0.149951	0.144174	0.139495	0.161534	0.153193	0.149368	0.175970	0.169207	0.161016	0.184316	0.176229	0.176994	0.163635	0.157559	0.151321	0.1322230	0.1235340	0.1248450	0.187692	0.178556	0.173705
42.4	0.279581	0.260470	0.256492	0.259670	0.248178	0.245147	0.298974	0.282560	0.270344	0.294760	0.284339	0.273093	0.150217	0.144700	0.140004	0.162087	0.153418	0.150404	0.176071	0.169771	0.161546	0.185622	0.176508	0.177664	0.163960	0.157800	0.151569	0.1328440	0.1237200	0.1254750	0.188137	0.179165	0.174217
42.6	0.280741	0.261089	0.257219	0.260348	0.249092	0.246004	0.299565	0.283578	0.271253	0.295471	0.285178	0.274294	0.150151	0.144882	0.140726	0.162694	0.154058	0.151394	0.176596	0.170093	0.162305	0.186510	0.177016	0.178372	0.163980	0.158565	0.151685	0.1334050	0.1241660	0.1262270	0.188461	0.179833	0.174546
42.8	0.282025	0.261857	0.258227	0.261678	0.249979	0.246517	0.300433	0.284317	0.272277	0.296728	0.286520	0.274842	0.150384	0.145559	0.141005	0.162776	0.154070	0.152095	0.176572	0.169955	0.162748	0.187040	0.177381	0.178688	0.164171	0.159330	0.151768	0.1335070	0.1246150	0.1263760	0.189079	0.179932	0.174943
43.0	0.282835	0.262532	0.258665	0.262665	0.250515	0.247158	0.301486	0.285427	0.273243	0.297910	0.287511	0.275159	0.150528	0.145957	0.141208	0.162899	0.154471	0.152773	0.177194	0.170346	0.163432	0.187769	0.177888	0.179138	0.164268	0.159903	0.152124	0.1342360	0.1248580	0.1269470	0.189413	0.180590	0.175457
43.2	0.283730	0.263165	0.259775	0.263621	0.251530	0.248307	0.302090	0.286300	0.274101	0.298593	0.288211	0.275895	0.150993	0.146318	0.141860	0.162629	0.154825	0.152829	0.177549	0.170894	0.163643	0.188490	0.178387	0.179334	0.164704	0.160544	0.152398	0.1347860	0.1250590	0.1270670	0.189683	0.181216	0.175925
43.4	0.284722	0.264269	0.261063	0.264426	0.252566	0.248608	0.303050	0.286997	0.275050	0.299644	0.289244	0.277081	0.151329	0.146831	0.141998	0.163205	0.155106	0.153302	0.177905	0.171159	0.164354	0.188990	0.178991	0.180328	0.165336	0.160986	0.152603	0.1346470	0.1249570	0.1272140	0.190522	0.181766	0.176311
43.6	0.285613	0.265174	0.261984	0.264974	0.253393	0.249641	0.303779	0.288109	0.276021	0.300684	0.290265	0.278050	0.151826	0.147093	0.142640	0.164082	0.155635	0.154145	0.178872	0.171256	0.164847	0.189601	0.179499	0.180614	0.165436	0.161183	0.153292	0.1348020	0.1251730	0.1271480	0.190914	0.182429	0.176685
43.8	0.286498	0.266009	0.262801	0.265441	0.254482	0.249877	0.304557	0.289262	0.277183	0.301997	0.291071	0.278799	0.152392	0.147240	0.143261	0.164464	0.155866	0.154363	0.179661	0.171430	0.164999	0.190006	0.180454	0.180768	0.165678	0.161568	0.153583	0.1352100	0.1247340	0.1271900	0.191880	0.183093	0.176830
44.0	0.287142	0.266911	0.263392	0.266405	0.255260	0.251502	0.305528	0.289959	0.278233	0.303225	0.292310	0.279239	0.152422	0.147495	0.143470	0.165348	0.156159	0.154617	0.180128	0.171323	0.165517	0.190754	0.181569	0.181196	0.166131	0.161800	0.154009	0.1356340	0.1249450	0.1267190	0.192143	0.183708	0.177028
44.2	0.288101	0.267322	0.264374	0.266687	0.256388	0.252127	0.306896	0.290727	0.278926	0.304568	0.293386	0.279789	0.152996	0.147861	0.143561	0.165515	0.156473	0.154646	0.180677	0.171364	0.165740	0.191776	0.182472	0.181804	0.166870	0.162207	0.154572	0.1359550	0.1251530	0.1264260	0.192925	0.184331	0.176772
44.4	0.288862	0.268382	0.265166	0.267597	0.257468	0.253315	0.307910	0.291875	0.280149	0.305684	0.294533	0.280790	0.153328	0.147605	0.143756	0.166079	0.157172	0.154601	0.181457	0.171528	0.165962	0.192432	0.182940	0.182292	0.167484	0.162426	0.155267	0.1362950	0.1253720	0.1259700	0.193612	0.184977	0.177380
44.6	0.289532	0.269481	0.266364	0.268458	0.258450	0.253817	0.308959	0.292578	0.280949	0.306664	0.295445	0.282149	0.154168	0.148081	0.143972	0.166290	0.157680	0.155172	0.182111	0.171627	0.166223	0.192874	0.183820	0.182552	0.168108	0.162240	0.155562	0.1361180	0.1255480	0.1257590	0.194113	0.185568	0.177603
44.8	0.290286	0.270668	0.267180	0.269272	0.259064	0.255012	0.309998	0.293468	0.281689	0.307499	0.296293	0.283807	0.154953	0.148176	0.144437	0.166977	0.158369	0.155080	0.182559	0.172459	0.166120	0.193567	0.184171	0.182423	0.168735	0.162461	0.156367	0.1357860	0.1258040	0.1259270	0.194813	0.186345	0.177998
45.0	0.290906	0.271760	0.267663	0.269734	0.259742	0.255196	0.310871	0.294377	0.282221	0.308949	0.296487	0.284780	0.155718	0.148647	0.144657	0.167308	0.159197	0.155331	0.182982	0.172881	0.166471	0.193796	0.185006	0.183124	0.169368	0.162813	0.156876	0.1360400	0.1263280	0.1257470	0.195374	0.186474	0.178458
45.2	0.291797	0.272791	0.268461	0.270183	0.260297	0.255673	0.311353	0.295120	0.282953	0.309885	0.296869	0.285615	0.156140	0.149157	0.145258	0.167643	0.159530	0.155980	0.183230	0.173765	0.166816	0.194147	0.186061	0.183326	0.170182	0.163380	0.157563	0.1357960	0.1269130	0.1255340	0.196006	0.187239	0.179280
45.4	0.292589	0.274165	0.269457	0.270806	0.260980	0.256063	0.312106	0.296031	0.283790	0.311024	0.297417	0.286420	0.156645	0.149243	0.145678	0.168055	0.160226	0.156293	0.183572	0.174566	0.167197	0.194329	0.186363	0.183494	0.170959	0.163371	0.157840	0.1360420	0.1274820	0.1255440	0.196779	0.187803	0.179989
45.6	0.293182	0.275052	0.270102	0.271259	0.261701	0.256125	0.313152	0.297086	0.284646	0.312114	0.298424	0.287398	0.157320	0.149621	0.146089	0.168380	0.160673	0.156963	0.183822	0.175223	0.167815	0.194672	0.187056	0.183937	0.171462	0.163592	0.158216	0.1363310	0.1280590	0.1254650	0.197753	0.188446	0.180534
45.8	0.294116	0.276042	0.270692	0.272078	0.262454	0.257224	0.313916	0.298461	0.285282	0.313009	0.299559	0.288624	0.157497	0.150172	0.146670	0.168600	0.161142	0.157243	0.184171	0.175756	0.168287	0.194921	0.187427	0.184090	0.171695	0.164106	0.158833	0.1366050	0.1285890	0.1257300	0.198201	0.189245	0.181229
46.0	0.295103	0.276965	0.271519	0.272875	0.263033	0.257511	0.314784	0.299317	0.286043	0.313662	0.300206	0.289847	0.157926	0.150432	0.146753	0.169021	0.161553	0.157760	0.184503	0.176331	0.168925	0.195235	0.187835	0.184869	0.172284	0.164258	0.159036	0.1369790	0.1290040	0.1262330	0.199003	0.189681	0.181761
46.2	0.295816	0.277745	0.272443	0.273805	0.263868	0.259574	0.315441	0.300458	0.286541	0.314487	0.301387	0.290578	0.158469	0.151167	0.146792	0.169530	0.162119	0.158531	0.184857	0.177122	0.169429	0.195927	0.188246	0.185445	0.172428	0.164838	0.159237	0.1373030	0.1290440	0.1262800	0.199914	0.190114	0.182113
46.4	0.296912	0.278131	0.273029	0.274344	0.264997	0.259516	0.316649	0.301011	0.287201	0.315183	0.302165	0.291734	0.158591	0.151418	0.147144	0.170126	0.162555	0.159018	0.184916	0.177571	0.169616	0.196419	0.188971	0.186138	0.172928	0.165599	0.159695	0.1379170	0.1293880	0.1265800	0.200495	0.190413	0.182589
46.6	0.298245	0.278893	0.273785	0.275487	0.265867	0.260546	0.317124	0.302108	0.288122	0.316001	0.302932	0.292301	0.158854	0.151972	0.147597	0.170541	0.162654	0.159563	0.185491	0.178330	0.169998	0.196482	0.189455	0.186509	0.173214	0.166149	0.159538	0.1383320	0.1297610	0.1268370	0.200975	0.190951	0.183074
46.8	0.299488	0.279428	0.274406	0.276627	0.266560	0.261101	0.318212	0.303079	0.288956	0.316937	0.303857	0.292883	0.159566	0.152477	0.147610	0.170528	0.162775	0.159833	0.185419	0.179031	0.170399	0.196742	0.189845	0.186748	0.173842	0.166559	0.159785	0.1387480	0.1297020	0.1270340	0.201783	0.191259	0.183664
47.0	0.300331	0.280223	0.275023	0.277744	0.267152	0.261943	0.319133	0.303948	0.289672	0.317268	0.304819	0.293622	0.159725	0.152576	0.148161	0.170692	0.163334	0.160174	0.186031	0.179800	0.170859	0.196794	0.189953	0.187020	0.174339	0.166916	0.160050	0.1392720	0.1296610	0.1271830	0.202221	0.192002	0.184369
47.2	0.301392	0.281179	0.276213	0.278800	0.268274	0.262941	0.319559	0.304689	0.290585	0.317883	0.305552	0.294543	0.160215	0.153083	0.148715	0.171236	0.163704	0.160137	0.186557	0.180051	0.171028	0.197176	0.190014	0.187539	0.174591	0.167448	0.160317	0.1393980	0.1295840	0.1271490	0.202801	0.192718	0.184741
47.4	0.302455	0.282122	0.276901	0.279724	0.269184	0.263201	0.320764	0.305228	0.291553	0.318659	0.306847	0.295669	0.160535	0.153287	0.149353	0.171807	0.164199	0.160440	0.186988	0.180437	0.171288	0.197953	0.190092	0.188242	0.174902	0.167855	0.160753	0.1395520	0.1296190	0.1275480	0.203660	0.193427	0.185339
47.6	0.303293	0.282929	0.277839	0.280523	0.270442	0.264488	0.322069	0.306071	0.292596	0.319668	0.307565	0.296120	0.160845	0.153401	0.149893	0.172414	0.164656	0.160869	0.187619	0.181105	0.171710	0.198703	0.190241	0.188763	0.175125	0.168488	0.161189	0.1400970	0.1297230	0.1280570	0.204058	0.193964	0.185648
47.8	0.304454	0.283381	0.278472	0.281678	0.271199	0.265290	0.323154	0.306792	0.293628	0.320667	0.308485	0.296487	0.161342	0.153753	0.150513	0.172630	0.164420	0.160670	0.188295	0.181123	0.171889	0.199352	0.190138	0.189132	0.175342	0.169177	0.161319	0.1402720	0.1297790	0.1285480	0.204836	0.194409	0.186224
48.0	0.305266	0.283971	0.278963	0.282828	0.271966	0.265774	0.324186	0.307197	0.294721	0.321767	0.309661	0.297206	0.161602	0.154158	0.150958	0.172918	0.164768	0.161101	0.188920	0.180962	0.172162	0.200397	0.190313	0.189828	0.175766	0.169748	0.161595	0.1403810	0.1300440	0.1290360	0.204950	0.194923	0.186666
48.2	0.306124	0.284551	0.280015	0.283724	0.272583	0.266949	0.325107	0.308041	0.295586	0.322798	0.310608	0.298775	0.162046	0.154294	0.151271	0.173025	0.164704	0.161057	0.189629	0.181326	0.172246	0.201282	0.190190	0.190229	0.176457	0.170347	0.162017	0.1404880	0.1301610	0.1294480	0.205581	0.195576	0.187214
48.4	0.306958	0.285498	0.281363	0.284682	0.273226	0.267665	0.326161	0.308898	0.296648	0.323639	0.311318	0.300201	0.162451	0.154580	0.151577	0.173516	0.165477	0.161081	0.190527	0.181514	0.172213	0.201359	0.189877	0.190602	0.176701	0.170774	0.162544	0.1405110	0.1304620	0.1301290	0.206004	0.196131	0.188354
48.6	0.307875	0.286492	0.282674	0.285635	0.273753	0.268192	0.327170	0.309543	0.297681	0.324653	0.312510	0.301054	0.163204	0.155336	0.151746	0.173779	0.166060	0.161439	0.191200	0.181549	0.172793	0.201553	0.190498	0.190689	0.176927	0.171144	0.162741	0.1400930	0.1308930	0.1310410	0.206299	0.196774	0.188616
48.8	0.308749	0.287296	0.283307	0.286301	0.274255	0.268866	0.328049	0.310803	0.298528	0.325570	0.313248	0.301683	0.163641	0.155187	0.152205	0.174298	0.166380	0.161848	0.191613	0.181944	0.173100	0.201988	0.190636	0.190716	0.176974	0.171601	0.163089	0.1398130	0.1313490	0.1318100	0.206726	0.197317	0.189285
49.0	0.309430	0.288449	0.284168	0.286707	0.274927	0.269485	0.329077	0.311815	0.299660	0.326387	0.313511	0.302228	0.164427	0.155752	0.152573	0.174352	0.166634	0.162057	0.191851	0.182125	0.173809	0.202137	0.190946	0.191544	0.177218	0.172083	0.163283	0.1397900	0.1318350	0.1324110	0.207115	0.197792	0.190478
49.2	0.310317	0.289271	0.284846	0.287425	0.275814	0.269657	0.329988	0.312751	0.300462	0.327023	0.314477	0.303258	0.165093	0.156089	0.152918	0.175081	0.166751	0.162821	0.191950	0.182829	0.174370	0.202516	0.191547	0.191941	0.177584	0.172160	0.163618	0.1394950	0.1321750	0.1328420	0.207790	0.198540	0.191230
49.4	0.311102	0.290184	0.285960	0.287997	0.276592	0.270321	0.331166	0.313726	0.301619	0.328036	0.315573	0.304342	0.165315	0.156071	0.153081	0.175432	0.167236	0.163268	0.191967	0.183140	0.175195	0.202613	0.191597	0.192721	0.177938	0.172394	0.163835	0.1398300	0.1322440	0.1334460	0.208040	0.198715	0.191585
49.6	0.312431	0.291050	0.286797	0.288567	0.277321	0.270805	0.332562	0.314494	0.302392	0.328797	0.316997	0.305641	0.165858	0.156350	0.153603	0.175816	0.167514	0.163420	0.192363	0.183166	0.175804	0.202617	0.192541	0.193388	0.178170	0.172952	0.164974	0.1399260	0.1324690	0.1341840	0.208080	0.199397	0.192051
49.8	0.313168	0.292055	0.287569	0.289106	0.277840	0.271884	0.333136	0.315627	0.303562	0.329323	0.318048	0.306727	0.166222	0.156933	0.153980	0.176142	0.167808	0.164295	0.192749	0.183176	0.176666	0.202886	0.193135	0.193965	0.178669	0.173350	0.165679	0.1404680	0.1328290	0.1348290	0.208142	0.199617	0.192584
50.0	0.314376	0.292637	0.288713	0.289656	0.278658	0.272482	0.333705	0.316476	0.304725	0.329791	0.318594	0.307385	0.166657	0.157049	0.153989	0.176575	0.167986	0.165000	0.192980	0.183570	0.177373	0.203441	0.193826	0.194048	0.179020	0.173607	0.166164	0.1408800	0.1328570	0.1351110	0.208565	0.200004	0.192872
50.2	0.314998	0.293248	0.289462	0.290013	0.279404	0.274061	0.334897	0.317453	0.305239	0.330772	0.319700	0.307805	0.166838	0.157614	0.154292	0.176870	0.168664	0.165715	0.192850	0.184106	0.177884	0.203837	0.194631	0.194487	0.179212	0.174469	0.166739	0.1412070	0.1331270	0.1352870	0.209491	0.200137	0.193335
50.4	0.316029	0.294045	0.290140	0.290435	0.280145	0.273985	0.335657	0.318057	0.306215	0.331798	0.320515	0.308360	0.167208	0.157882	0.154584	0.177368	0.168968	0.166351	0.193130	0.184481	0.178228	0.203990	0.195520	0.194744	0.179961	0.175088	0.167033	0.1415410	0.1331340	0.1355670	0.209523	0.200468	0.193728
50.6	0.316974	0.294873	0.291376	0.291147	0.280867	0.274784	0.336299	0.319255	0.306929	0.333060	0.321309	0.309083	0.167296	0.158555	0.154832	0.177815	0.169064	0.167149	0.193600	0.185061	0.178669	0.204484	0.196165	0.195053	0.180287	0.175313	0.167007	0.1418900	0.1334370	0.1354360	0.209958	0.200819	0.193709
50.8	0.318051	0.295613	0.292069	0.291340	0.281408	0.276419	0.337167	0.320136	0.307351	0.333693	0.321954	0.309931	0.167667	0.158620	0.154757	0.177987	0.169604	0.167763	0.193577	0.185662	0.179108	0.204829	0.196617	0.195044	0.180730	0.175681	0.167601	0.1424260	0.1334520	0.1355370	0.210342	0.201121	0.194358
51.0	0.318818	0.296655	0.293057	0.291973	0.281981	0.276407	0.338133	0.320685	0.307812	0.334406	0.322694	0.310863	0.167507	0.158786	0.154963	0.178497	0.170138	0.168459	0.194428	0.186066	0.179206	0.205199	0.196963	0.195731	0.180933	0.176070	0.167810	0.1429640	0.1336060	0.1354430	0.210842	0.201222	0.194407
51.2	0.319966	0.297592	0.293841	0.292736	0.282885	0.278189	0.338702	0.321100	0.308642	0.335220	0.323587	0.311567	0.167681	0.159260	0.155169	0.178964	0.170320	0.168710	0.194983	0.186401	0.179587	0.206130	0.197673	0.196219	0.181193	0.176530	0.168325	0.1437620	0.1342380	0.1354460	0.211427	0.201593	0.194437
51.4	0.320943	0.298466	0.294609	0.293763	0.283552	0.277599	0.339937	0.321812	0.309294	0.335641	0.324429	0.312135	0.167901	0.159756	0.155942	0.179365	0.170354	0.169255	0.195263	0.187107	0.179614	0.206614	0.198428	0.196394	0.181685	0.176705	0.168813	0.1443940	0.1346310	0.1351650	0.212038	0.201957	0.194996
51.6	0.321564	0.299330	0.295615	0.294789	0.283984	0.278695	0.341103	0.322671	0.309903	0.337081	0.325470	0.312528	0.168090	0.160359	0.156171	0.179787	0.170383	0.169419	0.196021	0.187457	0.180020	0.207032	0.199010	0.197187	0.181849	0.176940	0.168952	0.1448090	0.1350250	0.1348410	0.212503	0.202344	0.195215
51.8	0.322434	0.299975	0.296393	0.296004	0.284469	0.279343	0.342009	0.323180	0.310601	0.338461	0.326574	0.313073	0.168403	0.160868	0.156739	0.180134	0.170483	0.169601	0.196936	0.188002	0.180134	0.207442	0.199380	0.197510	0.182162	0.177193	0.169009	0.1454180	0.1355680	0.1348630	0.213181	0.202531	0.195845
52.0	0.323103	0.300739	0.297186	0.296606	0.285215	0.279768	0.342767	0.323995	0.311527	0.339919	0.327820	0.314208	0.168676	0.161672	0.156993	0.180621	0.170779	0.169795	0.197830	0.188616	0.180151	0.207758	0.199937	0.197790	0.182474	0.177320	0.169126	0.1458090	0.1358570	0.1347460	0.213698	0.203364	0.195932
52.2	0.323797	0.301428	0.298108	0.297767	0.285807	0.280912	0.343532	0.324945	0.312254	0.341099	0.328819	0.314960	0.168641	0.161965	0.156973	0.180929	0.170975	0.169718	0.198559	0.189147	0.180194	0.208029	0.200302	0.198264	0.182781	0.177807	0.169167	0.1463470	0.1361630	0.1344040	0.214343	0.204270	0.196439
52.4	0.324686	0.302170	0.298931	0.298290	0.286537	0.281292	0.344662	0.326069	0.312986	0.341962	0.329281	0.315866	0.169115	0.162145	0.157228	0.181608	0.171675	0.170185	0.199426	0.189524	0.180523	0.208144	0.200673	0.198462	0.183000	0.178111	0.169270	0.1467550	0.1368790	0.1347150	0.214658	0.204928	0.197264
52.6	0.325369	0.303038	0.299328	0.299382	0.287464	0.282188	0.345219	0.327280	0.314051	0.342499	0.330233	0.316198	0.169577	0.162293	0.157250	0.182029	0.171909	0.169903	0.200070	0.190001	0.181122	0.208932	0.201295	0.199121	0.183277	0.177946	0.168925	0.1470900	0.1371570	0.1343480	0.214857	0.205538	0.197651
52.8	0.326042	0.303842	0.299984	0.299834	0.288514	0.282468	0.346183	0.328434	0.314642	0.343074	0.330686	0.316708	0.169735	0.162379	0.157831	0.182413	0.172240	0.169888	0.200371	0.190347	0.181558	0.209649	0.201425	0.200003	0.183529	0.177946	0.168781	0.1473310	0.1374220	0.1338490	0.215393	0.206132	0.198362
53.0	0.326624	0.304531	0.300736	0.300979	0.289220	0.283592	0.347328	0.328772	0.315792	0.344108	0.331500	0.317446	0.170400	0.162675	0.158347	0.182650	0.172838	0.169566	0.200750	0.191045	0.181926	0.209800	0.201722	0.200958	0.184125	0.178025	0.168919	0.1475100	0.1375320	0.1336990	0.215971	0.206896	0.199206
53.2	0.327606	0.305396	0.301242	0.302027	0.290271	0.283508	0.348158	0.329501	0.316418	0.344972	0.332548	0.318470	0.170984	0.162859	0.158815	0.182801	0.173219	0.170257	0.201167	0.191558	0.182370	0.210204	0.201849	0.201650	0.184683	0.178601	0.169160	0.1480420	0.1375330	0.1335310	0.216646	0.207500	0.199598
53.4	0.328694	0.306142	0.301846	0.302609	0.291042	0.285487	0.349284	0.330194	0.317579	0.345991	0.333586	0.319088	0.171132	0.163044	0.159274	0.183176	0.173704	0.170287	0.201468	0.191374	0.182853	0.210572	0.201917	0.202222	0.184892	0.179107	0.169663	0.1484210	0.1374370	0.1337120	0.216658	0.207883	0.199998
53.6	0.329713	0.307023	0.302321	0.303519	0.291719	0.285446	0.350302	0.330929	0.318478	0.346547	0.334429	0.320422	0.172050	0.163339	0.160085	0.183465	0.174512	0.170479	0.201655	0.191799	0.183136	0.210933	0.202541	0.203113	0.185390	0.179456	0.170452	0.1482830	0.1377650	0.1338470	0.217118	0.208696	0.200400
53.8	0.330009	0.307892	0.302842	0.304478	0.292414	0.286853	0.350551	0.331871	0.319739	0.347005	0.334976	0.321538	0.172465	0.163578	0.160382	0.183766	0.174485	0.170904	0.202145	0.191833	0.183846	0.211623	0.202652	0.203389	0.185802	0.179825	0.170720	0.1486060	0.1378850	0.1339420	0.217643	0.209279	0.200703
54.0	0.331196	0.308682	0.303444	0.305628	0.293541	0.287143	0.351360	0.332473	0.320274	0.347951	0.335551	0.322421	0.173161	0.163916	0.160767	0.184297	0.175188	0.170940	0.202190	0.192193	0.183906	0.212310	0.202522	0.203588	0.186087	0.180170	0.170894	0.1484480	0.1377470	0.1343200	0.218393	0.209977	0.201163
54.2	0.331617	0.309603	0.303821	0.306427	0.294181	0.288571	0.352614	0.333297	0.320557	0.349379	0.336311	0.322749	0.173921	0.164443	0.161359	0.184818	0.175715	0.171304	0.202153	0.192331	0.184231	0.212848	0.202823	0.204103	0.186852	0.180912	0.171489	0.1484170	0.1377470	0.1347020	0.219273	0.210194	0.201485
54.4	0.332366	0.310292	0.304396	0.307386	0.294919	0.288709	0.353298	0.334358	0.321169	0.350440	0.336886	0.323723	0.174376	0.165151	0.161600	0.185399	0.175962	0.171912	0.202270	0.192294	0.184827	0.213544	0.203141	0.204147	0.187474	0.181225	0.172188	0.1485580	0.1378990	0.1352860	0.219716	0.210317	0.201793
54.6	0.333326	0.310847	0.305652	0.308050	0.295390	0.289633	0.354269	0.335288	0.321724	0.351073	0.337167	0.324723	0.174464	0.165501	0.161509	0.185800	0.176459	0.172465	0.202358	0.192547	0.184991	0.214425	0.203323	0.204268	0.188196	0.181592	0.172842	0.1486600	0.1384890	0.1359590	0.220488	0.210591	0.202286
54.8	0.334383	0.311782	0.306235	0.308554	0.295695	0.290120	0.355217	0.336200	0.322184	0.351567	0.337751	0.325782	0.175078	0.165808	0.161807	0.186052	0.176987	0.173148	0.203069	0.192756	0.185304	0.214944	0.203649	0.204494	0.188889	0.182170	0.173595	0.1488600	0.1383400	0.1367180	0.220777	0.210801	0.203142
55.0	0.335710	0.312602	0.306598	0.309462	0.296443	0.290741	0.356333	0.337028	0.322546	0.352597	0.338375	0.326921	0.175085	0.166206	0.161888	0.186072	0.177401	0.173964	0.203852	0.192989	0.185507	0.215596	0.204213	0.204950	0.189351	0.182510	0.174112	0.1488640	0.1384540	0.1377320	0.221719	0.210798	0.203435
55.2	0.336846	0.313371	0.307509	0.310421	0.296744	0.291016	0.357198	0.337838	0.323185	0.353537	0.339198	0.327492	0.175550	0.166807	0.162039	0.186580	0.177204	0.174586	0.203763	0.193220	0.186059	0.215956	0.204658	0.205038	0.189993	0.182816	0.174565	0.1487680	0.1390330	0.1379290	0.222455	0.211367	0.203975
55.4	0.337553	0.314613	0.308545	0.311084	0.297530	0.291225	0.358120	0.339033	0.323675	0.354676	0.340041	0.327990	0.176022	0.167183	0.162511	0.187105	0.177363	0.174935	0.204053	0.193835	0.186177	0.216037	0.205601	0.205033	0.190211	0.182929	0.174652	0.1483980	0.1392130	0.1388090	0.222757	0.212022	0.204623
55.6	0.338215	0.315407	0.309577	0.311938	0.297987	0.292164	0.359157	0.339810	0.324348	0.355894	0.341191	0.328663	0.176109	0.167226	0.162419	0.187495	0.177736	0.175151	0.204751	0.194248	0.186507	0.216782	0.206147	0.205789	0.190242	0.182992	0.174912	0.1484460	0.1393820	0.1400780	0.223214	0.212247	0.204941
55.8	0.338872	0.316052	0.310291	0.312413	0.298723	0.293232	0.359918	0.340651	0.324949	0.356749	0.342142	0.329636	0.176508	0.167703	0.162653	0.187839	0.178125	0.175678	0.205233	0.194880	0.186434	0.217145	0.206905	0.205672	0.190284	0.183331	0.175407	0.1489880	0.1396950	0.1410650	0.223633	0.212641	0.205450
56.0	0.339627	0.316729	0.310861	0.313135	0.299274	0.293693	0.360689	0.341599	0.325763	0.357636	0.342994	0.330787	0.176613	0.168189	0.162792	0.188208	0.178418	0.175708	0.205866	0.195239	0.186601	0.217529	0.207764	0.205946	0.190750	0.183683	0.175882	0.1489890	0.1397330	0.1413960	0.224073	0.213533	0.205618
56.2	0.340440	0.317575	0.311454	0.314022	0.300060	0.294390	0.361253	0.342785	0.326672	0.358390	0.343451	0.331810	0.176375	0.168166	0.163107	0.188974	0.178698	0.175648	0.206473	0.195659	0.186626	0.218265	0.208607	0.206252	0.191133	0.184038	0.175929	0.1494240	0.1397990	0.1418490	0.224498	0.214059	0.206254
56.4	0.341205	0.318719	0.312258	0.314176	0.300722	0.294455	0.362176	0.343535	0.327425	0.358809	0.343814	0.332952	0.176609	0.168608	0.163369	0.189587	0.178696	0.175534	0.206998	0.195968	0.187494	0.218713	0.209259	0.206951	0.191518	0.184351	0.175989	0.1501090	0.1400200	0.1428300	0.224356	0.214638	0.207178
56.6	0.341630	0.319626	0.313210	0.314808	0.301646	0.295218	0.362904	0.343887	0.328519	0.359301	0.345033	0.333303	0.176871	0.168877	0.163477	0.189901	0.179020	0.175215	0.207414	0.196321	0.188152	0.219227	0.209905	0.207667	0.191690	0.184298	0.176155	0.1504350	0.1400670	0.1427690	0.224781	0.215174	0.207647
56.8	0.342243	0.320453	0.314317	0.315253	0.302310	0.295665	0.364061	0.344490	0.329463	0.360136	0.346110	0.333863	0.176825	0.169380	0.164075	0.190525	0.179324	0.175404	0.207708	0.196963	0.188677	0.219445	0.210725	0.208190	0.191787	0.184982	0.176372	0.1509250	0.1405640	0.1429290	0.225516	0.215698	0.208060
57.0	0.343053	0.321098	0.314809	0.315880	0.302763	0.296557	0.364613	0.344947	0.330402	0.360963	0.346943	0.334488	0.177064	0.169694	0.164651	0.190924	0.179830	0.175635	0.208123	0.197549	0.188867	0.219323	0.211022	0.208524	0.191678	0.185129	0.176426	0.1511330	0.1407590	0.1431710	0.226196	0.216104	0.208615
57.2	0.344006	0.321702	0.315356	0.316619	0.303558	0.297029	0.365510	0.346051	0.331103	0.361356	0.347881	0.335298	0.177299	0.170113	0.164959	0.191160	0.180241	0.176391	0.208544	0.197653	0.189408	0.219624	0.211465	0.208844	0.191736	0.185823	0.176670	0.1513910	0.1411200	0.1430950	0.226713	0.216873	0.209009
57.4	0.344601	0.322009	0.316202	0.317205	0.304340	0.298131	0.366478	0.346824	0.332087	0.362330	0.348982	0.336448	0.177614	0.170149	0.165282	0.191606	0.180560	0.175881	0.208899	0.197935	0.190223	0.219981	0.212151	0.209232	0.192032	0.185815	0.176999	0.1514290	0.1413520	0.1427760	0.226928	0.217171	0.209611
57.6	0.345235	0.322897	0.317046	0.317927	0.305152	0.298118	0.366959	0.347372	0.333074	0.362896	0.349817	0.337881	0.178020	0.170437	0.165637	0.191900	0.180988	0.176339	0.209215	0.198315	0.190748	0.220195	0.212523	0.210116	0.192472	0.186208	0.177640	0.1515170	0.1418200	0.1420860	0.227720	0.217859	0.209869
57.8	0.346209	0.323795	0.317808	0.319073	0.305835	0.299017	0.367687	0.347910	0.334222	0.363726	0.350773	0.338811	0.178546	0.170761	0.165726	0.191968	0.181031	0.176786	0.209820	0.198174	0.191058	0.220589	0.212599	0.210283	0.192783	0.186677	0.178043	0.1518320	0.1419250	0.1417520	0.228471	0.218253	0.210118
58.0	0.346926	0.324268	0.318817	0.319648	0.306580	0.299497	0.368485	0.348526	0.335216	0.364612	0.351635	0.339205	0.179080	0.171191	0.166233	0.192466	0.181698	0.176834	0.209556	0.198711	0.191432	0.221191	0.212650	0.211005	0.193017	0.186865	0.178384	0.1521540	0.1421060	0.1410470	0.229217	0.218586	0.210652
58.2	0.347619	0.324828	0.319486	0.320318	0.307090	0.300467	0.369343	0.349607	0.336631	0.365302	0.352274	0.339751	0.179339	0.171687	0.166487	0.192536	0.181927	0.177802	0.209597	0.198669	0.192072	0.221732	0.212862	0.211162	0.193749	0.187182	0.179389	0.1525440	0.1422840	0.1407660	0.229753	0.218599	0.211171
58.4	0.348571	0.325622	0.320289	0.321229	0.307498	0.300803	0.370278	0.350455	0.337725	0.365638	0.353123	0.340824	0.179619	0.172116	0.166830	0.192674	0.182391	0.178054	0.209587	0.198900	0.192459	0.222074	0.212914	0.211480	0.194265	0.187675	0.179828	0.1527970	0.1423400	0.1402970	0.230111	0.219014	0.211954
58.6	0.349533	0.326111	0.321466	0.321718	0.308206	0.301388	0.370912	0.351373	0.338978	0.366158	0.354208	0.341824	0.180198	0.171990	0.166924	0.192924	0.182900	0.178448	0.209939	0.199449	0.192325	0.222597	0.212936	0.211865	0.195121	0.188309	0.180160	0.1530350	0.1424700	0.1398640	0.230548	0.219328	0.212538
58.8	0.350782	0.327023	0.322144	0.322513	0.309169	0.302138	0.371846	0.352525	0.340093	0.367192	0.355176	0.343089	0.180919	0.172455	0.167154	0.192679	0.183364	0.179215	0.211048	0.199864	0.192652	0.222847	0.213026	0.212282	0.195063	0.188933	0.180134	0.1530140	0.1423510	0.1396420	0.230863	0.219603	0.212866
59.0	0.351909	0.327677	0.322829	0.323262	0.310070	0.303115	0.372626	0.353611	0.340743	0.368230	0.355943	0.343954	0.181393	0.172686	0.167158	0.192635	0.183565	0.179475	0.210814	0.200037	0.193023	0.223191	0.213031	0.212483	0.195701	0.189265	0.180372	0.1530700	0.1425360	0.1393420	0.231676	0.219948	0.212865
59.2	0.352722	0.328395	0.323874	0.324029	0.310245	0.303701	0.373495	0.354498	0.341692	0.368929	0.356742	0.344334	0.182143	0.172668	0.167527	0.193121	0.183752	0.179803	0.210785	0.200144	0.193424	0.223597	0.213147	0.212550	0.195768	0.189708	0.180602	0.1532870	0.1426930	0.1388410	0.231786	0.220635	0.213352
59.4	0.353761	0.329402	0.324745	0.324153	0.311192	0.304568	0.374170	0.355466	0.342757	0.369882	0.357509	0.344563	0.182202	0.172869	0.167725	0.193339	0.184411	0.179922	0.211324	0.200748	0.193251	0.224146	0.213716	0.213051	0.196006	0.190292	0.180567	0.1537300	0.1427980	0.1393930	0.231948	0.221264	0.213487
59.6	0.354705	0.330505	0.325438	0.325111	0.311378	0.305354	0.375035	0.356292	0.343616	0.370701	0.358092	0.345132	0.182539	0.173093	0.167859	0.193840	0.184662	0.180394	0.211768	0.201024	0.193412	0.224920	0.213909	0.213261	0.196372	0.190878	0.181203	0.1546700	0.1425920	0.1392680	0.232549	0.221443	0.213698
59.8	0.355429	0.331272	0.325975	0.326081	0.312041	0.306551	0.375681	0.357330	0.344154	0.371560	0.358602	0.346173	0.182660	0.173401	0.168151	0.194163	0.184786	0.180160	0.212189	0.201404	0.193453	0.225387	0.214269	0.213373	0.196999	0.191405	0.181574	0.1554270	0.1428370	0.1390460	0.232830	0.222039	0.213868
60.0	0.356531	0.332286	0.326357	0.326986	0.312799	0.306717	0.376528	0.358314	0.345227	0.372589	0.359265	0.346979	0.182532	0.173714	0.168698	0.194451	0.184914	0.180160	0.212651	0.201870	0.193808	0.225344	0.214480	0.213792	0.197949	0.191897	0.181650	0.1556010	0.1426010	0.1389260	0.233576	0.222562	0.213990
60.2	0.357580	0.333179	0.327139	0.327866	0.313484	0.307606	0.377348	0.359216	0.346144	0.373438	0.359909	0.347747	0.182255	0.173906	0.169026	0.195297	0.185091	0.180242	0.212865	0.202108	0.193856	0.225715	0.214987	0.214131	0.198447	0.192047	0.181637	0.1557510	0.1426080	0.1395640	0.233849	0.223460	0.214671
60.4	0.358334	0.333884	0.327979	0.328722	0.314040	0.307718	0.378335	0.359696	0.346931	0.374294	0.360602	0.348312	0.182366	0.174052	0.169103	0.195963	0.185309	0.180179	0.213174	0.202270	0.194814	0.225946	0.215480	0.214949	0.198922	0.192195	0.181784	0.1559290	0.1426610	0.1400420	0.234071	0.224003	0.214970
60.6	0.359088	0.334445	0.328761	0.329688	0.314374	0.309336	0.379158	0.360321	0.347521	0.375249	0.361412	0.348915	0.182548	0.174481	0.169282	0.196523	0.185792	0.180733	0.213792	0.202950	0.194691	0.225850	0.216042	0.215214	0.199024	0.192551	0.182137	0.1557750	0.1429570	0.1400910	0.234920	0.224114	0.215077
60.8	0.359976	0.335375	0.329170	0.330609	0.314921	0.309506	0.379978	0.361174	0.347760	0.376340	0.362052	0.349423	0.182502	0.174778	0.169762	0.197215	0.186233	0.181138	0.214332	0.203767	0.194402	0.226020	0.216582	0.215713	0.199294	0.192919	0.182366	0.1557160	0.1435560	0.1406740	0.235976	0.224591	0.215385
61.0	0.360879	0.336168	0.329911	0.331132	0.315809	0.310746	0.380423	0.361972	0.347974	0.377064	0.362583	0.350405	0.182888	0.175034	0.170050	0.197405	0.186270	0.181742	0.214709	0.203854	0.194471	0.226145	0.216890	0.215867	0.199664	0.192873	0.182656	0.1554050	0.1440620	0.1410480	0.236469	0.225173	0.215816
61.2	0.361958	0.336867	0.330669	0.331818	0.316612	0.310495	0.381611	0.362782	0.348497	0.378068	0.363404	0.351495	0.183072	0.175132	0.170284	0.197370	0.186554	0.182097	0.215228	0.204441	0.194852	0.226615	0.217478	0.216121	0.200260	0.193235	0.183061	0.1555210	0.1445410	0.1414530	0.236995	0.225669	0.216357
61.4	0.362776	0.337711	0.331380	0.332557	0.317724	0.311605	0.382512	0.363188	0.349196	0.379324	0.364478	0.352702	0.183540	0.175179	0.170610	0.197667	0.186608	0.182031	0.215324	0.204796	0.195208	0.226966	0.218100	0.216378	0.200638	0.193323	0.183414	0.1557590	0.1448670	0.1419740	0.237443	0.225717	0.216787
61.6	0.363821	0.338479	0.332207	0.333213	0.318233	0.311637	0.383572	0.363844	0.350060	0.380097	0.365207	0.353759	0.183825	0.175420	0.171023	0.198076	0.186796	0.182971	0.215665	0.205043	0.195595	0.227304	0.218814	0.216816	0.200689	0.193244	0.183967	0.1555280	0.1450550	0.1425590	0.238195	0.226262	0.217032
61.8	0.364684	0.339217	0.333304	0.334077	0.318922	0.312898	0.384738	0.364438	0.350575	0.380953	0.365826	0.354529	0.184347	0.175531	0.171380	0.198156	0.187190	0.183786	0.215944	0.205388	0.195649	0.227877	0.219794	0.217416	0.201023	0.193270	0.184183	0.1557030	0.1452200	0.1433880	0.238532	0.226476	0.217766
62.0	0.364968	0.339836	0.334158	0.334247	0.319526	0.313471	0.385501	0.365173	0.351263	0.381680	0.366948	0.354896	0.184819	0.175752	0.172159	0.198765	0.187443	0.183672	0.215827	0.206051	0.196557	0.228527	0.220175	0.218161	0.201465	0.193575	0.184786	0.1559480	0.1453220	0.1442770	0.239011	0.226826	0.218366
62.2	0.365899	0.340955	0.334598	0.334963	0.320150	0.314501	0.386499	0.366097	0.351948	0.382532	0.367989	0.355647	0.185354	0.175992	0.172374	0.198781	0.187513	0.184498	0.216036	0.206380	0.196790	0.229005	0.220633	0.218586	0.201926	0.193760	0.185082	0.1558080	0.1452330	0.1452730	0.239341	0.227245	0.218599
62.4	0.366190	0.341775	0.335270	0.335638	0.321311	0.315235	0.387486	0.366985	0.352644	0.383113	0.369408	0.356556	0.186036	0.176231	0.173057	0.199206	0.187644	0.184376	0.216527	0.207173	0.197108	0.229491	0.220946	0.218790	0.202204	0.194074	0.185545	0.1558210	0.1452760	0.1455900	0.239497	0.227653	0.218937
62.6	0.367041	0.342580	0.336041	0.335995	0.322404	0.315936	0.388019	0.367889	0.353687	0.384085	0.370720	0.357458	0.186866	0.176493	0.173298	0.199360	0.188066	0.184473	0.216899	0.207262	0.197741	0.230264	0.221059	0.219614	0.202514	0.194219	0.185947	0.1560570	0.1458980	0.1461730	0.239987	0.227625	0.219058
62.8	0.367586	0.343497	0.336746	0.336950	0.323024	0.316576	0.389159	0.369049	0.354451	0.384987	0.371446	0.357875	0.187579	0.176964	0.173274	0.199354	0.188517	0.185271	0.217362	0.207493	0.198048	0.230675	0.221305	0.220192	0.202299	0.194702	0.186069	0.1560790	0.1462980	0.1466570	0.240109	0.228107	0.219421
63.0	0.368140	0.344521	0.337310	0.337718	0.323679	0.317141	0.389770	0.369792	0.355263	0.385917	0.372010	0.358749	0.187772	0.177604	0.173765	0.199811	0.188729	0.185033	0.217234	0.207267	0.198435	0.231190	0.221372	0.220374	0.202707	0.195186	0.186443	0.1561770	0.1462970	0.1467990	0.240335	0.228828	0.219785
63.2	0.368664	0.345250	0.337772	0.338640	0.323843	0.317665	0.390696	0.370883	0.356046	0.387026	0.372752	0.359311	0.187989	0.177791	0.174002	0.200293	0.189125	0.185352	0.217929	0.207616	0.198687	0.231923	0.221792	0.220595	0.202837	0.195755	0.186587	0.1564990	0.1463710	0.1472060	0.240846	0.229351	0.220749
63.4	0.369309	0.346307	0.338596	0.339094	0.324410	0.317671	0.391306	0.371840	0.356979	0.387984	0.373802	0.359880	0.188310	0.178438	0.173997	0.200595	0.189516	0.186381	0.218593	0.208076	0.198906	0.232278	0.221926	0.220638	0.203308	0.196452	0.186617	0.1568230	0.1464750	0.1473450	0.241591	0.230190	0.220744
63.6	0.369883	0.347403	0.338752	0.340178	0.325003	0.318435	0.391977	0.372955	0.358012	0.388595	0.374577	0.360503	0.188774	0.178524	0.174626	0.201087	0.189520	0.186003	0.219099	0.207644	0.199687	0.232986	0.222152	0.220776	0.203583	0.196758	0.186820	0.1572480	0.1466960	0.1471890	0.241803	0.230651	0.221231
63.8	0.370804	0.348052	0.339408	0.341160	0.325746	0.318938	0.392451	0.374013	0.358835	0.389224	0.375313	0.361144	0.188666	0.178336	0.174873	0.201283	0.189935	0.186176	0.219506	0.207576	0.199907	0.233120	0.222041	0.221069	0.203899	0.197062	0.186862	0.1572250	0.1467470	0.1471900	0.242156	0.231246	0.221696
64.0	0.371659	0.348602	0.339842	0.341857	0.326332	0.319786	0.393055	0.375449	0.359694	0.390062	0.376297	0.361839	0.189055	0.178977	0.175120	0.201449	0.190525	0.187026	0.219654	0.207521	0.200278	0.232743	0.222113	0.221189	0.204202	0.197308	0.186649	0.1570060	0.1469570	0.1471550	0.242842	0.231781	0.222058
64.2	0.372478	0.348808	0.340851	0.342976	0.326768	0.320260	0.393638	0.376224	0.360472	0.390854	0.377019	0.362505	0.189082	0.179197	0.174801	0.202090	0.191294	0.186453	0.220010	0.207804	0.200152	0.233268	0.222486	0.221779	0.204550	0.197218	0.186862	0.1569110	0.1473790	0.1471490	0.242908	0.232484	0.222492
64.4	0.373349	0.349411	0.341695	0.343543	0.327447	0.321264	0.394248	0.376661	0.361346	0.391820	0.377937	0.363285	0.189217	0.179365	0.174795	0.202751	0.191946	0.187222	0.220510	0.208058	0.200457	0.233327	0.222676	0.222298	0.204727	0.197685	0.186934	0.1573650	0.1475690	0.1467410	0.243280	0.232531	0.222546
64.6	0.374480	0.350241	0.342646	0.344076	0.327880	0.321610	0.394915	0.377516	0.362066	0.392655	0.378527	0.363914	0.189632	0.180110	0.174845	0.202993	0.192329	0.187828	0.221299	0.208481	0.200079	0.233410	0.222856	0.222615	0.205113	0.198221	0.187252	0.1578280	0.1479270	0.1467000	0.243883	0.233021	0.223175
64.8	0.375428	0.350840	0.343297	0.344657	0.328625	0.322277	0.395561	0.378482	0.362569	0.393597	0.379360	0.364830	0.189911	0.180205	0.175003	0.203273	0.192875	0.187566	0.221535	0.208683	0.200199	0.234018	0.223557	0.222868	0.205566	0.198253	0.187651	0.1581620	0.1484260	0.1468580	0.244133	0.233654	0.223556
65.0	0.376296	0.351371	0.344677	0.345174	0.329400	0.322651	0.396381	0.379405	0.363438	0.394265	0.379627	0.365975	0.190101	0.180859	0.174989	0.203401	0.192572	0.188033	0.221806	0.208870	0.200652	0.234595	0.223935	0.223021	0.205954	0.198327	0.187947	0.1586450	0.1489590	0.1469100	0.244269	0.233991	0.223677
65.2	0.377123	0.351973	0.345349	0.345941	0.329841	0.323072	0.397383	0.379909	0.364404	0.395530	0.380200	0.366934	0.190206	0.181361	0.175302	0.203787	0.192939	0.187421	0.222160	0.209184	0.201144	0.234948	0.224482	0.223511	0.206145	0.198432	0.188148	0.1591440	0.1493060	0.1469150	0.244529	0.234202	0.224230
65.4	0.377899	0.352618	0.346671	0.347065	0.330622	0.323655	0.398579	0.380278	0.365060	0.396368	0.381069	0.367624	0.190434	0.181588	0.175495	0.204345	0.193023	0.187585	0.222272	0.209258	0.201914	0.235651	0.225326	0.223597	0.206519	0.198568	0.188634	0.1593420	0.1493950	0.1468780	0.244869	0.234637	0.224770
65.6	0.378751	0.353408	0.347849	0.347454	0.331211	0.324537	0.399454	0.380928	0.365559	0.397354	0.381862	0.368420	0.190802	0.181856	0.176212	0.204500	0.193329	0.188223	0.222567	0.209665	0.202579	0.236160	0.225880	0.223773	0.206685	0.198328	0.189027	0.1595390	0.1499490	0.1468200	0.245110	0.235031	0.225225
65.8	0.379464	0.354060	0.348590	0.347827	0.331936	0.325557	0.400482	0.381267	0.366169	0.398578	0.382401	0.369018	0.190955	0.182434	0.176722	0.204864	0.193807	0.188075	0.222784	0.210145	0.202789	0.236501	0.226390	0.224576	0.207316	0.198840	0.189378	0.1598790	0.1503560	0.1468710	0.245461	0.235434	0.225575
66.0	0.379962	0.354954	0.349318	0.348253	0.332857	0.326315	0.401419	0.381740	0.366709	0.399279	0.383460	0.369834	0.191195	0.182618	0.177225	0.205187	0.193889	0.188050	0.222872	0.210641	0.203386	0.236632	0.226259	0.224808	0.207905	0.199271	0.190074	0.1600730	0.1503960	0.1471380	0.245948	0.235680	0.225641
66.2	0.380965	0.355893	0.349955	0.348849	0.333709	0.327310	0.402262	0.382505	0.367365	0.400213	0.384091	0.370502	0.191453	0.182716	0.177524	0.205179	0.194098	0.188361	0.222931	0.210977	0.203342	0.236772	0.226695	0.225396	0.208074	0.199408	0.190525	0.1600850	0.1505530	0.1468090	0.246384	0.236037	0.225766
66.4	0.381532	0.356897	0.350591	0.349602	0.334645	0.326995	0.403173	0.382882	0.368265	0.400696	0.384839	0.371130	0.191734	0.183249	0.178341	0.205594	0.194462	0.187887	0.223259	0.211208	0.203528	0.237014	0.227051	0.225648	0.208358	0.199713	0.191463	0.1598280	0.1509640	0.1466410	0.246966	0.236180	0.226195
66.6	0.382575	0.357783	0.351538	0.350222	0.335057	0.327858	0.404378	0.383579	0.369148	0.401745	0.385504	0.371826	0.192216	0.183473	0.178696	0.205850	0.195171	0.188735	0.223270	0.211289	0.203993	0.237100	0.227269	0.226287	0.208770	0.200138	0.191757	0.1596640	0.1511370	0.1466240	0.247471	0.236412	0.226773
66.8	0.383141	0.358580	0.352385	0.351075	0.335777	0.327205	0.405353	0.384425	0.370027	0.402382	0.385834	0.372680	0.192467	0.183662	0.178786	0.206149	0.195514	0.189331	0.223764	0.211572	0.203524	0.237439	0.227627	0.226567	0.208859	0.200784	0.192214	0.1593950	0.1510800	0.1467740	0.248024	0.237037	0.227673
67.0	0.384012	0.359598	0.353106	0.352210	0.336586	0.327998	0.405851	0.385091	0.370999	0.403161	0.386547	0.374327	0.192219	0.184076	0.179304	0.206740	0.195670	0.189233	0.224207	0.211878	0.203719	0.237880	0.227706	0.226436	0.209177	0.200982	0.192650	0.1591360	0.1505820	0.1469700	0.248781	0.237660	0.228548
67.2	0.384805	0.360389	0.353575	0.352924	0.337075	0.327835	0.406881	0.386154	0.371929	0.403692	0.387670	0.375216	0.192402	0.184385	0.179285	0.206627	0.196125	0.190848	0.224758	0.212281	0.204120	0.238579	0.228044	0.226490	0.209507	0.201166	0.193174	0.1590700	0.1505720	0.1474410	0.249858	0.238000	0.229249
67.4	0.385591	0.361248	0.353957	0.353492	0.337681	0.328819	0.407399	0.386743	0.372770	0.404188	0.388224	0.376065	0.193215	0.184546	0.179545	0.206753	0.196654	0.191111	0.225284	0.212521	0.204339	0.238953	0.228355	0.226796	0.209493	0.201298	0.193523	0.1590890	0.1506610	0.1478900	0.250600	0.238405	0.229756
67.6	0.386252	0.362121	0.354120	0.354248	0.338407	0.328663	0.407949	0.387656	0.373611	0.404657	0.388708	0.376537	0.193326	0.184220	0.180238	0.207234	0.197114	0.191276	0.225919	0.212631	0.204759	0.239332	0.228631	0.227331	0.209438	0.201433	0.193424	0.1591570	0.1504340	0.1483020	0.251069	0.238551	0.230255
67.8	0.387306	0.362887	0.354999	0.355012	0.339298	0.329878	0.408561	0.388243	0.373831	0.404987	0.389561	0.377493	0.193576	0.184247	0.180124	0.206890	0.197775	0.192742	0.226380	0.213331	0.205177	0.239458	0.228704	0.227538	0.209759	0.201784	0.193637	0.1588970	0.1503150	0.1488290	0.251901	0.239047	0.230589
68.0	0.387880	0.363277	0.355339	0.355612	0.339979	0.330086	0.409339	0.389408	0.374351	0.405833	0.390518	0.378403	0.194032	0.184549	0.180218	0.207304	0.198083	0.192871	0.226944	0.213623	0.205300	0.239632	0.229077	0.227937	0.209973	0.201790	0.193651	0.1589630	0.1506150	0.1494090	0.252235	0.239483	0.231135
68.2	0.388892	0.364095	0.356175	0.356342	0.340388	0.330815	0.410028	0.389749	0.375112	0.406713	0.391669	0.379157	0.193969	0.184474	0.180106	0.207610	0.198657	0.193275	0.227692	0.214250	0.205264	0.240371	0.229214	0.228691	0.210037	0.202178	0.194074	0.1594940	0.1507760	0.1499270	0.252318	0.239903	0.231824
68.4	0.389975	0.364724	0.356977	0.356791	0.341241	0.331587	0.410936	0.390427	0.376030	0.407608	0.392632	0.380238	0.194402	0.184800	0.180590	0.207707	0.198996	0.194593	0.228055	0.214576	0.205726	0.241153	0.229186	0.228925	0.210339	0.202481	0.194126	0.1599560	0.1505270	0.1505300	0.252904	0.240267	0.232267
68.6	0.390584	0.365328	0.357717	0.357495	0.341812	0.331860	0.411694	0.391534	0.376793	0.408298	0.393278	0.380949	0.194734	0.185158	0.180542	0.208166	0.198982	0.194186	0.228541	0.215229	0.205965	0.242069	0.229511	0.229257	0.210693	0.202769	0.194595	0.1603470	0.1507250	0.1510940	0.253368	0.240783	0.232628
68.8	0.390965	0.365661	0.358082	0.358268	0.342371	0.333016	0.412562	0.392624	0.377196	0.409144	0.393995	0.381909	0.194804	0.185425	0.180488	0.208325	0.199016	0.194473	0.229003	0.215246	0.206595	0.242798	0.229861	0.229780	0.210532	0.202893	0.194653	0.1607220	0.1510870	0.1517490	0.253477	0.241141	0.232726
69.0	0.391307	0.366456	0.358827	0.358893	0.343005	0.333798	0.413391	0.393374	0.377841	0.409971	0.394627	0.382340	0.195083	0.186249	0.180566	0.208542	0.198609	0.194978	0.229473	0.215384	0.207211	0.243613	0.229923	0.230070	0.210519	0.203213	0.194739	0.1611850	0.1513010	0.1523540	0.254125	0.241841	0.232816
69.2	0.391855	0.367152	0.359380	0.359812	0.343398	0.335317	0.414480	0.393867	0.378749	0.411292	0.395482	0.382659	0.195588	0.186583	0.180862	0.208806	0.198686	0.194577	0.229707	0.215615	0.207970	0.244213	0.230424	0.230223	0.210733	0.203650	0.194948	0.1612960	0.1513080	0.1525060	0.254186	0.242453	0.233206
69.4	0.392725	0.368028	0.360480	0.360629	0.344258	0.335779	0.415571	0.394168	0.379384	0.411824	0.396431	0.383137	0.195629	0.186935	0.180874	0.208657	0.198765	0.194961	0.229857	0.216005	0.208434	0.244727	0.230622	0.230291	0.211341	0.203921	0.195133	0.1617330	0.1512740	0.1523790	0.254331	0.242736	0.233406
69.6	0.393371	0.368844	0.361191	0.360920	0.344957	0.337741	0.416359	0.394869	0.380048	0.413359	0.397043	0.383819	0.195822	0.187371	0.181522	0.208919	0.198535	0.194844	0.229934	0.216376	0.208739	0.244724	0.230576	0.230602	0.211612	0.204190	0.195168	0.1622660	0.1516540	0.1522290	0.254572	0.243125	0.233453
69.8	0.394057	0.369580	0.361825	0.361519	0.345499	0.337793	0.417698	0.395535	0.380687	0.414209	0.397182	0.384693	0.195922	0.187943	0.181430	0.209239	0.198873	0.194629	0.230078	0.216764	0.208961	0.244644	0.230878	0.231110	0.212150	0.204868	0.195217	0.1624050	0.1515490	0.1523570	0.255133	0.243438	0.233430
70.0	0.394501	0.370697	0.362495	0.361920	0.346441	0.338859	0.418713	0.396190	0.381153	0.414872	0.397791	0.385581	0.196106	0.188193	0.181488	0.209212	0.198814	0.194711	0.230019	0.216821	0.209211	0.244682	0.231186	0.231371	0.212253	0.205447	0.195785	0.1629210	0.1515730	0.1520710	0.255570	0.243663	0.233429
70.2	0.395175	0.371351	0.363594	0.362242	0.346810	0.339561	0.419558	0.396834	0.381934	0.416028	0.398306	0.385806	0.196492	0.188419	0.181505	0.209679	0.198944	0.194388	0.230070	0.217120	0.209355	0.244632	0.231863	0.231236	0.212004	0.205891	0.195853	0.1631360	0.1514410	0.1515930	0.256313	0.244255	0.233690
70.4	0.395802	0.372470	0.364608	0.362699	0.347438	0.339698	0.420682	0.397522	0.382817	0.416791	0.399136	0.386350	0.196866	0.188674	0.182084	0.210051	0.199090	0.194649	0.230148	0.217431	0.209070	0.245009	0.232274	0.231361	0.212319	0.206222	0.196116	0.1632260	0.1518460	0.1513250	0.256634	0.244658	0.233905
70.6	0.396400	0.372989	0.365807	0.362994	0.347954	0.340740	0.421670	0.398698	0.383678	0.417601	0.400002	0.386823	0.197687	0.188839	0.182017	0.210460	0.199346	0.195070	0.230395	0.217689	0.209300	0.245172	0.232365	0.231591	0.212626	0.206719	0.196262	0.1638180	0.1519350	0.1508830	0.256839	0.245020	0.234471
70.8	0.397415	0.373546	0.366562	0.363624	0.348507	0.340404	0.422443	0.399514	0.384653	0.418302	0.400609	0.387585	0.197983	0.189147	0.181892	0.210893	0.199147	0.195210	0.230416	0.217859	0.209201	0.245580	0.232776	0.232052	0.212990	0.206871	0.196550	0.1640290	0.1518590	0.1505480	0.257382	0.245770	0.234997
71.0	0.398171	0.374563	0.367227	0.364397	0.349167	0.341947	0.423043	0.400183	0.385582	0.418806	0.401509	0.388426	0.198297	0.189473	0.181740	0.211264	0.199139	0.195453	0.230509	0.218452	0.209413	0.245767	0.232997	0.232226	0.213238	0.206817	0.196703	0.1640880	0.1519760	0.1503550	0.257463	0.246265	0.235198
71.2	0.399081	0.375425	0.367583	0.364760	0.349533	0.342036	0.423883	0.400843	0.386536	0.419076	0.402169	0.389189	0.198518	0.189619	0.181779	0.211599	0.199421	0.195824	0.230864	0.218798	0.209668	0.246157	0.233265	0.232696	0.213717	0.206839	0.196835	0.1641680	0.1524380	0.1502410	0.258092	0.246503	0.235381
71.4	0.399651	0.376198	0.368070	0.365340	0.349850	0.343053	0.424452	0.401493	0.387226	0.419776	0.402726	0.389842	0.199431	0.189420	0.182388	0.212161	0.200040	0.195444	0.231242	0.219235	0.209487	0.246276	0.233940	0.233223	0.213894	0.206653	0.196815	0.1645410	0.1527680	0.1499770	0.258718	0.246729	0.235842
71.6	0.400219	0.376884	0.368532	0.365932	0.350240	0.342597	0.425217	0.402286	0.387858	0.420081	0.403701	0.390423	0.199764	0.189625	0.182811	0.212664	0.200312	0.196478	0.231584	0.219792	0.209794	0.246364	0.234764	0.233519	0.214298	0.206655	0.196775	0.1645430	0.1531160	0.1497770	0.258927	0.247092	0.236069
71.8	0.401322	0.377610	0.369270	0.366468	0.350868	0.344060	0.425833	0.403320	0.388391	0.420957	0.404494	0.391347	0.200037	0.189860	0.183019	0.213122	0.200670	0.196709	0.231920	0.220626	0.209595	0.246596	0.235255	0.233813	0.215062	0.206686	0.197161	0.1645420	0.1537100	0.1499590	0.259198	0.247667	0.236723
72.0	0.402355	0.378388	0.369435	0.367341	0.351347	0.343917	0.426493	0.404422	0.388827	0.422268	0.405526	0.391545	0.200472	0.189794	0.183573	0.213765	0.200508	0.196830	0.232337	0.220657	0.209381	0.247115	0.235725	0.234058	0.215328	0.206966	0.197552	0.1644660	0.1541420	0.1498110	0.259536	0.248149	0.237396
72.2	0.403645	0.378862	0.369900	0.368158	0.351854	0.345253	0.427057	0.405028	0.389443	0.423022	0.406714	0.391853	0.201005	0.190202	0.184082	0.213854	0.201285	0.197566	0.232626	0.221177	0.209402	0.247768	0.236032	0.234670	0.215626	0.207383	0.198124	0.1643550	0.1545950	0.1497320	0.259645	0.248765	0.238029
72.4	0.404258	0.379509	0.370369	0.368968	0.352557	0.345314	0.428037	0.406124	0.390135	0.423566	0.407625	0.392494	0.201303	0.190585	0.184690	0.214410	0.201500	0.197438	0.232775	0.221559	0.209470	0.248312	0.236539	0.234937	0.216299	0.207850	0.198221	0.1641630	0.1548090	0.1496510	0.260329	0.249201	0.238473
72.6	0.404895	0.380303	0.370953	0.369902	0.353193	0.346565	0.428666	0.407194	0.390750	0.424310	0.408776	0.393206	0.201238	0.190327	0.184752	0.215132	0.201688	0.197246	0.233400	0.222064	0.209654	0.248976	0.237301	0.235228	0.216496	0.208482	0.198627	0.1643210	0.1555440	0.1496970	0.260525	0.249518	0.239023
72.8	0.405823	0.380698	0.371147	0.370859	0.353646	0.346861	0.429227	0.408276	0.391287	0.425311	0.409636	0.393872	0.201544	0.190439	0.185099	0.214982	0.202151	0.198021	0.233975	0.221820	0.210119	0.249246	0.237600	0.235988	0.216702	0.208741	0.198787	0.1640400	0.1557160	0.1500180	0.261093	0.249993	0.239565
73.0	0.406670	0.381349	0.372167	0.371588	0.354365	0.347578	0.430166	0.409348	0.391972	0.426227	0.410305	0.394276	0.201630	0.190500	0.185388	0.215078	0.202780	0.198111	0.234124	0.222043	0.210668	0.249850	0.238095	0.236093	0.217142	0.209159	0.199431	0.1641090	0.1555860	0.1503090	0.261750	0.250581	0.240167
73.2	0.407579	0.381812	0.373174	0.372845	0.354873	0.347854	0.431239	0.410149	0.392998	0.427284	0.411041	0.394817	0.201584	0.190278	0.185455	0.214997	0.203226	0.198506	0.234416	0.222311	0.211176	0.250164	0.238463	0.236316	0.217553	0.209607	0.199972	0.1642250	0.1552940	0.1507270	0.261841	0.250826	0.240653
73.4	0.408336	0.382615	0.374178	0.373679	0.355699	0.348391	0.431810	0.410844	0.393576	0.427765	0.411503	0.395378	0.201215	0.190393	0.185652	0.215042	0.203639	0.198895	0.234685	0.222603	0.211671	0.250192	0.238492	0.236655	0.217827	0.210263	0.200372	0.1645980	0.1552480	0.1506360	0.262708	0.251024	0.241212
73.6	0.409325	0.383316	0.375226	0.374551	0.356364	0.348780	0.432825	0.411758	0.394251	0.429372	0.411707	0.396089	0.201191	0.190488	0.186119	0.215291	0.204079	0.199050	0.235070	0.222992	0.212236	0.250461	0.238918	0.237366	0.218097	0.210851	0.200794	0.1650060	0.1552250	0.1511260	0.263282	0.251314	0.241630
73.8	0.410226	0.384069	0.376027	0.375213	0.356990	0.348779	0.433634	0.412893	0.394933	0.430213	0.412483	0.397445	0.201102	0.190554	0.186159	0.215121	0.204582	0.199512	0.235498	0.223265	0.212818	0.250626	0.238967	0.237628	0.218149	0.211329	0.201112	0.1650280	0.1554610	0.1514520	0.263866	0.251459	0.241771
74.0	0.410759	0.384600	0.376995	0.375877	0.357584	0.350092	0.434339	0.413793	0.395592	0.431390	0.413456	0.398513	0.201098	0.190678	0.186295	0.215150	0.204846	0.199336	0.235835	0.223341	0.213098	0.251220	0.239378	0.237835	0.217915	0.211988	0.201534	0.1655420	0.1555340	0.1516800	0.264724	0.251864	0.242296
74.2	0.411598	0.385353	0.378026	0.376603	0.358151	0.350788	0.435224	0.414445	0.396597	0.432379	0.414092	0.399103	0.201156	0.190623	0.186484	0.215194	0.204959	0.199791	0.236552	0.223553	0.213273	0.251472	0.239698	0.237630	0.218061	0.212386	0.201308	0.1657570	0.1555760	0.1520520	0.265311	0.252365	0.242646
74.4	0.412432	0.385958	0.379002	0.377569	0.358731	0.351166	0.436228	0.415385	0.397546	0.433163	0.415080	0.399914	0.201681	0.190656	0.186727	0.215162	0.205112	0.200352	0.236915	0.223968	0.213654	0.251905	0.239752	0.238126	0.218601	0.212897	0.201550	0.1662310	0.1558690	0.1520770	0.265578	0.252906	0.242741
74.6	0.413184	0.386241	0.379959	0.378441	0.359134	0.351530	0.437071	0.416224	0.398352	0.433537	0.415655	0.400152	0.201983	0.191096	0.186676	0.215607	0.205301	0.200302	0.237545	0.223644	0.214304	0.252041	0.239702	0.238437	0.218598	0.213088	0.201681	0.1666050	0.1557500	0.1518740	0.266282	0.253373	0.243007
74.8	0.414242	0.386652	0.380818	0.379110	0.359729	0.352473	0.438092	0.416780	0.399132	0.434241	0.416162	0.401315	0.201900	0.191500	0.187016	0.216259	0.205139	0.200992	0.237688	0.223946	0.214957	0.252207	0.240100	0.239158	0.219148	0.213084	0.201781	0.1667680	0.1559180	0.1521460	0.266559	0.253993	0.242854
75.0	0.414454	0.387730	0.381503	0.379612	0.360664	0.353365	0.438648	0.417439	0.399944	0.434606	0.416868	0.402270	0.201880	0.191699	0.187151	0.216485	0.205552	0.200944	0.238339	0.224210	0.215343	0.252610	0.240236	0.239292	0.219415	0.213092	0.202202	0.1671740	0.1563130	0.1523500	0.267108	0.254108	0.242890
75.2	0.415224	0.388297	0.382384	0.380332	0.361005	0.354014	0.439397	0.418096	0.401058	0.435450	0.417737	0.403187	0.201877	0.192368	0.187496	0.217067	0.205711	0.201544	0.238745	0.224351	0.215496	0.252956	0.240766	0.239869	0.219937	0.213098	0.202397	0.1680830	0.1565350	0.1526060	0.267712	0.254186	0.243215
75.4	0.415778	0.388726	0.383178	0.380944	0.361726	0.354292	0.440119	0.418632	0.401855	0.436429	0.418635	0.403953	0.202350	0.192604	0.187779	0.217425	0.206028	0.201545	0.238985	0.224729	0.215593	0.253221	0.241524	0.240287	0.220163	0.212886	0.202371	0.1687850	0.1569620	0.1528930	0.267988	0.254537	0.243407
75.6	0.416466	0.389289	0.383648	0.381518	0.362127	0.354943	0.440792	0.419463	0.402306	0.437322	0.419721	0.404692	0.202219	0.193174	0.187825	0.217888	0.206433	0.202069	0.239310	0.225226	0.215946	0.253364	0.242237	0.240140	0.220483	0.213013	0.202854	0.1691860	0.1571630	0.1533590	0.268222	0.254862	0.243741
75.8	0.417265	0.390031	0.384232	0.381888	0.363014	0.355776	0.441696	0.420296	0.402943	0.438314	0.420465	0.405098	0.202088	0.193576	0.188335	0.218673	0.206553	0.202468	0.239444	0.225387	0.215784	0.253660	0.242566	0.240486	0.220933	0.212949	0.203577	0.1694130	0.1574010	0.1538170	0.268646	0.255489	0.244243
76.0	0.418330	0.390989	0.384241	0.382369	0.363925	0.356110	0.442767	0.420858	0.403478	0.438897	0.421473	0.405390	0.202435	0.193614	0.188871	0.218721	0.206543	0.203061	0.239408	0.225199	0.215891	0.253922	0.243007	0.240438	0.220985	0.213209	0.204000	0.1693730	0.1577030	0.1538050	0.268776	0.256163	0.244635
76.2	0.419057	0.391923	0.384685	0.382781	0.364573	0.357241	0.443816	0.421504	0.404525	0.438854	0.422227	0.406266	0.202766	0.194048	0.189043	0.218678	0.207040	0.202890	0.239800	0.225358	0.215983	0.254188	0.243436	0.241060	0.221303	0.213334	0.204410	0.1695960	0.1577780	0.1542160	0.268644	0.256527	0.244920
76.4	0.419482	0.393453	0.385170	0.383597	0.365089	0.357969	0.444656	0.422166	0.405480	0.439542	0.423069	0.407639	0.202904	0.194151	0.189517	0.219334	0.206980	0.202972	0.239845	0.225534	0.216169	0.254486	0.243888	0.241540	0.221458	0.213540	0.204426	0.1697390	0.1580050	0.1545850	0.269194	0.256635	0.245437
76.6	0.420196	0.394128	0.385782	0.383949	0.365907	0.359145	0.445713	0.422830	0.406611	0.440526	0.423963	0.408871	0.203014	0.194085	0.189681	0.219154	0.207249	0.203234	0.240308	0.225931	0.216085	0.254863	0.244134	0.241419	0.221771	0.213698	0.204923	0.1698250	0.1585100	0.1551640	0.269410	0.257040	0.245654
76.8	0.420627	0.394552	0.386134	0.384403	0.366790	0.359054	0.446597	0.423667	0.407345	0.440999	0.424483	0.409791	0.203514	0.194507	0.189782	0.219080	0.207536	0.203242	0.240436	0.226399	0.216466	0.255161	0.244238	0.242025	0.221962	0.213587	0.205522	0.1700680	0.1586290	0.1557430	0.269545	0.257140	0.245948
77.0	0.421224	0.395105	0.386993	0.384701	0.367605	0.360319	0.447613	0.424421	0.407994	0.441346	0.425106	0.410518	0.203713	0.194644	0.189762	0.219356	0.207854	0.203662	0.240678	0.226954	0.216573	0.255619	0.244397	0.241685	0.222276	0.213764	0.205913	0.1703490	0.1585930	0.1563270	0.269584	0.257387	0.246594
77.2	0.422193	0.395796	0.387735	0.385206	0.367825	0.360786	0.448420	0.424469	0.408814	0.442014	0.425673	0.411328	0.204338	0.195120	0.189711	0.219257	0.208158	0.203856	0.240981	0.227432	0.216799	0.255439	0.244549	0.242213	0.222265	0.214279	0.206348	0.1707480	0.1584040	0.1562800	0.269660	0.257737	0.247080
77.4	0.423274	0.396602	0.388633	0.385507	0.368715	0.361087	0.449237	0.425194	0.409298	0.442758	0.425999	0.411816	0.204467	0.195566	0.190115	0.219453	0.208301	0.203975	0.241329	0.228067	0.217166	0.255632	0.244586	0.242424	0.222294	0.214696	0.206596	0.1708850	0.1584310	0.1561860	0.270248	0.257944	0.247541
77.6	0.424265	0.397369	0.389020	0.386236	0.369190	0.361736	0.450080	0.425826	0.410105	0.443853	0.426728	0.413038	0.205015	0.195839	0.190540	0.219788	0.208452	0.203889	0.241569	0.228555	0.217225	0.255864	0.244762	0.242917	0.222555	0.214846	0.206641	0.1711000	0.1586240	0.1563260	0.270502	0.257940	0.248031
77.8	0.425060	0.398134	0.389583	0.386696	0.369525	0.362234	0.450376	0.426580	0.410548	0.444385	0.427573	0.414289	0.205483	0.196189	0.190925	0.219800	0.208470	0.203934	0.241750	0.228882	0.217108	0.256144	0.244553	0.242517	0.222603	0.215254	0.206260	0.1709770	0.1589060	0.1563580	0.270707	0.258517	0.248362
78.0	0.425716	0.398860	0.390174	0.387739	0.370099	0.363440	0.451180	0.426981	0.411333	0.444968	0.428204	0.414889	0.205895	0.196530	0.191079	0.219999	0.208652	0.204095	0.241752	0.229312	0.217132	0.256734	0.245242	0.242358	0.222732	0.215498	0.206060	0.1711290	0.1589670	0.1565850	0.271113	0.259014	0.248944
78.2	0.426585	0.399679	0.390687	0.388504	0.370754	0.363403	0.451908	0.427630	0.411976	0.445607	0.428681	0.415198	0.206486	0.196865	0.191404	0.219969	0.209402	0.204389	0.242162	0.229732	0.217585	0.256601	0.245157	0.242197	0.223102	0.215724	0.205848	0.1711110	0.1591140	0.1562450	0.271396	0.259358	0.248857
78.4	0.426944	0.399946	0.391880	0.389473	0.370891	0.364726	0.452624	0.428376	0.412262	0.446107	0.429400	0.415380	0.207223	0.197239	0.191743	0.220312	0.209955	0.204843	0.242283	0.230520	0.217970	0.256992	0.245259	0.242375	0.223436	0.216001	0.205893	0.1708700	0.1593390	0.1559050	0.271801	0.259628	0.249017
78.6	0.427869	0.400436	0.392429	0.390043	0.371612	0.365126	0.453030	0.429102	0.412688	0.446826	0.430059	0.415913	0.207254	0.197540	0.192174	0.220939	0.210204	0.205035	0.242565	0.230492	0.218589	0.257646	0.245384	0.242849	0.223570	0.216059	0.206123	0.1706570	0.1596330	0.1560270	0.272267	0.259571	0.249218
78.8	0.428360	0.400831	0.393517	0.390491	0.372004	0.366634	0.453203	0.429668	0.413255	0.447740	0.430886	0.416979	0.207607	0.197777	0.192581	0.221128	0.210645	0.205435	0.243008	0.230860	0.219399	0.257900	0.245707	0.243749	0.224238	0.216438	0.206426	0.1705010	0.1597120	0.1563270	0.272563	0.259864	0.249343
79.0	0.428986	0.401456	0.394124	0.391104	0.372651	0.366609	0.453425	0.430657	0.414014	0.448589	0.432007	0.417976	0.207893	0.197999	0.192380	0.221054	0.211041	0.205865	0.243179	0.230973	0.219655	0.258402	0.246004	0.243897	0.224498	0.216784	0.206673	0.1704750	0.1597720	0.1562020	0.273379	0.260378	0.249622
79.2	0.429875	0.401790	0.394994	0.391648	0.372961	0.367236	0.453814	0.431507	0.414620	0.449970	0.432927	0.418516	0.208165	0.198262	0.192944	0.221926	0.211017	0.206136	0.242970	0.231455	0.220021	0.258520	0.246246	0.244541	0.224830	0.216978	0.206978	0.1706420	0.1597640	0.1563400	0.273721	0.260714	0.250076
79.4	0.430601	0.402033	0.395572	0.392198	0.373687	0.367645	0.454225	0.431943	0.414874	0.451089	0.433869	0.419153	0.208371	0.197886	0.192843	0.222420	0.211452	0.206393	0.243337	0.231608	0.220438	0.259094	0.246360	0.244540	0.224933	0.217325	0.207240	0.1705150	0.1598320	0.1569080	0.274563	0.261203	0.250199
79.6	0.431110	0.402663	0.396391	0.393016	0.374157	0.368364	0.455006	0.433015	0.415403	0.451995	0.434709	0.419654	0.208200	0.198195	0.193080	0.222398	0.211767	0.207356	0.243528	0.231770	0.220944	0.259672	0.246762	0.244882	0.224752	0.217582	0.207708	0.1703920	0.1596280	0.1573030	0.275269	0.261643	0.250542
79.8	0.431713	0.403621	0.396896	0.393570	0.375111	0.369225	0.456137	0.433773	0.416234	0.452834	0.435205	0.419826	0.208631	0.198425	0.193398	0.222673	0.211914	0.208068	0.243515	0.231747	0.221044	0.260453	0.246929	0.245574	0.224832	0.217514	0.208056	0.1702940	0.1597970	0.1576810	0.275851	0.262291	0.250930
80.0	0.432579	0.404351	0.397497	0.394441	0.375651	0.370187	0.457194	0.434639	0.417034	0.453233	0.436067	0.420663	0.208789	0.198216	0.193568	0.222314	0.212070	0.208349	0.243423	0.231862	0.221527	0.260952	0.246974	0.245573	0.224877	0.217867	0.208194	0.1702240	0.1597100	0.1577890	0.276223	0.262660	0.251371
80.2	0.433216	0.405430	0.398152	0.395156	0.376393	0.371373	0.458190	0.435367	0.417883	0.453689	0.436902	0.421530	0.209311	0.198509	0.193476	0.222277	0.212223	0.208556	0.243977	0.231747	0.221872	0.261776	0.247293	0.246140	0.225338	0.218134	0.208492	0.1699810	0.1596740	0.1581980	0.276709	0.262959	0.251326
80.4	0.433886	0.406347	0.398588	0.396130	0.377266	0.371719	0.458961	0.436070	0.418943	0.454824	0.437704	0.422470	0.209556	0.198646	0.193692	0.222693	0.212244	0.208695	0.244105	0.232070	0.222086	0.262442	0.247591	0.246505	0.225596	0.218426	0.208772	0.1700560	0.1596640	0.1586460	0.277258	0.263227	0.251991
80.6	0.435084	0.406714	0.399391	0.396441	0.378077	0.372335	0.460126	0.436891	0.419767	0.455501	0.438435	0.423162	0.209455	0.198874	0.193213	0.222684	0.212340	0.208653	0.244618	0.232325	0.222123	0.263002	0.247607	0.246706	0.226128	0.218463	0.209260	0.1702000	0.1599200	0.1591160	0.277468	0.263790	0.252159
80.8	0.435998	0.407579	0.400163	0.397060	0.378990	0.372304	0.460999	0.437676	0.420416	0.455914	0.438982	0.424045	0.209996	0.199323	0.192844	0.223112	0.212628	0.208752	0.244930	0.232675	0.222675	0.263602	0.247856	0.247145	0.226144	0.218894	0.209487	0.1705160	0.1600140	0.1592390	0.277478	0.263802	0.252753
81.0	0.436842	0.408654	0.400923	0.397871	0.379232	0.373346	0.461963	0.437900	0.420992	0.456872	0.439896	0.424561	0.210270	0.199780	0.192795	0.223398	0.212826	0.209228	0.245165	0.232602	0.222586	0.263519	0.247782	0.247204	0.226468	0.219752	0.209864	0.1707650	0.1598040	0.1592040	0.277904	0.264304	0.253270
81.2	0.437930	0.409804	0.401808	0.397999	0.379725	0.372880	0.462938	0.438321	0.422172	0.457571	0.440340	0.424955	0.210077	0.199989	0.192698	0.223539	0.213079	0.209138	0.245471	0.232303	0.222958	0.263424	0.247831	0.247507	0.226400	0.220053	0.210619	0.1714030	0.1599230	0.1590170	0.278467	0.264824	0.253887
81.4	0.438997	0.410941	0.402391	0.398844	0.380644	0.373326	0.463467	0.439131	0.422847	0.458368	0.441142	0.425293	0.209965	0.200494	0.192746	0.224458	0.213433	0.209198	0.245594	0.232286	0.223043	0.263537	0.248121	0.247192	0.226610	0.220252	0.210898	0.1718390	0.1598940	0.1593290	0.278845	0.265323	0.254120
81.6	0.439629	0.411872	0.402712	0.399645	0.380880	0.374006	0.464052	0.439200	0.423489	0.458829	0.442143	0.426055	0.210352	0.200789	0.193040	0.224764	0.213793	0.209335	0.245981	0.232455	0.222951	0.263357	0.248596	0.247381	0.227048	0.220450	0.210868	0.1722170	0.1603160	0.1592730	0.278888	0.265583	0.254554
81.8	0.440369	0.413091	0.403609	0.399997	0.381302	0.374180	0.464640	0.439761	0.424019	0.459418	0.443020	0.426588	0.210135	0.201127	0.193439	0.225077	0.214175	0.209467	0.246556	0.232768	0.222959	0.263466	0.248841	0.247169	0.227175	0.220440	0.210809	0.1724570	0.1607770	0.1595890	0.278537	0.266363	0.254949
82.0	0.440912	0.414073	0.404271	0.400519	0.381901	0.375049	0.465416	0.440620	0.425030	0.460174	0.443883	0.426982	0.210153	0.201366	0.193653	0.225678	0.214710	0.209674	0.246546	0.232915	0.223351	0.263405	0.249358	0.247395	0.227456	0.220611	0.211003	0.1727490	0.1614330	0.1596320	0.278777	0.266800	0.255372
82.2	0.441223	0.414942	0.405048	0.401147	0.382051	0.374971	0.466222	0.441733	0.425410	0.460806	0.444585	0.427520	0.210426	0.201615	0.194082	0.226030	0.215422	0.210013	0.246901	0.233263	0.223685	0.263195	0.249405	0.247273	0.227883	0.221050	0.211169	0.1727090	0.1619470	0.1597920	0.279158	0.266917	0.255557
82.4	0.441962	0.415433	0.405637	0.401430	0.382460	0.376240	0.467073	0.442463	0.426149	0.461443	0.445460	0.428163	0.210706	0.201868	0.194598	0.226151	0.215285	0.209980	0.247477	0.233996	0.224003	0.263496	0.250284	0.247785	0.228187	0.221056	0.211432	0.1728130	0.1621130	0.1601370	0.279106	0.267338	0.255837
82.6	0.443045	0.415916	0.406433	0.402027	0.383443	0.376055	0.467391	0.443411	0.426943	0.462274	0.446314	0.429042	0.210861	0.202001	0.194549	0.226987	0.215500	0.210166	0.248121	0.234116	0.224808	0.263552	0.250662	0.248240	0.228545	0.221322	0.212029	0.1729470	0.1623200	0.1605100	0.279319	0.267792	0.256210
82.8	0.443747	0.416328	0.407194	0.402564	0.383697	0.376677	0.467985	0.444480	0.427744	0.462624	0.446996	0.430139	0.211381	0.202379	0.194477	0.227058	0.215599	0.210887	0.248218	0.234345	0.225186	0.263227	0.251212	0.248768	0.228878	0.221688	0.212284	0.1731310	0.1622920	0.1607610	0.279659	0.268592	0.256851
83.0	0.444786	0.416636	0.407565	0.402749	0.384133	0.376429	0.469082	0.445378	0.428472	0.463417	0.447889	0.431320	0.211305	0.202361	0.194760	0.227895	0.215794	0.211076	0.248022	0.235038	0.225292	0.263445	0.251683	0.248768	0.228968	0.221613	0.212250	0.1731760	0.1627150	0.1610960	0.280116	0.269520	0.257232
83.2	0.445330	0.416982	0.408343	0.403537	0.384739	0.377294	0.469932	0.446108	0.428940	0.463996	0.448500	0.431674	0.211285	0.202468	0.195480	0.228520	0.216038	0.211337	0.248535	0.235654	0.225186	0.263697	0.252253	0.249112	0.229456	0.221907	0.212815	0.1733020	0.1626350	0.1615790	0.280278	0.269396	0.257744
83.4	0.446067	0.417041	0.409311	0.404378	0.385564	0.377536	0.470830	0.446691	0.429673	0.464727	0.449087	0.432362	0.211630	0.202471	0.195483	0.228434	0.216117	0.212216	0.249054	0.235816	0.225160	0.264547	0.252932	0.249352	0.229850	0.222266	0.212621	0.1735010	0.1627040	0.1619870	0.280633	0.269787	0.257736
83.6	0.446494	0.417814	0.410326	0.405082	0.386186	0.377968	0.472368	0.447948	0.430453	0.465173	0.449724	0.433166	0.212017	0.202593	0.195810	0.228490	0.216282	0.212290	0.249383	0.236227	0.225353	0.264945	0.253425	0.250161	0.229842	0.222088	0.212601	0.1734720	0.1626700	0.1622480	0.280672	0.270040	0.257995
83.8	0.447194	0.418531	0.410897	0.405642	0.386505	0.378469	0.473896	0.448851	0.431394	0.465948	0.450584	0.433544	0.212734	0.202736	0.196335	0.228734	0.216469	0.212863	0.249617	0.236309	0.225503	0.265452	0.253876	0.250099	0.230508	0.222281	0.212978	0.1734920	0.1627460	0.1620730	0.280988	0.270255	0.258467
84.0	0.447726	0.418793	0.411380	0.406421	0.386999	0.378560	0.474953	0.449705	0.432142	0.466441	0.451283	0.434472	0.213223	0.202920	0.196545	0.228701	0.216531	0.212867	0.249985	0.236541	0.225867	0.266144	0.254350	0.250411	0.230845	0.222505	0.212781	0.1734840	0.1625540	0.1620720	0.281137	0.270162	0.258762
84.2	0.448644	0.419678	0.411674	0.407034	0.387772	0.379358	0.475989	0.450549	0.432530	0.467338	0.451877	0.435320	0.213977	0.203230	0.196595	0.229065	0.216756	0.212683	0.250426	0.236632	0.225786	0.266497	0.254755	0.250895	0.231047	0.222990	0.212987	0.1736520	0.1623360	0.1620470	0.281496	0.270310	0.259101
84.4	0.449473	0.420237	0.412454	0.407990	0.388604	0.379190	0.476688	0.451672	0.433269	0.468396	0.452321	0.435892	0.214127	0.203357	0.196804	0.229028	0.216738	0.212703	0.250451	0.236832	0.226211	0.267135	0.255019	0.251685	0.231374	0.223591	0.213386	0.1741740	0.1617750	0.1619190	0.281730	0.270357	0.259455
84.6	0.450289	0.420777	0.412791	0.408594	0.389255	0.380330	0.477246	0.452551	0.433573	0.469001	0.452834	0.436507	0.214617	0.203517	0.196641	0.229204	0.216541	0.212652	0.250326	0.236674	0.226771	0.267384	0.254889	0.252324	0.231542	0.223797	0.213809	0.1744850	0.1616950	0.1616370	0.281983	0.270720	0.259337
84.8	0.451024	0.421486	0.413592	0.409302	0.389887	0.380742	0.477824	0.453194	0.434257	0.469576	0.453341	0.437039	0.214981	0.203599	0.197313	0.229417	0.216603	0.212603	0.250254	0.236993	0.226975	0.267457	0.255077	0.252185	0.231973	0.224370	0.214150	0.1746620	0.1617720	0.1613200	0.282334	0.270621	0.259647
85.0	0.451390	0.422173	0.414157	0.410100	0.390692	0.381579	0.478446	0.453436	0.434904	0.470737	0.454005	0.437432	0.214914	0.203842	0.197643	0.229532	0.216811	0.212513	0.250074	0.236738	0.227000	0.267584	0.255112	0.252566	0.232385	0.224823	0.214878	0.1750160	0.1615530	0.1612420	0.283057	0.270796	0.259852
85.2	0.452164	0.422637	0.414810	0.410470	0.391461	0.382840	0.478532	0.454133	0.435828	0.471549	0.454133	0.437938	0.214850	0.203939	0.197845	0.229791	0.217075	0.211836	0.250497	0.236391	0.226851	0.267792	0.255019	0.252585	0.232621	0.224621	0.215758	0.1752500	0.1616530	0.1611130	0.283721	0.271162	0.260125
85.4	0.452764	0.423217	0.415186	0.411350	0.392100	0.383558	0.478879	0.454824	0.435859	0.472475	0.454817	0.438738	0.215348	0.204285	0.197997	0.230144	0.217181	0.212258	0.250889	0.236749	0.226773	0.268006	0.255311	0.252968	0.232884	0.224744	0.215760	0.1755520	0.1619550	0.1609050	0.284093	0.271390	0.260230
85.6	0.453260	0.423889	0.415994	0.411962	0.392874	0.384277	0.479420	0.455493	0.436484	0.473495	0.455623	0.439281	0.215322	0.204296	0.198257	0.229836	0.217475	0.212381	0.251338	0.236978	0.226830	0.268279	0.255298	0.253230	0.233246	0.225063	0.215759	0.1756750	0.1622700	0.1605280	0.284258	0.271586	0.260662
85.8	0.453640	0.424879	0.416627	0.412379	0.393587	0.385850	0.479909	0.456559	0.437232	0.474228	0.455956	0.439813	0.215225	0.204531	0.198845	0.230293	0.217654	0.211900	0.251784	0.237058	0.226895	0.268699	0.255276	0.253182	0.233137	0.225110	0.216032	0.1757040	0.1630310	0.1603450	0.284489	0.272168	0.261401
86.0	0.454181	0.425746	0.417123	0.413100	0.394500	0.386148	0.480379	0.457228	0.438128	0.475061	0.456517	0.440491	0.215120	0.205222	0.198810	0.230477	0.217652	0.212820	0.251895	0.237085	0.227143	0.268891	0.255538	0.253248	0.233323	0.225487	0.216273	0.1759390	0.1632670	0.1599270	0.285208	0.272399	0.261770
86.2	0.454992	0.426675	0.418097	0.414089	0.395274	0.386948	0.481273	0.457665	0.438802	0.475765	0.456962	0.441132	0.215082	0.205413	0.198906	0.230692	0.217870	0.212743	0.252391	0.237340	0.227426	0.269160	0.255768	0.253035	0.233343	0.225552	0.216503	0.1759110	0.1632650	0.1598830	0.286026	0.272692	0.262150
86.4	0.455999	0.427284	0.418669	0.414416	0.396316	0.387079	0.481843	0.457917	0.439615	0.476363	0.457726	0.441683	0.215371	0.205900	0.199196	0.230992	0.218153	0.212639	0.252902	0.237686	0.227874	0.269609	0.256257	0.253515	0.233076	0.225470	0.216586	0.1760480	0.1632030	0.1598020	0.286542	0.273258	0.262649
86.6	0.456760	0.428202	0.419391	0.415246	0.397227	0.387308	0.482163	0.458638	0.440590	0.476946	0.458154	0.442555	0.215518	0.206325	0.199195	0.231681	0.218921	0.213754	0.253359	0.237975	0.228178	0.270014	0.256454	0.253576	0.233286	0.225539	0.216381	0.1758050	0.1634660	0.1599440	0.287369	0.273764	0.263273
86.8	0.457711	0.428857	0.420078	0.415597	0.398008	0.387877	0.483186	0.459068	0.441442	0.477442	0.458823	0.443481	0.215336	0.206641	0.199288	0.231751	0.219092	0.213709	0.253598	0.238384	0.228235	0.270492	0.256808	0.253794	0.233319	0.225359	0.216245	0.1758840	0.1638510	0.1600870	0.287929	0.274425	0.263680
87.0	0.458797	0.429819	0.421101	0.415840	0.398449	0.388642	0.484000	0.459449	0.442167	0.478233	0.459661	0.444127	0.215033	0.206563	0.199722	0.232225	0.219744	0.214345	0.253966	0.238326	0.228048	0.271109	0.257304	0.253902	0.233591	0.225454	0.216225	0.1756350	0.1639990	0.1600510	0.288308	0.275025	0.263743
87.2	0.459403	0.430535	0.422031	0.416394	0.399237	0.388536	0.484485	0.460081	0.443036	0.478802	0.460446	0.444446	0.214923	0.206707	0.200021	0.232323	0.220181	0.214728	0.254388	0.238306	0.227909	0.271283	0.258076	0.254107	0.233653	0.225851	0.216470	0.1755720	0.1641210	0.1601320	0.288539	0.275283	0.263936
87.4	0.460130	0.431395	0.423211	0.416806	0.399746	0.388915	0.485574	0.460733	0.443894	0.479737	0.461398	0.445281	0.215330	0.206724	0.199981	0.232799	0.220223	0.215064	0.254505	0.238449	0.228155	0.271351	0.258279	0.254395	0.233904	0.225731	0.216490	0.1757160	0.1646350	0.1600160	0.289150	0.276079	0.263983
87.6	0.460733	0.432506	0.424223	0.417144	0.399676	0.389287	0.486575	0.461601	0.444777	0.480326	0.462474	0.446138	0.215653	0.206998	0.200095	0.233076	0.220545	0.215119	0.254631	0.238665	0.228640	0.271485	0.258501	0.254732	0.234008	0.225866	0.216723	0.1756420	0.1647050	0.1600900	0.289330	0.276341	0.264408
87.8	0.461182	0.433096	0.424862	0.417561	0.399470	0.389360	0.486921	0.462352	0.445640	0.481003	0.463514	0.446802	0.216216	0.207279	0.200112	0.233237	0.220617	0.215271	0.254650	0.238788	0.229211	0.271824	0.258984	0.254650	0.234104	0.226024	0.216718	0.1758660	0.1648860	0.1596460	0.289957	0.276621	0.264886
88.0	0.461873	0.433841	0.425715	0.417895	0.400010	0.389847	0.487379	0.462768	0.445994	0.481698	0.464356	0.447400	0.216310	0.207540	0.199825	0.233179	0.220972	0.215129	0.254920	0.239168	0.229309	0.272151	0.259553	0.255605	0.233877	0.226249	0.216558	0.1762370	0.1649550	0.1599290	0.290273	0.276993	0.265126
88.2	0.462688	0.434557	0.426781	0.418283	0.400324	0.390858	0.487854	0.463590	0.446048	0.482133	0.465186	0.448063	0.216788	0.207776	0.199749	0.233081	0.221062	0.215245	0.254613	0.239405	0.229589	0.271945	0.259960	0.255752	0.233999	0.226855	0.217214	0.1763500	0.1652710	0.1601840	0.290851	0.277207	0.265486
88.4	0.463238	0.435060	0.427514	0.418841	0.400624	0.390902	0.488151	0.464348	0.446881	0.482653	0.465918	0.448786	0.217113	0.207820	0.200230	0.233317	0.220737	0.214910	0.254171	0.239686	0.230379	0.272321	0.260411	0.256133	0.234637	0.227085	0.217773	0.1762290	0.1651630	0.1603410	0.291204	0.277686	0.265410
88.6	0.463818	0.435874	0.427909	0.419033	0.400955	0.392059	0.488429	0.464844	0.447435	0.482911	0.466879	0.449823	0.217472	0.207562	0.200498	0.233424	0.220440	0.214988	0.253873	0.240062	0.230941	0.272325	0.260636	0.256315	0.235138	0.227040	0.218148	0.1762800	0.1653460	0.1607830	0.291801	0.278226	0.265610
88.8	0.464532	0.436512	0.428892	0.419581	0.401169	0.392270	0.488990	0.465466	0.448038	0.483473	0.467636	0.450927	0.217680	0.207285	0.200800	0.233822	0.220574	0.214675	0.253645	0.240913	0.230660	0.272198	0.260814	0.256538	0.235472	0.227463	0.218560	0.1765790	0.1654270	0.1612690	0.292099	0.278088	0.265933
89.0	0.465051	0.437155	0.429408	0.420238	0.402135	0.393512	0.489663	0.466435	0.448842	0.484582	0.468305	0.451956	0.218199	0.207619	0.200829	0.233973	0.220806	0.214387	0.253668	0.240621	0.230540	0.272637	0.260780	0.257070	0.235662	0.227953	0.218795	0.1768710	0.1655900	0.1618760	0.292412	0.278257	0.266174
89.2	0.465759	0.437792	0.429740	0.421095	0.402733	0.394366	0.489959	0.467530	0.449130	0.485289	0.468960	0.452823	0.218840	0.207756	0.200912	0.233962	0.220911	0.214427	0.253706	0.240822	0.230533	0.272872	0.260626	0.257022	0.235927	0.228165	0.219230	0.1772680	0.1657320	0.1625860	0.292724	0.278408	0.266672
89.4	0.466273	0.438424	0.429998	0.421605	0.403716	0.394801	0.490604	0.468416	0.449411	0.486114	0.469902	0.453520	0.219324	0.207546	0.200954	0.234450	0.221097	0.214891	0.253995	0.241269	0.230672	0.273679	0.260834	0.257380	0.235905	0.228762	0.219053	0.1776620	0.1657320	0.1628760	0.292625	0.278206	0.267247
89.6	0.466821	0.439249	0.430565	0.422662	0.404616	0.396000	0.491048	0.468929	0.450227	0.486916	0.470563	0.453815	0.219388	0.207724	0.200968	0.234979	0.221470	0.215209	0.253901	0.241551	0.230701	0.274331	0.260709	0.257366	0.236464	0.229155	0.219300	0.1776720	0.1654440	0.1633290	0.292928	0.278289	0.267902
89.8	0.467640	0.439892	0.430831	0.423151	0.405637	0.396868	0.491784	0.469444	0.450750	0.487099	0.471058	0.454315	0.219961	0.207834	0.201366	0.235187	0.221786	0.215578	0.254857	0.241839	0.230793	0.274587	0.260567	0.257523	0.236806	0.229210	0.219751	0.1779930	0.1658150	0.1640100	0.293257	0.278424	0.268436
90.0	0.468413	0.440437	0.431105	0.424267	0.406718	0.396599	0.492537	0.469652	0.451639	0.487693	0.471771	0.455233	0.219904	0.208250	0.201479	0.235656	0.222088	0.216487	0.255484	0.242354	0.230787	0.274756	0.260565	0.258079	0.237021	0.229542	0.219794	0.1784000	0.1657240	0.1647200	0.293855	0.278487	0.268509
90.2	0.469354	0.441102	0.431540	0.425294	0.407492	0.396719	0.493609	0.470139	0.452640	0.488425	0.472268	0.456237	0.219963	0.208134	0.201579	0.235889	0.222598	0.216676	0.255975	0.242363	0.230899	0.274874	0.260764	0.258506	0.237144	0.229679	0.219724	0.1782980	0.1659060	0.1652010	0.294205	0.278619	0.268417
90.4	0.469927	0.441586	0.431383	0.426119	0.408312	0.396956	0.494491	0.470898	0.453315	0.489450	0.473031	0.457117	0.220205	0.208529	0.201998	0.236237	0.223124	0.216928	0.256556	0.242873	0.231170	0.275350	0.260863	0.258795	0.237438	0.229965	0.219795	0.1785470	0.1660160	0.1656790	0.294576	0.279009	0.268762
90.6	0.470998	0.442427	0.431490	0.426998	0.409077	0.397533	0.495344	0.471721	0.454122	0.490211	0.473421	0.457955	0.220172	0.208662	0.202320	0.236438	0.223682	0.217654	0.257462	0.243027	0.231229	0.275696	0.261505	0.258953	0.238030	0.230125	0.219678	0.1785780	0.1661090	0.1660860	0.294766	0.279356	0.269047
90.8	0.471971	0.443209	0.432010	0.427376	0.409917	0.398830	0.496421	0.472381	0.454548	0.491301	0.474101	0.458350	0.220211	0.209031	0.202654	0.236821	0.223863	0.217889	0.257943	0.243046	0.231536	0.276110	0.261766	0.259292	0.238024	0.230213	0.220008	0.1788690	0.1667230	0.1659300	0.295091	0.279879	0.269128
91.0	0.472577	0.444167	0.432502	0.427705	0.410420	0.399337	0.497076	0.473177	0.455311	0.492259	0.474782	0.458807	0.220029	0.208952	0.203102	0.237036	0.224286	0.218500	0.258244	0.242914	0.231601	0.276304	0.261935	0.259622	0.238222	0.230655	0.220511	0.1791600	0.1668580	0.1656040	0.295128	0.280463	0.269212
91.2	0.473121	0.444587	0.432911	0.428324	0.411032	0.399756	0.497787	0.474109	0.455942	0.492955	0.475678	0.459120	0.220012	0.209246	0.203379	0.237379	0.224828	0.218628	0.258694	0.243149	0.231890	0.276136	0.262392	0.260418	0.238126	0.230669	0.220562	0.1794660	0.1676130	0.1654980	0.295671	0.281100	0.269303
91.4	0.473897	0.445223	0.433675	0.429079	0.411314	0.400214	0.498832	0.475093	0.456547	0.493889	0.476448	0.460008	0.220135	0.209560	0.203358	0.237603	0.225081	0.218965	0.258999	0.243147	0.231834	0.276535	0.262483	0.260641	0.238761	0.230689	0.220657	0.1800620	0.1680780	0.1650330	0.296197	0.281518	0.269366
91.6	0.474511	0.445504	0.434676	0.429650	0.411331	0.400266	0.499351	0.475996	0.457202	0.494704	0.477111	0.460978	0.220042	0.209617	0.203667	0.237172	0.225332	0.218928	0.259122	0.243414	0.232523	0.276848	0.263133	0.260980	0.238996	0.230731	0.220590	0.1803800	0.1680470	0.1645680	0.296242	0.281900	0.269584
91.8	0.474932	0.446068	0.435513	0.430103	0.411359	0.400888	0.500233	0.476550	0.457792	0.495530	0.477902	0.461400	0.220064	0.209972	0.203571	0.237182	0.225593	0.219187	0.259526	0.243609	0.232707	0.277092	0.263698	0.261343	0.238616	0.230662	0.220878	0.1806680	0.1682310	0.1640230	0.297155	0.282352	0.269923
92.0	0.475559	0.446805	0.436740	0.430552	0.412031	0.401294	0.501597	0.477466	0.458107	0.496297	0.478497	0.461580	0.219918	0.210180	0.203803	0.237333	0.225975	0.219095	0.259851	0.243550	0.232763	0.277065	0.264630	0.262004	0.238951	0.230951	0.221238	0.1807270	0.1683580	0.1643130	0.297508	0.282971	0.269878
92.2	0.475905	0.447258	0.437540	0.431166	0.412013	0.402095	0.502520	0.478486	0.458902	0.497006	0.478831	0.462166	0.220808	0.210474	0.204213	0.237109	0.226148	0.219371	0.259791	0.243676	0.233177	0.277247	0.264871	0.261741	0.239104	0.231281	0.221511	0.1806260	0.1689250	0.1640280	0.297966	0.283551	0.270107
92.4	0.476590	0.448037	0.438255	0.431880	0.412293	0.402314	0.503465	0.479242	0.460090	0.497796	0.479431	0.463020	0.220991	0.210594	0.204802	0.237538	0.226057	0.218939	0.259286	0.243970	0.233544	0.277630	0.265352	0.261942	0.239640	0.231510	0.221716	0.1804260	0.1686940	0.1636040	0.298520	0.284409	0.270372
92.6	0.477171	0.448875	0.439314	0.432157	0.412961	0.403256	0.504107	0.480072	0.461043	0.498509	0.480100	0.464037	0.221049	0.210728	0.205097	0.237198	0.226063	0.219304	0.259492	0.243900	0.233508	0.277850	0.265605	0.262233	0.239690	0.231913	0.222036	0.1805910	0.1687040	0.1633670	0.298801	0.284881	0.270440
92.8	0.477973	0.449494	0.440616	0.433187	0.413779	0.403573	0.504980	0.480852	0.461887	0.499813	0.480610	0.464870	0.221855	0.210891	0.205214	0.237216	0.226119	0.219001	0.259312	0.244088	0.233721	0.278464	0.265672	0.262076	0.239697	0.232301	0.222101	0.1808230	0.1685390	0.1633890	0.298508	0.284839	0.270655
93.0	0.479020	0.450013	0.441313	0.433822	0.414724	0.404600	0.505600	0.481511	0.462798	0.501007	0.481443	0.465532	0.222343	0.211202	0.205764	0.237458	0.226013	0.218865	0.259272	0.244026	0.234131	0.279285	0.265881	0.262227	0.239971	0.232551	0.221937	0.1804560	0.1684850	0.1631620	0.298614	0.285372	0.270898
93.2	0.479309	0.450829	0.441845	0.434221	0.415438	0.404507	0.506100	0.482263	0.463318	0.501793	0.482467	0.466100	0.222471	0.211341	0.205661	0.237720	0.225837	0.219379	0.259385	0.244312	0.234484	0.279780	0.265867	0.262167	0.240340	0.232609	0.222201	0.1804520	0.1677820	0.1627830	0.299180	0.285420	0.271579
93.4	0.480006	0.451375	0.442426	0.434651	0.416120	0.405262	0.507063	0.482604	0.464317	0.502438	0.483175	0.466516	0.222970	0.211521	0.205738	0.238409	0.226019	0.219626	0.259809	0.244782	0.234319	0.280404	0.265840	0.262520	0.240788	0.232775	0.222375	0.1801560	0.1677140	0.1624880	0.299259	0.285851	0.271983
93.6	0.481089	0.452049	0.443308	0.435429	0.416670	0.405555	0.507468	0.482921	0.465087	0.502782	0.483367	0.467121	0.223317	0.211697	0.205858	0.238539	0.226063	0.220492	0.259936	0.245333	0.234684	0.280283	0.265928	0.262824	0.241526	0.232854	0.222756	0.1797550	0.1676580	0.1627160	0.299886	0.286236	0.272109
93.8	0.482117	0.452375	0.443946	0.435893	0.417457	0.406020	0.508430	0.483478	0.466157	0.503165	0.484051	0.468062	0.223231	0.211774	0.205559	0.238644	0.226613	0.220713	0.260754	0.245540	0.234951	0.280223	0.265697	0.263021	0.241738	0.232853	0.222909	0.1796860	0.1681830	0.1631510	0.299981	0.286495	0.272227
94.0	0.482689	0.452934	0.444685	0.437031	0.417779	0.405821	0.509295	0.483832	0.467211	0.503659	0.484681	0.468987	0.223125	0.212316	0.205621	0.239416	0.226808	0.220541	0.260994	0.245767	0.234945	0.280365	0.265898	0.263378	0.241916	0.232946	0.222916	0.1795720	0.1683130	0.1632040	0.300137	0.286603	0.272263
94.2	0.483610	0.453825	0.445167	0.437421	0.418144	0.406738	0.510125	0.484023	0.468046	0.504259	0.485452	0.469749	0.223364	0.212234	0.205536	0.239359	0.226939	0.220786	0.261044	0.245802	0.235113	0.280367	0.265912	0.263075	0.242329	0.232958	0.223310	0.1792010	0.1683820	0.1632590	0.300390	0.286812	0.272512
94.4	0.484398	0.454380	0.445785	0.437742	0.418624	0.407411	0.510994	0.484504	0.468347	0.504828	0.486106	0.470552	0.223881	0.212510	0.205375	0.239599	0.227463	0.220373	0.261189	0.246239	0.235149	0.280647	0.265890	0.263059	0.242684	0.233034	0.223713	0.1791790	0.1684450	0.1637160	0.300656	0.286824	0.273132
94.6	0.485095	0.455312	0.446486	0.438025	0.419382	0.408087	0.511388	0.485017	0.468680	0.504990	0.486849	0.470924	0.224022	0.212767	0.205406	0.240026	0.227463	0.220380	0.261493	0.246269	0.235162	0.280938	0.266288	0.263378	0.243073	0.233186	0.223989	0.1789520	0.1686820	0.1642170	0.300454	0.286677	0.273489
94.8	0.486057	0.456226	0.447334	0.438287	0.419733	0.409116	0.511746	0.485518	0.469290	0.505837	0.487743	0.471179	0.224126	0.213102	0.205594	0.240406	0.227906	0.220608	0.261895	0.246502	0.235413	0.281140	0.266158	0.263628	0.242873	0.232961	0.224138	0.1791210	0.1692370	0.1646020	0.301023	0.286864	0.273646
95.0	0.486771	0.456879	0.448101	0.438676	0.420129	0.409255	0.511997	0.486216	0.469542	0.506535	0.488495	0.471284	0.224275	0.213191	0.205342	0.240468	0.228088	0.220130	0.262268	0.246592	0.235451	0.281063	0.266369	0.264186	0.243320	0.233128	0.224251	0.1794570	0.1694860	0.1652910	0.301420	0.286865	0.273968
95.2	0.487542	0.457327	0.448526	0.439350	0.420251	0.410416	0.512310	0.487293	0.469758	0.507151	0.489263	0.471960	0.224712	0.213693	0.205269	0.240595	0.228537	0.220422	0.263030	0.246595	0.235707	0.280930	0.266908	0.264486	0.243316	0.233332	0.224064	0.1795390	0.1699810	0.1664200	0.301893	0.286941	0.274321
95.4	0.488265	0.457937	0.449217	0.439960	0.420634	0.409886	0.512707	0.487940	0.470075	0.508070	0.489775	0.473032	0.224452	0.213951	0.205282	0.240581	0.228460	0.220325	0.263276	0.246874	0.236164	0.281239	0.267048	0.264797	0.243557	0.233324	0.224060	0.1800840	0.1698480	0.1673130	0.302088	0.287038	0.274565
95.6	0.488727	0.458704	0.450213	0.440528	0.420950	0.411235	0.513363	0.488647	0.470548	0.508738	0.490241	0.473740	0.224439	0.214176	0.205183	0.240478	0.228795	0.220403	0.263430	0.247573	0.236903	0.281239	0.267532	0.265283	0.243438	0.233434	0.224422	0.1803560	0.1699040	0.1679980	0.302186	0.286997	0.275146
95.8	0.489192	0.459416	0.450842	0.440957	0.421021	0.411426	0.514602	0.489605	0.471000	0.509605	0.490673	0.473785	0.224601	0.214428	0.205048	0.241019	0.229017	0.220960	0.263820	0.247788	0.236854	0.281668	0.267866	0.265189	0.243008	0.233735	0.224829	0.1809100	0.1699400	0.1687150	0.302831	0.287164	0.275826
96.0	0.489477	0.459827	0.451761	0.441354	0.421977	0.412587	0.515523	0.490868	0.471418	0.510399	0.491025	0.473954	0.224882	0.214561	0.205227	0.241176	0.228924	0.221192	0.263731	0.247927	0.237184	0.281628	0.268242	0.265042	0.243495	0.234085	0.224818	0.1811270	0.1699350	0.1694640	0.302882	0.287870	0.275873
96.2	0.490082	0.460147	0.452404	0.441921	0.422334	0.413178	0.515814	0.491587	0.472242	0.511420	0.491417	0.474823	0.225054	0.214511	0.205538	0.241038	0.229047	0.221572	0.263650	0.248266	0.237321	0.281778	0.268404	0.265337	0.243208	0.234547	0.224832	0.1811660	0.1701230	0.1696270	0.303319	0.288441	0.276507
96.4	0.490815	0.460392	0.452901	0.442647	0.422997	0.414247	0.516737	0.492223	0.472964	0.512605	0.492387	0.476030	0.225011	0.214746	0.206264	0.241200	0.228722	0.221765	0.263243	0.248632	0.237821	0.282105	0.268941	0.265548	0.243576	0.234743	0.225219	0.1812140	0.1700690	0.1696000	0.303816	0.288811	0.276781
96.6	0.491811	0.460791	0.453787	0.443257	0.423763	0.414158	0.517359	0.492887	0.473528	0.513504	0.492767	0.477021	0.225078	0.214865	0.206484	0.240970	0.228631	0.222182	0.263367	0.248635	0.238173	0.282335	0.269239	0.265921	0.243699	0.235087	0.225196	0.1814950	0.1698110	0.1694450	0.303791	0.289440	0.276929
96.8	0.492547	0.461253	0.454553	0.444473	0.424391	0.415046	0.518294	0.493783	0.474163	0.514506	0.493477	0.477561	0.225401	0.214741	0.206908	0.241436	0.228725	0.222542	0.263384	0.249333	0.238626	0.282893	0.269478	0.265858	0.243842	0.235409	0.224987	0.1818680	0.1695430	0.1694070	0.303861	0.289883	0.276908
97.0	0.493276	0.461970	0.454829	0.445371	0.424816	0.415093	0.519304	0.494558	0.475078	0.514926	0.494071	0.478223	0.225475	0.215264	0.207435	0.241818	0.228529	0.222829	0.263575	0.250049	0.238657	0.282811	0.269756	0.266619	0.244353	0.235734	0.225081	0.1820680	0.1693890	0.1689250	0.304391	0.290344	0.277438
97.2	0.493768	0.462682	0.455548	0.445931	0.425617	0.415844	0.520373	0.495480	0.475725	0.515610	0.494818	0.478549	0.225334	0.215432	0.207218	0.241903	0.228782	0.223345	0.263834	0.250629	0.238957	0.283267	0.269979	0.266557	0.244668	0.235573	0.225204	0.1823170	0.1690870	0.1685180	0.305135	0.290654	0.278058
97.4	0.494757	0.463100	0.456317	0.446739	0.426062	0.416504	0.521457	0.495698	0.476763	0.516298	0.495151	0.478955	0.226121	0.215488	0.207401	0.242418	0.229408	0.223748	0.264207	0.251211	0.239055	0.283488	0.270517	0.266932	0.245239	0.235757	0.225698	0.1824010	0.1692780	0.1686690	0.305136	0.291493	0.278130
97.6	0.495571	0.463928	0.457184	0.447602	0.426767	0.417817	0.522003	0.496421	0.477283	0.516841	0.495536	0.479695	0.226167	0.215324	0.207764	0.242746	0.229521	0.223768	0.264311	0.251667	0.239271	0.283720	0.270962	0.267350	0.245359	0.235960	0.226009	0.1827820	0.1693350	0.1685540	0.305881	0.291704	0.277917
97.8	0.495932	0.464436	0.457733	0.448155	0.427235	0.418368	0.523100	0.496798	0.478351	0.517601	0.496342	0.480794	0.226278	0.215249	0.207784	0.243493	0.230167	0.223923	0.264663	0.251939	0.239246	0.284152	0.271120	0.267317	0.245216	0.235952	0.226267	0.1832090	0.1697530	0.1683020	0.306039	0.291886	0.278039
98.0	0.496341	0.465270	0.458403	0.449093	0.427790	0.419257	0.524027	0.497075	0.478680	0.517915	0.497046	0.481355	0.227028	0.215327	0.208452	0.243706	0.230329	0.223464	0.265002	0.252375	0.239119	0.284370	0.271391	0.267478	0.245913	0.236065	0.226523	0.1834430	0.1696400	0.1682350	0.306221	0.291765	0.278292
98.2	0.497020	0.465769	0.459054	0.449439	0.428342	0.420074	0.525017	0.497513	0.479607	0.518351	0.498199	0.481906	0.227415	0.215314	0.208692	0.243678	0.230448	0.223714	0.265112	0.252784	0.239285	0.284708	0.271692	0.267757	0.246396	0.236320	0.226831	0.1835560	0.1697010	0.1683740	0.306559	0.292003	0.278748
98.4	0.497839	0.466350	0.459919	0.449976	0.429081	0.420512	0.525700	0.498435	0.480196	0.518940	0.498845	0.482358	0.227897	0.215552	0.208677	0.244177	0.231091	0.223833	0.265441	0.252976	0.239210	0.284759	0.271861	0.268051	0.246698	0.236688	0.227003	0.1836270	0.1699610	0.1683050	0.306696	0.291846	0.279137
98.6	0.498541	0.467182	0.460572	0.450530	0.429561	0.421302	0.526094	0.499101	0.480806	0.519470	0.499497	0.482435	0.228073	0.215523	0.208888	0.244380	0.231077	0.223573	0.265995	0.253058	0.239566	0.284761	0.272307	0.268303	0.246894	0.237046	0.227129	0.1839530	0.1701430	0.1686300	0.307014	0.292260	0.279684
98.8	0.499497	0.467876	0.461111	0.451128	0.429498	0.421259	0.526460	0.499548	0.481633	0.520118	0.500299	0.483070	0.228348	0.215767	0.209039	0.244546	0.231213	0.224019	0.266814	0.253127	0.239815	0.284858	0.272302	0.268575	0.246981	0.236962	0.226741	0.1841140	0.1705290	0.1686670	0.307468	0.292343	0.280236
99.0	0.499965	0.468426	0.461558	0.451622	0.429723	0.422151	0.527041	0.500312	0.482286	0.520714	0.500778	0.483735	0.229085	0.216285	0.209090	0.244709	0.231124	0.223869	0.267190	0.253018	0.239857	0.284830	0.272518	0.269056	0.247274	0.237195	0.226829	0.1844490	0.1710970	0.1690060	0.307498	0.292338	0.280752
99.2	0.500650	0.469342	0.461847	0.452153	0.430090	0.422417	0.527349	0.500876	0.482990	0.521042	0.501422	0.484649	0.228979	0.216846	0.209787	0.244686	0.231068	0.223951	0.267627	0.252902	0.240188	0.285091	0.272709	0.269415	0.247481	0.237508	0.227061	0.1846070	0.1710720	0.1694350	0.307652	0.292759	0.281048
99.4	0.501277	0.470612	0.462412	0.452805	0.430658	0.423134	0.528029	0.501246	0.483446	0.521640	0.502029	0.485381	0.228499	0.217185	0.209816	0.244840	0.230976	0.224352	0.267893	0.253377	0.240474	0.285368	0.272979	0.269852	0.247954	0.237501	0.227402	0.1849530	0.1713960	0.1696720	0.307835	0.292814	0.281444
99.6	0.501506	0.471425	0.462621	0.452785	0.430828	0.423518	0.528847	0.501861	0.484390	0.522256	0.502425	0.485879	0.228303	0.217242	0.209730	0.245234	0.231156	0.224452	0.268156	0.253394	0.240685	0.285730	0.273356	0.269564	0.247821	0.237914	0.227687	0.1850360	0.1717760	0.1696280	0.308310	0.293008	0.281888
99.8	0.501950	0.471740	0.463098	0.453187	0.431314	0.423484	0.529473	0.502691	0.485126	0.523273	0.503574	0.486262	0.228011	0.217155	0.210257	0.245473	0.231018	0.224658	0.268303	0.253433	0.240939	0.286106	0.273282	0.269397	0.247901	0.238193	0.227988	0.1851790	0.1719110	0.1699320	0.308839	0.293634	0.282162
100.0	0.502774	0.472694	0.463495	0.453431	0.432030	0.424460	0.529968	0.503315	0.485849	0.524135	0.504390	0.487084	0.227729	0.217172	0.210816	0.245751	0.231056	0.225028	0.268177	0.253419	0.241468	0.286428	0.273443	0.270148	0.248201	0.238809	0.228241	0.1849110	0.1721850	0.1699700	0.309332	0.294389	0.282441
100.2	0.503600	0.473085	0.463476	0.453694	0.432300	0.424307	0.530422	0.503942	0.486476	0.525139	0.505349	0.488392	0.227574	0.216899	0.211371	0.246004	0.231143	0.224683	0.268175	0.253166	0.241683	0.286993	0.273519	0.270621	0.248235	0.239143	0.228586	0.1847980	0.1725650	0.1700020	0.310015	0.294933	0.283054
100.4	0.504489	0.473321	0.464013	0.454546	0.432561	0.424952	0.531293	0.504592	0.487202	0.525699	0.505894	0.489471	0.227365	0.217112	0.211577	0.245930	0.231316	0.225080	0.268111	0.253244	0.242178	0.287524	0.273531	0.270549	0.248871	0.239180	0.228672	0.1846620	0.1727440	0.1697330	0.310416	0.295234	0.283427
100.6	0.505382	0.474040	0.464491	0.455220	0.433168	0.424417	0.531771	0.505225	0.487593	0.525958	0.506070	0.489888	0.227395	0.217070	0.211566	0.246284	0.231511	0.225230	0.268279	0.253021	0.242081	0.288126	0.273590	0.270711	0.248723	0.239540	0.228461	0.1847570	0.1726010	0.1695040	0.310618	0.295800	0.283694
100.8	0.505919	0.474543	0.465000	0.455816	0.433620	0.425589	0.532907	0.505897	0.488417	0.526471	0.506736	0.490287	0.227436	0.217523	0.211955	0.246116	0.231597	0.225355	0.268435	0.253503	0.241871	0.288657	0.273539	0.270698	0.248706	0.239535	0.228528	0.1848090	0.1726110	0.1696160	0.311054	0.296232	0.283692
101.0	0.506725	0.475600	0.465225	0.456245	0.434320	0.424635	0.533786	0.506435	0.489066	0.527340	0.507422	0.490838	0.227804	0.217905	0.211791	0.246165	0.231868	0.225945	0.268709	0.253820	0.242067	0.288914	0.273906	0.270878	0.248920	0.239361	0.228748	0.1845700	0.1725370	0.1698560	0.311388	0.296439	0.284324
101.2	0.507323	0.476209	0.466124	0.456656	0.435081	0.426174	0.534351	0.506863	0.489567	0.528254	0.508533	0.491258	0.227703	0.218082	0.211614	0.246391	0.232311	0.225814	0.268861	0.253959	0.242600	0.289527	0.273970	0.270933	0.249011	0.239694	0.228920	0.1846860	0.1724220	0.1699600	0.311871	0.297131	0.284186
101.4	0.507996	0.476861	0.466691	0.456879	0.435687	0.425790	0.535089	0.507454	0.490024	0.529210	0.509131	0.491791	0.228364	0.218080	0.211800	0.246721	0.232374	0.225852	0.269086	0.253852	0.242525	0.289685	0.274244	0.271439	0.249348	0.239651	0.229583	0.1846990	0.1725230	0.1703050	0.311857	0.297596	0.283995
101.6	0.508653	0.477818	0.466919	0.457627	0.436312	0.427178	0.536043	0.508254	0.490378	0.529494	0.509648	0.492800	0.228492	0.218063	0.211960	0.246625	0.232467	0.225958	0.269020	0.254382	0.242619	0.290154	0.274266	0.271186	0.249329	0.239995	0.229947	0.1848170	0.1725940	0.1702740	0.312525	0.297340	0.283882
101.8	0.508716	0.478358	0.467323	0.457950	0.436939	0.426687	0.536988	0.508835	0.490933	0.530131	0.510410	0.493946	0.228799	0.218290	0.211783	0.247046	0.232779	0.226364	0.269490	0.255084	0.242812	0.290260	0.274426	0.271516	0.249569	0.240298	0.230252	0.1849200	0.1721930	0.1705320	0.312792	0.297316	0.284081
102.0	0.509503	0.478983	0.468241	0.458727	0.437901	0.427819	0.537772	0.509720	0.491325	0.530711	0.510882	0.494357	0.229064	0.218628	0.212097	0.246757	0.232863	0.226461	0.269717	0.255517	0.243189	0.290173	0.274562	0.271319	0.250288	0.240456	0.230099	0.1849880	0.1720500	0.1707430	0.313351	0.297192	0.284382
102.2	0.510170	0.479227	0.469069	0.458918	0.438724	0.427531	0.538795	0.511030	0.491987	0.531506	0.511940	0.494854	0.229368	0.218886	0.211633	0.247050	0.233168	0.227218	0.269925	0.255757	0.243337	0.290056	0.274936	0.271470	0.250484	0.240741	0.229956	0.1850150	0.1719240	0.1707200	0.313740	0.297508	0.284698
102.4	0.511105	0.480000	0.469903	0.459654	0.439441	0.428149	0.539601	0.511754	0.492177	0.531919	0.512289	0.495016	0.229996	0.219257	0.211339	0.246851	0.233603	0.227551	0.270226	0.255989	0.243274	0.289947	0.275047	0.271441	0.250527	0.240988	0.230015	0.1849240	0.1719180	0.1705950	0.313840	0.297659	0.285138
102.6	0.511752	0.480484	0.470732	0.460245	0.439733	0.428269	0.540422	0.512326	0.492642	0.532672	0.512975	0.495081	0.230413	0.219338	0.210881	0.246736	0.233788	0.227691	0.270438	0.256170	0.243254	0.289888	0.275274	0.271822	0.250689	0.241101	0.230209	0.1850360	0.1719210	0.1707050	0.314010	0.297814	0.285511
102.8	0.512426	0.481010	0.471482	0.461048	0.440166	0.428701	0.541263	0.512910	0.493350	0.533207	0.513747	0.495411	0.230818	0.220013	0.211015	0.246922	0.233768	0.228634	0.270847	0.256183	0.243212	0.290082	0.275495	0.272006	0.250953	0.241306	0.230235	0.1847470	0.1720190	0.1706850	0.313530	0.298053	0.285874
103.0	0.513323	0.481848	0.472536	0.461694	0.440732	0.429435	0.542145	0.513681	0.494146	0.533661	0.514165	0.496127	0.231038	0.220157	0.211234	0.247131	0.234183	0.228673	0.271110	0.256375	0.243292	0.290087	0.275761	0.272293	0.251158	0.241712	0.230571	0.1849900	0.1721170	0.1710820	0.313587	0.298335	0.286050
103.2	0.514191	0.483030	0.473194	0.462140	0.441489	0.429678	0.542497	0.514384	0.494452	0.534036	0.514737	0.496728	0.230705	0.220534	0.211484	0.247110	0.234356	0.228528	0.271471	0.256574	0.243489	0.290667	0.276277	0.272666	0.251555	0.241972	0.230992	0.1849060	0.1718930	0.1713080	0.313958	0.298746	0.286199
103.4	0.514489	0.483891	0.473900	0.462763	0.441727	0.431104	0.543307	0.515318	0.494964	0.534914	0.515282	0.497455	0.230656	0.220696	0.211064	0.247577	0.234657	0.228976	0.272043	0.257115	0.243475	0.290677	0.276897	0.272493	0.251752	0.242159	0.231126	0.1849260	0.1725510	0.1716900	0.314473	0.298859	0.286451
103.6	0.515120	0.484345	0.474618	0.463105	0.441851	0.431019	0.543884	0.516174	0.495736	0.535634	0.515752	0.498089	0.230808	0.220631	0.211133	0.247985	0.234850	0.228893	0.272567	0.257138	0.243613	0.291086	0.277267	0.272800	0.251674	0.242487	0.231310	0.1847470	0.1726670	0.1719890	0.314734	0.299286	0.286630
103.8	0.516209	0.485108	0.475582	0.463820	0.442485	0.432293	0.544324	0.517226	0.496881	0.536751	0.516979	0.498695	0.230998	0.220761	0.211661	0.248146	0.234914	0.229520	0.272815	0.257328	0.243697	0.291451	0.277281	0.273286	0.252301	0.242603	0.231761	0.1846610	0.1729940	0.1720170	0.314826	0.299542	0.287152
104.0	0.517206	0.486086	0.476117	0.464121	0.442748	0.432704	0.545081	0.517906	0.497476	0.537487	0.517317	0.499614	0.231376	0.220585	0.212173	0.248402	0.235071	0.229791	0.273138	0.257247	0.243780	0.292204	0.277542	0.273455	0.252622	0.243171	0.231873	0.1846260	0.1735030	0.1720710	0.315062	0.300032	0.287549
104.2	0.517708	0.486189	0.476531	0.464647	0.443338	0.433886	0.545701	0.518521	0.498342	0.538044	0.517843	0.500596	0.231770	0.220579	0.212551	0.248439	0.235360	0.229637	0.273217	0.257071	0.244099	0.292452	0.277522	0.273229	0.252607	0.242952	0.232101	0.1846170	0.1738720	0.1719570	0.315373	0.300330	0.287910
104.4	0.518372	0.487079	0.477120	0.465444	0.443690	0.434431	0.546533	0.519297	0.499427	0.538369	0.518205	0.501874	0.231633	0.220733	0.212785	0.248610	0.235711	0.230224	0.273715	0.256972	0.244138	0.292518	0.277923	0.273555	0.252480	0.242850	0.231911	0.1847310	0.1741090	0.1714020	0.315642	0.300467	0.288155
104.6	0.519056	0.487828	0.477265	0.466087	0.444147	0.435043	0.547067	0.519822	0.500005	0.539395	0.518597	0.502627	0.232467	0.220913	0.213227	0.248686	0.235693	0.230123	0.273652	0.256539	0.244022	0.292846	0.278207	0.273876	0.251917	0.242859	0.231693	0.1848390	0.1744780	0.1708650	0.315896	0.300572	0.288098
104.8	0.519733	0.488242	0.478021	0.466332	0.444614	0.435471	0.547836	0.520413	0.500845	0.540182	0.519364	0.503241	0.232589	0.221398	0.213316	0.248671	0.236029	0.230320	0.273940	0.256373	0.244140	0.292808	0.278414	0.274127	0.251889	0.242905	0.232026	0.1847910	0.1748180	0.1707000	0.316073	0.301316	0.288274
105.0	0.520205	0.489082	0.478488	0.466898	0.444956	0.435882	0.547934	0.520783	0.501727	0.541300	0.520370	0.503952	0.232461	0.221350	0.213494	0.249230	0.236590	0.230212	0.274324	0.256259	0.244400	0.292846	0.278476	0.273964	0.252011	0.243150	0.232079	0.1845730	0.1752190	0.1706560	0.316105	0.301220	0.288710
105.2	0.520431	0.489622	0.479237	0.467363	0.445354	0.436964	0.548430	0.521194	0.502487	0.541796	0.521048	0.504567	0.232443	0.221795	0.213953	0.249178	0.236957	0.229467	0.274341	0.255880	0.244764	0.293056	0.278271	0.274517	0.252419	0.243696	0.232120	0.1847980	0.1750290	0.1707140	0.316238	0.301701	0.288849
105.4	0.520728	0.489997	0.479177	0.467728	0.445632	0.437083	0.549307	0.521693	0.502970	0.542422	0.521547	0.505248	0.232831	0.221369	0.214184	0.249466	0.236936	0.229656	0.274512	0.256057	0.244871	0.293129	0.278361	0.274626	0.252437	0.243311	0.232507	0.1846360	0.1752110	0.1707420	0.316188	0.302035	0.288940
105.6	0.521026	0.490431	0.479172	0.468554	0.446265	0.437954	0.549707	0.522249	0.503540	0.542543	0.522132	0.506337	0.232822	0.221088	0.214040	0.249670	0.237065	0.229756	0.274586	0.256488	0.245165	0.293396	0.278613	0.274494	0.252882	0.243743	0.232852	0.1850720	0.1751400	0.1706510	0.316576	0.301813	0.288803
105.8	0.521434	0.491022	0.479604	0.469075	0.447067	0.437651	0.550303	0.522564	0.504381	0.543524	0.522784	0.507002	0.233195	0.220939	0.214178	0.249910	0.237541	0.229294	0.274725	0.256787	0.245440	0.293319	0.278831	0.274870	0.253259	0.243800	0.233119	0.1855100	0.1750130	0.1710210	0.317063	0.301988	0.288608
106.0	0.522117	0.491053	0.480076	0.469653	0.447863	0.438588	0.551155	0.522952	0.504828	0.544328	0.523481	0.507624	0.233337	0.221125	0.214323	0.250020	0.237895	0.229609	0.274759	0.257113	0.246139	0.293337	0.278738	0.274792	0.253407	0.243882	0.233039	0.1858050	0.1753460	0.1710120	0.317538	0.302017	0.289025
106.2	0.522688	0.491434	0.480439	0.470319	0.448445	0.438140	0.551976	0.523690	0.505310	0.545391	0.524814	0.507759	0.233488	0.221255	0.214020	0.250268	0.238352	0.230029	0.274983	0.257271	0.246318	0.293590	0.278967	0.275393	0.253646	0.244054	0.233240	0.1860820	0.1752810	0.1714910	0.317411	0.302204	0.289408
106.4	0.523561	0.492141	0.481268	0.471041	0.448699	0.438707	0.552904	0.523983	0.506037	0.545949	0.525544	0.507712	0.233800	0.221624	0.214065	0.249899	0.238738	0.229164	0.275019	0.257582	0.246541	0.294004	0.279062	0.275593	0.253701	0.244089	0.233548	0.1863560	0.1750840	0.1718570	0.317571	0.302832	0.289790
106.6	0.524191	0.492316	0.481856	0.471320	0.449273	0.438505	0.553657	0.524533	0.506334	0.546875	0.526195	0.508177	0.234006	0.221525	0.213994	0.250329	0.238856	0.229610	0.275155	0.257722	0.246806	0.294188	0.279258	0.276015	0.254288	0.244203	0.234029	0.1864550	0.1748170	0.1721210	0.318011	0.302986	0.290156
106.8	0.525156	0.492856	0.482325	0.471814	0.450110	0.439391	0.554307	0.525067	0.506977	0.547267	0.526977	0.509305	0.234067	0.221670	0.214587	0.250568	0.239062	0.230142	0.275445	0.258095	0.247136	0.294450	0.279746	0.276366	0.254679	0.244265	0.234034	0.1866500	0.1744220	0.1726680	0.318173	0.303504	0.290514
107.0	0.526103	0.493534	0.482988	0.472280	0.450933	0.439254	0.555013	0.525700	0.507670	0.547643	0.527460	0.510653	0.233878	0.221680	0.214387	0.250952	0.239065	0.229392	0.275737	0.258605	0.247160	0.294651	0.279869	0.276769	0.254754	0.244258	0.234435	0.1869830	0.1742420	0.1730460	0.319014	0.303845	0.290534
107.2	0.526432	0.494133	0.483212	0.472790	0.451354	0.440234	0.555622	0.526511	0.507852	0.548445	0.528392	0.511378	0.233855	0.222071	0.214092	0.251143	0.239003	0.229948	0.275822	0.258819	0.247370	0.294980	0.280214	0.276968	0.254946	0.244033	0.234607	0.1870120	0.1739060	0.1735430	0.319624	0.304187	0.290568
107.4	0.526732	0.494674	0.483926	0.472958	0.451659	0.440676	0.556651	0.527223	0.508561	0.549327	0.529469	0.512027	0.233638	0.222248	0.214174	0.251665	0.239081	0.230098	0.275918	0.259344	0.247571	0.295155	0.280683	0.277148	0.255248	0.243969	0.234912	0.1871290	0.1738250	0.1739190	0.320059	0.304825	0.290702
107.6	0.527652	0.495467	0.484921	0.473381	0.452259	0.441299	0.557279	0.527933	0.509399	0.549535	0.530155	0.512574	0.233760	0.222522	0.214379	0.251974	0.238824	0.230748	0.276122	0.259706	0.247643	0.295720	0.280822	0.277927	0.255361	0.243899	0.235102	0.1871010	0.1735920	0.1740420	0.320206	0.305123	0.291087
107.8	0.528308	0.496118	0.485618	0.473658	0.452885	0.441650	0.557752	0.528923	0.510072	0.550271	0.530885	0.512946	0.233846	0.222808	0.214479	0.252112	0.238504	0.231580	0.276099	0.259934	0.247713	0.296115	0.280721	0.278045	0.255347	0.244041	0.235317	0.1874510	0.1735910	0.1741100	0.320860	0.305404	0.291409
108.0	0.528904	0.496863	0.486326	0.474257	0.453638	0.442249	0.558605	0.529698	0.510549	0.550907	0.531295	0.513590	0.233859	0.222967	0.214752	0.252714	0.238765	0.231539	0.275914	0.260507	0.247975	0.296507	0.281334	0.278072	0.255392	0.244475	0.234947	0.1878040	0.1735460	0.1744390	0.321267	0.305561	0.291644
108.2	0.529434	0.497804	0.487131	0.474993	0.454131	0.443124	0.559334	0.530418	0.511650	0.551616	0.531919	0.514464	0.234042	0.223021	0.214612	0.252879	0.238762	0.232606	0.275343	0.260572	0.248060	0.296329	0.281584	0.278671	0.254996	0.244566	0.235046	0.1879480	0.1736740	0.1742430	0.321540	0.305758	0.291939
108.4	0.529975	0.498864	0.487983	0.475648	0.454225	0.443059	0.559798	0.531276	0.512376	0.552370	0.532716	0.515349	0.234041	0.223690	0.214767	0.253255	0.238699	0.232689	0.275220	0.260610	0.248119	0.296616	0.281831	0.279052	0.254947	0.244706	0.234573	0.1881760	0.1737640	0.1739670	0.321807	0.306170	0.292136
108.6	0.530718	0.499247	0.489159	0.476262	0.454879	0.443735	0.560249	0.532137	0.512764	0.553097	0.533077	0.515858	0.234445	0.223950	0.214829	0.253741	0.238562	0.232737	0.275221	0.260559	0.248320	0.296687	0.282109	0.279081	0.254873	0.244851	0.234681	0.1881550	0.1742060	0.1741810	0.322155	0.306349	0.292534
108.8	0.531677	0.499869	0.490130	0.476451	0.455399	0.444118	0.560951	0.532952	0.513457	0.553635	0.533981	0.515868	0.234431	0.224353	0.214787	0.254314	0.239189	0.233333	0.275756	0.260830	0.248205	0.296596	0.282337	0.279069	0.255121	0.244988	0.234850	0.1878500	0.1747160	0.1745850	0.322013	0.306750	0.293041
109.0	0.532264	0.500652	0.490438	0.477301	0.455545	0.445747	0.561475	0.533477	0.514456	0.554035	0.534566	0.516386	0.234663	0.224581	0.215079	0.254405	0.239446	0.232696	0.275576	0.261294	0.248166	0.296888	0.282169	0.278968	0.255127	0.245084	0.234678	0.1875930	0.1747920	0.1747880	0.322227	0.306516	0.293375
109.2	0.532878	0.501540	0.490851	0.477924	0.456153	0.445461	0.562280	0.534192	0.514990	0.554365	0.534967	0.516833	0.234892	0.224778	0.215306	0.254309	0.239449	0.232956	0.275783	0.261554	0.248179	0.297392	0.282453	0.279293	0.255047	0.245358	0.234869	0.1877010	0.1746680	0.1750980	0.322040	0.306957	0.293359
109.4	0.533491	0.501927	0.491123	0.478854	0.456444	0.446690	0.562728	0.534810	0.515488	0.555089	0.535679	0.517354	0.235026	0.224490	0.215313	0.254438	0.239647	0.233473	0.276505	0.261792	0.248215	0.297646	0.282595	0.279468	0.255086	0.245389	0.234973	0.1877370	0.1753620	0.1749120	0.321783	0.307268	0.293511
109.6	0.534014	0.502676	0.491610	0.479550	0.457021	0.446821	0.563089	0.535483	0.516153	0.555756	0.536035	0.518146	0.235043	0.224349	0.215467	0.254539	0.239644	0.232669	0.276666	0.261943	0.248385	0.297942	0.282841	0.279314	0.255605	0.245895	0.235410	0.1882460	0.1757200	0.1750300	0.321760	0.307228	0.293502
109.8	0.534308	0.503803	0.491849	0.480551	0.457345	0.447699	0.563933	0.535796	0.517130	0.556832	0.536547	0.518843	0.235337	0.224549	0.216169	0.254426	0.239772	0.233268	0.277085	0.261954	0.248696	0.298052	0.282639	0.279237	0.255786	0.246100	0.235618	0.1885370	0.1761690	0.1749240	0.322099	0.307484	0.293827
110.0	0.534795	0.504065	0.492473	0.481148	0.458004	0.448072	0.564783	0.536838	0.517560	0.557791	0.537525	0.519340	0.235484	0.224712	0.216289	0.254810	0.239649	0.233460	0.277679	0.262061	0.249147	0.298285	0.282832	0.279739	0.255958	0.246346	0.235545	0.1891750	0.1765880	0.1743920	0.322289	0.307550	0.294352
110.2	0.535673	0.504911	0.493101	0.481771	0.458450	0.448638	0.565242	0.537564	0.518180	0.558751	0.537947	0.519460	0.235662	0.224623	0.216650	0.254566	0.239805	0.232715	0.278228	0.261769	0.249104	0.298688	0.283138	0.279555	0.256328	0.246622	0.235797	0.1894480	0.1769580	0.1741750	0.322631	0.307678	0.294236
110.4	0.536415	0.505469	0.493732	0.482019	0.458817	0.449728	0.566340	0.538218	0.518646	0.559225	0.538354	0.520064	0.236244	0.224698	0.216939	0.254182	0.239899	0.232477	0.278984	0.261697	0.248879	0.298677	0.283060	0.279898	0.256555	0.246804	0.235732	0.1897050	0.1769600	0.1739420	0.323012	0.308346	0.294452
110.6	0.537190	0.505968	0.494250	0.482575	0.459748	0.449647	0.566796	0.538894	0.518728	0.560200	0.538854	0.520883	0.236216	0.224678	0.217361	0.254628	0.239898	0.232479	0.279620	0.261364	0.249072	0.298798	0.283150	0.279890	0.257321	0.247008	0.236085	0.1896580	0.1770770	0.1735650	0.323756	0.308220	0.294770
110.8	0.538160	0.506753	0.494398	0.482976	0.460680	0.451057	0.567354	0.539635	0.519381	0.560932	0.539560	0.521965	0.236491	0.224557	0.217830	0.254675	0.239862	0.232679	0.280015	0.261281	0.249098	0.298909	0.283654	0.280144	0.257312	0.247011	0.236214	0.1896960	0.1772500	0.1732340	0.324359	0.308750	0.294780
111.0	0.538840	0.507269	0.494723	0.483057	0.461040	0.450639	0.568547	0.540250	0.519686	0.561410	0.539938	0.522801	0.236481	0.224611	0.217780	0.254800	0.239667	0.232124	0.280308	0.261224	0.249495	0.298946	0.283983	0.280263	0.257596	0.247156	0.236841	0.1899200	0.1774630	0.1728940	0.324956	0.309240	0.294550
111.2	0.539031	0.508020	0.495037	0.482889	0.461326	0.451675	0.569187	0.541159	0.520086	0.562198	0.540767	0.523344	0.236417	0.224851	0.218055	0.254941	0.239872	0.232389	0.280314	0.261191	0.250252	0.299284	0.284191	0.280350	0.258074	0.247121	0.236995	0.1897720	0.1772510	0.1723670	0.325345	0.309620	0.294677
111.4	0.539370	0.508782	0.495853	0.482797	0.461537	0.451397	0.569952	0.541603	0.520932	0.562914	0.541232	0.523754	0.236370	0.225266	0.218639	0.254941	0.239950	0.233027	0.280433	0.261147	0.250631	0.299797	0.284652	0.280831	0.258247	0.247721	0.237353	0.1900420	0.1774460	0.1720360	0.325834	0.310066	0.294813
111.6	0.540263	0.509525	0.496975	0.483343	0.461768	0.452174	0.570521	0.542366	0.521499	0.563225	0.541378	0.524127	0.236723	0.225452	0.218539	0.255071	0.239900	0.233754	0.280747	0.261206	0.250836	0.299823	0.284671	0.281029	0.258114	0.247968	0.237360	0.1902490	0.1778040	0.1717950	0.326486	0.310077	0.295303
111.8	0.540803	0.510371	0.497568	0.483454	0.462386	0.451601	0.571093	0.542801	0.522036	0.564247	0.541931	0.524229	0.236595	0.225405	0.218490	0.254886	0.239816	0.234203	0.280474	0.261511	0.250996	0.299882	0.284706	0.280969	0.258278	0.248401	0.237628	0.1907880	0.1777170	0.1713880	0.326728	0.310434	0.295711
112.0	0.541535	0.511147	0.498153	0.483931	0.462563	0.452550	0.571855	0.543110	0.523002	0.564995	0.542724	0.524926	0.236974	0.225823	0.218508	0.254983	0.240103	0.234873	0.280144	0.262206	0.251318	0.299838	0.285242	0.281377	0.258684	0.249008	0.237641	0.1909090	0.1777420	0.1706600	0.326968	0.310467	0.296021
112.2	0.542124	0.512267	0.499057	0.484304	0.462837	0.451971	0.572384	0.543677	0.524151	0.565493	0.543476	0.525584	0.237583	0.225886	0.218621	0.255198	0.240269	0.235106	0.279734	0.262577	0.251445	0.299976	0.285060	0.281597	0.258561	0.249279	0.238044	0.1910080	0.1779000	0.1707440	0.327081	0.310724	0.296380
112.4	0.542937	0.512888	0.499527	0.485051	0.463217	0.452578	0.572968	0.544368	0.524794	0.566000	0.544003	0.526164	0.237856	0.226181	0.219028	0.255785	0.240338	0.235042	0.279632	0.262953	0.251983	0.300209	0.285229	0.282008	0.258887	0.249484	0.238184	0.1911250	0.1778030	0.1708910	0.327520	0.311093	0.296593
112.6	0.544063	0.513407	0.500248	0.485601	0.463773	0.452183	0.573665	0.545396	0.525562	0.566171	0.544509	0.526663	0.237995	0.226389	0.218928	0.255985	0.240624	0.235703	0.279789	0.263368	0.251538	0.300238	0.285443	0.282026	0.258775	0.249445	0.238861	0.1912340	0.1782250	0.1712240	0.327954	0.311099	0.296854
112.8	0.545197	0.514333	0.500763	0.486394	0.464171	0.453484	0.574472	0.545984	0.526519	0.566806	0.545065	0.526890	0.238251	0.226864	0.218873	0.256058	0.241114	0.235519	0.279723	0.263911	0.251369	0.300705	0.285634	0.282223	0.258723	0.249460	0.238746	0.1908730	0.1782230	0.1715970	0.328401	0.311084	0.297214
113.0	0.546192	0.515248	0.501167	0.487265	0.464849	0.453419	0.575215	0.546470	0.527321	0.567099	0.545612	0.527718	0.238251	0.227052	0.218909	0.255889	0.241263	0.235275	0.279422	0.264557	0.251402	0.301297	0.285726	0.282517	0.258610	0.249643	0.238735	0.1909750	0.1777020	0.1721600	0.329025	0.311117	0.297579
113.2	0.546645	0.516082	0.502194	0.488022	0.465423	0.453837	0.575842	0.547091	0.527905	0.567973	0.546356	0.528251	0.238328	0.226936	0.218643	0.255705	0.241609	0.235922	0.279781	0.264775	0.251071	0.301711	0.285666	0.282698	0.258666	0.250232	0.238820	0.1914060	0.1776520	0.1730010	0.329078	0.311338	0.297804
113.4	0.547002	0.516425	0.502850	0.488792	0.465767	0.454443	0.576051	0.547719	0.528655	0.568667	0.547064	0.529360	0.238515	0.226975	0.218662	0.255972	0.242123	0.235849	0.280157	0.264898	0.251264	0.301832	0.285825	0.282893	0.258923	0.250449	0.239075	0.1918670	0.1775350	0.1735510	0.329158	0.311858	0.298044
113.6	0.547406	0.517120	0.503775	0.489495	0.466420	0.454578	0.576627	0.548062	0.529542	0.569537	0.547542	0.530027	0.238638	0.226926	0.218745	0.256004	0.242076	0.235545	0.279832	0.265080	0.251580	0.301868	0.285758	0.282814	0.259195	0.250616	0.239482	0.1918950	0.1774560	0.1742270	0.329234	0.311960	0.298134
113.8	0.547752	0.517424	0.504195	0.490495	0.467021	0.454795	0.577146	0.548577	0.530180	0.570161	0.548202	0.530455	0.239021	0.226814	0.218947	0.256196	0.242124	0.236223	0.280214	0.265043	0.251964	0.302047	0.285804	0.283377	0.258931	0.250754	0.239235	0.1918340	0.1774480	0.1746840	0.329660	0.311986	0.298691
114.0	0.548724	0.517355	0.505042	0.490909	0.467914	0.455727	0.577648	0.549114	0.530589	0.570802	0.548942	0.530656	0.239228	0.226690	0.218641	0.256128	0.242216	0.235370	0.280718	0.265399	0.252119	0.302488	0.285726	0.283660	0.258949	0.250965	0.239343	0.1918240	0.1772210	0.1754590	0.329814	0.312025	0.298839
114.2	0.549197	0.517805	0.505715	0.491370	0.468657	0.456425	0.578158	0.549570	0.530835	0.571118	0.549530	0.530963	0.239353	0.226756	0.218799	0.256237	0.242460	0.235289	0.280960	0.265400	0.252280	0.302699	0.285857	0.283598	0.259282	0.251039	0.239370	0.1914000	0.1770660	0.1763700	0.330153	0.312488	0.299172
114.4	0.549742	0.518175	0.506542	0.491925	0.469304	0.457585	0.578540	0.550380	0.530949	0.571960	0.550483	0.531642	0.239792	0.226684	0.219015	0.256437	0.242720	0.235576	0.281400	0.265640	0.252454	0.302613	0.285765	0.283993	0.259719	0.251011	0.239506	0.1912490	0.1766650	0.1769390	0.330198	0.313050	0.299601
114.6	0.550386	0.518308	0.506675	0.492351	0.470272	0.457750	0.578959	0.551070	0.530997	0.573058	0.551215	0.532504	0.239788	0.226971	0.219093	0.256579	0.242685	0.234843	0.281305	0.265608	0.252899	0.303093	0.286278	0.283860	0.260231	0.250750	0.239663	0.1910770	0.1766940	0.1771540	0.330560	0.312947	0.299858
114.8	0.551064	0.518506	0.506653	0.492109	0.470882	0.458578	0.579594	0.551572	0.531318	0.573565	0.551863	0.533113	0.240064	0.227044	0.219273	0.256612	0.242884	0.235215	0.281652	0.265630	0.253304	0.303354	0.287197	0.284437	0.260328	0.250749	0.239952	0.1907570	0.1768480	0.1775290	0.330678	0.313260	0.299944
115.0	0.551900	0.518686	0.507078	0.492211	0.471094	0.459096	0.580670	0.551820	0.531663	0.574263	0.552530	0.533547	0.240095	0.227490	0.219418	0.256723	0.243096	0.234951	0.281708	0.265697	0.253994	0.303671	0.287691	0.284637	0.260893	0.250701	0.240238	0.1905830	0.1769000	0.1779600	0.330541	0.313397	0.299627
115.2	0.552388	0.519430	0.507342	0.492645	0.471522	0.459216	0.581337	0.552258	0.532338	0.574863	0.553139	0.533965	0.240070	0.227831	0.219463	0.256815	0.243235	0.235669	0.281813	0.265543	0.254286	0.303810	0.288019	0.284535	0.261027	0.250738	0.240312	0.1900090	0.1768800	0.1778800	0.330682	0.313550	0.299862
115.4	0.552717	0.520265	0.507885	0.493163	0.471907	0.460193	0.582125	0.552728	0.532657	0.575565	0.553625	0.534291	0.240302	0.228062	0.219746	0.257007	0.243655	0.236760	0.282136	0.265400	0.254552	0.303788	0.288405	0.284709	0.261154	0.250841	0.240625	0.1902560	0.1774120	0.1780520	0.330730	0.313701	0.299843
115.6	0.553248	0.521117	0.508339	0.493138	0.472752	0.459708	0.582814	0.553704	0.533037	0.575636	0.554463	0.534903	0.240416	0.228139	0.219972	0.257383	0.243643	0.236571	0.282361	0.265433	0.254577	0.303971	0.288574	0.284605	0.261130	0.250858	0.241011	0.1902650	0.1777860	0.1776940	0.330897	0.314209	0.300478
115.8	0.553618	0.521832	0.508273	0.493596	0.473380	0.460452	0.583371	0.554211	0.533495	0.576203	0.555086	0.535393	0.240390	0.228166	0.220084	0.257455	0.243731	0.237180	0.282268	0.265622	0.254338	0.304170	0.288755	0.285004	0.261460	0.251035	0.241218	0.1902960	0.1779680	0.1770830	0.330712	0.314730	0.300540
116.0	0.554179	0.522198	0.508602	0.494007	0.473425	0.460918	0.584010	0.554854	0.533964	0.576690	0.555473	0.536160	0.240747	0.228639	0.220351	0.257855	0.244306	0.237534	0.282821	0.266020	0.254481	0.304298	0.289373	0.285277	0.261721	0.251208	0.241519	0.1901610	0.1783710	0.1766090	0.330852	0.314768	0.300802
116.2	0.554765	0.523218	0.508886	0.494932	0.474026	0.461237	0.584741	0.555650	0.534859	0.577549	0.555716	0.536653	0.240795	0.229134	0.220696	0.258451	0.244610	0.237210	0.282807	0.266305	0.254403	0.304467	0.289392	0.285439	0.261909	0.251383	0.241579	0.1904910	0.1784870	0.1763180	0.330798	0.315046	0.300923
116.4	0.555719	0.523517	0.508988	0.495670	0.474176	0.461428	0.585577	0.556279	0.535316	0.578322	0.555881	0.537200	0.240485	0.229264	0.221005	0.258964	0.244696	0.238164	0.282703	0.266353	0.254198	0.304506	0.289859	0.286246	0.262244	0.251674	0.241526	0.1906220	0.1788270	0.1758260	0.331356	0.315659	0.301025
116.6	0.556344	0.524216	0.509654	0.496417	0.474640	0.461779	0.586548	0.556818	0.535974	0.578885	0.556322	0.537725	0.240579	0.229803	0.220825	0.259358	0.244829	0.238180	0.282979	0.266612	0.253778	0.304812	0.290089	0.286039	0.262018	0.251867	0.241303	0.1908430	0.1791900	0.1756800	0.331733	0.316102	0.301305
116.8	0.556906	0.524803	0.510437	0.497172	0.475225	0.462324	0.587496	0.557504	0.536402	0.579799	0.556627	0.538517	0.240844	0.229704	0.220869	0.260013	0.245013	0.238305	0.282914	0.267133	0.254065	0.305260	0.290509	0.286466	0.262062	0.252316	0.240973	0.1907520	0.1791310	0.1754540	0.332650	0.316686	0.301724
117.0	0.557795	0.525523	0.511057	0.498163	0.475688	0.462654	0.588097	0.558343	0.537096	0.580317	0.557521	0.539304	0.240872	0.229750	0.220734	0.260332	0.245576	0.239010	0.282961	0.267488	0.253983	0.305495	0.290561	0.286136	0.262415	0.252578	0.240730	0.1910830	0.1791830	0.1752690	0.332972	0.317155	0.301920
117.2	0.558163	0.526107	0.511839	0.498751	0.475658	0.463268	0.588556	0.558982	0.537622	0.581062	0.558088	0.539727	0.241171	0.229764	0.220537	0.260725	0.245661	0.238959	0.283403	0.267764	0.253947	0.305814	0.290474	0.285966	0.262681	0.253199	0.240838	0.1914270	0.1791590	0.1750000	0.333497	0.317742	0.302105
117.4	0.558920	0.526335	0.512687	0.499324	0.476129	0.463245	0.588582	0.559204	0.538533	0.581765	0.558576	0.540414	0.241296	0.229913	0.220970	0.261096	0.245969	0.238744	0.283645	0.268406	0.254452	0.305787	0.290481	0.286138	0.262935	0.253346	0.240833	0.1915320	0.1788460	0.1746590	0.333579	0.318180	0.302648
117.6	0.559683	0.526850	0.513422	0.500088	0.476967	0.463239	0.588987	0.559826	0.539367	0.582611	0.559107	0.540599	0.241615	0.230016	0.221013	0.261335	0.245851	0.239288	0.283967	0.268677	0.254590	0.305829	0.290211	0.286356	0.262882	0.253413	0.240669	0.1912780	0.1786970	0.1743270	0.333747	0.318562	0.303466
117.8	0.560253	0.527232	0.513895	0.500549	0.477242	0.463628	0.589519	0.560614	0.539732	0.583006	0.559591	0.541197	0.241845	0.230216	0.221213	0.261600	0.245828	0.239464	0.284460	0.269022	0.254973	0.306216	0.290009	0.286668	0.262827	0.253665	0.240512	0.1913470	0.1784200	0.1740860	0.334316	0.319085	0.303948
118.0	0.561006	0.527905	0.514590	0.500975	0.477797	0.464846	0.590070	0.561368	0.540166	0.583650	0.560328	0.541843	0.241958	0.230491	0.221238	0.261496	0.245960	0.239268	0.284669	0.269451	0.255106	0.306634	0.289777	0.286614	0.263216	0.253807	0.240786	0.1915210	0.1781590	0.1738710	0.334645	0.319532	0.304163
118.2	0.561515	0.528510	0.515271	0.501497	0.478173	0.464927	0.590625	0.562442	0.540671	0.584234	0.561147	0.542483	0.242217	0.230649	0.221572	0.261851	0.246221	0.239601	0.284747	0.269585	0.255327	0.306839	0.289973	0.286637	0.263593	0.253916	0.240793	0.1916590	0.1781650	0.1735350	0.334905	0.320013	0.304528
118.4	0.562245	0.528932	0.515669	0.502041	0.478480	0.465786	0.591058	0.563110	0.541201	0.585146	0.561870	0.543218	0.242511	0.230736	0.221753	0.261682	0.246511	0.239537	0.285005	0.269898	0.255360	0.307119	0.289827	0.286657	0.263724	0.254108	0.241064	0.1918940	0.1782460	0.1731610	0.335054	0.320151	0.304719
118.6	0.562966	0.529272	0.515660	0.502439	0.478837	0.465617	0.591821	0.563713	0.541889	0.585887	0.562610	0.543705	0.242607	0.231056	0.221944	0.261421	0.246625	0.239473	0.285164	0.269903	0.255410	0.307478	0.290140	0.286714	0.263821	0.254254	0.241188	0.1921280	0.1785530	0.1731110	0.335136	0.320139	0.305015
118.8	0.563631	0.529991	0.516142	0.502875	0.479054	0.465921	0.592431	0.564210	0.542655	0.586307	0.563385	0.543920	0.242576	0.231103	0.222244	0.261493	0.246988	0.239980	0.285628	0.269935	0.255486	0.307679	0.290357	0.286747	0.263870	0.254541	0.241665	0.1920130	0.1788470	0.1733100	0.335174	0.320275	0.305202
119.0	0.564384	0.530689	0.516519	0.503670	0.479285	0.466071	0.593261	0.564695	0.543291	0.586684	0.564099	0.544400	0.242661	0.231333	0.222384	0.261334	0.247059	0.240278	0.285563	0.269897	0.255471	0.307896	0.290421	0.286523	0.263992	0.254566	0.241983	0.1921690	0.1790560	0.1732930	0.335047	0.320300	0.305101
119.2	0.564711	0.531452	0.516668	0.504220	0.479595	0.465657	0.593841	0.565392	0.543951	0.586744	0.564675	0.544869	0.242649	0.231268	0.222593	0.261366	0.247304	0.241032	0.285768	0.269759	0.255204	0.307750	0.290510	0.286189	0.264046	0.254702	0.242396	0.1924790	0.1794250	0.1732180	0.335151	0.320376	0.305507
119.4	0.564802	0.532021	0.516943	0.504545	0.480050	0.466205	0.594213	0.566088	0.544360	0.587039	0.565271	0.545237	0.242820	0.231325	0.223010	0.261324	0.247575	0.241294	0.286005	0.269670	0.255143	0.307801	0.290600	0.286218	0.264078	0.254719	0.242913	0.1929720	0.1799900	0.1733460	0.334942	0.320532	0.305713
119.6	0.565055	0.532252	0.517058	0.504833	0.480434	0.465333	0.594586	0.566583	0.544880	0.587135	0.565862	0.545681	0.242854	0.231377	0.223333	0.261102	0.247470	0.241384	0.286056	0.269558	0.254769	0.307934	0.290607	0.286106	0.263932	0.255051	0.243194	0.1932250	0.1803560	0.1733600	0.334824	0.320662	0.306096
119.8	0.565449	0.532405	0.517043	0.505576	0.480369	0.466001	0.595044	0.566595	0.545410	0.587555	0.565986	0.545881	0.242792	0.231377	0.223387	0.260832	0.247791	0.242031	0.286107	0.269610	0.254521	0.307700	0.290712	0.286151	0.264051	0.255115	0.243370	0.1934990	0.1808040	0.1733630	0.334422	0.320576	0.305988
