# Supplementary material for: A Russian Doll of Resistance: Nested Gains and Losses of Venom Immunity in Varanid Lizards
Source: Int J Mol Sci. 2024 Feb 23;25(5):2628. doi: 10.3390/ijms25052628 (PMC10932397; doi:10.3390/ijms25052628)
Supplement: Supplementary file 1 [file ijms-25-02628-s001.zip › ijms-2872523-supplementary/Supplemental datasheets - raw data/Figure 5, 6/Fig 5, 6 bar graphs/Acanthophis hawkei 2.csv]

V. brevicauda	V. brevicauda	V. brevicauda	V. eremius	V. eremius	V. eremius	V. caudolineatus	V. caudolineatus	V. caudolineatus	V. gilleni	V. gilleni	V. gilleni	V. acanthurus	V. acanthurus	V. acanthurus	V. insulanicus	V. insulanicus	V. insulanicus	V. storri	V. storri	V. storri	V. ocreatus	V. ocreatus	V. ocreatus	V. primordius	V. primordius	V. primordius	V. tristis	V. tristis	V. tristis	V. scalaris	V. scalaris	V. scalaris	V. glauerti	V. glauerti	V. glauerti	V. mitchelli	V. mitchelli	V. mitchelli	V. exanthimaticus	V. exanthimaticus	V. exanthimaticus	V. spenceri	V. spenceri	V. spenceri	V. gouldii	V. gouldii	V. gouldii	V. panoptes	V. panoptes
12.06	11.53	10.58	12.060	11.530	10.580	12.060	11.530	10.580	12.06	11.53	10.58	8.668	8.180	8.068	8.668	8.180	8.068	8.668	8.180	8.068	8.668	8.180	8.068	8.668	8.180	8.068	21.3600	20.5100	19.4200	21.360	20.510	19.420	21.3600	20.5100	19.4200	21.36	20.51	19.42	4.854	4.382	4.136	4.854	4.382	4.136	4.854	4.382	4.136	4.854	4.382
[truncated: 31 more columns]
