# Supplementary material for: A Russian Doll of Resistance: Nested Gains and Losses of Venom Immunity in Varanid Lizards
Source: Int J Mol Sci. 2024 Feb 23;25(5):2628. doi: 10.3390/ijms25052628 (PMC10932397; doi:10.3390/ijms25052628)
Supplement: Supplementary file 1 [file ijms-25-02628-s001.zip › ijms-2872523-supplementary/Supplemental datasheets - raw data/Figure 5, 6/Fig 5, 6 bar graphs/Acanthophis wellsi 2.csv]

V. brevicauda	V. brevicauda	V. brevicauda	V. eremius	V. eremius	V. eremius	V. caudolineatus	V. caudolineatus	V. caudolineatus	V. gilleni	V. gilleni	V. gilleni	V. acanthurus	V. acanthurus	V. acanthurus	V. insulanicus	V. insulanicus	V. insulanicus	V. storri	V. storri	V. storri	V. ocreatus	V. ocreatus	V. ocreatus	V. primordius	V. primordius	V. primordius	V. tristis	V. tristis	V. tristis	V. scalaris	V. scalaris	V. scalaris	V. glauerti	V. glauerti	V. glauerti	V. mitchelli	V. mitchelli	V. mitchelli	V. exanthimaticus	V. exanthimaticus	V. exanthimaticus	V. spenceri	V. spenceri	V. spenceri	V. gouldii	V. gouldii	V. gouldii	V. panoptes	V. panoptes
174.30	168.40	164.60	174.300	168.400	164.600	174.300	168.400	164.600	174.30	168.40	164.60	81.780	79.190	77.510	81.78	79.19	77.51	81.780	79.190	77.510	81.780	79.190	77.510	81.780	79.190	77.510	258.0000	249.6000	240.2000	258.000	249.600	240.200	258.0000	249.6000	240.2000	258.00	249.60	240.20	61.940	60.280	57.680	61.940	60.280	57.680	61.940	60.280	57.680	61.940	60.280
[truncated: 31 more columns]
