# Supplementary material for: A Russian Doll of Resistance: Nested Gains and Losses of Venom Immunity in Varanid Lizards
Source: Int J Mol Sci. 2024 Feb 23;25(5):2628. doi: 10.3390/ijms25052628 (PMC10932397; doi:10.3390/ijms25052628)
Supplement: Supplementary file 1 [file ijms-25-02628-s001.zip › ijms-2872523-supplementary/Supplemental datasheets - raw data/Figure 5, 6/Fig 5, 6 bar graphs/Acanthophis laevis 2.csv]

V. brevicauda	V. brevicauda	V. brevicauda	V. eremius	V. eremius	V. eremius	V. caudolineatus	V. caudolineatus	V. caudolineatus	V. gilleni	V. gilleni	V. gilleni	V. acanthurus	V. acanthurus	V. acanthurus	V. insulanicus	V. insulanicus	V. insulanicus	V. storri	V. storri	V. storri	V. ocreatus	V. ocreatus	V. ocreatus	V. primordius	V. primordius	V. primordius	V. tristis	V. tristis	V. tristis	V. scalaris	V. scalaris	V. scalaris	V. glauerti	V. glauerti	V. glauerti	V. mitchelli	V. mitchelli	V. mitchelli	V. exanthimaticus	V. exanthimaticus	V. exanthimaticus	V. spenceri	V. spenceri	V. spenceri	V. gouldii	V. gouldii	V. gouldii	V. panoptes	V. panoptes
16.38	15.89	15.16	16.380	15.890	15.160	16.380	15.890	15.160	16.38	15.89	15.16	12.890	12.190	12.150	12.89	12.19	12.15	12.890	12.190	12.150	12.890	12.190	12.150	12.890	12.190	12.150	15.6800	14.7500	14.2500	15.680	14.750	14.250	15.6800	14.7500	14.2500	15.68	14.75	14.25	10.520	9.896	9.519	10.52	9.90	9.52	10.52	9.90	9.52	10.52	9.90
[truncated: 31 more columns]
