# Supplementary material for: A Russian Doll of Resistance: Nested Gains and Losses of Venom Immunity in Varanid Lizards
Source: Int J Mol Sci. 2024 Feb 23;25(5):2628. doi: 10.3390/ijms25052628 (PMC10932397; doi:10.3390/ijms25052628)
Supplement: Supplementary file 1 [file ijms-25-02628-s001.zip › ijms-2872523-supplementary/Supplemental datasheets - raw data/Figure 5, 6/Fig 5, 6 bar graphs/Acanthophis rugosus 2.csv]

V. brevicauda	V. brevicauda	V. brevicauda	V. eremius	V. eremius	V. eremius	V. caudolineatus	V. caudolineatus	V. caudolineatus	V. gilleni	V. gilleni	V. gilleni	V. acanthurus	V. acanthurus	V. acanthurus	V. insulanicus	V. insulanicus	V. insulanicus	V. storri	V. storri	V. storri	V. ocreatus	V. ocreatus	V. ocreatus	V. primordius	V. primordius	V. primordius	V. tristis	V. tristis	V. tristis	V. scalaris	V. scalaris	V. scalaris	V. glauerti	V. glauerti	V. glauerti	V. mitchelli	V. mitchelli	V. mitchelli	V. exanthimaticus	V. exanthimaticus	V. exanthimaticus	V. spenceri	V. spenceri	V. spenceri	V. gouldii	V. gouldii	V. gouldii	V. panoptes	V. panoptes
32.48	31.12	29.04	32.480	31.120	29.040	32.480	31.120	29.040	32.48	31.12	29.04	31.830	31.040	30.520	31.83	31.04	30.52	31.830	31.040	30.520	31.830	31.040	30.520	31.830	31.040	30.520	27.1400	25.6500	24.4700	27.140	25.650	24.470	27.1400	25.6500	24.4700	27.14	25.65	24.47	27.140	25.650	24.470	27.140	25.650	24.470	27.140	25.650	24.470	27.140	25.650
[truncated: 31 more columns]
