# Supplementary material for: A Russian Doll of Resistance: Nested Gains and Losses of Venom Immunity in Varanid Lizards
Source: Int J Mol Sci. 2024 Feb 23;25(5):2628. doi: 10.3390/ijms25052628 (PMC10932397; doi:10.3390/ijms25052628)
Supplement: Supplementary file 1 [file ijms-25-02628-s001.zip › ijms-2872523-supplementary/Supplemental datasheets - raw data/Figure 5, 6/Fig 5, 6 bar graphs/Acanthophis antacticus 2.csv]

V. brevicauda	V. brevicauda	V. brevicauda	V. eremius	V. eremius	V. eremius	V. caudolineatus	V. caudolineatus	V. caudolineatus	V. gilleni	V. gilleni	V. gilleni	V. acanthurus	V. acanthurus	V. acanthurus	V. insulanicus	V. insulanicus	V. insulanicus	V. storri	V. storri	V. storri	V. ocreatus	V. ocreatus	V. ocreatus	V. primordius	V. primordius	V. primordius	V. tristis	V. tristis	V. tristis	V. scalaris	V. scalaris	V. scalaris	V. glauerti	V. glauerti	V. glauerti	V. mitchelli	V. mitchelli	V. mitchelli	V. exanthimaticus	V. exanthimaticus	V. exanthimaticus	V. spenceri	V. spenceri	V. spenceri	V. gouldii	V. gouldii	V. gouldii	V. panoptes	V. panoptes
40.50	37.91	37.20	40.500	37.910	37.200	40.500	37.910	37.200	40.50	37.91	37.20	23.300	22.090	21.140	23.30	22.09	21.14	23.300	22.090	21.140	23.300	22.090	21.140	23.300	22.090	21.140	36.9500	35.3900	34.6900	36.950	35.390	34.690	36.9500	35.3900	34.6900	36.95	35.39	34.69	21.360	20.210	19.720	21.360	20.210	19.720	21.360	20.210	19.720	21.360	20.210
[truncated: 31 more columns]
